# Supplementary material for: CTCF Mediates the Cis-Regulatory Hubs in Mouse Hearts
Source: Int J Mol Sci. 2025 Oct 9;26(19):9834. doi: 10.3390/ijms26199834 (PMC12524426; doi:10.3390/ijms26199834)
Supplement: Supplementary file 1 [file ijms-26-09834-s001.zip]

Archive with 14 entries (13 files):
- for zip/
- __MACOSX/._for zip
- for zip/Supplementary Table 1.xlsx
- __MACOSX/for zip/._Supplementary Table 1.xlsx
- for zip/Supplementary table 3_Updated.xlsx
- __MACOSX/for zip/._Supplementary table 3_Updated.xlsx
- for zip/Supplementary Figure 1 updated.pdf
- __MACOSX/for zip/._Supplementary Figure 1 updated.pdf
- for zip/Supplementary Table 2.xlsx
- __MACOSX/for zip/._Supplementary Table 2.xlsx
- for zip/Supplementary table 5.xlsx
- __MACOSX/for zip/._Supplementary table 5.xlsx
- for zip/Supplementary Table 4.xlsx
- __MACOSX/for zip/._Supplementary Table 4.xlsx
