# Supplementary material for: CTCF Mediates the Cis-Regulatory Hubs in Mouse Hearts
Source: Int J Mol Sci. 2025 Oct 9;26(19):9834. doi: 10.3390/ijms26199834 (PMC12524426; doi:10.3390/ijms26199834)
Supplement: Supplementary file 1 [file ijms-26-09834-s001.zip › for zip/Supplementary Table 1.xlsx]

## Sheet: Summary
	Wild Type	Knock-Out
# of Candidate Enhancers	156988	156988
# Pairs Gene-Enhancers	34496	71080
# Cis-Regulatory Hubs	1522	660

## Sheet: EnhancerPredictions_Wild_full
TargetGene	name	chr	start	end	TargetGeneTSS	CellType	ABC.Score	membership	Sham_FPKM	log2_FPKM	Sham_Peak	logFC_Peak	Cardiac
0610009B22Rik	genic|chr11:51626093-51626593	chr11	51626093	51626593	51685384	mm10_Wild	0.942007	949	26.6835	-0.476384	4.661522616	2.464726127	FALSE
0610009L18Rik	genic|chr11:120349305-120350911	chr11	120349305	120350911	120348677	mm10_Wild	0.019387	1083	11.7065	0.36019	7.729521447	0.849725099	FALSE
0610010F05Rik	genic|chr11:20631924-20632424	chr11	20631924	20632424	23564948	mm10_Wild	0.010362	938	3.8255	-0.208981	6.356106826	1.102441295	FALSE
0610010F05Rik	genic|chr11:22981921-22982710	chr11	22981921	22982710	23564948	mm10_Wild	0.010129	938	3.8255	-0.208981	6.356106826	1.102441295	FALSE
0610010F05Rik	genic|chr11:23497483-23497983	chr11	23497483	23497983	23564948	mm10_Wild	0.011023	938	3.8255	-0.208981	6.356106826	1.102441295	FALSE
0610010F05Rik	genic|chr11:23770611-23771795	chr11	23770611	23771795	23564948	mm10_Wild	0.031757	938	3.8255	-0.208981	6.356106826	1.102441295	FALSE
0610010F05Rik	genic|chr11:22859009-22860523	chr11	22859009	22860523	23564948	mm10_Wild	0.030855	938	3.8255	-0.208981	6.356106826	1.102441295	FALSE
0610010F05Rik	genic|chr11:23633251-23634121	chr11	23633251	23634121	23564948	mm10_Wild	0.011186	938	3.8255	-0.208981	6.356106826	1.102441295	FALSE
0610010F05Rik	intergenic|chr11:22698154-22699229	chr11	22698154	22699229	23564948	mm10_Wild	0.014977	938	3.8255	-0.208981	6.356106826	1.102441295	FALSE
0610010F05Rik	intergenic|chr11:23772900-23773696	chr11	23772900	23773696	23564948	mm10_Wild	0.011654	938	3.8255	-0.208981	6.356106826	1.102441295	FALSE
0610010F05Rik	intergenic|chr11:23039127-23039950	chr11	23039127	23039950	23564948	mm10_Wild	0.015668	938	3.8255	-0.208981	6.356106826	1.102441295	FALSE
0610010K14Rik	genic|chr11:69946987-69949051	chr11	69946987	69949051	70235203	mm10_Wild	0.018899	982	5.89054	-0.15074	8.189167701	0.90273	FALSE
0610010K14Rik	intergenic|chr11:69418157-69419398	chr11	69418157	69419398	70235203	mm10_Wild	0.015117	982	5.89054	-0.15074	8.189167701	0.90273	FALSE
0610010K14Rik	intergenic|chr11:69096729-69097651	chr11	69096729	69097651	70235203	mm10_Wild	0.011191	982	5.89054	-0.15074	8.189167701	0.90273	FALSE
0610010K14Rik	genic|chr11:69410086-69412231	chr11	69410086	69412231	70235203	mm10_Wild	0.017759	982	5.89054	-0.15074	8.189167701	0.90273	FALSE
0610012G03Rik	intergenic|chr16:30063433-30064578	chr16	30063433	30064578	31947049	mm10_Wild	0.0114	1307	40.0061	0.0432039	7.616066016	0.756803536	FALSE
0610012G03Rik	intergenic|chr16:30736756-30737625	chr16	30736756	30737625	31947049	mm10_Wild	0.010753	1307	40.0061	0.0432039	7.616066016	0.756803536	FALSE
0610012G03Rik	intergenic|chr16:30186184-30188213	chr16	30186184	30188213	31947049	mm10_Wild	0.021018	1307	40.0061	0.0432039	7.616066016	0.756803536	FALSE
0610030E20Rik	genic|chr6:72389476-72390696	chr6	72389476	72390696	72347316	mm10_Wild	0.018891	468	1.41935	0.0488892	NA	NA	FALSE
0610030E20Rik	genic|chr6:72616342-72617241	chr6	72616342	72617241	72347316	mm10_Wild	0.012843	468	1.41935	0.0488892	NA	NA	FALSE
0610030E20Rik	intergenic|chr6:72253515-72254438	chr6	72253515	72254438	72347316	mm10_Wild	0.014544	468	1.41935	0.0488892	NA	NA	FALSE
0610030E20Rik	genic|chr6:72215668-72216428	chr6	72215668	72216428	72347316	mm10_Wild	0.015312	468	1.41935	0.0488892	NA	NA	FALSE
0610030E20Rik	genic|chr6:73221433-73223622	chr6	73221433	73223622	72347316	mm10_Wild	0.016276	468	1.41935	0.0488892	NA	NA	FALSE
0610030E20Rik	intergenic|chr6:72899997-72900922	chr6	72899997	72900922	72347316	mm10_Wild	0.013723	468	1.41935	0.0488892	NA	NA	FALSE
0610030E20Rik	genic|chr6:72216511-72217443	chr6	72216511	72217443	72347316	mm10_Wild	0.013306	468	1.41935	0.0488892	NA	NA	FALSE
0610030E20Rik	genic|chr6:72899426-72899926	chr6	72899426	72899926	72347316	mm10_Wild	0.014384	468	1.41935	0.0488892	NA	NA	FALSE
0610030E20Rik	genic|chr6:71440069-71441335	chr6	71440069	71441335	72347316	mm10_Wild	0.016606	468	1.41935	0.0488892	NA	NA	FALSE
0610030E20Rik	genic|chr6:71632141-71633547	chr6	71632141	71633547	72347316	mm10_Wild	0.015584	468	1.41935	0.0488892	NA	NA	FALSE
0610040B10Rik	genic|chr5:144254709-144255871	chr5	144254709	144255871	143329307	mm10_Wild	0.010742	445	6.91248	-0.51595	NA	NA	FALSE
0610040J01Rik	genic|chr5:65492105-65493235	chr5	65492105	65493235	63812494	mm10_Wild	0.018328	364	2.72718	-0.840871	6.55457872	-1.445015085	FALSE
0610040J01Rik	genic|chr5:64812226-64813126	chr5	64812226	64813126	63812494	mm10_Wild	0.011949	364	2.72718	-0.840871	6.55457872	-1.445015085	FALSE
0610040J01Rik	genic|chr5:64326458-64327368	chr5	64326458	64327368	63812494	mm10_Wild	0.011188	364	2.72718	-0.840871	6.55457872	-1.445015085	FALSE
0610040J01Rik	genic|chr5:65697579-65698728	chr5	65697579	65698728	63812494	mm10_Wild	0.012497	364	2.72718	-0.840871	6.55457872	-1.445015085	FALSE
0610040J01Rik	genic|chr5:66322984-66324294	chr5	66322984	66324294	63812494	mm10_Wild	0.011166	364	2.72718	-0.840871	6.55457872	-1.445015085	FALSE
1110002E22Rik	genic|chr3:137940966-137941466	chr3	137940966	137941466	138062241	mm10_Wild	0.961091	239	12.5367	0.810009	NA	NA	FALSE
1110002L01Rik	genic|chr12:3763622-3764751	chr12	3763622	3764751	3403882	mm10_Wild	0.012413	1088	3.58034	-0.165102	8.4320654115	-0.081140008	FALSE
1110002L01Rik	genic|chr12:3834139-3835235	chr12	3834139	3835235	3403882	mm10_Wild	0.017702	1088	3.58034	-0.165102	8.4320654115	-0.081140008	FALSE
1110002L01Rik	genic|chr12:3427398-3427898	chr12	3427398	3427898	3403882	mm10_Wild	0.014987	1088	3.58034	-0.165102	8.4320654115	-0.081140008	FALSE
1110002L01Rik	genic|chr12:3780405-3781673	chr12	3780405	3781673	3403882	mm10_Wild	0.021752	1088	3.58034	-0.165102	8.4320654115	-0.081140008	FALSE
1110002L01Rik	genic|chr12:3309305-3310589	chr12	3309305	3310589	3403882	mm10_Wild	0.035171	1088	3.58034	-0.165102	8.4320654115	-0.081140008	FALSE
1110002L01Rik	genic|chr12:3855761-3856690	chr12	3855761	3856690	3403882	mm10_Wild	0.029434	1088	3.58034	-0.165102	8.4320654115	-0.081140008	FALSE
1110002L01Rik	genic|chr12:4907172-4907672	chr12	4907172	4907672	3403882	mm10_Wild	0.018013	1088	3.58034	-0.165102	8.4320654115	-0.081140008	FALSE
1110002L01Rik	genic|chr12:3869126-3869626	chr12	3869126	3869626	3403882	mm10_Wild	0.010931	1088	3.58034	-0.165102	8.4320654115	-0.081140008	FALSE
1110002L01Rik	genic|chr12:3868392-3868892	chr12	3868392	3868892	3403882	mm10_Wild	0.010906	1088	3.58034	-0.165102	8.4320654115	-0.081140008	FALSE
1110002L01Rik	genic|chr12:4476341-4477754	chr12	4476341	4477754	3403882	mm10_Wild	0.02233	1088	3.58034	-0.165102	8.4320654115	-0.081140008	FALSE
1110008P14Rik	genic|chr2:30440837-30442664	chr2	30440837	30442664	32379100	mm10_Wild	0.011579	96	5.03518	0.643424	4.071337245	1.2758294345	FALSE
1110008P14Rik	intergenic|chr2:32966528-32967871	chr2	32966528	32967871	32379100	mm10_Wild	0.012111	96	5.03518	0.643424	4.071337245	1.2758294345	FALSE
1110019D14Rik	genic|chr6:13677540-13678040	chr6	13677540	13678040	13871568	mm10_Wild	0.013015	454	4.13235	0.0570876	NA	NA	FALSE
1110019D14Rik	genic|chr6:14754723-14755479	chr6	14754723	14755479	13871568	mm10_Wild	0.022792	454	4.13235	0.0570876	NA	NA	FALSE
1110019D14Rik	genic|chr6:13607621-13608121	chr6	13607621	13608121	13871568	mm10_Wild	0.017991	454	4.13235	0.0570876	NA	NA	FALSE
1110020A21Rik	intergenic|chr17:84188117-84188932	chr17	84188117	84188932	84917181	mm10_Wild	0.011795	1417	1.26804	-0.189946	NA	NA	FALSE
1110020A21Rik	intergenic|chr17:86166119-86167104	chr17	86166119	86167104	84917181	mm10_Wild	0.014084	1417	1.26804	-0.189946	NA	NA	FALSE
1110032A03Rik	intergenic|chr9:50756855-50758704	chr9	50756855	50758704	50761373	mm10_Wild	0.014445	802	9.0911	-0.598515	8.004774118	0.333203404	FALSE
1110032A03Rik	genic|chr9:50752415-50752915	chr9	50752415	50752915	50761373	mm10_Wild	0.012334	802	9.0911	-0.598515	8.004774118	0.333203404	FALSE
1110032A03Rik	genic|chr9:50754463-50755249	chr9	50754463	50755249	50761373	mm10_Wild	0.010802	802	9.0911	-0.598515	8.004774118	0.333203404	FALSE
1110032A03Rik	genic|chr9:50727120-50728328	chr9	50727120	50728328	50761373	mm10_Wild	0.011999	802	9.0911	-0.598515	8.004774118	0.333203404	FALSE
1110032A03Rik	genic|chr9:48706994-48708284	chr9	48706994	48708284	50761373	mm10_Wild	0.013472	802	9.0911	-0.598515	8.004774118	0.333203404	FALSE
1110038B12Rik	intergenic|chr17:35784964-35786561	chr17	35784964	35786561	34950235	mm10_Wild	0.013955	1372	2.23731	-0.136441	NA	NA	FALSE
1110038B12Rik	genic|chr17:33759496-33760796	chr17	33759496	33760796	34950235	mm10_Wild	0.01301	1372	2.23731	-0.136441	NA	NA	FALSE
1110038B12Rik	intergenic|chr17:35812890-35813978	chr17	35812890	35813978	34950235	mm10_Wild	0.01029	1372	2.23731	-0.136441	NA	NA	FALSE
1110038B12Rik	genic|chr17:34118981-34119980	chr17	34118981	34119980	34950235	mm10_Wild	0.010479	1372	2.23731	-0.136441	NA	NA	FALSE
1110038B12Rik	genic|chr17:35235869-35236600	chr17	35235869	35236600	34950235	mm10_Wild	0.011219	1372	2.23731	-0.136441	NA	NA	FALSE
1110038B12Rik	genic|chr17:34120383-34121831	chr17	34120383	34121831	34950235	mm10_Wild	0.020551	1372	2.23731	-0.136441	NA	NA	FALSE
1110038B12Rik	genic|chr17:35969399-35970303	chr17	35969399	35970303	34950235	mm10_Wild	0.010901	1372	2.23731	-0.136441	NA	NA	FALSE
1110038F14Rik	genic|chr15:77036759-77038238	chr15	77036759	77038238	76948260	mm10_Wild	0.012543	1219	6.07064	0.429007	4.593256378	1.53045767133333	FALSE
1110038F14Rik	genic|chr15:76207084-76208314	chr15	76207084	76208314	76948260	mm10_Wild	0.011075	1219	6.07064	0.429007	4.593256378	1.53045767133333	FALSE
1110038F14Rik	genic|chr15:76199443-76200651	chr15	76199443	76200651	76948260	mm10_Wild	0.01698	1219	6.07064	0.429007	4.593256378	1.53045767133333	FALSE
1110051M20Rik	genic|chr2:93032260-93033220	chr2	93032260	93033220	91273239	mm10_Wild	0.011975	115	2.14364	-0.202756	6.559520593	-0.8424988715	FALSE
1110051M20Rik	genic|chr2:92424673-92425173	chr2	92424673	92425173	91273239	mm10_Wild	0.01126	115	2.14364	-0.202756	6.559520593	-0.8424988715	FALSE
1110051M20Rik	genic|chr2:93044956-93046458	chr2	93044956	93046458	91273239	mm10_Wild	0.011301	115	2.14364	-0.202756	6.559520593	-0.8424988715	FALSE
1110051M20Rik	genic|chr2:90916988-90918628	chr2	90916988	90918628	91273239	mm10_Wild	0.020837	115	2.14364	-0.202756	6.559520593	-0.8424988715	FALSE
1110051M20Rik	genic|chr2:92423382-92424298	chr2	92423382	92424298	91273239	mm10_Wild	0.020154	115	2.14364	-0.202756	6.559520593	-0.8424988715	FALSE
1110051M20Rik	genic|chr2:91949437-91950962	chr2	91949437	91950962	91273239	mm10_Wild	0.017913	115	2.14364	-0.202756	6.559520593	-0.8424988715	FALSE
1110059E24Rik	genic|chr19:24030279-24031469	chr19	24030279	24031469	21597312	mm10_Wild	0.011605	1460	9.52953	-0.54475	5.854314193	0.525413988333333	FALSE
1110059E24Rik	intergenic|chr19:23134102-23136477	chr19	23134102	23136477	21597312	mm10_Wild	0.073864	1460	9.52953	-0.54475	5.854314193	0.525413988333333	FALSE
1110059E24Rik	genic|chr19:21273583-21274718	chr19	21273583	21274718	21597312	mm10_Wild	0.021826	1460	9.52953	-0.54475	5.854314193	0.525413988333333	FALSE
1110059E24Rik	genic|chr19:23142022-23142522	chr19	23142022	23142522	21597312	mm10_Wild	0.010453	1460	9.52953	-0.54475	5.854314193	0.525413988333333	FALSE
1110059E24Rik	genic|chr19:24307637-24308771	chr19	24307637	24308771	21597312	mm10_Wild	0.011106	1460	9.52953	-0.54475	5.854314193	0.525413988333333	FALSE
1110059G10Rik	genic|chr9:121313749-121314736	chr9	121313749	121314736	122945088	mm10_Wild	0.011203	851	3.82474	-0.501285	7.057262361	0.560437772	FALSE
1110059G10Rik	intergenic|chr9:123923918-123925298	chr9	123923918	123925298	122945088	mm10_Wild	0.012668	851	3.82474	-0.501285	7.057262361	0.560437772	FALSE
1110059G10Rik	genic|chr9:121790997-121792515	chr9	121790997	121792515	122945088	mm10_Wild	0.011908	851	3.82474	-0.501285	7.057262361	0.560437772	FALSE
1110059G10Rik	intergenic|chr9:124256250-124257047	chr9	124256250	124257047	122945088	mm10_Wild	0.019569	851	3.82474	-0.501285	7.057262361	0.560437772	FALSE
1110059G10Rik	genic|chr9:121857178-121858105	chr9	121857178	121858105	122945088	mm10_Wild	0.010283	851	3.82474	-0.501285	7.057262361	0.560437772	FALSE
1110059G10Rik	intergenic|chr9:124257440-124257940	chr9	124257440	124257940	122945088	mm10_Wild	0.021867	851	3.82474	-0.501285	7.057262361	0.560437772	FALSE
1110065P20Rik	genic|chr4:123411279-123413148	chr4	123411279	123413148	124849484	mm10_Wild	0.010434	280	8.14966	0.293042	7.425968142	1.435596545	FALSE
1110065P20Rik	genic|chr4:126110208-126111431	chr4	126110208	126111431	124849484	mm10_Wild	0.013103	280	8.14966	0.293042	7.425968142	1.435596545	FALSE
1110065P20Rik	genic|chr4:126202318-126202818	chr4	126202318	126202818	124849484	mm10_Wild	0.010878	280	8.14966	0.293042	7.425968142	1.435596545	FALSE
1110065P20Rik	genic|chr4:126255939-126256973	chr4	126255939	126256973	124849484	mm10_Wild	0.013378	280	8.14966	0.293042	7.425968142	1.435596545	FALSE
1110065P20Rik	genic|chr4:125127143-125128351	chr4	125127143	125128351	124849484	mm10_Wild	0.010904	280	8.14966	0.293042	7.425968142	1.435596545	FALSE
1190005I06Rik	genic|chr8:121561791-121563567	chr8	121561791	121563567	120608601	mm10_Wild	0.011456	756	1.3632	0.208562	5.513973626	0.07651447	FALSE
1190007I07Rik	genic|chr10:82858746-82860700	chr10	82858746	82860700	82619850	mm10_Wild	0.01286	885	15.2369	0.0358665	7.784199325	0.300653537	FALSE
1500009L16Rik	genic|chr10:84440743-84441581	chr10	84440743	84441581	83722864	mm10_Wild	0.010301	885	2.28499	1.5178	NA	NA	FALSE
1500009L16Rik	genic|chr10:82858746-82860700	chr10	82858746	82860700	83722864	mm10_Wild	0.01469	885	2.28499	1.5178	NA	NA	FALSE
1600012H06Rik	genic|chr17:13552661-13553161	chr17	13552661	13553161	14943183	mm10_Wild	0.261933	1334	3.03505	-0.13267	NA	NA	FALSE
1600012H06Rik	genic|chr17:13551665-13552583	chr17	13551665	13552583	14943183	mm10_Wild	0.153253	1334	3.03505	-0.13267	NA	NA	FALSE
1600012H06Rik	genic|chr17:13550565-13551300	chr17	13550565	13551300	14943183	mm10_Wild	0.137465	1334	3.03505	-0.13267	NA	NA	FALSE
1600014C10Rik	intergenic|chr7:38216525-38217025	chr7	38216525	38217025	38183216	mm10_Wild	0.186103	567	13.1234	-0.00565787	4.21474498166667	2.054114505	FALSE
1600014C10Rik	intergenic|chr7:38217329-38218097	chr7	38217329	38218097	38183216	mm10_Wild	0.531617	567	13.1234	-0.00565787	4.21474498166667	2.054114505	FALSE
1600014C10Rik	intergenic|chr7:38212546-38213046	chr7	38212546	38213046	38183216	mm10_Wild	0.278036	567	13.1234	-0.00565787	4.21474498166667	2.054114505	FALSE
1600020E01Rik	genic|chr6:86471833-86472595	chr6	86471833	86472595	86527329	mm10_Wild	0.396758	476	1.62192	-0.131966	NA	NA	FALSE
1600020E01Rik	genic|chr6:86472633-86473133	chr6	86472633	86473133	86527329	mm10_Wild	0.269237	476	1.62192	-0.131966	NA	NA	FALSE
1600020E01Rik	genic|chr6:86479038-86479900	chr6	86479038	86479900	86527329	mm10_Wild	0.158891	476	1.62192	-0.131966	NA	NA	FALSE
1600020E01Rik	genic|chr6:86475257-86475757	chr6	86475257	86475757	86527329	mm10_Wild	0.148783	476	1.62192	-0.131966	NA	NA	FALSE
1700007L15Rik	genic|chr16:34066531-34067494	chr16	34066531	34067494	33379853	mm10_Wild	0.010964	1307	3.05431	-0.112943	NA	NA	FALSE
1700007L15Rik	genic|chr16:33891404-33893224	chr16	33891404	33893224	33379853	mm10_Wild	0.014068	1307	3.05431	-0.112943	NA	NA	FALSE
1700007L15Rik	intergenic|chr16:30186184-30188213	chr16	30186184	30188213	33379853	mm10_Wild	0.01219	1307	3.05431	-0.112943	NA	NA	FALSE
1700007L15Rik	genic|chr16:34081403-34082767	chr16	34081403	34082767	33379853	mm10_Wild	0.013637	1307	3.05431	-0.112943	NA	NA	FALSE
1700025G04Rik	genic|chr1:151500226-151501425	chr1	151500226	151501425	151884523	mm10_Wild	0.017954	47	4.19752	0.69208	6.15559379191667	0.503709627416667	FALSE
1700025G04Rik	genic|chr1:152089921-152090828	chr1	152089921	152090828	151884523	mm10_Wild	0.01158	47	4.19752	0.69208	6.15559379191667	0.503709627416667	FALSE
1700025G04Rik	genic|chr1:152902287-152903272	chr1	152902287	152903272	151884523	mm10_Wild	0.013642	47	4.19752	0.69208	6.15559379191667	0.503709627416667	FALSE
1700030K09Rik	intergenic|chr8:72331576-72332479	chr8	72331576	72332479	72443879	mm10_Wild	0.011636	696	1.87876	-0.0500027	NA	NA	FALSE
1700037H04Rik	intergenic|chr2:131096227-131097207	chr2	131096227	131097207	131146314	mm10_Wild	0.275764	140	1.21843	0.68034	5.716951926	2.194298854	FALSE
1700037H04Rik	intergenic|chr2:131124346-131124846	chr2	131124346	131124846	131146314	mm10_Wild	0.256682	140	1.21843	0.68034	5.716951926	2.194298854	FALSE
1700037H04Rik	intergenic|chr2:131091530-131092030	chr2	131091530	131092030	131146314	mm10_Wild	0.083727	140	1.21843	0.68034	5.716951926	2.194298854	FALSE
1700066M21Rik	genic|chr1:58713105-58714080	chr1	58713105	58714080	57377619	mm10_Wild	0.012811	8	1.02748	-0.051092	4.396894595	1.554816338	FALSE
1700066M21Rik	genic|chr1:58423379-58424172	chr1	58423379	58424172	57377619	mm10_Wild	0.021576	8	1.02748	-0.051092	4.396894595	1.554816338	FALSE
1700094D03Rik	genic|chr3:89393330-89394692	chr3	89393330	89394692	90062807	mm10_Wild	0.01467	193	1.10673	-0.249558	NA	NA	FALSE
1700094D03Rik	genic|chr3:88949872-88951106	chr3	88949872	88951106	90062807	mm10_Wild	0.019486	193	1.10673	-0.249558	NA	NA	FALSE
1700094D03Rik	genic|chr3:89278194-89280086	chr3	89278194	89280086	90062807	mm10_Wild	0.022782	193	1.10673	-0.249558	NA	NA	FALSE
1700094D03Rik	genic|chr3:90079651-90080520	chr3	90079651	90080520	90062807	mm10_Wild	0.010711	193	1.10673	-0.249558	NA	NA	FALSE
1700094D03Rik	genic|chr3:88492598-88493525	chr3	88492598	88493525	90062807	mm10_Wild	0.011397	193	1.10673	-0.249558	NA	NA	FALSE
1700094D03Rik	genic|chr3:89089635-89091231	chr3	89089635	89091231	90062807	mm10_Wild	0.011187	193	1.10673	-0.249558	NA	NA	FALSE
1700101I11Rik	genic|chr6:128035279-128036090	chr6	128035279	128036090	129531946	mm10_Wild	0.014019	490	2.17819	-0.752823	NA	NA	FALSE
1700101I11Rik	intergenic|chr6:128838623-128839495	chr6	128838623	128839495	129531946	mm10_Wild	0.014752	490	2.17819	-0.752823	NA	NA	FALSE
1700101I11Rik	genic|chr6:127989514-127990535	chr6	127989514	127990535	129531946	mm10_Wild	0.019085	490	2.17819	-0.752823	NA	NA	FALSE
1700101I11Rik	intergenic|chr6:129229703-129230818	chr6	129229703	129230818	129531946	mm10_Wild	0.014615	490	2.17819	-0.752823	NA	NA	FALSE
1700101I11Rik	genic|chr6:128142282-128144319	chr6	128142282	128144319	129531946	mm10_Wild	0.012514	490	2.17819	-0.752823	NA	NA	FALSE
1700101I11Rik	genic|chr6:128424257-128425061	chr6	128424257	128425061	129531946	mm10_Wild	0.013975	490	2.17819	-0.752823	NA	NA	FALSE
1700109H08Rik	genic|chr5:4067232-4067732	chr5	4067232	4067732	3571715	mm10_Wild	0.012844	345	2.29049	-0.626373	NA	NA	FALSE
1700109H08Rik	genic|chr5:3647340-3648148	chr5	3647340	3648148	3571715	mm10_Wild	0.028941	345	2.29049	-0.626373	NA	NA	FALSE
1700109H08Rik	genic|chr5:3381005-3381505	chr5	3381005	3381505	3571715	mm10_Wild	0.012557	345	2.29049	-0.626373	NA	NA	FALSE
1700109H08Rik	genic|chr5:5379835-5381130	chr5	5379835	5381130	3571715	mm10_Wild	0.013875	345	2.29049	-0.626373	NA	NA	FALSE
1700109H08Rik	genic|chr5:4066543-4067043	chr5	4066543	4067043	3571715	mm10_Wild	0.012176	345	2.29049	-0.626373	NA	NA	FALSE
1700109H08Rik	genic|chr5:5514385-5514885	chr5	5514385	5514885	3571715	mm10_Wild	0.027795	345	2.29049	-0.626373	NA	NA	FALSE
1700109H08Rik	genic|chr5:4757758-4758529	chr5	4757758	4758529	3571715	mm10_Wild	0.018295	345	2.29049	-0.626373	NA	NA	FALSE
1700109H08Rik	genic|chr5:4103970-4104867	chr5	4103970	4104867	3571715	mm10_Wild	0.02524	345	2.29049	-0.626373	NA	NA	FALSE
1700109H08Rik	genic|chr5:4024091-4024591	chr5	4024091	4024591	3571715	mm10_Wild	0.010167	345	2.29049	-0.626373	NA	NA	FALSE
1700109H08Rik	genic|chr5:3958871-3959371	chr5	3958871	3959371	3571715	mm10_Wild	0.010708	345	2.29049	-0.626373	NA	NA	FALSE
1700109H08Rik	genic|chr5:3465872-3466854	chr5	3465872	3466854	3571715	mm10_Wild	0.01991	345	2.29049	-0.626373	NA	NA	FALSE
1700123M08Rik	genic|chr4:11986626-11987403	chr4	11986626	11987403	11966573	mm10_Wild	0.013572	242	4.32037	-0.290818	NA	NA	FALSE
1700123M08Rik	genic|chr4:11007212-11008191	chr4	11007212	11008191	11966573	mm10_Wild	0.020239	242	4.32037	-0.290818	NA	NA	FALSE
1700123M08Rik	genic|chr4:11253853-11254708	chr4	11253853	11254708	11966573	mm10_Wild	0.013556	242	4.32037	-0.290818	NA	NA	FALSE
1700123M08Rik	genic|chr4:11321778-11322614	chr4	11321778	11322614	11966573	mm10_Wild	0.010795	242	4.32037	-0.290818	NA	NA	FALSE
1700123M08Rik	genic|chr4:9643240-9644125	chr4	9643240	9644125	11966573	mm10_Wild	0.012953	242	4.32037	-0.290818	NA	NA	FALSE
1700123O20Rik	genic|chr14:54665865-54666365	chr14	54665865	54666365	54686170	mm10_Wild	0.934388	1191	4.63629	0.0185605	NA	NA	FALSE
1810009A15Rik	genic|chr19:5841333-5843105	chr19	5841333	5843105	8888882	mm10_Wild	0.013973	1460	24.0145	-0.0417001	NA	NA	FALSE
1810013L24Rik	genic|chr16:8830628-8831128	chr16	8830628	8831128	8830099	mm10_Wild	0.012841	1285	21.8741	-0.260294	7.735973241625	-0.150664515375	FALSE
1810013L24Rik	genic|chr16:4879045-4881100	chr16	4879045	4881100	8830099	mm10_Wild	0.010783	1285	21.8741	-0.260294	7.735973241625	-0.150664515375	FALSE
1810014B01Rik	genic|chr10:86339743-86340516	chr10	86339743	86340516	86685526	mm10_Wild	0.012062	885	5.47527	-0.598732	NA	NA	FALSE
1810014B01Rik	genic|chr10:86341226-86342153	chr10	86341226	86342153	86685526	mm10_Wild	0.01215	885	5.47527	-0.598732	NA	NA	FALSE
1810014B01Rik	genic|chr10:85184629-85185809	chr10	85184629	85185809	86685526	mm10_Wild	0.016024	885	5.47527	-0.598732	NA	NA	FALSE
1810021B22Rik	genic|chr15:88828034-88829003	chr15	88828034	88829003	89071197	mm10_Wild	0.977229	1260	2.64806	-0.513924	NA	NA	FALSE
1810034E14Rik	genic|chr13:63240561-63241372	chr13	63240561	63241372	64248699	mm10_Wild	0.017618	1150	4.9299	0.189825	5.91393478233333	0.406370449	FALSE
1810034E14Rik	genic|chr13:64369878-64370800	chr13	64369878	64370800	64248699	mm10_Wild	0.016165	1150	4.9299	0.189825	5.91393478233333	0.406370449	FALSE
1810034E14Rik	genic|chr13:63245477-63245977	chr13	63245477	63245977	64248699	mm10_Wild	0.010326	1150	4.9299	0.189825	5.91393478233333	0.406370449	FALSE
1810034E14Rik	genic|chr13:63252923-63253767	chr13	63252923	63253767	64248699	mm10_Wild	0.015785	1150	4.9299	0.189825	5.91393478233333	0.406370449	FALSE
1810034E14Rik	genic|chr13:63251544-63252428	chr13	63251544	63252428	64248699	mm10_Wild	0.015581	1150	4.9299	0.189825	5.91393478233333	0.406370449	FALSE
1810034E14Rik	genic|chr13:64312297-64313164	chr13	64312297	64313164	64248699	mm10_Wild	0.018168	1150	4.9299	0.189825	5.91393478233333	0.406370449	FALSE
1810034E14Rik	genic|chr13:63246520-63247020	chr13	63246520	63247020	64248699	mm10_Wild	0.015131	1150	4.9299	0.189825	5.91393478233333	0.406370449	FALSE
1810034E14Rik	genic|chr13:63242053-63242553	chr13	63242053	63242553	64248699	mm10_Wild	0.012121	1150	4.9299	0.189825	5.91393478233333	0.406370449	FALSE
1810034E14Rik	genic|chr13:63430779-63431866	chr13	63430779	63431866	64248699	mm10_Wild	0.012559	1150	4.9299	0.189825	5.91393478233333	0.406370449	FALSE
1810034E14Rik	genic|chr13:63239998-63240498	chr13	63239998	63240498	64248699	mm10_Wild	0.015701	1150	4.9299	0.189825	5.91393478233333	0.406370449	FALSE
1810034E14Rik	genic|chr13:63312980-63313968	chr13	63312980	63313968	64248699	mm10_Wild	0.018972	1150	4.9299	0.189825	5.91393478233333	0.406370449	FALSE
1810034E14Rik	genic|chr13:63260721-63261221	chr13	63260721	63261221	64248699	mm10_Wild	0.011551	1150	4.9299	0.189825	5.91393478233333	0.406370449	FALSE
1810034E14Rik	intergenic|chr13:65240458-65241785	chr13	65240458	65241785	64248699	mm10_Wild	0.010194	1150	4.9299	0.189825	5.91393478233333	0.406370449	FALSE
1810034E14Rik	genic|chr13:64153152-64154502	chr13	64153152	64154502	64248699	mm10_Wild	0.01616	1150	4.9299	0.189825	5.91393478233333	0.406370449	FALSE
1810034E14Rik	genic|chr13:63565050-63565550	chr13	63565050	63565550	64248699	mm10_Wild	0.010321	1150	4.9299	0.189825	5.91393478233333	0.406370449	FALSE
1810037I17Rik	genic|chr3:122983792-122985054	chr3	122983792	122985054	122924396	mm10_Wild	0.019444	224	38.8102	0.150174	8.22388943933333	-0.342063843	FALSE
1810037I17Rik	genic|chr3:123158324-123159704	chr3	123158324	123159704	122924396	mm10_Wild	0.01035	224	38.8102	0.150174	8.22388943933333	-0.342063843	FALSE
1810037I17Rik	genic|chr3:123324154-123325390	chr3	123324154	123325390	122924396	mm10_Wild	0.015869	224	38.8102	0.150174	8.22388943933333	-0.342063843	FALSE
1810037I17Rik	genic|chr3:123085588-123086481	chr3	123085588	123086481	122924396	mm10_Wild	0.010088	224	38.8102	0.150174	8.22388943933333	-0.342063843	FALSE
1810037I17Rik	genic|chr3:123034074-123034978	chr3	123034074	123034978	122924396	mm10_Wild	0.016874	224	38.8102	0.150174	8.22388943933333	-0.342063843	FALSE
1810037I17Rik	genic|chr3:123153036-123153884	chr3	123153036	123153884	122924396	mm10_Wild	0.01014	224	38.8102	0.150174	8.22388943933333	-0.342063843	FALSE
1810037I17Rik	intergenic|chr3:121735930-121737067	chr3	121735930	121737067	122924396	mm10_Wild	0.013726	224	38.8102	0.150174	8.22388943933333	-0.342063843	FALSE
1810037I17Rik	genic|chr3:121814806-121815596	chr3	121814806	121815596	122924396	mm10_Wild	0.012497	224	38.8102	0.150174	8.22388943933333	-0.342063843	FALSE
1810055G02Rik	genic|chr19:5724039-5725612	chr19	5724039	5725612	3708292	mm10_Wild	0.010423	1460	1.50137	0.545985	5.948689474	1.0000998095	FALSE
1810055G02Rik	genic|chr19:5841333-5843105	chr19	5841333	5843105	3708292	mm10_Wild	0.019573	1460	1.50137	0.545985	5.948689474	1.0000998095	FALSE
1810055G02Rik	genic|chr19:5840343-5841283	chr19	5840343	5841283	3708292	mm10_Wild	0.010731	1460	1.50137	0.545985	5.948689474	1.0000998095	FALSE
1810055G02Rik	genic|chr19:3768026-3769191	chr19	3768026	3769191	3708292	mm10_Wild	0.012964	1460	1.50137	0.545985	5.948689474	1.0000998095	FALSE
1810055G02Rik	genic|chr19:3575083-3576721	chr19	3575083	3576721	3708292	mm10_Wild	0.010861	1460	1.50137	0.545985	5.948689474	1.0000998095	FALSE
1810058I24Rik	genic|chr6:34317051-34317551	chr6	34317051	34317551	35252698	mm10_Wild	0.010322	459	22.0796	0.485868	7.61293822266667	0.316494198666667	FALSE
2210016F16Rik	genic|chr13:58215229-58216323	chr13	58215229	58216323	58380045	mm10_Wild	0.016567	1150	10.5477	-0.0204241	2.834722266	2.682358434	FALSE
2210016F16Rik	genic|chr13:58128102-58129414	chr13	58128102	58129414	58380045	mm10_Wild	0.033532	1150	10.5477	-0.0204241	2.834722266	2.682358434	FALSE
2210016L21Rik	intergenic|chr5:115489094-115490784	chr5	115489094	115490784	114942201	mm10_Wild	0.01284	382	3.49612	0.109221	5.203600812	1.657742858	FALSE
2210407C18Rik	genic|chr11:60175661-60177310	chr11	60175661	60177310	58608205	mm10_Wild	0.012066	969	4.25398	-0.336875	7.061142519	-0.4404730335	FALSE
2210408F21Rik	genic|chr6:31216428-31217243	chr6	31216428	31217243	31220350	mm10_Wild	0.015173	456	20.2114	-0.237694	NA	NA	FALSE
2210408F21Rik	intergenic|chr6:29431175-29432388	chr6	29431175	29432388	31220350	mm10_Wild	0.010836	456	20.2114	-0.237694	NA	NA	FALSE
2210408F21Rik	genic|chr6:29747900-29749145	chr6	29747900	29749145	31220350	mm10_Wild	0.092952	456	20.2114	-0.237694	NA	NA	FALSE
2210408I21Rik	genic|chr13:80885620-80886462	chr13	80885620	80886462	77135535	mm10_Wild	0.01585	1150	1.27785	-0.397419	4.6913220675	-1.3608687755	FALSE
2210408I21Rik	genic|chr13:73970192-73971716	chr13	73970192	73971716	77135535	mm10_Wild	0.010482	1150	1.27785	-0.397419	4.6913220675	-1.3608687755	FALSE
2210408I21Rik	genic|chr13:76018100-76018600	chr13	76018100	76018600	77135535	mm10_Wild	0.012318	1150	1.27785	-0.397419	4.6913220675	-1.3608687755	FALSE
2210408I21Rik	intergenic|chr13:74528500-74530761	chr13	74528500	74530761	77135535	mm10_Wild	0.1739	1150	1.27785	-0.397419	4.6913220675	-1.3608687755	FALSE
2210418O10Rik	genic|chr2:173275221-173277084	chr2	173275221	173277084	176226564	mm10_Wild	0.011344	176	1.66899	-0.437875	4.552940481	0.717808645	FALSE
2210418O10Rik	genic|chr2:174330117-174330922	chr2	174330117	174330922	176226564	mm10_Wild	0.019672	176	1.66899	-0.437875	4.552940481	0.717808645	FALSE
2300009A05Rik	genic|chr9:64737277-64738188	chr9	64737277	64738188	63394446	mm10_Wild	0.01008	814	11.7051	-0.13259	5.9733145605	-0.185957003	FALSE
2300009A05Rik	genic|chr9:62811286-62812326	chr9	62811286	62812326	63394446	mm10_Wild	0.011675	814	11.7051	-0.13259	5.9733145605	-0.185957003	FALSE
2300009A05Rik	genic|chr9:64021058-64023045	chr9	64021058	64023045	63394446	mm10_Wild	0.012496	814	11.7051	-0.13259	5.9733145605	-0.185957003	FALSE
2310002L09Rik	genic|chr4:74251475-74252344	chr4	74251475	74252344	73939370	mm10_Wild	0.063717	263	34.5516	-0.0965877	7.2333787075	-0.4589726505	FALSE
2310002L09Rik	intergenic|chr4:74588602-74589102	chr4	74588602	74589102	73939370	mm10_Wild	0.011947	263	34.5516	-0.0965877	7.2333787075	-0.4589726505	FALSE
2310002L09Rik	genic|chr4:70534544-70535524	chr4	70534544	70535524	73939370	mm10_Wild	0.010489	263	34.5516	-0.0965877	7.2333787075	-0.4589726505	FALSE
2310002L09Rik	genic|chr4:75277988-75278488	chr4	75277988	75278488	73939370	mm10_Wild	0.019693	263	34.5516	-0.0965877	7.2333787075	-0.4589726505	FALSE
2310002L09Rik	intergenic|chr4:74227242-74227742	chr4	74227242	74227742	73939370	mm10_Wild	0.01014	263	34.5516	-0.0965877	7.2333787075	-0.4589726505	FALSE
2310009B15Rik	intergenic|chr1:134098832-134100138	chr1	134098832	134100138	138851978	mm10_Wild	0.01342	35	4.44149	-0.26606	5.647331514	0.882485204	FALSE
2310009B15Rik	intergenic|chr1:137656866-137657575	chr1	137656866	137657575	138851978	mm10_Wild	0.014409	35	4.44149	-0.26606	5.647331514	0.882485204	FALSE
2310009B15Rik	genic|chr1:138619254-138619754	chr1	138619254	138619754	138851978	mm10_Wild	0.016424	35	4.44149	-0.26606	5.647331514	0.882485204	FALSE
2310010J17Rik	genic|chr7:89980178-89981369	chr7	89980178	89981369	90124835	mm10_Wild	0.030319	607	5.02529	-0.509574	NA	NA	FALSE
2310010J17Rik	genic|chr7:90145713-90146609	chr7	90145713	90146609	90124835	mm10_Wild	0.026004	607	5.02529	-0.509574	NA	NA	FALSE
2310010J17Rik	genic|chr7:90443579-90444079	chr7	90443579	90444079	90124835	mm10_Wild	0.011201	607	5.02529	-0.509574	NA	NA	FALSE
2310010J17Rik	genic|chr7:92669525-92670487	chr7	92669525	92670487	90124835	mm10_Wild	0.011622	607	5.02529	-0.509574	NA	NA	FALSE
2310010J17Rik	genic|chr7:90475703-90476660	chr7	90475703	90476660	90124835	mm10_Wild	0.013597	607	5.02529	-0.509574	NA	NA	FALSE
2310010J17Rik	genic|chr7:89940890-89941390	chr7	89940890	89941390	90124835	mm10_Wild	0.011663	607	5.02529	-0.509574	NA	NA	FALSE
2310010J17Rik	genic|chr7:89338367-89339688	chr7	89338367	89339688	90124835	mm10_Wild	0.019028	607	5.02529	-0.509574	NA	NA	FALSE
2310011J03Rik	genic|chr10:80260571-80261832	chr10	80260571	80261832	80318254	mm10_Wild	0.72415	888	6.81391	0.322898	5.4138154485	0.8577220085	FALSE
2310015A10Rik	genic|chr12:79171647-79172859	chr12	79171647	79172859	80120545	mm10_Wild	0.012926	1098	3.41095	0.0256881	NA	NA	FALSE
2310015A10Rik	genic|chr12:80114710-80115856	chr12	80114710	80115856	80120545	mm10_Wild	0.01908	1098	3.41095	0.0256881	NA	NA	FALSE
2310015A10Rik	genic|chr12:80113519-80114653	chr12	80113519	80114653	80120545	mm10_Wild	0.015759	1098	3.41095	0.0256881	NA	NA	FALSE
2310015A10Rik	genic|chr12:80083630-80084566	chr12	80083630	80084566	80120545	mm10_Wild	0.011194	1098	3.41095	0.0256881	NA	NA	FALSE
2310016G11Rik	genic|chr7:45706555-45707816	chr7	45706555	45707816	44668232	mm10_Wild	0.014131	568	1.69353	-1.93591	7.0455801835	-0.370243102	FALSE
2310016G11Rik	intergenic|chr7:44471886-44473957	chr7	44471886	44473957	44668232	mm10_Wild	0.029451	568	1.69353	-1.93591	7.0455801835	-0.370243102	FALSE
2310016G11Rik	genic|chr7:44868815-44870478	chr7	44868815	44870478	44668232	mm10_Wild	0.014518	568	1.69353	-1.93591	7.0455801835	-0.370243102	FALSE
2310022A10Rik	genic|chr7:28378796-28379694	chr7	28378796	28379694	27553279	mm10_Wild	0.018978	542	6.65583	0.613623	7.625601872	-0.5396113715	FALSE
2310022A10Rik	intergenic|chr7:28375276-28376247	chr7	28375276	28376247	27553279	mm10_Wild	0.019812	542	6.65583	0.613623	7.625601872	-0.5396113715	FALSE
2310022A10Rik	intergenic|chr7:28381693-28382575	chr7	28381693	28382575	27553279	mm10_Wild	0.019859	542	6.65583	0.613623	7.625601872	-0.5396113715	FALSE
2310022A10Rik	genic|chr7:27166403-27167258	chr7	27166403	27167258	27553279	mm10_Wild	0.01204	542	6.65583	0.613623	7.625601872	-0.5396113715	FALSE
2310022A10Rik	genic|chr7:27490197-27491348	chr7	27490197	27491348	27553279	mm10_Wild	0.011054	542	6.65583	0.613623	7.625601872	-0.5396113715	FALSE
2310022B05Rik	genic|chr8:124654628-124655128	chr8	124654628	124655128	124635755	mm10_Wild	0.34955	767	11.4848	0.475803	8.7825222025	-0.371180368	FALSE
2310022B05Rik	genic|chr8:124653695-124654584	chr8	124653695	124654584	124635755	mm10_Wild	0.641855	767	11.4848	0.475803	8.7825222025	-0.371180368	FALSE
2310030G06Rik	genic|chr9:50713811-50714652	chr9	50713811	50714652	50739690	mm10_Wild	0.626992	804	5.06089	-0.245176	7.243494403	-0.157363892	FALSE
2310030G06Rik	genic|chr9:50717146-50717646	chr9	50717146	50717646	50739690	mm10_Wild	0.35591	804	5.06089	-0.245176	7.243494403	-0.157363892	FALSE
2310033P09Rik	genic|chr11:59135811-59136311	chr11	59135811	59136311	59208360	mm10_Wild	0.11493	962	2.80502	0.187497	6.715399791	1.429419259	FALSE
2310033P09Rik	intergenic|chr11:59138911-59139411	chr11	59138911	59139411	59208360	mm10_Wild	0.209317	962	2.80502	0.187497	6.715399791	1.429419259	FALSE
2310033P09Rik	genic|chr11:59065430-59066395	chr11	59065430	59066395	59208360	mm10_Wild	0.094075	962	2.80502	0.187497	6.715399791	1.429419259	FALSE
2310033P09Rik	intergenic|chr11:59138324-59138824	chr11	59138324	59138824	59208360	mm10_Wild	0.166163	962	2.80502	0.187497	6.715399791	1.429419259	FALSE
2310033P09Rik	intergenic|chr11:59137177-59137677	chr11	59137177	59137677	59208360	mm10_Wild	0.165445	962	2.80502	0.187497	6.715399791	1.429419259	FALSE
2310033P09Rik	intergenic|chr11:59136573-59137073	chr11	59136573	59137073	59208360	mm10_Wild	0.129082	962	2.80502	0.187497	6.715399791	1.429419259	FALSE
2310033P09Rik	genic|chr11:59060172-59060672	chr11	59060172	59060672	59208360	mm10_Wild	0.036558	962	2.80502	0.187497	6.715399791	1.429419259	FALSE
2310033P09Rik	genic|chr11:59130631-59131131	chr11	59130631	59131131	59208360	mm10_Wild	0.082238	962	2.80502	0.187497	6.715399791	1.429419259	FALSE
2310039H08Rik	genic|chr17:46809462-46809962	chr17	46809462	46809962	46772634	mm10_Wild	0.243432	1402	10.4782	0.255666	7.579811212	0.373782185	FALSE
2310039H08Rik	genic|chr17:46751825-46752325	chr17	46751825	46752325	46772634	mm10_Wild	0.743502	1402	10.4782	0.255666	7.579811212	0.373782185	FALSE
2310057M21Rik	genic|chr7:130590666-130591593	chr7	130590666	130591593	131341610	mm10_Wild	0.010486	634	3.19076	0.898844	6.457475139	0.753487275	FALSE
2310057M21Rik	genic|chr7:130670932-130672231	chr7	130670932	130672231	131341610	mm10_Wild	0.010815	634	3.19076	0.898844	6.457475139	0.753487275	FALSE
2310057M21Rik	genic|chr7:130596634-130598089	chr7	130596634	130598089	131341610	mm10_Wild	0.013626	634	3.19076	0.898844	6.457475139	0.753487275	FALSE
2310057M21Rik	genic|chr7:130599056-130600764	chr7	130599056	130600764	131341610	mm10_Wild	0.011239	634	3.19076	0.898844	6.457475139	0.753487275	FALSE
2310061I04Rik	genic|chr17:35918659-35919797	chr17	35918659	35919797	35892676	mm10_Wild	0.311036	1389	23.018	-0.0559429	8.285195166	-0.087700547	FALSE
2310069G16Rik	genic|chr15:41869302-41869802	chr15	41869302	41869802	44787762	mm10_Wild	0.01122	1212	3.63651	0.100409	NA	NA	FALSE
2310069G16Rik	genic|chr15:43282377-43282877	chr15	43282377	43282877	44787762	mm10_Wild	0.013322	1212	3.63651	0.100409	NA	NA	FALSE
2310069G16Rik	genic|chr15:44672613-44673113	chr15	44672613	44673113	44787762	mm10_Wild	0.010932	1212	3.63651	0.100409	NA	NA	FALSE
2310069G16Rik	genic|chr15:41788233-41789821	chr15	41788233	41789821	44787762	mm10_Wild	0.019327	1212	3.63651	0.100409	NA	NA	FALSE
2310069G16Rik	genic|chr15:44673270-44674034	chr15	44673270	44674034	44787762	mm10_Wild	0.010073	1212	3.63651	0.100409	NA	NA	FALSE
2310069G16Rik	genic|chr15:44683418-44684186	chr15	44683418	44684186	44787762	mm10_Wild	0.011325	1212	3.63651	0.100409	NA	NA	FALSE
2310069G16Rik	genic|chr15:40824110-40824857	chr15	40824110	40824857	44787762	mm10_Wild	0.01156	1212	3.63651	0.100409	NA	NA	FALSE
2410002F23Rik	intergenic|chr7:44471886-44473957	chr7	44471886	44473957	44246721	mm10_Wild	0.032846	568	1.28983	0.0570975	7.94778725	0.443768288	FALSE
2410002F23Rik	genic|chr7:45706555-45707816	chr7	45706555	45707816	44246721	mm10_Wild	0.011719	568	1.28983	0.0570975	7.94778725	0.443768288	FALSE
2410002F23Rik	genic|chr7:44868815-44870478	chr7	44868815	44870478	44246721	mm10_Wild	0.016192	568	1.28983	0.0570975	7.94778725	0.443768288	FALSE
2410004B18Rik	genic|chr3:145648955-145649455	chr3	145648955	145649455	145938013	mm10_Wild	0.012417	236	8.10878	-0.328913	5.2797777865	0.6698246355	FALSE
2410004B18Rik	intergenic|chr3:145899533-145900359	chr3	145899533	145900359	145938013	mm10_Wild	0.010418	236	8.10878	-0.328913	5.2797777865	0.6698246355	FALSE
2410004B18Rik	genic|chr3:145988437-145989200	chr3	145988437	145989200	145938013	mm10_Wild	0.013108	236	8.10878	-0.328913	5.2797777865	0.6698246355	FALSE
2410004B18Rik	genic|chr3:144718500-144720272	chr3	144718500	144720272	145938013	mm10_Wild	0.034533	236	8.10878	-0.328913	5.2797777865	0.6698246355	FALSE
2410004B18Rik	genic|chr3:142394897-142396502	chr3	142394897	142396502	145938013	mm10_Wild	0.012076	236	8.10878	-0.328913	5.2797777865	0.6698246355	FALSE
2410004B18Rik	genic|chr3:144205146-144206109	chr3	144205146	144206109	145938013	mm10_Wild	0.010223	236	8.10878	-0.328913	5.2797777865	0.6698246355	FALSE
2410004B18Rik	genic|chr3:145649598-145650098	chr3	145649598	145650098	145938013	mm10_Wild	0.012773	236	8.10878	-0.328913	5.2797777865	0.6698246355	FALSE
2410004B18Rik	genic|chr3:146812500-146813392	chr3	146812500	146813392	145938013	mm10_Wild	0.013039	236	8.10878	-0.328913	5.2797777865	0.6698246355	FALSE
2410006H16Rik	intergenic|chr11:61407630-61409076	chr11	61407630	61409076	62602876	mm10_Wild	0.010387	969	9.66692	0.0743693	NA	NA	FALSE
2410006H16Rik	genic|chr11:62456476-62457762	chr11	62456476	62457762	62602876	mm10_Wild	0.012023	969	9.66692	0.0743693	NA	NA	FALSE
2410006H16Rik	genic|chr11:63135332-63136300	chr11	63135332	63136300	62602876	mm10_Wild	0.011569	969	9.66692	0.0743693	NA	NA	FALSE
2410006H16Rik	genic|chr11:61366277-61367163	chr11	61366277	61367163	62602876	mm10_Wild	0.011139	969	9.66692	0.0743693	NA	NA	FALSE
2410006H16Rik	genic|chr11:60878044-60879195	chr11	60878044	60879195	62602876	mm10_Wild	0.011351	969	9.66692	0.0743693	NA	NA	FALSE
2410006H16Rik	genic|chr11:60175661-60177310	chr11	60175661	60177310	62602876	mm10_Wild	0.010204	969	9.66692	0.0743693	NA	NA	FALSE
2410137M14Rik	genic|chr17:35969399-35970303	chr17	35969399	35970303	36977700	mm10_Wild	0.018801	1372	1.22175	-1.28237	6.24781664	-0.761875146	FALSE
2410137M14Rik	intergenic|chr17:35812890-35813978	chr17	35812890	35813978	36977700	mm10_Wild	0.015392	1372	1.22175	-1.28237	6.24781664	-0.761875146	FALSE
2410137M14Rik	genic|chr17:35235869-35236600	chr17	35235869	35236600	36977700	mm10_Wild	0.011823	1372	1.22175	-1.28237	6.24781664	-0.761875146	FALSE
2410137M14Rik	intergenic|chr17:35784964-35786561	chr17	35784964	35786561	36977700	mm10_Wild	0.020453	1372	1.22175	-1.28237	6.24781664	-0.761875146	FALSE
2410137M14Rik	genic|chr17:35700052-35701033	chr17	35700052	35701033	36977700	mm10_Wild	0.010479	1372	1.22175	-1.28237	6.24781664	-0.761875146	FALSE
2410137M14Rik	genic|chr17:36271284-36272054	chr17	36271284	36272054	36977700	mm10_Wild	0.0137	1372	1.22175	-1.28237	6.24781664	-0.761875146	FALSE
2410137M14Rik	genic|chr17:34120383-34121831	chr17	34120383	34121831	36977700	mm10_Wild	0.01408	1372	1.22175	-1.28237	6.24781664	-0.761875146	FALSE
2500002B13Rik	intergenic|chr8:57327916-57329545	chr8	57327916	57329545	57487962	mm10_Wild	0.037657	694	2.52231	-0.0903242	NA	NA	FALSE
2500002B13Rik	genic|chr8:57323401-57323901	chr8	57323401	57323901	57487962	mm10_Wild	0.014123	694	2.52231	-0.0903242	NA	NA	FALSE
2500002B13Rik	genic|chr8:60982674-60984065	chr8	60982674	60984065	57487962	mm10_Wild	0.010438	694	2.52231	-0.0903242	NA	NA	FALSE
2500004C02Rik	genic|chr2:152830858-152831844	chr2	152830858	152831844	153341156	mm10_Wild	0.010852	143	1.32154	-0.0771481	8.873934274	0.054041109	FALSE
2500004C02Rik	intergenic|chr2:154374283-154375320	chr2	154374283	154375320	153341156	mm10_Wild	0.010933	143	1.32154	-0.0771481	8.873934274	0.054041109	FALSE
2500004C02Rik	genic|chr2:152396918-152398267	chr2	152396918	152398267	153341156	mm10_Wild	0.011173	143	1.32154	-0.0771481	8.873934274	0.054041109	FALSE
2510002D24Rik	genic|chr16:18416047-18416888	chr16	18416047	18416888	18836579	mm10_Wild	0.012215	1289	9.19155	-0.165164	5.713833605	0.594972699	FALSE
2510002D24Rik	intergenic|chr16:17222104-17222604	chr16	17222104	17222604	18836579	mm10_Wild	0.011229	1289	9.19155	-0.165164	5.713833605	0.594972699	FALSE
2510002D24Rik	genic|chr16:18234275-18235656	chr16	18234275	18235656	18836579	mm10_Wild	0.013403	1289	9.19155	-0.165164	5.713833605	0.594972699	FALSE
2510009E07Rik	genic|chr16:22542422-22543644	chr16	22542422	22543644	21649044	mm10_Wild	0.011798	1300	3.00452	-0.266401	5.45426411816667	1.0576220805	FALSE
2510009E07Rik	genic|chr16:22439251-22440426	chr16	22439251	22440426	21649044	mm10_Wild	0.010098	1300	3.00452	-0.266401	5.45426411816667	1.0576220805	FALSE
2510009E07Rik	genic|chr16:21498728-21499673	chr16	21498728	21499673	21649044	mm10_Wild	0.011451	1300	3.00452	-0.266401	5.45426411816667	1.0576220805	FALSE
2510009E07Rik	genic|chr16:22265038-22266410	chr16	22265038	22266410	21649044	mm10_Wild	0.016923	1300	3.00452	-0.266401	5.45426411816667	1.0576220805	FALSE
2510009E07Rik	genic|chr16:20425586-20426541	chr16	20425586	20426541	21649044	mm10_Wild	0.010114	1300	3.00452	-0.266401	5.45426411816667	1.0576220805	FALSE
2510039O18Rik	genic|chr4:148805112-148806282	chr4	148805112	148806282	147940894	mm10_Wild	0.012192	324	7.40267	0.616915	9.970196244	-0.747755417	FALSE
2510039O18Rik	intergenic|chr4:147962463-147963298	chr4	147962463	147963298	147940894	mm10_Wild	0.010885	324	7.40267	0.616915	9.970196244	-0.747755417	FALSE
2510039O18Rik	intergenic|chr4:147963398-147964495	chr4	147963398	147964495	147940894	mm10_Wild	0.011267	324	7.40267	0.616915	9.970196244	-0.747755417	FALSE
2510039O18Rik	genic|chr4:147897114-147898022	chr4	147897114	147898022	147940894	mm10_Wild	0.010837	324	7.40267	0.616915	9.970196244	-0.747755417	FALSE
2610001J05Rik	genic|chr6:13677540-13678040	chr6	13677540	13678040	13867734	mm10_Wild	0.013017	454	7.71142	0.221028	7.11782201766667	-0.649856270666667	FALSE
2610001J05Rik	genic|chr6:13607621-13608121	chr6	13607621	13608121	13867734	mm10_Wild	0.017993	454	7.71142	0.221028	7.11782201766667	-0.649856270666667	FALSE
2610001J05Rik	genic|chr6:14754723-14755479	chr6	14754723	14755479	13867734	mm10_Wild	0.022795	454	7.71142	0.221028	7.11782201766667	-0.649856270666667	FALSE
2610005L07Rik	genic|chr8:22507581-22508966	chr8	22507581	22508966	20385781	mm10_Wild	0.014231	681	3.11967	-0.49672	7.15382214575	-0.352480283	FALSE
2610005L07Rik	genic|chr8:22565449-22566382	chr8	22565449	22566382	20385781	mm10_Wild	0.013528	681	3.11967	-0.49672	7.15382214575	-0.352480283	FALSE
2610005L07Rik	genic|chr8:22465444-22466361	chr8	22465444	22466361	20385781	mm10_Wild	0.011473	681	3.11967	-0.49672	7.15382214575	-0.352480283	FALSE
2610005L07Rik	genic|chr8:22593372-22594160	chr8	22593372	22594160	20385781	mm10_Wild	0.014393	681	3.11967	-0.49672	7.15382214575	-0.352480283	FALSE
2610008E11Rik	genic|chr10:80053013-80054303	chr10	80053013	80054303	79064373	mm10_Wild	0.01055	885	7.61066	-0.546749	7.278333019	0.178830452	FALSE
2610008E11Rik	genic|chr10:79983976-79985634	chr10	79983976	79985634	79064373	mm10_Wild	0.012847	885	7.61066	-0.546749	7.278333019	0.178830452	FALSE
2610301B20Rik	genic|chr4:8646747-8648058	chr4	8646747	8648058	10874497	mm10_Wild	0.012076	242	3.36537	-0.334235	6.577742195	1.421938674	FALSE
2610301B20Rik	genic|chr4:11007212-11008191	chr4	11007212	11008191	10874497	mm10_Wild	0.018361	242	3.36537	-0.334235	6.577742195	1.421938674	FALSE
2610301B20Rik	genic|chr4:9668616-9669524	chr4	9668616	9669524	10874497	mm10_Wild	0.01349	242	3.36537	-0.334235	6.577742195	1.421938674	FALSE
2610301B20Rik	genic|chr4:9642729-9643229	chr4	9642729	9643229	10874497	mm10_Wild	0.010169	242	3.36537	-0.334235	6.577742195	1.421938674	FALSE
2610301B20Rik	genic|chr4:9643240-9644125	chr4	9643240	9644125	10874497	mm10_Wild	0.02042	242	3.36537	-0.334235	6.577742195	1.421938674	FALSE
2610301B20Rik	genic|chr4:11253853-11254708	chr4	11253853	11254708	10874497	mm10_Wild	0.012299	242	3.36537	-0.334235	6.577742195	1.421938674	FALSE
2610301B20Rik	genic|chr4:11986626-11987403	chr4	11986626	11987403	10874497	mm10_Wild	0.011222	242	3.36537	-0.334235	6.577742195	1.421938674	FALSE
2610507I01Rik	genic|chr11:60175661-60177310	chr11	60175661	60177310	59197792	mm10_Wild	0.017135	969	5.3307	-0.180178	NA	NA	FALSE
2700012I20Rik	genic|chr9:59485719-59486997	chr9	59485719	59486997	57075202	mm10_Wild	0.010973	802	1.03389	-0.89883	NA	NA	FALSE
2700012I20Rik	intergenic|chr9:56505749-56507081	chr9	56505749	56507081	57075202	mm10_Wild	0.017654	802	1.03389	-0.89883	NA	NA	FALSE
2700012I20Rik	genic|chr9:57076437-57077201	chr9	57076437	57077201	57075202	mm10_Wild	0.013271	802	1.03389	-0.89883	NA	NA	FALSE
2700012I20Rik	genic|chr9:57764729-57765631	chr9	57764729	57765631	57075202	mm10_Wild	0.020091	802	1.03389	-0.89883	NA	NA	FALSE
2700046G09Rik	genic|chr19:31764509-31765418	chr19	31764509	31765418	32389215	mm10_Wild	0.010715	1460	1.52837	-0.202595	7.7983842385	-0.195007358333333	FALSE
2700046G09Rik	genic|chr19:32755787-32756898	chr19	32755787	32756898	32389215	mm10_Wild	0.02607	1460	1.52837	-0.202595	7.7983842385	-0.195007358333333	FALSE
2700046G09Rik	genic|chr19:32179287-32180089	chr19	32179287	32180089	32389215	mm10_Wild	0.012572	1460	1.52837	-0.202595	7.7983842385	-0.195007358333333	FALSE
2700046G09Rik	genic|chr19:32210208-32211401	chr19	32210208	32211401	32389215	mm10_Wild	0.016209	1460	1.52837	-0.202595	7.7983842385	-0.195007358333333	FALSE
2700046G09Rik	genic|chr19:32180923-32182334	chr19	32180923	32182334	32389215	mm10_Wild	0.038411	1460	1.52837	-0.202595	7.7983842385	-0.195007358333333	FALSE
2700046G09Rik	genic|chr19:32711947-32712838	chr19	32711947	32712838	32389215	mm10_Wild	0.01469	1460	1.52837	-0.202595	7.7983842385	-0.195007358333333	FALSE
2700046G09Rik	genic|chr19:32388030-32388530	chr19	32388030	32388530	32389215	mm10_Wild	0.013187	1460	1.52837	-0.202595	7.7983842385	-0.195007358333333	FALSE
2700049A03Rik	genic|chr12:67059169-67059669	chr12	67059169	67059669	71136847	mm10_Wild	0.010885	1098	1.83662	-0.740347	NA	NA	FALSE
2700049A03Rik	genic|chr12:69986697-69987573	chr12	69986697	69987573	71136847	mm10_Wild	0.010751	1098	1.83662	-0.740347	NA	NA	FALSE
2700049A03Rik	genic|chr12:73407911-73410067	chr12	73407911	73410067	71136847	mm10_Wild	0.013036	1098	1.83662	-0.740347	NA	NA	FALSE
2700062C07Rik	intergenic|chr18:24193019-24193885	chr18	24193019	24193885	24470870	mm10_Wild	0.014252	1433	4.10604	-0.11587	5.253148824	0.3566001795	FALSE
2700062C07Rik	genic|chr18:24861670-24862793	chr18	24861670	24862793	24470870	mm10_Wild	0.030018	1433	4.10604	-0.11587	5.253148824	0.3566001795	FALSE
2700062C07Rik	genic|chr18:24838619-24839500	chr18	24838619	24839500	24470870	mm10_Wild	0.010514	1433	4.10604	-0.11587	5.253148824	0.3566001795	FALSE
2700062C07Rik	genic|chr18:24784534-24785335	chr18	24784534	24785335	24470870	mm10_Wild	0.011466	1433	4.10604	-0.11587	5.253148824	0.3566001795	FALSE
2700062C07Rik	genic|chr18:24837776-24838615	chr18	24837776	24838615	24470870	mm10_Wild	0.011937	1433	4.10604	-0.11587	5.253148824	0.3566001795	FALSE
2700062C07Rik	genic|chr18:24847902-24849374	chr18	24847902	24849374	24470870	mm10_Wild	0.013989	1433	4.10604	-0.11587	5.253148824	0.3566001795	FALSE
2700062C07Rik	genic|chr18:24020345-24021546	chr18	24020345	24021546	24470870	mm10_Wild	0.015667	1433	4.10604	-0.11587	5.253148824	0.3566001795	FALSE
2700062C07Rik	genic|chr18:24861167-24861667	chr18	24861167	24861667	24470870	mm10_Wild	0.011839	1433	4.10604	-0.11587	5.253148824	0.3566001795	FALSE
2700062C07Rik	genic|chr18:24713516-24714502	chr18	24713516	24714502	24470870	mm10_Wild	0.013058	1433	4.10604	-0.11587	5.253148824	0.3566001795	FALSE
2700062C07Rik	genic|chr18:23874536-23875036	chr18	23874536	23875036	24470870	mm10_Wild	0.010643	1433	4.10604	-0.11587	5.253148824	0.3566001795	FALSE
2700081O15Rik	intergenic|chr19:7249303-7249803	chr19	7249303	7249803	7417624	mm10_Wild	0.037269	1487	2.10527	0.0979567	2.795324106	3.258404146	FALSE
2700081O15Rik	genic|chr19:7268778-7269278	chr19	7268778	7269278	7417624	mm10_Wild	0.144167	1487	2.10527	0.0979567	2.795324106	3.258404146	FALSE
2700081O15Rik	genic|chr19:7240845-7241761	chr19	7240845	7241761	7417624	mm10_Wild	0.129524	1487	2.10527	0.0979567	2.795324106	3.258404146	FALSE
2700081O15Rik	intergenic|chr19:7265253-7265753	chr19	7265253	7265753	7417624	mm10_Wild	0.134625	1487	2.10527	0.0979567	2.795324106	3.258404146	FALSE
2700097O09Rik	genic|chr12:52503212-52504356	chr12	52503212	52504356	55045660	mm10_Wild	0.010564	1097	3.11312	-0.549025	8.527583729	-0.141324278	FALSE
2700097O09Rik	genic|chr12:55492167-55492667	chr12	55492167	55492667	55045660	mm10_Wild	0.020961	1097	3.11312	-0.549025	8.527583729	-0.141324278	FALSE
2700097O09Rik	genic|chr12:54862444-54862944	chr12	54862444	54862944	55045660	mm10_Wild	0.019753	1097	3.11312	-0.549025	8.527583729	-0.141324278	FALSE
2700097O09Rik	genic|chr12:51828969-51830084	chr12	51828969	51830084	55045660	mm10_Wild	0.011989	1097	3.11312	-0.549025	8.527583729	-0.141324278	FALSE
2700097O09Rik	genic|chr12:54655794-54657079	chr12	54655794	54657079	55045660	mm10_Wild	0.016367	1097	3.11312	-0.549025	8.527583729	-0.141324278	FALSE
2700097O09Rik	genic|chr12:54696057-54697585	chr12	54696057	54697585	55045660	mm10_Wild	0.017053	1097	3.11312	-0.549025	8.527583729	-0.141324278	FALSE
2700097O09Rik	genic|chr12:54695485-54695985	chr12	54695485	54695985	55045660	mm10_Wild	0.01363	1097	3.11312	-0.549025	8.527583729	-0.141324278	FALSE
2700097O09Rik	genic|chr12:52603103-52605246	chr12	52603103	52605246	55045660	mm10_Wild	0.01615	1097	3.11312	-0.549025	8.527583729	-0.141324278	FALSE
2700097O09Rik	genic|chr12:51691549-51692508	chr12	51691549	51692508	55045660	mm10_Wild	0.011466	1097	3.11312	-0.549025	8.527583729	-0.141324278	FALSE
2700097O09Rik	genic|chr12:55538366-55538866	chr12	55538366	55538866	55045660	mm10_Wild	0.010551	1097	3.11312	-0.549025	8.527583729	-0.141324278	FALSE
2700097O09Rik	genic|chr12:55820729-55821569	chr12	55820729	55821569	55045660	mm10_Wild	0.010954	1097	3.11312	-0.549025	8.527583729	-0.141324278	FALSE
2810001G20Rik	genic|chr11:63135332-63136300	chr11	63135332	63136300	64079483	mm10_Wild	0.013624	969	5.31923	-0.253693	NA	NA	FALSE
2810002D19Rik	genic|chr2:93044956-93046458	chr2	93044956	93046458	94406706	mm10_Wild	0.016727	115	1.36498	-0.129647	8.432776284	0.06387442	FALSE
2810002D19Rik	genic|chr2:93032260-93033220	chr2	93032260	93033220	94406706	mm10_Wild	0.017468	115	1.36498	-0.129647	8.432776284	0.06387442	FALSE
2810002D19Rik	genic|chr2:94157493-94158407	chr2	94157493	94158407	94406706	mm10_Wild	0.011333	115	1.36498	-0.129647	8.432776284	0.06387442	FALSE
2810002D19Rik	genic|chr2:92423382-92424298	chr2	92423382	92424298	94406706	mm10_Wild	0.014765	115	1.36498	-0.129647	8.432776284	0.06387442	FALSE
2810006K23Rik	intergenic|chr5:123135824-123137022	chr5	123135824	123137022	124328088	mm10_Wild	0.010412	401	5.62866	-0.0827551	5.655314126	2.071766645	FALSE
2810006K23Rik	genic|chr5:125057214-125058891	chr5	125057214	125058891	124328088	mm10_Wild	0.010406	401	5.62866	-0.0827551	5.655314126	2.071766645	FALSE
2810006K23Rik	genic|chr5:123660974-123662558	chr5	123660974	123662558	124328088	mm10_Wild	0.014956	401	5.62866	-0.0827551	5.655314126	2.071766645	FALSE
2810025M15Rik	intergenic|chr1:156780169-156781112	chr1	156780169	156781112	157412351	mm10_Wild	0.01077	47	14.1632	0.4142	6.653450625	1.004058811	FALSE
2810025M15Rik	genic|chr1:156718593-156719570	chr1	156718593	156719570	157412351	mm10_Wild	0.013231	47	14.1632	0.4142	6.653450625	1.004058811	FALSE
2810025M15Rik	genic|chr1:156673218-156674724	chr1	156673218	156674724	157412351	mm10_Wild	0.010158	47	14.1632	0.4142	6.653450625	1.004058811	FALSE
2810025M15Rik	genic|chr1:155972557-155973765	chr1	155972557	155973765	157412351	mm10_Wild	0.013546	47	14.1632	0.4142	6.653450625	1.004058811	FALSE
2900026A02Rik	genic|chr5:112886088-112887465	chr5	112886088	112887465	113086322	mm10_Wild	0.015146	382	2.2677	0.998353	2.8563018765	5.036532243	FALSE
2900026A02Rik	genic|chr5:113136767-113139098	chr5	113136767	113139098	113086322	mm10_Wild	0.016656	382	2.2677	0.998353	2.8563018765	5.036532243	FALSE
2900076A07Rik	genic|chr7:81542173-81542673	chr7	81542173	81542673	81523549	mm10_Wild	0.537161	606	1.66006	-0.798712	NA	NA	FALSE
2900076A07Rik	genic|chr7:81543050-81543550	chr7	81543050	81543550	81523549	mm10_Wild	0.449131	606	1.66006	-0.798712	NA	NA	FALSE
2900097C17Rik	genic|chr2:156179553-156180701	chr2	156179553	156180701	156388062	mm10_Wild	0.013867	143	3.42018	1.52351	7.712256995	0.202932929	FALSE
3110040N11Rik	genic|chr7:81828280-81829916	chr7	81828280	81829916	81782186	mm10_Wild	0.015714	595	7.81783	0.0302389	7.197445963	0.2406453475	FALSE
3110040N11Rik	genic|chr7:80114131-80115865	chr7	80114131	80115865	81782186	mm10_Wild	0.018309	595	7.81783	0.0302389	7.197445963	0.2406453475	FALSE
3110040N11Rik	genic|chr7:80339554-80341056	chr7	80339554	80341056	81782186	mm10_Wild	0.011046	595	7.81783	0.0302389	7.197445963	0.2406453475	FALSE
3110056K07Rik	genic|chr12:70648973-70650257	chr12	70648973	70650257	70991614	mm10_Wild	0.010016	1098	2.30564	-0.219852	NA	NA	FALSE
3110056K07Rik	genic|chr12:69986697-69987573	chr12	69986697	69987573	70991614	mm10_Wild	0.012123	1098	2.30564	-0.219852	NA	NA	FALSE
3110056K07Rik	genic|chr12:73407911-73410067	chr12	73407911	73410067	70991614	mm10_Wild	0.012384	1098	2.30564	-0.219852	NA	NA	FALSE
3110056K07Rik	genic|chr12:69681820-69682657	chr12	69681820	69682657	70991614	mm10_Wild	0.010267	1098	2.30564	-0.219852	NA	NA	FALSE
3110056K07Rik	genic|chr12:67059169-67059669	chr12	67059169	67059669	70991614	mm10_Wild	0.011263	1098	2.30564	-0.219852	NA	NA	FALSE
3110082I17Rik	genic|chr5:138994292-138996595	chr5	138994292	138996595	139359738	mm10_Wild	0.015371	416	1.54893	0.263214	NA	NA	FALSE
3110082I17Rik	genic|chr5:139797070-139798043	chr5	139797070	139798043	139359738	mm10_Wild	0.011921	416	1.54893	0.263214	NA	NA	FALSE
3110082I17Rik	genic|chr5:139792774-139793953	chr5	139792774	139793953	139359738	mm10_Wild	0.011511	416	1.54893	0.263214	NA	NA	FALSE
3425401B19Rik	genic|chr14:32684887-32685726	chr14	32684887	32685726	32659118	mm10_Wild	0.014015	1183	36.7571	0.751548	8.175436099	0.0645161223333333	FALSE
3425401B19Rik	genic|chr14:34588281-34589608	chr14	34588281	34589608	32659118	mm10_Wild	0.011353	1183	36.7571	0.751548	8.175436099	0.0645161223333333	FALSE
3425401B19Rik	intergenic|chr14:32073042-32073980	chr14	32073042	32073980	32659118	mm10_Wild	0.011985	1183	36.7571	0.751548	8.175436099	0.0645161223333333	FALSE
3425401B19Rik	genic|chr14:31397663-31398857	chr14	31397663	31398857	32659118	mm10_Wild	0.01188	1183	36.7571	0.751548	8.175436099	0.0645161223333333	FALSE
3425401B19Rik	genic|chr14:34501899-34503181	chr14	34501899	34503181	32659118	mm10_Wild	0.012707	1183	36.7571	0.751548	8.175436099	0.0645161223333333	FALSE
3425401B19Rik	genic|chr14:31661733-31662935	chr14	31661733	31662935	32659118	mm10_Wild	0.02433	1183	36.7571	0.751548	8.175436099	0.0645161223333333	FALSE
3425401B19Rik	genic|chr14:34573320-34574845	chr14	34573320	34574845	32659118	mm10_Wild	0.011854	1183	36.7571	0.751548	8.175436099	0.0645161223333333	FALSE
3425401B19Rik	genic|chr14:31414726-31415631	chr14	31414726	31415631	32659118	mm10_Wild	0.010744	1183	36.7571	0.751548	8.175436099	0.0645161223333333	FALSE
3425401B19Rik	genic|chr14:34543871-34546162	chr14	34543871	34546162	32659118	mm10_Wild	0.020438	1183	36.7571	0.751548	8.175436099	0.0645161223333333	FALSE
3425401B19Rik	genic|chr14:31830316-31831279	chr14	31830316	31831279	32659118	mm10_Wild	0.01217	1183	36.7571	0.751548	8.175436099	0.0645161223333333	FALSE
3830406C13Rik	genic|chr14:11774405-11775604	chr14	11774405	11775604	12284202	mm10_Wild	0.011916	1173	8.10926	-0.342089	5.34435122513333	0.3697621304	FALSE
3830406C13Rik	genic|chr14:11883291-11884560	chr14	11883291	11884560	12284202	mm10_Wild	0.025584	1173	8.10926	-0.342089	5.34435122513333	0.3697621304	FALSE
4430402I18Rik	genic|chr19:27217787-27219065	chr19	27217787	27219065	28923056	mm10_Wild	0.017553	1460	7.80441	-0.567606	7.60950197	1.1157698	FALSE
4430402I18Rik	genic|chr19:32180923-32182334	chr19	32180923	32182334	28923056	mm10_Wild	0.014172	1460	7.80441	-0.567606	7.60950197	1.1157698	FALSE
4430402I18Rik	genic|chr19:28010786-28012367	chr19	28010786	28012367	28923056	mm10_Wild	0.025859	1460	7.80441	-0.567606	7.60950197	1.1157698	FALSE
4430402I18Rik	genic|chr19:29805721-29806565	chr19	29805721	29806565	28923056	mm10_Wild	0.011993	1460	7.80441	-0.567606	7.60950197	1.1157698	FALSE
4631405J19Rik	genic|chr2:93044956-93046458	chr2	93044956	93046458	93029347	mm10_Wild	0.017403	115	2.51777	-0.428809	5.1382107322	0.713828803	FALSE
4631405J19Rik	genic|chr2:92424673-92425173	chr2	92424673	92425173	93029347	mm10_Wild	0.011917	115	2.51777	-0.428809	5.1382107322	0.713828803	FALSE
4631405J19Rik	genic|chr2:91949437-91950962	chr2	91949437	91950962	93029347	mm10_Wild	0.015692	115	2.51777	-0.428809	5.1382107322	0.713828803	FALSE
4631405J19Rik	genic|chr2:90916988-90918628	chr2	90916988	90918628	93029347	mm10_Wild	0.010179	115	2.51777	-0.428809	5.1382107322	0.713828803	FALSE
4631405J19Rik	genic|chr2:92423382-92424298	chr2	92423382	92424298	93029347	mm10_Wild	0.021313	115	2.51777	-0.428809	5.1382107322	0.713828803	FALSE
4631405J19Rik	genic|chr2:93032260-93033220	chr2	93032260	93033220	93029347	mm10_Wild	0.018325	115	2.51777	-0.428809	5.1382107322	0.713828803	FALSE
4632404H12Rik	genic|chr3:89089635-89091231	chr3	89089635	89091231	89767510	mm10_Wild	0.010643	193	1.46981	-0.711041	7.175904682	1.301456413	FALSE
4632404H12Rik	genic|chr3:88492598-88493525	chr3	88492598	88493525	89767510	mm10_Wild	0.012998	193	1.46981	-0.711041	7.175904682	1.301456413	FALSE
4632404H12Rik	genic|chr3:89393330-89394692	chr3	89393330	89394692	89767510	mm10_Wild	0.013956	193	1.46981	-0.711041	7.175904682	1.301456413	FALSE
4632404H12Rik	genic|chr3:89278194-89280086	chr3	89278194	89280086	89767510	mm10_Wild	0.021673	193	1.46981	-0.711041	7.175904682	1.301456413	FALSE
4632404H12Rik	genic|chr3:90079651-90080520	chr3	90079651	90080520	89767510	mm10_Wild	0.01019	193	1.46981	-0.711041	7.175904682	1.301456413	FALSE
4632404H12Rik	genic|chr3:88949872-88951106	chr3	88949872	88951106	89767510	mm10_Wild	0.020337	193	1.46981	-0.711041	7.175904682	1.301456413	FALSE
4632415L05Rik	intergenic|chr3:21952649-21953515	chr3	21952649	21953515	19894870	mm10_Wild	0.012759	186	1.3582	0.800787	3.92577262033333	0.712319472333333	FALSE
4632415L05Rik	intergenic|chr3:19627870-19629110	chr3	19627870	19629110	19894870	mm10_Wild	0.031475	186	1.3582	0.800787	3.92577262033333	0.712319472333333	FALSE
4632415L05Rik	intergenic|chr3:21564366-21565357	chr3	21564366	21565357	19894870	mm10_Wild	0.011237	186	1.3582	0.800787	3.92577262033333	0.712319472333333	FALSE
4632415L05Rik	intergenic|chr3:21935633-21936133	chr3	21935633	21936133	19894870	mm10_Wild	0.011692	186	1.3582	0.800787	3.92577262033333	0.712319472333333	FALSE
4632415L05Rik	intergenic|chr3:22074807-22075623	chr3	22074807	22075623	19894870	mm10_Wild	0.010445	186	1.3582	0.800787	3.92577262033333	0.712319472333333	FALSE
4632415L05Rik	genic|chr3:19310962-19311836	chr3	19310962	19311836	19894870	mm10_Wild	0.027115	186	1.3582	0.800787	3.92577262033333	0.712319472333333	FALSE
4632415L05Rik	genic|chr3:20130504-20131004	chr3	20130504	20131004	19894870	mm10_Wild	0.011175	186	1.3582	0.800787	3.92577262033333	0.712319472333333	FALSE
4632415L05Rik	genic|chr3:19566763-19567543	chr3	19566763	19567543	19894870	mm10_Wild	0.010215	186	1.3582	0.800787	3.92577262033333	0.712319472333333	FALSE
4632415L05Rik	intergenic|chr3:19953818-19954673	chr3	19953818	19954673	19894870	mm10_Wild	0.014236	186	1.3582	0.800787	3.92577262033333	0.712319472333333	FALSE
4632415L05Rik	genic|chr3:19162719-19163219	chr3	19162719	19163219	19894870	mm10_Wild	0.014582	186	1.3582	0.800787	3.92577262033333	0.712319472333333	FALSE
4632415L05Rik	genic|chr3:20154737-20155237	chr3	20154737	20155237	19894870	mm10_Wild	0.017571	186	1.3582	0.800787	3.92577262033333	0.712319472333333	FALSE
4632415L05Rik	genic|chr3:20034644-20035417	chr3	20034644	20035417	19894870	mm10_Wild	0.018413	186	1.3582	0.800787	3.92577262033333	0.712319472333333	FALSE
4632427E13Rik	genic|chr7:92668839-92669339	chr7	92668839	92669339	92740705	mm10_Wild	0.991036	607	2.39813	-0.471503	5.60531220775	-0.6321949885	FALSE
4632428C04Rik	genic|chr16:30066253-30067158	chr16	30066253	30067158	30008666	mm10_Wild	0.255857	1307	3.78245	-0.917338	NA	NA	FALSE
4632428C04Rik	intergenic|chr16:29940029-29940529	chr16	29940029	29940529	30008666	mm10_Wild	0.03466	1307	3.78245	-0.917338	NA	NA	FALSE
4632428C04Rik	intergenic|chr16:29945097-29946725	chr16	29945097	29946725	30008666	mm10_Wild	0.159681	1307	3.78245	-0.917338	NA	NA	FALSE
4632428C04Rik	intergenic|chr16:30067997-30068497	chr16	30067997	30068497	30008666	mm10_Wild	0.044318	1307	3.78245	-0.917338	NA	NA	FALSE
4632428C04Rik	intergenic|chr16:30063433-30064578	chr16	30063433	30064578	30008666	mm10_Wild	0.340555	1307	3.78245	-0.917338	NA	NA	FALSE
4732491K20Rik	genic|chr17:13550565-13551300	chr17	13550565	13551300	12318852	mm10_Wild	0.129989	1334	2.96856	-0.512644	NA	NA	FALSE
4732491K20Rik	genic|chr17:13551665-13552583	chr17	13551665	13552583	12318852	mm10_Wild	0.144688	1334	2.96856	-0.512644	NA	NA	FALSE
4732491K20Rik	genic|chr17:13552661-13553161	chr17	13552661	13553161	12318852	mm10_Wild	0.247035	1334	2.96856	-0.512644	NA	NA	FALSE
4833420G17Rik	genic|chr13:119596668-119597168	chr13	119596668	119597168	119462758	mm10_Wild	0.091881	1170	5.30392	-0.446254	7.51311971166667	-0.304749411333333	FALSE
4833420G17Rik	genic|chr13:119755509-119756457	chr13	119755509	119756457	119462758	mm10_Wild	0.025423	1170	5.30392	-0.446254	7.51311971166667	-0.304749411333333	FALSE
4833420G17Rik	genic|chr13:119407705-119409014	chr13	119407705	119409014	119462758	mm10_Wild	0.060136	1170	5.30392	-0.446254	7.51311971166667	-0.304749411333333	FALSE
4833420G17Rik	genic|chr13:119409141-119410030	chr13	119409141	119410030	119462758	mm10_Wild	0.034834	1170	5.30392	-0.446254	7.51311971166667	-0.304749411333333	FALSE
4833420G17Rik	genic|chr13:115089856-115091157	chr13	115089856	115091157	119462758	mm10_Wild	0.013921	1170	5.30392	-0.446254	7.51311971166667	-0.304749411333333	FALSE
4833420G17Rik	intergenic|chr13:117127185-117128367	chr13	117127185	117128367	119462758	mm10_Wild	0.014611	1170	5.30392	-0.446254	7.51311971166667	-0.304749411333333	FALSE
4833420G17Rik	genic|chr13:119790379-119792009	chr13	119790379	119792009	119462758	mm10_Wild	0.055637	1170	5.30392	-0.446254	7.51311971166667	-0.304749411333333	FALSE
4833420G17Rik	genic|chr13:119598474-119599307	chr13	119598474	119599307	119462758	mm10_Wild	0.149059	1170	5.30392	-0.446254	7.51311971166667	-0.304749411333333	FALSE
4833439L19Rik	genic|chr13:52980176-52981636	chr13	52980176	52981636	54551217	mm10_Wild	0.022196	1150	37.6423	0.151762	7.561909786	0.118320007	FALSE
4833439L19Rik	genic|chr13:55512431-55513796	chr13	55512431	55513796	54551217	mm10_Wild	0.011673	1150	37.6423	0.151762	7.561909786	0.118320007	FALSE
4833439L19Rik	genic|chr13:54687756-54688256	chr13	54687756	54688256	54551217	mm10_Wild	0.01121	1150	37.6423	0.151762	7.561909786	0.118320007	FALSE
4833439L19Rik	genic|chr13:54610612-54611755	chr13	54610612	54611755	54551217	mm10_Wild	0.010494	1150	37.6423	0.151762	7.561909786	0.118320007	FALSE
4921504A21Rik	genic|chr5:21330322-21330822	chr5	21330322	21330822	19202367	mm10_Wild	0.010692	346	1.72457	-0.339703	NA	NA	FALSE
4921504A21Rik	genic|chr5:17849686-17850676	chr5	17849686	17850676	19202367	mm10_Wild	0.011713	346	1.72457	-0.339703	NA	NA	FALSE
4921504A21Rik	genic|chr5:17835557-17836687	chr5	17835557	17836687	19202367	mm10_Wild	0.016663	346	1.72457	-0.339703	NA	NA	FALSE
4921504A21Rik	genic|chr5:20701568-20702884	chr5	20701568	20702884	19202367	mm10_Wild	0.010761	346	1.72457	-0.339703	NA	NA	FALSE
4921504A21Rik	genic|chr5:20821407-20822251	chr5	20821407	20822251	19202367	mm10_Wild	0.014276	346	1.72457	-0.339703	NA	NA	FALSE
4921504A21Rik	genic|chr5:21055002-21055502	chr5	21055002	21055502	19202367	mm10_Wild	0.013401	346	1.72457	-0.339703	NA	NA	FALSE
4921504A21Rik	genic|chr5:21055609-21056608	chr5	21055609	21056608	19202367	mm10_Wild	0.018161	346	1.72457	-0.339703	NA	NA	FALSE
4921504A21Rik	genic|chr5:21329702-21330202	chr5	21329702	21330202	19202367	mm10_Wild	0.010496	346	1.72457	-0.339703	NA	NA	FALSE
4921524J17Rik	intergenic|chr8:84203746-84204680	chr8	84203746	84204680	85408758	mm10_Wild	0.013471	717	10.5068	-0.0238701	8.208536777	-0.299822415	FALSE
4921524J17Rik	genic|chr8:85554962-85555937	chr8	85554962	85555937	85408758	mm10_Wild	0.016013	717	10.5068	-0.0238701	8.208536777	-0.299822415	FALSE
4921524J17Rik	intergenic|chr8:84201091-84202091	chr8	84201091	84202091	85408758	mm10_Wild	0.019071	717	10.5068	-0.0238701	8.208536777	-0.299822415	FALSE
4930402H24Rik	genic|chr2:129801116-129801938	chr2	129801116	129801938	130706199	mm10_Wild	0.012008	135	9.41358	-0.198902	7.34773504675	-0.079481321	FALSE
4930402H24Rik	intergenic|chr2:131215679-131216179	chr2	131215679	131216179	130706199	mm10_Wild	0.010199	135	9.41358	-0.198902	7.34773504675	-0.079481321	FALSE
4930430F08Rik	genic|chr10:99261428-99262225	chr10	99261428	99262225	100572273	mm10_Wild	0.028057	885	2.22339	-0.664265	NA	NA	FALSE
4930452B06Rik	genic|chr14:8038907-8039654	chr14	8038907	8039654	8431171	mm10_Wild	0.014353	1173	1.39619	-0.395214	5.645084474	-1.556338608	FALSE
4930452B06Rik	genic|chr14:11883291-11884560	chr14	11883291	11884560	8431171	mm10_Wild	0.013497	1173	1.39619	-0.395214	5.645084474	-1.556338608	FALSE
4930452B06Rik	genic|chr14:8172631-8173613	chr14	8172631	8173613	8431171	mm10_Wild	0.043697	1173	1.39619	-0.395214	5.645084474	-1.556338608	FALSE
4930452B06Rik	genic|chr14:7851221-7852049	chr14	7851221	7852049	8431171	mm10_Wild	0.012102	1173	1.39619	-0.395214	5.645084474	-1.556338608	FALSE
4930453N24Rik	intergenic|chr16:64873535-64874355	chr16	64873535	64874355	64766104	mm10_Wild	0.021719	1318	10.1377	-0.139923	6.75794049233333	-0.191735717666667	FALSE
4930453N24Rik	genic|chr16:62786431-62786931	chr16	62786431	62786931	64766104	mm10_Wild	0.01176	1318	10.1377	-0.139923	6.75794049233333	-0.191735717666667	FALSE
4930453N24Rik	genic|chr16:65562319-65563142	chr16	65562319	65563142	64766104	mm10_Wild	0.028901	1318	10.1377	-0.139923	6.75794049233333	-0.191735717666667	FALSE
4930453N24Rik	genic|chr16:62846631-62847452	chr16	62846631	62847452	64766104	mm10_Wild	0.020802	1318	10.1377	-0.139923	6.75794049233333	-0.191735717666667	FALSE
4930467E23Rik	genic|chr8:22593372-22594160	chr8	22593372	22594160	19729575	mm10_Wild	0.011272	681	1.14009	-0.842248	6.91826369	-0.939139254	FALSE
4930467E23Rik	genic|chr8:22565449-22566382	chr8	22565449	22566382	19729575	mm10_Wild	0.010568	681	1.14009	-0.842248	6.91826369	-0.939139254	FALSE
4930467E23Rik	genic|chr8:22507581-22508966	chr8	22507581	22508966	19729575	mm10_Wild	0.011056	681	1.14009	-0.842248	6.91826369	-0.939139254	FALSE
4930480K23Rik	genic|chr14:70289077-70289839	chr14	70289077	70289839	69732783	mm10_Wild	0.011484	1200	1.55097	-0.888631	NA	NA	FALSE
4930480K23Rik	genic|chr14:70466459-70468633	chr14	70466459	70468633	69732783	mm10_Wild	0.029351	1200	1.55097	-0.888631	NA	NA	FALSE
4930480K23Rik	genic|chr14:69804869-69806196	chr14	69804869	69806196	69732783	mm10_Wild	0.011427	1200	1.55097	-0.888631	NA	NA	FALSE
4930480K23Rik	genic|chr14:70205781-70206638	chr14	70205781	70206638	69732783	mm10_Wild	0.010418	1200	1.55097	-0.888631	NA	NA	FALSE
4930480K23Rik	intergenic|chr14:70469615-70470522	chr14	70469615	70470522	69732783	mm10_Wild	0.011987	1200	1.55097	-0.888631	NA	NA	FALSE
4930481A15Rik	intergenic|chr19:5458909-5459409	chr19	5458909	5459409	5406814	mm10_Wild	0.087387	1471	7.69889	-0.392434	NA	NA	FALSE
4930481A15Rik	genic|chr19:5457170-5458027	chr19	5457170	5458027	5406814	mm10_Wild	0.458621	1471	7.69889	-0.392434	NA	NA	FALSE
4930503L19Rik	genic|chr18:69415412-69416165	chr18	69415412	69416165	70453139	mm10_Wild	0.013125	1442	1.18864	0.348757	0.342172825	6.054136159	FALSE
4930522O17Rik	intergenic|chr4:53196054-53197299	chr4	53196054	53197299	53246195	mm10_Wild	0.016181	260	1.61678	0.230529	NA	NA	FALSE
4930522O17Rik	genic|chr4:53637272-53637772	chr4	53637272	53637772	53246195	mm10_Wild	0.011234	260	1.61678	0.230529	NA	NA	FALSE
4930522O17Rik	intergenic|chr4:53217601-53218579	chr4	53217601	53218579	53246195	mm10_Wild	0.013747	260	1.61678	0.230529	NA	NA	FALSE
4930522O17Rik	genic|chr4:56945890-56947559	chr4	56945890	56947559	53246195	mm10_Wild	0.011738	260	1.61678	0.230529	NA	NA	FALSE
4930522O17Rik	genic|chr4:55530026-55532644	chr4	55530026	55532644	53246195	mm10_Wild	0.01768	260	1.61678	0.230529	NA	NA	FALSE
4930522O17Rik	intergenic|chr4:55650878-55652217	chr4	55650878	55652217	53246195	mm10_Wild	0.010109	260	1.61678	0.230529	NA	NA	FALSE
4930522O17Rik	genic|chr4:53638574-53639074	chr4	53638574	53639074	53246195	mm10_Wild	0.011577	260	1.61678	0.230529	NA	NA	FALSE
4930523C07Rik	genic|chr1:160212403-160212903	chr1	160212403	160212903	160044379	mm10_Wild	0.015337	52	2.44861	0.151734	4.69240518077778	1.502515006	FALSE
4930523C07Rik	genic|chr1:161250162-161251341	chr1	161250162	161251341	160044379	mm10_Wild	0.015221	52	2.44861	0.151734	4.69240518077778	1.502515006	FALSE
4930523C07Rik	intergenic|chr1:160212971-160213471	chr1	160212971	160213471	160044379	mm10_Wild	0.010123	52	2.44861	0.151734	4.69240518077778	1.502515006	FALSE
4930539J05Rik	genic|chr3:135516929-135517429	chr3	135516929	135517429	135436220	mm10_Wild	0.013843	236	1.02547	-0.329866	NA	NA	FALSE
4930539J05Rik	genic|chr3:135521736-135522871	chr3	135521736	135522871	135436220	mm10_Wild	0.029494	236	1.02547	-0.329866	NA	NA	FALSE
4930539J05Rik	genic|chr3:135422713-135423567	chr3	135422713	135423567	135436220	mm10_Wild	0.024069	236	1.02547	-0.329866	NA	NA	FALSE
4930539J05Rik	genic|chr3:135690778-135691765	chr3	135690778	135691765	135436220	mm10_Wild	0.021001	236	1.02547	-0.329866	NA	NA	FALSE
4930577N17Rik	intergenic|chr3:51349749-51350249	chr3	51349749	51350249	51276760	mm10_Wild	0.036623	193	1.43378	-0.313046	NA	NA	FALSE
4930577N17Rik	intergenic|chr3:51340882-51341382	chr3	51340882	51341382	51276760	mm10_Wild	0.397946	193	1.43378	-0.313046	NA	NA	FALSE
4930577N17Rik	intergenic|chr3:51341406-51341906	chr3	51341406	51341906	51276760	mm10_Wild	0.241168	193	1.43378	-0.313046	NA	NA	FALSE
4930577N17Rik	genic|chr3:51340200-51340700	chr3	51340200	51340700	51276760	mm10_Wild	0.322729	193	1.43378	-0.313046	NA	NA	FALSE
4931406C07Rik	genic|chr9:14614633-14616045	chr9	14614633	14616045	15283336	mm10_Wild	0.01713	776	1.23646	-0.335814	6.2510096355	0.899420482	FALSE
4931406C07Rik	genic|chr9:13826442-13826942	chr9	13826442	13826942	15283336	mm10_Wild	0.010654	776	1.23646	-0.335814	6.2510096355	0.899420482	FALSE
4931406C07Rik	genic|chr9:15279658-15280158	chr9	15279658	15280158	15283336	mm10_Wild	0.015038	776	1.23646	-0.335814	6.2510096355	0.899420482	FALSE
4931406P16Rik	intergenic|chr7:34233744-34234244	chr7	34233744	34234244	34236713	mm10_Wild	0.011263	542	6.61565	0.379092	5.8705226915	1.2053495825	FALSE
4931406P16Rik	genic|chr7:35555234-35556033	chr7	35555234	35556033	34236713	mm10_Wild	0.013645	542	6.61565	0.379092	5.8705226915	1.2053495825	FALSE
4931406P16Rik	genic|chr7:31054919-31056174	chr7	31054919	31056174	34236713	mm10_Wild	0.011359	542	6.61565	0.379092	5.8705226915	1.2053495825	FALSE
4931406P16Rik	genic|chr7:35055806-35056689	chr7	35055806	35056689	34236713	mm10_Wild	0.01279	542	6.61565	0.379092	5.8705226915	1.2053495825	FALSE
4931406P16Rik	genic|chr7:34229687-34230187	chr7	34229687	34230187	34236713	mm10_Wild	0.010271	542	6.61565	0.379092	5.8705226915	1.2053495825	FALSE
4931406P16Rik	intergenic|chr7:34312940-34313440	chr7	34312940	34313440	34236713	mm10_Wild	0.017371	542	6.61565	0.379092	5.8705226915	1.2053495825	FALSE
4931406P16Rik	genic|chr7:34167865-34168678	chr7	34167865	34168678	34236713	mm10_Wild	0.011601	542	6.61565	0.379092	5.8705226915	1.2053495825	FALSE
4931414P19Rik	intergenic|chr14:55004584-55005084	chr14	55004584	55005084	54583662	mm10_Wild	0.013359	1183	1.55314	-0.246365	6.575690101	0.766442325	FALSE
4931414P19Rik	intergenic|chr14:55002024-55004413	chr14	55002024	55004413	54583662	mm10_Wild	0.043784	1183	1.55314	-0.246365	6.575690101	0.766442325	FALSE
4931414P19Rik	intergenic|chr14:54966646-54967436	chr14	54966646	54967436	54583662	mm10_Wild	0.013645	1183	1.55314	-0.246365	6.575690101	0.766442325	FALSE
4931414P19Rik	intergenic|chr14:55005297-55005797	chr14	55005297	55005797	54583662	mm10_Wild	0.010894	1183	1.55314	-0.246365	6.575690101	0.766442325	FALSE
4931414P19Rik	genic|chr14:52019348-52020735	chr14	52019348	52020735	54583662	mm10_Wild	0.010463	1183	1.55314	-0.246365	6.575690101	0.766442325	FALSE
4931414P19Rik	genic|chr14:54961870-54962784	chr14	54961870	54962784	54583662	mm10_Wild	0.010151	1183	1.55314	-0.246365	6.575690101	0.766442325	FALSE
4932438A13Rik	genic|chr3:35932394-35933215	chr3	35932394	35933215	36863105	mm10_Wild	0.012496	188	4.6516	0.0070042	4.946241261	-0.53770751	FALSE
4933434E20Rik	genic|chr3:89278194-89280086	chr3	89278194	89280086	90051635	mm10_Wild	0.022755	193	27.4385	-0.164572	NA	NA	FALSE
4933434E20Rik	genic|chr3:89089635-89091231	chr3	89089635	89091231	90051635	mm10_Wild	0.011174	193	27.4385	-0.164572	NA	NA	FALSE
4933434E20Rik	genic|chr3:88492598-88493525	chr3	88492598	88493525	90051635	mm10_Wild	0.011455	193	27.4385	-0.164572	NA	NA	FALSE
4933434E20Rik	genic|chr3:88949872-88951106	chr3	88949872	88951106	90051635	mm10_Wild	0.019636	193	27.4385	-0.164572	NA	NA	FALSE
4933434E20Rik	genic|chr3:90079651-90080520	chr3	90079651	90080520	90051635	mm10_Wild	0.010699	193	27.4385	-0.164572	NA	NA	FALSE
4933434E20Rik	genic|chr3:89393330-89394692	chr3	89393330	89394692	90051635	mm10_Wild	0.014653	193	27.4385	-0.164572	NA	NA	FALSE
5031425E22Rik	genic|chr5:24601620-24602457	chr5	24601620	24602457	23431807	mm10_Wild	0.01135	346	3.926	-0.769081	7.41437307866667	0.209557409333333	FALSE
5031425E22Rik	genic|chr5:23432955-23433455	chr5	23432955	23433455	23431807	mm10_Wild	0.011825	346	3.926	-0.769081	7.41437307866667	0.209557409333333	FALSE
5031425E22Rik	genic|chr5:24842032-24843324	chr5	24842032	24843324	23431807	mm10_Wild	0.014165	346	3.926	-0.769081	7.41437307866667	0.209557409333333	FALSE
5031439G07Rik	genic|chr15:85669675-85670782	chr15	85669675	85670782	84943935	mm10_Wild	0.012442	1234	4.06101	0.318071	6.888523991	0.998733342	FALSE
5031439G07Rik	genic|chr15:84131189-84132641	chr15	84131189	84132641	84943935	mm10_Wild	0.014464	1234	4.06101	0.318071	6.888523991	0.998733342	FALSE
5031439G07Rik	genic|chr15:85810886-85812192	chr15	85810886	85812192	84943935	mm10_Wild	0.011974	1234	4.06101	0.318071	6.888523991	0.998733342	FALSE
5730409E04Rik	intergenic|chr4:126259232-126260430	chr4	126259232	126260430	126609853	mm10_Wild	0.010833	280	4.02578	0.85795	3.902643629	1.716358961	FALSE
5730409E04Rik	genic|chr4:126110208-126111431	chr4	126110208	126111431	126609853	mm10_Wild	0.015491	280	4.02578	0.85795	3.902643629	1.716358961	FALSE
5730409E04Rik	intergenic|chr4:126260553-126261399	chr4	126260553	126261399	126609853	mm10_Wild	0.013001	280	4.02578	0.85795	3.902643629	1.716358961	FALSE
5730409E04Rik	genic|chr4:126255939-126256973	chr4	126255939	126256973	126609853	mm10_Wild	0.017393	280	4.02578	0.85795	3.902643629	1.716358961	FALSE
5730409E04Rik	genic|chr4:126202318-126202818	chr4	126202318	126202818	126609853	mm10_Wild	0.013671	280	4.02578	0.85795	3.902643629	1.716358961	FALSE
5730409E04Rik	genic|chr4:126237452-126238360	chr4	126237452	126238360	126609853	mm10_Wild	0.010513	280	4.02578	0.85795	3.902643629	1.716358961	FALSE
5830417I10Rik	genic|chr3:89278194-89280086	chr3	89278194	89280086	88777056	mm10_Wild	0.019384	193	6.31207	-0.312616	8.600649819	-1.177046519	FALSE
5830417I10Rik	genic|chr3:88492598-88493525	chr3	88492598	88493525	88777056	mm10_Wild	0.014356	193	6.31207	-0.312616	8.600649819	-1.177046519	FALSE
5830417I10Rik	genic|chr3:88949872-88951106	chr3	88949872	88951106	88777056	mm10_Wild	0.018189	193	6.31207	-0.312616	8.600649819	-1.177046519	FALSE
5830417I10Rik	genic|chr3:89393330-89394692	chr3	89393330	89394692	88777056	mm10_Wild	0.012482	193	6.31207	-0.312616	8.600649819	-1.177046519	FALSE
5830454E08Rik	genic|chr9:120019631-120021467	chr9	120019631	120021467	120577330	mm10_Wild	0.013287	851	1.22046	-0.415685	1.31840641825	4.2591786595	FALSE
5830454E08Rik	genic|chr9:119981136-119982879	chr9	119981136	119982879	120577330	mm10_Wild	0.01449	851	1.22046	-0.415685	1.31840641825	4.2591786595	FALSE
5830454E08Rik	genic|chr9:121313749-121314736	chr9	121313749	121314736	120577330	mm10_Wild	0.012768	851	1.22046	-0.415685	1.31840641825	4.2591786595	FALSE
6030458C11Rik	genic|chr15:12606504-12607004	chr15	12606504	12607004	12808176	mm10_Wild	0.963561	1210	5.04273	0.175982	4.864583267	1.981834491	FALSE
6230400D17Rik	genic|chr14:20609028-20610829	chr14	20609028	20610829	20702011	mm10_Wild	0.014861	1173	1.18818	0.278099	NA	NA	FALSE
6230400D17Rik	genic|chr14:20667926-20668751	chr14	20667926	20668751	20702011	mm10_Wild	0.011913	1173	1.18818	0.278099	NA	NA	FALSE
6230400D17Rik	genic|chr14:21075676-21076798	chr14	21075676	21076798	20702011	mm10_Wild	0.012224	1173	1.18818	0.278099	NA	NA	FALSE
6230400D17Rik	genic|chr14:21500812-21501312	chr14	21500812	21501312	20702011	mm10_Wild	0.011452	1173	1.18818	0.278099	NA	NA	FALSE
6430571L13Rik	genic|chr9:107618730-107620080	chr9	107618730	107620080	107340639	mm10_Wild	0.011017	828	1.54255	0.315933	NA	NA	FALSE
6430571L13Rik	genic|chr9:107632681-107634426	chr9	107632681	107634426	107340639	mm10_Wild	0.011791	828	1.54255	0.315933	NA	NA	FALSE
6430571L13Rik	intergenic|chr9:107612437-107613357	chr9	107612437	107613357	107340639	mm10_Wild	0.010796	828	1.54255	0.315933	NA	NA	FALSE
6820408C15Rik	genic|chr2:152706982-152708324	chr2	152706982	152708324	152415586	mm10_Wild	0.010066	143	2.82451	-1.03996	7.308011488	0.254209823	FALSE
6820408C15Rik	genic|chr2:152819766-152821308	chr2	152819766	152821308	152415586	mm10_Wild	0.010377	143	2.82451	-1.03996	7.308011488	0.254209823	FALSE
6820408C15Rik	genic|chr2:152396918-152398267	chr2	152396918	152398267	152415586	mm10_Wild	0.012315	143	2.82451	-1.03996	7.308011488	0.254209823	FALSE
6820408C15Rik	genic|chr2:152830858-152831844	chr2	152830858	152831844	152415586	mm10_Wild	0.011962	143	2.82451	-1.03996	7.308011488	0.254209823	FALSE
6820408C15Rik	genic|chr2:152785478-152786389	chr2	152785478	152786389	152415586	mm10_Wild	0.010391	143	2.82451	-1.03996	7.308011488	0.254209823	FALSE
6820408C15Rik	intergenic|chr2:150771774-150773280	chr2	150771774	150773280	152415586	mm10_Wild	0.011051	143	2.82451	-1.03996	7.308011488	0.254209823	FALSE
6820431F20Rik	genic|chr8:22507581-22508966	chr8	22507581	22508966	20268285	mm10_Wild	0.013656	681	5.22541	-0.464453	7.51882946	-0.8614936845	FALSE
6820431F20Rik	genic|chr8:22465444-22466361	chr8	22465444	22466361	20268285	mm10_Wild	0.011	681	5.22541	-0.464453	7.51882946	-0.8614936845	FALSE
6820431F20Rik	genic|chr8:22565449-22566382	chr8	22565449	22566382	20268285	mm10_Wild	0.012998	681	5.22541	-0.464453	7.51882946	-0.8614936845	FALSE
6820431F20Rik	genic|chr8:22593372-22594160	chr8	22593372	22594160	20268285	mm10_Wild	0.013836	681	5.22541	-0.464453	7.51882946	-0.8614936845	FALSE
8030462N17Rik	genic|chr18:80287144-80288856	chr18	80287144	80288856	77631487	mm10_Wild	0.014303	1456	13.1304	-0.092881	7.543616264	0.380990609	FALSE
9030025P20Rik	genic|chr17:13552661-13553161	chr17	13552661	13553161	14978863	mm10_Wild	0.260402	1334	2.74243	-0.569878	NA	NA	FALSE
9030025P20Rik	genic|chr17:13551665-13552583	chr17	13551665	13552583	14978863	mm10_Wild	0.152359	1334	2.74243	-0.569878	NA	NA	FALSE
9030025P20Rik	genic|chr17:13550565-13551300	chr17	13550565	13551300	14978863	mm10_Wild	0.136666	1334	2.74243	-0.569878	NA	NA	FALSE
9030612E09Rik	genic|chr10:42277772-42278272	chr10	42277772	42278272	43174698	mm10_Wild	0.015544	860	1.47176	-0.388493	5.62393014	-1.458139616	FALSE
9030612E09Rik	genic|chr10:43034626-43035798	chr10	43034626	43035798	43174698	mm10_Wild	0.012217	860	1.47176	-0.388493	5.62393014	-1.458139616	FALSE
9030612E09Rik	genic|chr10:42276336-42277227	chr10	42276336	42277227	43174698	mm10_Wild	0.018865	860	1.47176	-0.388493	5.62393014	-1.458139616	FALSE
9030612E09Rik	genic|chr10:42277258-42277758	chr10	42277258	42277758	43174698	mm10_Wild	0.011477	860	1.47176	-0.388493	5.62393014	-1.458139616	FALSE
9130023H24Rik	genic|chr7:128537574-128538343	chr7	128537574	128538343	128234450	mm10_Wild	0.010054	634	1.3213	-0.105846	7.715607739	0.921268619	FALSE
9130023H24Rik	genic|chr7:128538427-128539569	chr7	128538427	128539569	128234450	mm10_Wild	0.01473	634	1.3213	-0.105846	7.715607739	0.921268619	FALSE
9130023H24Rik	genic|chr7:127345257-127346054	chr7	127345257	127346054	128234450	mm10_Wild	0.010126	634	1.3213	-0.105846	7.715607739	0.921268619	FALSE
9130023H24Rik	genic|chr7:128528944-128530055	chr7	128528944	128530055	128234450	mm10_Wild	0.015532	634	1.3213	-0.105846	7.715607739	0.921268619	FALSE
9130221H12Rik	genic|chr7:25279644-25280144	chr7	25279644	25280144	25228722	mm10_Wild	0.266941	542	3.1321	-0.661231	NA	NA	FALSE
9130221H12Rik	genic|chr7:25278446-25278946	chr7	25278446	25278946	25228722	mm10_Wild	0.271623	542	3.1321	-0.661231	NA	NA	FALSE
9130221H12Rik	genic|chr7:25279107-25279607	chr7	25279107	25279607	25228722	mm10_Wild	0.459513	542	3.1321	-0.661231	NA	NA	FALSE
9130401M01Rik	genic|chr15:58076118-58077196	chr15	58076118	58077196	58022270	mm10_Wild	0.017199	1217	8.5665	0.349111	6.2263079005	1.519205085	FALSE
9130401M01Rik	genic|chr15:58214507-58215501	chr15	58214507	58215501	58022270	mm10_Wild	0.015867	1217	8.5665	0.349111	6.2263079005	1.519205085	FALSE
9130401M01Rik	genic|chr15:59649267-59650801	chr15	59649267	59650801	58022270	mm10_Wild	0.016472	1217	8.5665	0.349111	6.2263079005	1.519205085	FALSE
9130401M01Rik	genic|chr15:59081046-59082565	chr15	59081046	59082565	58022270	mm10_Wild	0.012016	1217	8.5665	0.349111	6.2263079005	1.519205085	FALSE
9130401M01Rik	genic|chr15:59480368-59481593	chr15	59480368	59481593	58022270	mm10_Wild	0.010675	1217	8.5665	0.349111	6.2263079005	1.519205085	FALSE
9130401M01Rik	genic|chr15:59197508-59198588	chr15	59197508	59198588	58022270	mm10_Wild	0.010581	1217	8.5665	0.349111	6.2263079005	1.519205085	FALSE
9130401M01Rik	genic|chr15:58823127-58823627	chr15	58823127	58823627	58022270	mm10_Wild	0.012637	1217	8.5665	0.349111	6.2263079005	1.519205085	FALSE
9230112D13Rik	genic|chr14:34588281-34589608	chr14	34588281	34589608	34511620	mm10_Wild	0.023918	1183	1.22484	-1.26094	7.6220262794	-0.475293996	FALSE
9230112D13Rik	genic|chr14:34553522-34554189	chr14	34553522	34554189	34511620	mm10_Wild	0.012421	1183	1.22484	-1.26094	7.6220262794	-0.475293996	FALSE
9230112D13Rik	genic|chr14:34554276-34555122	chr14	34554276	34555122	34511620	mm10_Wild	0.012952	1183	1.22484	-1.26094	7.6220262794	-0.475293996	FALSE
9230112D13Rik	genic|chr14:34543871-34546162	chr14	34543871	34546162	34511620	mm10_Wild	0.042205	1183	1.22484	-1.26094	7.6220262794	-0.475293996	FALSE
9230112D13Rik	genic|chr14:31661733-31662935	chr14	31661733	31662935	34511620	mm10_Wild	0.011634	1183	1.22484	-1.26094	7.6220262794	-0.475293996	FALSE
9230112D13Rik	genic|chr14:34501899-34503181	chr14	34501899	34503181	34511620	mm10_Wild	0.025725	1183	1.22484	-1.26094	7.6220262794	-0.475293996	FALSE
9230112D13Rik	genic|chr14:34573320-34574845	chr14	34573320	34574845	34511620	mm10_Wild	0.024807	1183	1.22484	-1.26094	7.6220262794	-0.475293996	FALSE
9230114K14Rik	genic|chr5:53589596-53590778	chr5	53589596	53590778	52190680	mm10_Wild	0.03403	362	2.36167	-0.476484	NA	NA	FALSE
9230114K14Rik	genic|chr5:51516149-51518138	chr5	51516149	51518138	52190680	mm10_Wild	0.012156	362	2.36167	-0.476484	NA	NA	FALSE
9230114K14Rik	genic|chr5:53469536-53470671	chr5	53469536	53470671	52190680	mm10_Wild	0.014989	362	2.36167	-0.476484	NA	NA	FALSE
9230114K14Rik	genic|chr5:51546669-51547473	chr5	51546669	51547473	52190680	mm10_Wild	0.010438	362	2.36167	-0.476484	NA	NA	FALSE
9230114K14Rik	genic|chr5:51552190-51553357	chr5	51552190	51553357	52190680	mm10_Wild	0.02044	362	2.36167	-0.476484	NA	NA	FALSE
9230114K14Rik	genic|chr5:53588616-53589523	chr5	53588616	53589523	52190680	mm10_Wild	0.017821	362	2.36167	-0.476484	NA	NA	FALSE
9230114K14Rik	genic|chr5:51478372-51479546	chr5	51478372	51479546	52190680	mm10_Wild	0.011444	362	2.36167	-0.476484	NA	NA	FALSE
9230114K14Rik	genic|chr5:51553667-51554352	chr5	51553667	51554352	52190680	mm10_Wild	0.013023	362	2.36167	-0.476484	NA	NA	FALSE
9230114K14Rik	genic|chr5:51567343-51568731	chr5	51567343	51568731	52190680	mm10_Wild	0.025567	362	2.36167	-0.476484	NA	NA	FALSE
9230114K14Rik	genic|chr5:51594994-51595941	chr5	51594994	51595941	52190680	mm10_Wild	0.012803	362	2.36167	-0.476484	NA	NA	FALSE
9230114K14Rik	genic|chr5:51591694-51592194	chr5	51591694	51592194	52190680	mm10_Wild	0.01193	362	2.36167	-0.476484	NA	NA	FALSE
9330151L19Rik	genic|chr12:69986697-69987573	chr12	69986697	69987573	69197210	mm10_Wild	0.014877	1098	1.3143	-0.602025	NA	NA	FALSE
9330151L19Rik	genic|chr12:69158815-69159315	chr12	69158815	69159315	69197210	mm10_Wild	0.010111	1098	1.3143	-0.602025	NA	NA	FALSE
9330151L19Rik	genic|chr12:67059169-67059669	chr12	67059169	67059669	69197210	mm10_Wild	0.023396	1098	1.3143	-0.602025	NA	NA	FALSE
9330151L19Rik	genic|chr12:69537233-69538688	chr12	69537233	69538688	69197210	mm10_Wild	0.015331	1098	1.3143	-0.602025	NA	NA	FALSE
9330151L19Rik	genic|chr12:69681820-69682657	chr12	69681820	69682657	69197210	mm10_Wild	0.015868	1098	1.3143	-0.602025	NA	NA	FALSE
9330151L19Rik	genic|chr12:69501758-69502993	chr12	69501758	69502993	69197210	mm10_Wild	0.013052	1098	1.3143	-0.602025	NA	NA	FALSE
9330159M07Rik	genic|chr9:90114070-90114950	chr9	90114070	90114950	88841797	mm10_Wild	0.025291	821	2.82076	-0.587249	NA	NA	FALSE
9330159M07Rik	genic|chr9:88481562-88482062	chr9	88481562	88482062	88841797	mm10_Wild	0.015046	821	2.82076	-0.587249	NA	NA	FALSE
9330159M07Rik	genic|chr9:88438547-88439410	chr9	88438547	88439410	88841797	mm10_Wild	0.017444	821	2.82076	-0.587249	NA	NA	FALSE
9330159M07Rik	genic|chr9:85748568-85749878	chr9	85748568	85749878	88841797	mm10_Wild	0.014362	821	2.82076	-0.587249	NA	NA	FALSE
9330159M07Rik	genic|chr9:90197927-90199085	chr9	90197927	90199085	88841797	mm10_Wild	0.020531	821	2.82076	-0.587249	NA	NA	FALSE
9330159M07Rik	intergenic|chr9:88240795-88241295	chr9	88240795	88241295	88841797	mm10_Wild	0.011592	821	2.82076	-0.587249	NA	NA	FALSE
9330159M07Rik	genic|chr9:88482252-88483130	chr9	88482252	88483130	88841797	mm10_Wild	0.03629	821	2.82076	-0.587249	NA	NA	FALSE
9330159M07Rik	genic|chr9:90183584-90184731	chr9	90183584	90184731	88841797	mm10_Wild	0.010079	821	2.82076	-0.587249	NA	NA	FALSE
9330159M07Rik	genic|chr9:85326668-85327838	chr9	85326668	85327838	88841797	mm10_Wild	0.010013	821	2.82076	-0.587249	NA	NA	FALSE
9330188P03Rik	genic|chr14:101839406-101840668	chr14	101839406	101840668	105589548	mm10_Wild	0.010693	1204	1.78119	0.585493	NA	NA	FALSE
9330188P03Rik	genic|chr14:103098630-103099976	chr14	103098630	103099976	105589548	mm10_Wild	0.018766	1204	1.78119	0.585493	NA	NA	FALSE
9330188P03Rik	intergenic|chr14:105898613-105899113	chr14	105898613	105899113	105589548	mm10_Wild	0.015215	1204	1.78119	0.585493	NA	NA	FALSE
9330188P03Rik	intergenic|chr14:105732138-105733201	chr14	105732138	105733201	105589548	mm10_Wild	0.029052	1204	1.78119	0.585493	NA	NA	FALSE
9330188P03Rik	genic|chr14:105896042-105896542	chr14	105896042	105896542	105589548	mm10_Wild	0.01432	1204	1.78119	0.585493	NA	NA	FALSE
9330188P03Rik	genic|chr14:105176595-105177740	chr14	105176595	105177740	105589548	mm10_Wild	0.025524	1204	1.78119	0.585493	NA	NA	FALSE
9330188P03Rik	intergenic|chr14:105897213-105897713	chr14	105897213	105897713	105589548	mm10_Wild	0.021676	1204	1.78119	0.585493	NA	NA	FALSE
9330188P03Rik	genic|chr14:103346434-103347274	chr14	103346434	103347274	105589548	mm10_Wild	0.01063	1204	1.78119	0.585493	NA	NA	FALSE
9330188P03Rik	intergenic|chr14:105897886-105898386	chr14	105897886	105898386	105589548	mm10_Wild	0.016703	1204	1.78119	0.585493	NA	NA	FALSE
9330188P03Rik	genic|chr14:105896711-105897211	chr14	105896711	105897211	105589548	mm10_Wild	0.013495	1204	1.78119	0.585493	NA	NA	FALSE
9430037G07Rik	intergenic|chr9:88241397-88241897	chr9	88241397	88241897	88595324	mm10_Wild	0.010026	821	2.81183	-0.505981	NA	NA	FALSE
9430037G07Rik	genic|chr9:88438547-88439410	chr9	88438547	88439410	88595324	mm10_Wild	0.017585	821	2.81183	-0.505981	NA	NA	FALSE
9430037G07Rik	genic|chr9:90197927-90199085	chr9	90197927	90199085	88595324	mm10_Wild	0.0179	821	2.81183	-0.505981	NA	NA	FALSE
9430037G07Rik	genic|chr9:88482252-88483130	chr9	88482252	88483130	88595324	mm10_Wild	0.036584	821	2.81183	-0.505981	NA	NA	FALSE
9430037G07Rik	genic|chr9:88522575-88523555	chr9	88522575	88523555	88595324	mm10_Wild	0.010053	821	2.81183	-0.505981	NA	NA	FALSE
9430037G07Rik	intergenic|chr9:88240795-88241295	chr9	88240795	88241295	88595324	mm10_Wild	0.011686	821	2.81183	-0.505981	NA	NA	FALSE
9430037G07Rik	genic|chr9:85326668-85327838	chr9	85326668	85327838	88595324	mm10_Wild	0.010754	821	2.81183	-0.505981	NA	NA	FALSE
9430037G07Rik	genic|chr9:85748568-85749878	chr9	85748568	85749878	88595324	mm10_Wild	0.015563	821	2.81183	-0.505981	NA	NA	FALSE
9430037G07Rik	genic|chr9:90114070-90114950	chr9	90114070	90114950	88595324	mm10_Wild	0.021856	821	2.81183	-0.505981	NA	NA	FALSE
9430037G07Rik	genic|chr9:88481562-88482062	chr9	88481562	88482062	88595324	mm10_Wild	0.015168	821	2.81183	-0.505981	NA	NA	FALSE
9430038I01Rik	genic|chr7:137410046-137411479	chr7	137410046	137411479	137375568	mm10_Wild	0.019982	653	1.11304	-0.529994	8.647547362	0.138894119	FALSE
9530068E07Rik	genic|chr11:51688278-51689574	chr11	51688278	51689574	52396427	mm10_Wild	0.011651	947	21.4487	0.17799	8.044127063	0.447895311	FALSE
9530068E07Rik	genic|chr11:51999819-52000864	chr11	51999819	52000864	52396427	mm10_Wild	0.017017	947	21.4487	0.17799	8.044127063	0.447895311	FALSE
9530068E07Rik	intergenic|chr11:53308667-53309167	chr11	53308667	53309167	52396427	mm10_Wild	0.010425	947	21.4487	0.17799	8.044127063	0.447895311	FALSE
9530068E07Rik	intergenic|chr11:53307608-53308581	chr11	53307608	53308581	52396427	mm10_Wild	0.011676	947	21.4487	0.17799	8.044127063	0.447895311	FALSE
9530068E07Rik	genic|chr11:51755615-51756884	chr11	51755615	51756884	52396427	mm10_Wild	0.014526	947	21.4487	0.17799	8.044127063	0.447895311	FALSE
9530068E07Rik	genic|chr11:53299764-53300998	chr11	53299764	53300998	52396427	mm10_Wild	0.018265	947	21.4487	0.17799	8.044127063	0.447895311	FALSE
9930021J03Rik	genic|chr19:29805721-29806565	chr19	29805721	29806565	29714401	mm10_Wild	0.012892	1460	4.71804	0.0464257	5.489455417	-1.159383392	FALSE
9930021J03Rik	genic|chr19:32755787-32756898	chr19	32755787	32756898	29714401	mm10_Wild	0.010977	1460	4.71804	0.0464257	5.489455417	-1.159383392	FALSE
9930021J03Rik	genic|chr19:27217787-27219065	chr19	27217787	27219065	29714401	mm10_Wild	0.013541	1460	4.71804	0.0464257	5.489455417	-1.159383392	FALSE
9930021J03Rik	genic|chr19:28010786-28012367	chr19	28010786	28012367	29714401	mm10_Wild	0.017494	1460	4.71804	0.0464257	5.489455417	-1.159383392	FALSE
9930021J03Rik	genic|chr19:32180923-32182334	chr19	32180923	32182334	29714401	mm10_Wild	0.019405	1460	4.71804	0.0464257	5.489455417	-1.159383392	FALSE
9930111J21Rik1	genic|chr11:49250164-49250961	chr11	49250164	49250961	48946149	mm10_Wild	0.011647	947	1.27028	0.409754	NA	NA	FALSE
9930111J21Rik1	genic|chr11:50291037-50292875	chr11	50291037	50292875	48946149	mm10_Wild	0.017782	947	1.27028	0.409754	NA	NA	FALSE
9930111J21Rik1	genic|chr11:50275173-50276058	chr11	50275173	50276058	48946149	mm10_Wild	0.010104	947	1.27028	0.409754	NA	NA	FALSE
9930111J21Rik1	genic|chr11:48817007-48817944	chr11	48817007	48817944	48946149	mm10_Wild	0.011789	947	1.27028	0.409754	NA	NA	FALSE
9930111J21Rik1	intergenic|chr11:48854987-48856419	chr11	48854987	48856419	48946149	mm10_Wild	0.010736	947	1.27028	0.409754	NA	NA	FALSE
9930111J21Rik1	genic|chr11:48837038-48837886	chr11	48837038	48837886	48946149	mm10_Wild	0.011268	947	1.27028	0.409754	NA	NA	FALSE
9930111J21Rik2	genic|chr11:49250164-49250961	chr11	49250164	49250961	48965816	mm10_Wild	0.011621	947	1.49981	0.290061	4.6538688145	1.41056256975	FALSE
9930111J21Rik2	genic|chr11:48817007-48817944	chr11	48817007	48817944	48965816	mm10_Wild	0.011762	947	1.49981	0.290061	4.6538688145	1.41056256975	FALSE
9930111J21Rik2	genic|chr11:50210369-50211252	chr11	50210369	50211252	48965816	mm10_Wild	0.010114	947	1.49981	0.290061	4.6538688145	1.41056256975	FALSE
9930111J21Rik2	genic|chr11:48837038-48837886	chr11	48837038	48837886	48965816	mm10_Wild	0.011242	947	1.49981	0.290061	4.6538688145	1.41056256975	FALSE
9930111J21Rik2	intergenic|chr11:48854987-48856419	chr11	48854987	48856419	48965816	mm10_Wild	0.010712	947	1.49981	0.290061	4.6538688145	1.41056256975	FALSE
9930111J21Rik2	genic|chr11:50291037-50292875	chr11	50291037	50292875	48965816	mm10_Wild	0.01797	947	1.49981	0.290061	4.6538688145	1.41056256975	FALSE
9930111J21Rik2	genic|chr11:50275173-50276058	chr11	50275173	50276058	48965816	mm10_Wild	0.010213	947	1.49981	0.290061	4.6538688145	1.41056256975	FALSE
A130010J15Rik	genic|chr1:192770182-192771179	chr1	192770182	192771179	193173468	mm10_Wild	0.01263	68	2.28538	-0.0723918	7.3384445	0.445188407	FALSE
A130010J15Rik	genic|chr1:193316091-193316591	chr1	193316091	193316591	193173468	mm10_Wild	0.010649	68	2.28538	-0.0723918	7.3384445	0.445188407	FALSE
A330023F24Rik	genic|chr1:194641654-194642481	chr1	194641654	194642481	195017398	mm10_Wild	0.012045	68	2.06387	-0.491266	7.63769456677778	-0.025742511	FALSE
A330023F24Rik	genic|chr1:193316091-193316591	chr1	193316091	193316591	195017398	mm10_Wild	0.010479	68	2.06387	-0.491266	7.63769456677778	-0.025742511	FALSE
A330023F24Rik	genic|chr1:195130686-195131741	chr1	195130686	195131741	195017398	mm10_Wild	0.015008	68	2.06387	-0.491266	7.63769456677778	-0.025742511	FALSE
A330023F24Rik	genic|chr1:195017906-195018406	chr1	195017906	195018406	195017398	mm10_Wild	0.010229	68	2.06387	-0.491266	7.63769456677778	-0.025742511	FALSE
A330023F24Rik	genic|chr1:194976223-194977074	chr1	194976223	194977074	195017398	mm10_Wild	0.024742	68	2.06387	-0.491266	7.63769456677778	-0.025742511	FALSE
A330069E16Rik	genic|chr2:91115009-91115933	chr2	91115009	91115933	91237145	mm10_Wild	0.224017	123	1.22618	-1.09556	NA	NA	FALSE
A330069E16Rik	genic|chr2:91111831-91112331	chr2	91111831	91112331	91237145	mm10_Wild	0.053548	123	1.22618	-1.09556	NA	NA	FALSE
A330094K24Rik	genic|chr18:80287144-80288856	chr18	80287144	80288856	77729492	mm10_Wild	0.01473	1456	1.37093	0.103732	NA	NA	FALSE
A430005L14Rik	intergenic|chr4:155233986-155236184	chr4	155233986	155236184	153957236	mm10_Wild	0.020309	340	6.58751	0.0403514	NA	NA	FALSE
A430033K04Rik	genic|chr5:139797070-139798043	chr5	139797070	139798043	138622858	mm10_Wild	0.010307	416	2.534	-0.772286	6.071270168	-0.326803918	FALSE
A430033K04Rik	genic|chr5:138994292-138996595	chr5	138994292	138996595	138622858	mm10_Wild	0.015288	416	2.534	-0.772286	6.071270168	-0.326803918	FALSE
A430046D13Rik	genic|chr10:128922732-128923900	chr10	128922732	128923900	128499246	mm10_Wild	0.011132	916	12.534	-0.521408	NA	NA	FALSE
A430046D13Rik	genic|chr10:127621282-127622579	chr10	127621282	127622579	128499246	mm10_Wild	0.011425	916	12.534	-0.521408	NA	NA	FALSE
A430046D13Rik	genic|chr10:127311352-127312917	chr10	127311352	127312917	128499246	mm10_Wild	0.011333	916	12.534	-0.521408	NA	NA	FALSE
A430046D13Rik	genic|chr10:128368335-128369174	chr10	128368335	128369174	128499246	mm10_Wild	0.020582	916	12.534	-0.521408	NA	NA	FALSE
A430046D13Rik	genic|chr10:128503623-128504611	chr10	128503623	128504611	128499246	mm10_Wild	0.010362	916	12.534	-0.521408	NA	NA	FALSE
A530016L24Rik	genic|chr12:113141281-113142640	chr12	113141281	113142640	112489447	mm10_Wild	0.016236	1124	12.1957	-0.735648	7.667497636	0.396617887	FALSE
A530016L24Rik	genic|chr12:110978175-110979407	chr12	110978175	110979407	112489447	mm10_Wild	0.01226	1124	12.1957	-0.735648	7.667497636	0.396617887	FALSE
A530040E14Rik	intergenic|chr1:86503770-86505353	chr1	86503770	86505353	85106092	mm10_Wild	0.011974	20	1.83421	-0.0698102	NA	NA	FALSE
A530040E14Rik	intergenic|chr1:86434490-86434990	chr1	86434490	86434990	85106092	mm10_Wild	0.010992	20	1.83421	-0.0698102	NA	NA	FALSE
A530040E14Rik	intergenic|chr1:86471952-86472867	chr1	86471952	86472867	85106092	mm10_Wild	0.012019	20	1.83421	-0.0698102	NA	NA	FALSE
A530040E14Rik	intergenic|chr1:86441968-86443031	chr1	86441968	86443031	85106092	mm10_Wild	0.011401	20	1.83421	-0.0698102	NA	NA	FALSE
A530040E14Rik	intergenic|chr1:86470385-86471265	chr1	86470385	86471265	85106092	mm10_Wild	0.014797	20	1.83421	-0.0698102	NA	NA	FALSE
A830010M20Rik	genic|chr5:106696271-106696771	chr5	106696271	106696771	107497744	mm10_Wild	0.010741	372	1.73496	-0.137568	NA	NA	FALSE
A830010M20Rik	genic|chr5:107166492-107168073	chr5	107166492	107168073	107497744	mm10_Wild	0.011375	372	1.73496	-0.137568	NA	NA	FALSE
A830010M20Rik	genic|chr5:107261029-107262239	chr5	107261029	107262239	107497744	mm10_Wild	0.012432	372	1.73496	-0.137568	NA	NA	FALSE
A830010M20Rik	genic|chr5:107288628-107289708	chr5	107288628	107289708	107497744	mm10_Wild	0.01314	372	1.73496	-0.137568	NA	NA	FALSE
A930005H10Rik	genic|chr3:113629419-113630276	chr3	113629419	113630276	115881578	mm10_Wild	0.012906	224	7.20628	0.0735799	8.93393144066667	-0.305941358666667	FALSE
A930005H10Rik	intergenic|chr3:116914744-116915519	chr3	116914744	116915519	115881578	mm10_Wild	0.013473	224	7.20628	0.0735799	8.93393144066667	-0.305941358666667	FALSE
A930005H10Rik	intergenic|chr3:115815296-115816108	chr3	115815296	115816108	115881578	mm10_Wild	0.014662	224	7.20628	0.0735799	8.93393144066667	-0.305941358666667	FALSE
A930005H10Rik	genic|chr3:116966960-116967460	chr3	116966960	116967460	115881578	mm10_Wild	0.010806	224	7.20628	0.0735799	8.93393144066667	-0.305941358666667	FALSE
A930005H10Rik	genic|chr3:116807728-116808654	chr3	116807728	116808654	115881578	mm10_Wild	0.022156	224	7.20628	0.0735799	8.93393144066667	-0.305941358666667	FALSE
A930005H10Rik	genic|chr3:116966082-116966875	chr3	116966082	116966875	115881578	mm10_Wild	0.014287	224	7.20628	0.0735799	8.93393144066667	-0.305941358666667	FALSE
A930005H10Rik	genic|chr3:116711818-116712723	chr3	116711818	116712723	115881578	mm10_Wild	0.017383	224	7.20628	0.0735799	8.93393144066667	-0.305941358666667	FALSE
A930005H10Rik	intergenic|chr3:115642815-115643620	chr3	115642815	115643620	115881578	mm10_Wild	0.010646	224	7.20628	0.0735799	8.93393144066667	-0.305941358666667	FALSE
A930005H10Rik	intergenic|chr3:115646580-115647610	chr3	115646580	115647610	115881578	mm10_Wild	0.02391	224	7.20628	0.0735799	8.93393144066667	-0.305941358666667	FALSE
A930005H10Rik	genic|chr3:116662222-116663093	chr3	116662222	116663093	115881578	mm10_Wild	0.017606	224	7.20628	0.0735799	8.93393144066667	-0.305941358666667	FALSE
A930005H10Rik	intergenic|chr3:115641340-115642211	chr3	115641340	115642211	115881578	mm10_Wild	0.01888	224	7.20628	0.0735799	8.93393144066667	-0.305941358666667	FALSE
A930016O22Rik	genic|chr7:19744422-19745504	chr7	19744422	19745504	19417465	mm10_Wild	0.125693	530	1.94263	0.247373	NA	NA	FALSE
A930016O22Rik	genic|chr7:19457664-19458615	chr7	19457664	19458615	19417465	mm10_Wild	0.300619	530	1.94263	0.247373	NA	NA	FALSE
A930016O22Rik	genic|chr7:19472168-19472668	chr7	19472168	19472668	19417465	mm10_Wild	0.069387	530	1.94263	0.247373	NA	NA	FALSE
A930016O22Rik	genic|chr7:19476678-19477178	chr7	19476678	19477178	19417465	mm10_Wild	0.039742	530	1.94263	0.247373	NA	NA	FALSE
A930016O22Rik	genic|chr7:19748187-19748687	chr7	19748187	19748687	19417465	mm10_Wild	0.048874	530	1.94263	0.247373	NA	NA	FALSE
A930016O22Rik	genic|chr7:19749186-19750342	chr7	19749186	19750342	19417465	mm10_Wild	0.19253	530	1.94263	0.247373	NA	NA	FALSE
A930016O22Rik	genic|chr7:19458779-19459279	chr7	19458779	19459279	19417465	mm10_Wild	0.132303	530	1.94263	0.247373	NA	NA	FALSE
A930016O22Rik	genic|chr7:19473911-19474411	chr7	19473911	19474411	19417465	mm10_Wild	0.088835	530	1.94263	0.247373	NA	NA	FALSE
Aagab	genic|chr9:64021058-64023045	chr9	64021058	64023045	63602645	mm10_Wild	0.012628	814	11.865	0.128566	6.633648961	0.557665089	FALSE
Aagab	genic|chr9:64737277-64738188	chr9	64737277	64738188	63602645	mm10_Wild	0.011794	814	11.865	0.128566	6.633648961	0.557665089	FALSE
Aagab	genic|chr9:62811286-62812326	chr9	62811286	62812326	63602645	mm10_Wild	0.011798	814	11.865	0.128566	6.633648961	0.557665089	FALSE
Aak1	genic|chr6:86525342-86526653	chr6	86525342	86526653	86849516	mm10_Wild	0.013183	472	3.9154	0.0926604	7.67445479209091	-0.270386088909091	FALSE
Aak1	genic|chr6:87850657-87851519	chr6	87850657	87851519	86849516	mm10_Wild	0.010909	472	3.9154	0.0926604	7.67445479209091	-0.270386088909091	FALSE
Aamp	genic|chr1:74008240-74009090	chr1	74008240	74009090	74279839	mm10_Wild	0.011125	9	49.246	-0.00492255	5.300094473	1.555252335	FALSE
Aamp	genic|chr1:73946565-73948102	chr1	73946565	73948102	74279839	mm10_Wild	0.010137	9	49.246	-0.00492255	5.300094473	1.555252335	FALSE
Aamp	genic|chr1:73937563-73938556	chr1	73937563	73938556	74279839	mm10_Wild	0.011537	9	49.246	-0.00492255	5.300094473	1.555252335	FALSE
Aamp	genic|chr1:74015106-74015949	chr1	74015106	74015949	74279839	mm10_Wild	0.011518	9	49.246	-0.00492255	5.300094473	1.555252335	FALSE
Aamp	genic|chr1:75398511-75399894	chr1	75398511	75399894	74279839	mm10_Wild	0.014497	9	49.246	-0.00492255	5.300094473	1.555252335	FALSE
Aamp	genic|chr1:74295149-74295951	chr1	74295149	74295951	74279839	mm10_Wild	0.012018	9	49.246	-0.00492255	5.300094473	1.555252335	FALSE
Aamp	genic|chr1:73962285-73964286	chr1	73962285	73964286	74279839	mm10_Wild	0.030749	9	49.246	-0.00492255	5.300094473	1.555252335	FALSE
Aamp	genic|chr1:74068489-74069400	chr1	74068489	74069400	74279839	mm10_Wild	0.01126	9	49.246	-0.00492255	5.300094473	1.555252335	FALSE
Aars	genic|chr8:111052611-111053111	chr8	111052611	111053111	111033841	mm10_Wild	0.233518	740	8.55029	0.418961	8.492076109	0.216924758	FALSE
Aars2	genic|chr17:45642740-45643240	chr17	45642740	45643240	45506831	mm10_Wild	0.898735	1394	7.12244	0.299824	5.7225048	1.058476339	FALSE
Aarsd1	genic|chr11:100969133-100970649	chr11	100969133	100970649	101406839	mm10_Wild	0.010768	1045	16.7783	-0.0681013	NA	NA	FALSE
Aarsd1	genic|chr11:102295604-102297977	chr11	102295604	102297977	101406839	mm10_Wild	0.011662	1045	16.7783	-0.0681013	NA	NA	FALSE
Aarsd1	genic|chr11:102316466-102318177	chr11	102316466	102318177	101406839	mm10_Wild	0.013603	1045	16.7783	-0.0681013	NA	NA	FALSE
Aarsd1	genic|chr11:102218511-102219902	chr11	102218511	102219902	101406839	mm10_Wild	0.011557	1045	16.7783	-0.0681013	NA	NA	FALSE
Aasdh	genic|chr5:77130037-77130840	chr5	77130037	77130840	76875934	mm10_Wild	0.015425	364	3.35164	-0.281001	8.177543992	-0.32369196	FALSE
Aasdhppt	intergenic|chr9:3258481-3258981	chr9	3258481	3258981	4294792	mm10_Wild	0.020713	775	15.2683	-0.668413	7.4022732135	-0.176441609	FALSE
Aasdhppt	intergenic|chr9:3001905-3002405	chr9	3001905	3002405	4294792	mm10_Wild	0.442175	775	15.2683	-0.668413	7.4022732135	-0.176441609	FALSE
Aasdhppt	genic|chr9:8003935-8005249	chr9	8003935	8005249	4294792	mm10_Wild	0.012926	775	15.2683	-0.668413	7.4022732135	-0.176441609	FALSE
Aasdhppt	genic|chr9:7836713-7837601	chr9	7836713	7837601	4294792	mm10_Wild	0.012342	775	15.2683	-0.668413	7.4022732135	-0.176441609	FALSE
Aasdhppt	genic|chr9:7184132-7184913	chr9	7184132	7184913	4294792	mm10_Wild	0.011394	775	15.2683	-0.668413	7.4022732135	-0.176441609	FALSE
Aasdhppt	intergenic|chr9:3011544-3012044	chr9	3011544	3012044	4294792	mm10_Wild	0.044453	775	15.2683	-0.668413	7.4022732135	-0.176441609	FALSE
Aatf	intergenic|chr11:84797692-84798192	chr11	84797692	84798192	84422855	mm10_Wild	0.912573	1013	6.08018	0.0192088	6.362235552	-0.034172465	FALSE
Abat	genic|chr16:8830628-8831128	chr16	8830628	8831128	8513428	mm10_Wild	0.013169	1285	3.14467	0.665266	NA	NA	FALSE
Abat	genic|chr16:4879045-4881100	chr16	4879045	4881100	8513428	mm10_Wild	0.011891	1285	3.14467	0.665266	NA	NA	FALSE
Abca1	intergenic|chr4:53217601-53218579	chr4	53217601	53218579	53030788	mm10_Wild	0.013623	260	6.24599	-0.34618	6.321451688	0.633017331111111	FALSE
Abca1	intergenic|chr4:53196054-53197299	chr4	53196054	53197299	53030788	mm10_Wild	0.016035	260	6.24599	-0.34618	6.321451688	0.633017331111111	FALSE
Abca1	genic|chr4:56945890-56947559	chr4	56945890	56947559	53030788	mm10_Wild	0.011073	260	6.24599	-0.34618	6.321451688	0.633017331111111	FALSE
Abca1	genic|chr4:55530026-55532644	chr4	55530026	55532644	53030788	mm10_Wild	0.016199	260	6.24599	-0.34618	6.321451688	0.633017331111111	FALSE
Abca1	genic|chr4:53638574-53639074	chr4	53638574	53639074	53030788	mm10_Wild	0.011472	260	6.24599	-0.34618	6.321451688	0.633017331111111	FALSE
Abca1	genic|chr4:53637272-53637772	chr4	53637272	53637772	53030788	mm10_Wild	0.011132	260	6.24599	-0.34618	6.321451688	0.633017331111111	FALSE
Abca12	genic|chr1:73962285-73964286	chr1	73962285	73964286	71243089	mm10_Wild	0.02356	9	2.21873	-1.30905	6.61773515083333	-0.916692580333333	FALSE
Abca2	intergenic|chr2:25485420-25485920	chr2	25485420	25485920	25428598	mm10_Wild	0.297934	76	6.60447	0.450172	5.119147623	0.616157937	FALSE
Abca2	intergenic|chr2:25480141-25480641	chr2	25480141	25480641	25428598	mm10_Wild	0.304732	76	6.60447	0.450172	5.119147623	0.616157937	FALSE
Abca3	genic|chr17:23676369-23677321	chr17	23676369	23677321	24352022	mm10_Wild	0.010419	1334	1.62986	-0.00195637	6.243777431	1.048128756	FALSE
Abca5	genic|chr11:109610991-109611491	chr11	109610991	109611491	110269368	mm10_Wild	0.015072	1059	1.35508	-0.0518218	5.104570164	0.692065459	FALSE
Abca5	intergenic|chr11:109622573-109623318	chr11	109622573	109623318	110269368	mm10_Wild	0.012141	1059	1.35508	-0.0518218	5.104570164	0.692065459	FALSE
Abca5	intergenic|chr11:109641510-109642661	chr11	109641510	109642661	110269368	mm10_Wild	0.012287	1059	1.35508	-0.0518218	5.104570164	0.692065459	FALSE
Abca5	genic|chr11:109650035-109651342	chr11	109650035	109651342	110269368	mm10_Wild	0.021541	1059	1.35508	-0.0518218	5.104570164	0.692065459	FALSE
Abca7	genic|chr10:79983976-79985634	chr10	79983976	79985634	79996493	mm10_Wild	0.010869	885	1.91766	-0.133151	0.342172825	5.490309213	FALSE
Abca7	genic|chr10:80751211-80752663	chr10	80751211	80752663	79996493	mm10_Wild	0.010385	885	1.91766	-0.133151	0.342172825	5.490309213	FALSE
Abca8a	genic|chr11:109610991-109611491	chr11	109610991	109611491	110025633	mm10_Wild	0.014894	1059	3.33038	0.884019	2.66661849266667	1.81015059066667	FALSE
Abca8a	intergenic|chr11:109622573-109623318	chr11	109622573	109623318	110025633	mm10_Wild	0.011997	1059	3.33038	0.884019	2.66661849266667	1.81015059066667	FALSE
Abca8a	genic|chr11:109650035-109651342	chr11	109650035	109651342	110025633	mm10_Wild	0.021286	1059	3.33038	0.884019	2.66661849266667	1.81015059066667	FALSE
Abca8a	intergenic|chr11:109641510-109642661	chr11	109641510	109642661	110025633	mm10_Wild	0.012141	1059	3.33038	0.884019	2.66661849266667	1.81015059066667	FALSE
Abca8b	intergenic|chr11:109622573-109623318	chr11	109622573	109623318	109932205	mm10_Wild	0.011927	1059	1.06701	0.708166	4.590018079	0.308020719666667	FALSE
Abca8b	genic|chr11:109610991-109611491	chr11	109610991	109611491	109932205	mm10_Wild	0.014806	1059	1.06701	0.708166	4.590018079	0.308020719666667	FALSE
Abca8b	genic|chr11:109650035-109651342	chr11	109650035	109651342	109932205	mm10_Wild	0.021161	1059	1.06701	0.708166	4.590018079	0.308020719666667	FALSE
Abca8b	intergenic|chr11:109641510-109642661	chr11	109641510	109642661	109932205	mm10_Wild	0.01207	1059	1.06701	0.708166	4.590018079	0.308020719666667	FALSE
Abcb1a	genic|chr5:9161347-9161847	chr5	9161347	9161847	8567090	mm10_Wild	0.017525	345	3.39434	0.114906	4.653007987	0.647740726333333	FALSE
Abcb1a	genic|chr5:8996882-8997656	chr5	8996882	8997656	8567090	mm10_Wild	0.01605	345	3.39434	0.114906	4.653007987	0.647740726333333	FALSE
Abcb1a	genic|chr5:8055918-8056710	chr5	8055918	8056710	8567090	mm10_Wild	0.026381	345	3.39434	0.114906	4.653007987	0.647740726333333	FALSE
Abcb1a	genic|chr5:8356890-8357728	chr5	8356890	8357728	8567090	mm10_Wild	0.011486	345	3.39434	0.114906	4.653007987	0.647740726333333	FALSE
Abcb1a	genic|chr5:5514385-5514885	chr5	5514385	5514885	8567090	mm10_Wild	0.014536	345	3.39434	0.114906	4.653007987	0.647740726333333	FALSE
Abcb1b	genic|chr5:5514385-5514885	chr5	5514385	5514885	8798146	mm10_Wild	0.013915	345	2.10222	-0.321486	4.60194318075	1.45216498625	FALSE
Abcb1b	genic|chr5:8996882-8997656	chr5	8996882	8997656	8798146	mm10_Wild	0.016371	345	2.10222	-0.321486	4.60194318075	1.45216498625	FALSE
Abcb1b	genic|chr5:9161347-9161847	chr5	9161347	9161847	8798146	mm10_Wild	0.017876	345	2.10222	-0.321486	4.60194318075	1.45216498625	FALSE
Abcb1b	genic|chr5:8055918-8056710	chr5	8055918	8056710	8798146	mm10_Wild	0.026909	345	2.10222	-0.321486	4.60194318075	1.45216498625	FALSE
Abcb1b	genic|chr5:8356890-8357728	chr5	8356890	8357728	8798146	mm10_Wild	0.011716	345	2.10222	-0.321486	4.60194318075	1.45216498625	FALSE
Abcb4	genic|chr5:9161347-9161847	chr5	9161347	9161847	8893720	mm10_Wild	0.018069	345	19.923	0.393393	7.0274820505	0.9087349295	FALSE
Abcb4	genic|chr5:9744073-9744573	chr5	9744073	9744573	8893720	mm10_Wild	0.010099	345	19.923	0.393393	7.0274820505	0.9087349295	FALSE
Abcb4	genic|chr5:5514385-5514885	chr5	5514385	5514885	8893720	mm10_Wild	0.013718	345	19.923	0.393393	7.0274820505	0.9087349295	FALSE
Abcb4	genic|chr5:8996882-8997656	chr5	8996882	8997656	8893720	mm10_Wild	0.016548	345	19.923	0.393393	7.0274820505	0.9087349295	FALSE
Abcb4	genic|chr5:8356890-8357728	chr5	8356890	8357728	8893720	mm10_Wild	0.011842	345	19.923	0.393393	7.0274820505	0.9087349295	FALSE
Abcb4	genic|chr5:8055918-8056710	chr5	8055918	8056710	8893720	mm10_Wild	0.027199	345	19.923	0.393393	7.0274820505	0.9087349295	FALSE
Abcb8	genic|chr5:24475051-24475551	chr5	24475051	24475551	24394155	mm10_Wild	0.480611	349	15.2023	0.0964248	6.967681938	0.938863512	FALSE
Abcb8	genic|chr5:24474490-24474990	chr5	24474490	24474990	24394155	mm10_Wild	0.501275	349	15.2023	0.0964248	6.967681938	0.938863512	FALSE
Abcb9	genic|chr5:125057214-125058891	chr5	125057214	125058891	124061856	mm10_Wild	0.010196	401	1.77844	0.404846	NA	NA	FALSE
Abcb9	genic|chr5:123660974-123662558	chr5	123660974	123662558	124061856	mm10_Wild	0.014655	401	1.77844	0.404846	NA	NA	FALSE
Abcb9	intergenic|chr5:123135824-123137022	chr5	123135824	123137022	124061856	mm10_Wild	0.011884	401	1.77844	0.404846	NA	NA	FALSE
Abcc1	genic|chr16:14380381-14381967	chr16	14380381	14381967	14361557	mm10_Wild	0.997309	1289	4.78655	0.278909	7.588638858375	-0.2737499515	FALSE
Abcc4	genic|chr14:118705806-118706947	chr14	118705806	118706947	118482691	mm10_Wild	0.0172	1205	2.80403	0.384463	7.138145	0.192772289428571	FALSE
Abcc4	intergenic|chr14:120846207-120847640	chr14	120846207	120847640	118482691	mm10_Wild	0.01578	1205	2.80403	0.384463	7.138145	0.192772289428571	FALSE
Abcc5	genic|chr16:20425586-20426541	chr16	20425586	20426541	20331303	mm10_Wild	0.012172	1300	4.69611	-0.195699	6.75586935433333	0.130466834666667	FALSE
Abcc5	genic|chr16:21498728-21499673	chr16	21498728	21499673	20331303	mm10_Wild	0.010107	1300	4.69611	-0.195699	6.75586935433333	0.130466834666667	FALSE
Abcc8	genic|chr7:46133656-46134475	chr7	46133656	46134475	46104522	mm10_Wild	0.834236	583	7.73154	-0.114165	5.1483324275	-0.627121101	FALSE
Abcc8	genic|chr7:46204049-46204549	chr7	46204049	46204549	46104522	mm10_Wild	0.154179	583	7.73154	-0.114165	5.1483324275	-0.627121101	FALSE
Abcc9	intergenic|chr6:145865627-145866797	chr6	145865627	145866797	142587861	mm10_Wild	0.011453	506	70.0068	-0.585679	7.721670919	-0.52344812525	FALSE
Abcd2	genic|chr15:88838984-88840877	chr15	88838984	88840877	91145870	mm10_Wild	0.011912	1261	1.79205	-0.81319	7.36584794	-0.403801979	FALSE
Abcd2	genic|chr15:89429484-89430366	chr15	89429484	89430366	91145870	mm10_Wild	0.016487	1261	1.79205	-0.81319	7.36584794	-0.403801979	FALSE
Abcd2	genic|chr15:88866953-88868511	chr15	88866953	88868511	91145870	mm10_Wild	0.014022	1261	1.79205	-0.81319	7.36584794	-0.403801979	FALSE
Abcd2	genic|chr15:90678397-90680246	chr15	90678397	90680246	91145870	mm10_Wild	0.010703	1261	1.79205	-0.81319	7.36584794	-0.403801979	FALSE
Abcd2	genic|chr15:89196067-89196567	chr15	89196067	89196567	91145870	mm10_Wild	0.010362	1261	1.79205	-0.81319	7.36584794	-0.403801979	FALSE
Abcd3	genic|chr3:123324154-123325390	chr3	123324154	123325390	121758903	mm10_Wild	0.011222	224	50.7853	-0.492596	7.09451891375	-0.6461012575	FALSE
Abcd3	genic|chr3:122983792-122985054	chr3	122983792	122985054	121758903	mm10_Wild	0.017019	224	50.7853	-0.492596	7.09451891375	-0.6461012575	FALSE
Abcd3	intergenic|chr3:121735930-121737067	chr3	121735930	121737067	121758903	mm10_Wild	0.016657	224	50.7853	-0.492596	7.09451891375	-0.6461012575	FALSE
Abcd3	genic|chr3:123034074-123034978	chr3	123034074	123034978	121758903	mm10_Wild	0.014263	224	50.7853	-0.492596	7.09451891375	-0.6461012575	FALSE
Abcd3	genic|chr3:121814806-121815596	chr3	121814806	121815596	121758903	mm10_Wild	0.014288	224	50.7853	-0.492596	7.09451891375	-0.6461012575	FALSE
Abcd4	genic|chr12:85435919-85436711	chr12	85435919	85436711	84602530	mm10_Wild	0.010808	1111	1.66513	0.366833	5.185462915	1.418634287	FALSE
Abcd4	genic|chr12:84193685-84194435	chr12	84193685	84194435	84602530	mm10_Wild	0.012355	1111	1.66513	0.366833	5.185462915	1.418634287	FALSE
Abcd4	genic|chr12:86832230-86833978	chr12	86832230	86833978	84602530	mm10_Wild	0.013874	1111	1.66513	0.366833	5.185462915	1.418634287	FALSE
Abcd4	genic|chr12:85472190-85472690	chr12	85472190	85472690	84602530	mm10_Wild	0.010502	1111	1.66513	0.366833	5.185462915	1.418634287	FALSE
Abce1	genic|chr8:80811298-80812133	chr8	80811298	80812133	79683441	mm10_Wild	0.012553	717	34.0309	-0.259467	7.855047662	0.272951417	FALSE
Abce1	genic|chr8:79399096-79399596	chr8	79399096	79399596	79683441	mm10_Wild	0.010245	717	34.0309	-0.259467	7.855047662	0.272951417	FALSE
Abce1	genic|chr8:79029483-79029983	chr8	79029483	79029983	79683441	mm10_Wild	0.0106	717	34.0309	-0.259467	7.855047662	0.272951417	FALSE
Abce1	genic|chr8:80879419-80880995	chr8	80879419	80880995	79683441	mm10_Wild	0.015152	717	34.0309	-0.259467	7.855047662	0.272951417	FALSE
Abce1	genic|chr8:79030058-79031209	chr8	79030058	79031209	79683441	mm10_Wild	0.014074	717	34.0309	-0.259467	7.855047662	0.272951417	FALSE
Abce1	intergenic|chr8:78741300-78742669	chr8	78741300	78742669	79683441	mm10_Wild	0.01056	717	34.0309	-0.259467	7.855047662	0.272951417	FALSE
Abcf1	intergenic|chr17:35784964-35786561	chr17	35784964	35786561	35956818	mm10_Wild	0.016688	1372	20.2175	0.254483	9.336875005	-0.017816197	FALSE
Abcf1	genic|chr17:35969399-35970303	chr17	35969399	35970303	35956818	mm10_Wild	0.013257	1372	20.2175	0.254483	9.336875005	-0.017816197	FALSE
Abcf1	genic|chr17:34120383-34121831	chr17	34120383	34121831	35956818	mm10_Wild	0.014487	1372	20.2175	0.254483	9.336875005	-0.017816197	FALSE
Abcf1	intergenic|chr17:35812890-35813978	chr17	35812890	35813978	35956818	mm10_Wild	0.012305	1372	20.2175	0.254483	9.336875005	-0.017816197	FALSE
Abcf1	genic|chr17:35235869-35236600	chr17	35235869	35236600	35956818	mm10_Wild	0.013416	1372	20.2175	0.254483	9.336875005	-0.017816197	FALSE
Abcf2	genic|chr5:24601620-24602457	chr5	24601620	24602457	24565340	mm10_Wild	0.012187	346	38.7583	-0.0684521	6.902048458	1.147665676	FALSE
Abcf2	genic|chr5:24842032-24843324	chr5	24842032	24843324	24565340	mm10_Wild	0.017896	346	38.7583	-0.0684521	6.902048458	1.147665676	FALSE
Abcf2	genic|chr5:24907918-24908692	chr5	24907918	24908692	24565340	mm10_Wild	0.011237	346	38.7583	-0.0684521	6.902048458	1.147665676	FALSE
Abcg2	genic|chr6:56901461-56902352	chr6	56901461	56902352	58584975	mm10_Wild	0.01009	467	5.98106	0.362188	6.26116611322222	0.592348356555556	FALSE
Abcg2	genic|chr6:56797215-56798181	chr6	56797215	56798181	58584975	mm10_Wild	0.021149	467	5.98106	0.362188	6.26116611322222	0.592348356555556	FALSE
Abcg2	genic|chr6:56923503-56924400	chr6	56923503	56924400	58584975	mm10_Wild	0.011417	467	5.98106	0.362188	6.26116611322222	0.592348356555556	FALSE
Abcg2	genic|chr6:57535168-57536489	chr6	57535168	57536489	58584975	mm10_Wild	0.021681	467	5.98106	0.362188	6.26116611322222	0.592348356555556	FALSE
Abcg2	genic|chr6:58862147-58863040	chr6	58862147	58863040	58584975	mm10_Wild	0.013177	467	5.98106	0.362188	6.26116611322222	0.592348356555556	FALSE
Abcg2	intergenic|chr6:57544556-57545056	chr6	57544556	57545056	58584975	mm10_Wild	0.010126	467	5.98106	0.362188	6.26116611322222	0.592348356555556	FALSE
Abcg2	genic|chr6:54971475-54973115	chr6	54971475	54973115	58584975	mm10_Wild	0.010805	467	5.98106	0.362188	6.26116611322222	0.592348356555556	FALSE
Abcg2	genic|chr6:58640163-58640893	chr6	58640163	58640893	58584975	mm10_Wild	0.012456	467	5.98106	0.362188	6.26116611322222	0.592348356555556	FALSE
Abcg2	genic|chr6:57691643-57692519	chr6	57691643	57692519	58584975	mm10_Wild	0.022874	467	5.98106	0.362188	6.26116611322222	0.592348356555556	FALSE
Abcg2	genic|chr6:57824728-57825612	chr6	57824728	57825612	58584975	mm10_Wild	0.010297	467	5.98106	0.362188	6.26116611322222	0.592348356555556	FALSE
Abcg2	intergenic|chr6:58927353-58928487	chr6	58927353	58928487	58584975	mm10_Wild	0.010892	467	5.98106	0.362188	6.26116611322222	0.592348356555556	FALSE
Abcg2	genic|chr6:59024166-59025074	chr6	59024166	59025074	58584975	mm10_Wild	0.011195	467	5.98106	0.362188	6.26116611322222	0.592348356555556	FALSE
Abhd1	genic|chr5:31567897-31568864	chr5	31567897	31568864	30950065	mm10_Wild	0.012709	352	2.30304	-1.25963	8.646080368	-0.19993145	FALSE
Abhd1	genic|chr5:30151427-30152771	chr5	30151427	30152771	30950065	mm10_Wild	0.010236	352	2.30304	-1.25963	8.646080368	-0.19993145	FALSE
Abhd10	intergenic|chr16:42875960-42876460	chr16	42875960	42876460	45729724	mm10_Wild	0.010778	1317	5.14475	-0.22835	5.29299472225	1.50947573475	FALSE
Abhd10	intergenic|chr16:45352824-45353324	chr16	45352824	45353324	45729724	mm10_Wild	0.016273	1317	5.14475	-0.22835	5.29299472225	1.50947573475	FALSE
Abhd10	genic|chr16:43362926-43363799	chr16	43362926	43363799	45729724	mm10_Wild	0.015641	1317	5.14475	-0.22835	5.29299472225	1.50947573475	FALSE
Abhd10	genic|chr16:43464353-43465723	chr16	43464353	43465723	45729724	mm10_Wild	0.01056	1317	5.14475	-0.22835	5.29299472225	1.50947573475	FALSE
Abhd10	genic|chr16:43363810-43364310	chr16	43363810	43364310	45729724	mm10_Wild	0.01285	1317	5.14475	-0.22835	5.29299472225	1.50947573475	FALSE
Abhd11	genic|chr5:134313136-134315289	chr5	134313136	134315289	135009151	mm10_Wild	0.016597	416	18.6063	0.0579162	9.264783455	0.348647521	FALSE
Abhd11	genic|chr5:135913953-135914785	chr5	135913953	135914785	135009151	mm10_Wild	0.010573	416	18.6063	0.0579162	9.264783455	0.348647521	FALSE
Abhd11	genic|chr5:135934192-135935418	chr5	135934192	135935418	135009151	mm10_Wild	0.011743	416	18.6063	0.0579162	9.264783455	0.348647521	FALSE
Abhd12	genic|chr2:152396918-152398267	chr2	152396918	152398267	150832514	mm10_Wild	0.010229	143	15.0696	0.0676895	6.155370077	1.263904125	FALSE
Abhd12	genic|chr2:150788998-150789935	chr2	150788998	150789935	150832514	mm10_Wild	0.011133	143	15.0696	0.0676895	6.155370077	1.263904125	FALSE
Abhd12	intergenic|chr2:150771774-150773280	chr2	150771774	150773280	150832514	mm10_Wild	0.020877	143	15.0696	0.0676895	6.155370077	1.263904125	FALSE
Abhd12	genic|chr2:150660754-150661254	chr2	150660754	150661254	150832514	mm10_Wild	0.010341	143	15.0696	0.0676895	6.155370077	1.263904125	FALSE
Abhd12	genic|chr2:148874394-148875940	chr2	148874394	148875940	150832514	mm10_Wild	0.010731	143	15.0696	0.0676895	6.155370077	1.263904125	FALSE
Abhd12	genic|chr2:150825779-150827088	chr2	150825779	150827088	150832514	mm10_Wild	0.012213	143	15.0696	0.0676895	6.155370077	1.263904125	FALSE
Abhd13	genic|chr8:11382407-11383618	chr8	11382407	11383618	9977716	mm10_Wild	0.010194	671	5.38096	-0.441737	6.610911028	-0.574102273	FALSE
Abhd13	genic|chr8:11008700-11009856	chr8	11008700	11009856	9977716	mm10_Wild	0.016867	671	5.38096	-0.441737	6.610911028	-0.574102273	FALSE
Abhd13	genic|chr8:11476391-11477313	chr8	11476391	11477313	9977716	mm10_Wild	0.010291	671	5.38096	-0.441737	6.610911028	-0.574102273	FALSE
Abhd14a	genic|chr9:106474542-106475042	chr9	106474542	106475042	106440052	mm10_Wild	0.137347	832	7.27395	-0.0793715	8.020976625	0.494283587	FALSE
Abhd14a	genic|chr9:106472436-106472936	chr9	106472436	106472936	106440052	mm10_Wild	0.125976	832	7.27395	-0.0793715	8.020976625	0.494283587	FALSE
Abhd14b	genic|chr9:106474542-106475042	chr9	106474542	106475042	106448639	mm10_Wild	0.137346	832	4.27157	-0.0923142	NA	NA	FALSE
Abhd14b	genic|chr9:106472436-106472936	chr9	106472436	106472936	106448639	mm10_Wild	0.125976	832	4.27157	-0.0923142	NA	NA	FALSE
Abhd16a	genic|chr17:35051937-35052437	chr17	35051937	35052437	35089290	mm10_Wild	0.153357	1384	11.2518	0.17349	8.356845855	0.374737154	FALSE
Abhd16a	genic|chr17:35051373-35051873	chr17	35051373	35051873	35089290	mm10_Wild	0.191025	1384	11.2518	0.17349	8.356845855	0.374737154	FALSE
Abhd16a	genic|chr17:35055895-35056395	chr17	35055895	35056395	35089290	mm10_Wild	0.097627	1384	11.2518	0.17349	8.356845855	0.374737154	FALSE
Abhd2	genic|chr7:79300075-79300575	chr7	79300075	79300575	79273265	mm10_Wild	0.13176	600	3.93998	0.133626	6.31106413375	0.301780159375	FALSE
Abhd2	genic|chr7:79305553-79306053	chr7	79305553	79306053	79273265	mm10_Wild	0.085497	600	3.93998	0.133626	6.31106413375	0.301780159375	FALSE
Abhd2	genic|chr7:79308934-79309729	chr7	79308934	79309729	79273265	mm10_Wild	0.772776	600	3.93998	0.133626	6.31106413375	0.301780159375	FALSE
Abhd3	genic|chr18:12194461-12196600	chr18	12194461	12196600	10644410	mm10_Wild	0.019143	1432	2.06487	0.0279542	3.996844703	0.4119149805	FALSE
Abhd3	genic|chr18:11656945-11657871	chr18	11656945	11657871	10644410	mm10_Wild	0.017364	1432	2.06487	0.0279542	3.996844703	0.4119149805	FALSE
Abhd3	genic|chr18:10780708-10782180	chr18	10780708	10782180	10644410	mm10_Wild	0.010431	1432	2.06487	0.0279542	3.996844703	0.4119149805	FALSE
Abhd3	genic|chr18:10181744-10182733	chr18	10181744	10182733	10644410	mm10_Wild	0.015068	1432	2.06487	0.0279542	3.996844703	0.4119149805	FALSE
Abhd3	genic|chr18:10726124-10727233	chr18	10726124	10727233	10644410	mm10_Wild	0.011756	1432	2.06487	0.0279542	3.996844703	0.4119149805	FALSE
Abhd3	genic|chr18:10609607-10610475	chr18	10609607	10610475	10644410	mm10_Wild	0.016977	1432	2.06487	0.0279542	3.996844703	0.4119149805	FALSE
Abhd3	genic|chr18:9449769-9450586	chr18	9449769	9450586	10644410	mm10_Wild	0.012845	1432	2.06487	0.0279542	3.996844703	0.4119149805	FALSE
Abhd3	intergenic|chr18:11144669-11145615	chr18	11144669	11145615	10644410	mm10_Wild	0.012366	1432	2.06487	0.0279542	3.996844703	0.4119149805	FALSE
Abhd4	genic|chr14:51912950-51913873	chr14	51912950	51913873	54254128	mm10_Wild	0.010111	1183	15.0047	0.0305155	6.800127538	0.210066888	FALSE
Abhd4	genic|chr14:54961870-54962784	chr14	54961870	54962784	54254128	mm10_Wild	0.010647	1183	15.0047	0.0305155	6.800127538	0.210066888	FALSE
Abhd4	intergenic|chr14:55005297-55005797	chr14	55005297	55005797	54254128	mm10_Wild	0.011427	1183	15.0047	0.0305155	6.800127538	0.210066888	FALSE
Abhd4	genic|chr14:52019348-52020735	chr14	52019348	52020735	54254128	mm10_Wild	0.01237	1183	15.0047	0.0305155	6.800127538	0.210066888	FALSE
Abhd4	intergenic|chr14:55002024-55004413	chr14	55002024	55004413	54254128	mm10_Wild	0.045924	1183	15.0047	0.0305155	6.800127538	0.210066888	FALSE
Abhd4	intergenic|chr14:54966646-54967436	chr14	54966646	54967436	54254128	mm10_Wild	0.014312	1183	15.0047	0.0305155	6.800127538	0.210066888	FALSE
Abhd4	intergenic|chr14:55004584-55005084	chr14	55004584	55005084	54254128	mm10_Wild	0.014012	1183	15.0047	0.0305155	6.800127538	0.210066888	FALSE
Abhd5	genic|chr9:121347808-121348628	chr9	121347808	121348628	122351615	mm10_Wild	0.011565	851	24.2944	-0.0819544	7.535852807	-0.1301673895	FALSE
Abhd5	intergenic|chr9:124257440-124257940	chr9	124257440	124257940	122351615	mm10_Wild	0.013885	851	24.2944	-0.0819544	7.535852807	-0.1301673895	FALSE
Abhd5	genic|chr9:121790997-121792515	chr9	121790997	121792515	122351615	mm10_Wild	0.011842	851	24.2944	-0.0819544	7.535852807	-0.1301673895	FALSE
Abhd5	intergenic|chr9:124256250-124257047	chr9	124256250	124257047	122351615	mm10_Wild	0.012423	851	24.2944	-0.0819544	7.535852807	-0.1301673895	FALSE
Abhd5	genic|chr9:121313749-121314736	chr9	121313749	121314736	122351615	mm10_Wild	0.014587	851	24.2944	-0.0819544	7.535852807	-0.1301673895	FALSE
Abhd6	genic|chr14:11883291-11884560	chr14	11883291	11884560	8002887	mm10_Wild	0.013248	1173	3.38516	-0.0455665	5.88463441925	0.05892398275	FALSE
Abhd6	genic|chr14:8172631-8173613	chr14	8172631	8173613	8002887	mm10_Wild	0.047485	1173	3.38516	-0.0455665	5.88463441925	0.05892398275	FALSE
Abhd6	genic|chr14:7851221-7852049	chr14	7851221	7852049	8002887	mm10_Wild	0.013151	1173	3.38516	-0.0455665	5.88463441925	0.05892398275	FALSE
Abhd6	genic|chr14:8038907-8039654	chr14	8038907	8039654	8002887	mm10_Wild	0.015597	1173	3.38516	-0.0455665	5.88463441925	0.05892398275	FALSE
Abhd8	genic|chr8:71537119-71537862	chr8	71537119	71537862	71456699	mm10_Wild	0.968368	710	3.56528	-0.187388	6.84152715	1.311081653	FALSE
Abi1	genic|chr2:18063791-18065797	chr2	18063791	18065797	22940073	mm10_Wild	0.013472	73	5.01491	-0.090957	7.650825239	0.4193746065	FALSE
Abi1	genic|chr2:23039779-23040625	chr2	23039779	23040625	22940073	mm10_Wild	0.012045	73	5.01491	-0.090957	7.650825239	0.4193746065	FALSE
Abi2	genic|chr1:59236845-59238282	chr1	59236845	59238282	60409618	mm10_Wild	0.010359	8	3.13354	0.195544	4.419165287	1.33118517233333	FALSE
Abi2	genic|chr1:58423379-58424172	chr1	58423379	58424172	60409618	mm10_Wild	0.011428	8	3.13354	0.195544	4.419165287	1.33118517233333	FALSE
Abl1	intergenic|chr2:31881176-31881676	chr2	31881176	31881676	31688536	mm10_Wild	0.029129	100	3.46858	-0.00962726	7.17529399266667	0.0848939223333333	FALSE
Abl1	genic|chr2:31771129-31771629	chr2	31771129	31771629	31688536	mm10_Wild	0.341988	100	3.46858	-0.00962726	7.17529399266667	0.0848939223333333	FALSE
Abl1	genic|chr2:31769581-31770955	chr2	31769581	31770955	31688536	mm10_Wild	0.624469	100	3.46858	-0.00962726	7.17529399266667	0.0848939223333333	FALSE
Abl2	genic|chr1:155243826-155245060	chr1	155243826	155245060	156558786	mm10_Wild	0.01059	47	3.49729	0.307304	6.37682813633333	0.703311777333333	FALSE
Abl2	genic|chr1:156718593-156719570	chr1	156718593	156719570	156558786	mm10_Wild	0.011825	47	3.49729	0.307304	6.37682813633333	0.703311777333333	FALSE
Abl2	genic|chr1:155972557-155973765	chr1	155972557	155973765	156558786	mm10_Wild	0.016618	47	3.49729	0.307304	6.37682813633333	0.703311777333333	FALSE
Ablim1	genic|chr19:56926067-56926567	chr19	56926067	56926567	57032732	mm10_Wild	0.924559	1519	44.9594	0.0871921	8.50814430676	-0.21012642496	FALSE
Ablim2	genic|chr5:36581462-36582511	chr5	36581462	36582511	35757879	mm10_Wild	0.010088	362	2.97272	-0.546986	6.5832840834	-0.0728832204	FALSE
Ablim3	genic|chr18:61911366-61911866	chr18	61911366	61911866	61799392	mm10_Wild	0.235145	1451	5.38402	0.542547	3.356248951	2.86205883	FALSE
Ablim3	intergenic|chr18:61931741-61932241	chr18	61931741	61932241	61799392	mm10_Wild	0.069694	1451	5.38402	0.542547	3.356248951	2.86205883	FALSE
Ablim3	genic|chr18:61910723-61911223	chr18	61910723	61911223	61799392	mm10_Wild	0.236947	1451	5.38402	0.542547	3.356248951	2.86205883	FALSE
Ablim3	intergenic|chr18:61914347-61914847	chr18	61914347	61914847	61799392	mm10_Wild	0.17771	1451	5.38402	0.542547	3.356248951	2.86205883	FALSE
Ablim3	intergenic|chr18:61934947-61935447	chr18	61934947	61935447	61799392	mm10_Wild	0.059641	1451	5.38402	0.542547	3.356248951	2.86205883	FALSE
Ablim3	intergenic|chr18:61917447-61917947	chr18	61917447	61917947	61799392	mm10_Wild	0.213	1451	5.38402	0.542547	3.356248951	2.86205883	FALSE
Abr	genic|chr11:76454583-76455083	chr11	76454583	76455083	76416731	mm10_Wild	0.452635	1003	3.02895	-0.137603	NA	NA	FALSE
Abr	genic|chr11:76457299-76457799	chr11	76457299	76457799	76416731	mm10_Wild	0.52098	1003	3.02895	-0.137603	NA	NA	FALSE
Abra	genic|chr15:38470181-38471424	chr15	38470181	38471424	41865292	mm10_Wild	0.010162	1212	91.8178	0.81277	6.4487098887	-0.0333654661	FALSE
Abra	genic|chr15:38518357-38519352	chr15	38518357	38519352	41865292	mm10_Wild	0.012501	1212	91.8178	0.81277	6.4487098887	-0.0333654661	FALSE
Abra	genic|chr15:40824110-40824857	chr15	40824110	40824857	41865292	mm10_Wild	0.018626	1212	91.8178	0.81277	6.4487098887	-0.0333654661	FALSE
Abra	genic|chr15:41788233-41789821	chr15	41788233	41789821	41865292	mm10_Wild	0.025298	1212	91.8178	0.81277	6.4487098887	-0.0333654661	FALSE
Abra	genic|chr15:38077895-38078965	chr15	38077895	38078965	41865292	mm10_Wild	0.011504	1212	91.8178	0.81277	6.4487098887	-0.0333654661	FALSE
Abra	genic|chr15:41819791-41820701	chr15	41819791	41820701	41865292	mm10_Wild	0.01055	1212	91.8178	0.81277	6.4487098887	-0.0333654661	FALSE
Abra	genic|chr15:41869302-41869802	chr15	41869302	41869802	41865292	mm10_Wild	0.014342	1212	91.8178	0.81277	6.4487098887	-0.0333654661	FALSE
Abra	genic|chr15:37007023-37007910	chr15	37007023	37007910	41865292	mm10_Wild	0.010166	1212	91.8178	0.81277	6.4487098887	-0.0333654661	FALSE
Abra	genic|chr15:40655637-40656464	chr15	40655637	40656464	41865292	mm10_Wild	0.013178	1212	91.8178	0.81277	6.4487098887	-0.0333654661	FALSE
Abra	genic|chr15:38710225-38711425	chr15	38710225	38711425	41865292	mm10_Wild	0.014768	1212	91.8178	0.81277	6.4487098887	-0.0333654661	FALSE
Abra	genic|chr15:38300340-38301530	chr15	38300340	38301530	41865292	mm10_Wild	0.013123	1212	91.8178	0.81277	6.4487098887	-0.0333654661	FALSE
Abt1	genic|chr13:24760398-24761936	chr13	24760398	24761936	23418360	mm10_Wild	0.018115	1144	7.28902	-0.109642	7.800784244	0.206070468	FALSE
Abt1	intergenic|chr13:23445564-23447012	chr13	23445564	23447012	23418360	mm10_Wild	0.015452	1144	7.28902	-0.109642	7.800784244	0.206070468	FALSE
Abt1	genic|chr13:25020007-25020808	chr13	25020007	25020808	23418360	mm10_Wild	0.011367	1144	7.28902	-0.109642	7.800784244	0.206070468	FALSE
Abt1	genic|chr13:23739319-23740129	chr13	23739319	23740129	23418360	mm10_Wild	0.014055	1144	7.28902	-0.109642	7.800784244	0.206070468	FALSE
Abt1	genic|chr13:23562249-23563445	chr13	23562249	23563445	23418360	mm10_Wild	0.019798	1144	7.28902	-0.109642	7.800784244	0.206070468	FALSE
Abt1	genic|chr13:23710118-23711015	chr13	23710118	23711015	23418360	mm10_Wild	0.013344	1144	7.28902	-0.109642	7.800784244	0.206070468	FALSE
Abt1	genic|chr13:23423564-23425106	chr13	23423564	23425106	23418360	mm10_Wild	0.010393	1144	7.28902	-0.109642	7.800784244	0.206070468	FALSE
Abtb1	genic|chr6:88044434-88045311	chr6	88044434	88045311	88835913	mm10_Wild	0.010143	472	6.96817	0.250227	6.42843301716667	0.920723690166667	FALSE
Abtb1	genic|chr6:88784459-88785536	chr6	88784459	88785536	88835913	mm10_Wild	0.015	472	6.96817	0.250227	6.42843301716667	0.920723690166667	FALSE
Abtb1	genic|chr6:87850657-87851519	chr6	87850657	87851519	88835913	mm10_Wild	0.010869	472	6.96817	0.250227	6.42843301716667	0.920723690166667	FALSE
Abtb2	genic|chr2:104468560-104469060	chr2	104468560	104469060	103566309	mm10_Wild	0.010714	129	5.48851	0.394566	7.40201264690909	-0.297545267272727	FALSE
Abtb2	genic|chr2:104448963-104449799	chr2	104448963	104449799	103566309	mm10_Wild	0.011939	129	5.48851	0.394566	7.40201264690909	-0.297545267272727	FALSE
Abtb2	genic|chr2:103797236-103798030	chr2	103797236	103798030	103566309	mm10_Wild	0.022927	129	5.48851	0.394566	7.40201264690909	-0.297545267272727	FALSE
Abtb2	genic|chr2:104493321-104494814	chr2	104493321	104494814	103566309	mm10_Wild	0.056546	129	5.48851	0.394566	7.40201264690909	-0.297545267272727	FALSE
Abtb2	genic|chr2:103484271-103485199	chr2	103484271	103485199	103566309	mm10_Wild	0.014084	129	5.48851	0.394566	7.40201264690909	-0.297545267272727	FALSE
Abtb2	genic|chr2:104816318-104817499	chr2	104816318	104817499	103566309	mm10_Wild	0.010966	129	5.48851	0.394566	7.40201264690909	-0.297545267272727	FALSE
Abtb2	genic|chr2:103670026-103670526	chr2	103670026	103670526	103566309	mm10_Wild	0.011476	129	5.48851	0.394566	7.40201264690909	-0.297545267272727	FALSE
Abtb2	genic|chr2:103760801-103761774	chr2	103760801	103761774	103566309	mm10_Wild	0.010739	129	5.48851	0.394566	7.40201264690909	-0.297545267272727	FALSE
Acaa1a	intergenic|chr9:119323026-119323526	chr9	119323026	119323526	119341293	mm10_Wild	0.229857	851	22.5099	0.239337	NA	NA	FALSE
Acaa1a	genic|chr9:119322028-119322839	chr9	119322028	119322839	119341293	mm10_Wild	0.767283	851	22.5099	0.239337	NA	NA	FALSE
Acaa1b	genic|chr9:119322028-119322839	chr9	119322028	119322839	119148042	mm10_Wild	0.010498	851	2.28435	-0.249603	NA	NA	FALSE
Acaa1b	intergenic|chr9:119474436-119475724	chr9	119474436	119475724	119148042	mm10_Wild	0.011685	851	2.28435	-0.249603	NA	NA	FALSE
Acaa1b	genic|chr9:120019631-120021467	chr9	120019631	120021467	119148042	mm10_Wild	0.014805	851	2.28435	-0.249603	NA	NA	FALSE
Acaa1b	genic|chr9:119981136-119982879	chr9	119981136	119982879	119148042	mm10_Wild	0.016145	851	2.28435	-0.249603	NA	NA	FALSE
Acaa2	genic|chr18:75696966-75698110	chr18	75696966	75698110	74779211	mm10_Wild	0.010891	1453	831.995	-0.823969	7.148581497	-0.630592113666667	TRUE
Acaa2	genic|chr18:73989078-73990641	chr18	73989078	73990641	74779211	mm10_Wild	0.011786	1453	831.995	-0.823969	7.148581497	-0.630592113666667	TRUE
Acaa2	genic|chr18:75502753-75504019	chr18	75502753	75504019	74779211	mm10_Wild	0.013808	1453	831.995	-0.823969	7.148581497	-0.630592113666667	TRUE
Acaca	genic|chr11:89081642-89082142	chr11	89081642	89082142	84195437	mm10_Wild	0.014509	1015	2.62647	-0.0311318	NA	NA	FALSE
Acacb	genic|chr5:114185710-114186542	chr5	114185710	114186542	114165517	mm10_Wild	0.761898	385	38.2932	0.0143707	7.79347331271429	0.0120175468571429	FALSE
Acacb	genic|chr5:114209530-114210030	chr5	114209530	114210030	114165517	mm10_Wild	0.229715	385	38.2932	0.0143707	7.79347331271429	0.0120175468571429	FALSE
Acad10	genic|chr5:122501836-122503106	chr5	122501836	122503106	121621028	mm10_Wild	0.01051	401	1.63557	-0.241133	7.200346167	0.709732228	FALSE
Acad11	genic|chr9:105494368-105496075	chr9	105494368	105496075	104063723	mm10_Wild	0.010083	828	91.3287	-0.317771	NA	NA	FALSE
Acad12	intergenic|chr5:121564455-121564955	chr5	121564455	121564955	121598280	mm10_Wild	0.582012	395	14.1042	-0.0330846	7.6803605185	0.1511722615	FALSE
Acad8	intergenic|chr9:27191716-27192555	chr9	27191716	27192555	26974138	mm10_Wild	0.014867	787	14.6617	-0.142801	6.7580164085	-0.00315293350000001	FALSE
Acad8	genic|chr9:25151278-25152218	chr9	25151278	25152218	26974138	mm10_Wild	0.023341	787	14.6617	-0.142801	6.7580164085	-0.00315293350000001	FALSE
Acad9	genic|chr3:35932394-35933215	chr3	35932394	35933215	36065978	mm10_Wild	0.013144	188	8.65699	-0.108723	4.751309557	1.64530524	FALSE
Acadl	genic|chr1:64616809-64617838	chr1	64616809	64617838	66830838	mm10_Wild	0.020033	9	469.381	-0.265208	9.716730732	-0.226320231	FALSE
Acadl	genic|chr1:64121828-64122795	chr1	64121828	64122795	66830838	mm10_Wild	0.018285	9	469.381	-0.265208	9.716730732	-0.226320231	FALSE
Acadl	genic|chr1:66816135-66817036	chr1	66816135	66817036	66830838	mm10_Wild	0.031268	9	469.381	-0.265208	9.716730732	-0.226320231	FALSE
Acadl	genic|chr1:65177983-65179119	chr1	65177983	65179119	66830838	mm10_Wild	0.027005	9	469.381	-0.265208	9.716730732	-0.226320231	FALSE
Acadl	genic|chr1:69106363-69107108	chr1	69106363	69107108	66830838	mm10_Wild	0.012843	9	469.381	-0.265208	9.716730732	-0.226320231	FALSE
Acadl	genic|chr1:66817206-66818108	chr1	66817206	66818108	66830838	mm10_Wild	0.035769	9	469.381	-0.265208	9.716730732	-0.226320231	FALSE
Acadl	genic|chr1:65846607-65847380	chr1	65846607	65847380	66830838	mm10_Wild	0.01565	9	469.381	-0.265208	9.716730732	-0.226320231	FALSE
Acadl	genic|chr1:64040085-64041769	chr1	64040085	64041769	66830838	mm10_Wild	0.010746	9	469.381	-0.265208	9.716730732	-0.226320231	FALSE
Acadl	genic|chr1:69105270-69106266	chr1	69105270	69106266	66830838	mm10_Wild	0.011392	9	469.381	-0.265208	9.716730732	-0.226320231	FALSE
Acadl	genic|chr1:66862885-66863385	chr1	66862885	66863385	66830838	mm10_Wild	0.034535	9	469.381	-0.265208	9.716730732	-0.226320231	FALSE
Acadm	genic|chr3:152264969-152266296	chr3	152264969	152266296	153922352	mm10_Wild	0.021593	240	628.869	-0.552449	7.638123819	-0.48056724725	TRUE
Acadm	genic|chr3:153935790-153936573	chr3	153935790	153936573	153922352	mm10_Wild	0.011695	240	628.869	-0.552449	7.638123819	-0.48056724725	TRUE
Acadm	genic|chr3:152304261-152305057	chr3	152304261	152305057	153922352	mm10_Wild	0.011294	240	628.869	-0.552449	7.638123819	-0.48056724725	TRUE
Acadm	genic|chr3:152144863-152145792	chr3	152144863	152145792	153922352	mm10_Wild	0.012393	240	628.869	-0.552449	7.638123819	-0.48056724725	TRUE
Acadm	genic|chr3:153943934-153944959	chr3	153943934	153944959	153922352	mm10_Wild	0.015327	240	628.869	-0.552449	7.638123819	-0.48056724725	TRUE
Acads	intergenic|chr5:114979896-114980396	chr5	114979896	114980396	115110298	mm10_Wild	0.901855	386	79.1703	0.00213818	3.103301898	2.473295603	FALSE
Acadsb	genic|chr7:130670932-130672231	chr7	130670932	130672231	131410600	mm10_Wild	0.010811	634	49.9689	-0.573603	NA	NA	FALSE
Acadsb	genic|chr7:130596634-130598089	chr7	130596634	130598089	131410600	mm10_Wild	0.013621	634	49.9689	-0.573603	NA	NA	FALSE
Acadsb	genic|chr7:130590666-130591593	chr7	130590666	130591593	131410600	mm10_Wild	0.010483	634	49.9689	-0.573603	NA	NA	FALSE
Acadsb	genic|chr7:130599056-130600764	chr7	130599056	130600764	131410600	mm10_Wild	0.011235	634	49.9689	-0.573603	NA	NA	FALSE
Acadvl	genic|chr11:69920876-69921376	chr11	69920876	69921376	70010182	mm10_Wild	0.594763	989	564.532	-0.38576	8.116426663	-0.129089942	FALSE
Acadvl	genic|chr11:69921607-69922107	chr11	69921607	69922107	70010182	mm10_Wild	0.399641	989	564.532	-0.38576	8.116426663	-0.129089942	FALSE
Acap2	genic|chr16:30066253-30067158	chr16	30066253	30067158	31092412	mm10_Wild	0.01454	1307	3.28742	0.138902	4.57491157075	2.3115568915	FALSE
Acap2	intergenic|chr16:30063433-30064578	chr16	30063433	30064578	31092412	mm10_Wild	0.019309	1307	3.28742	0.138902	4.57491157075	2.3115568915	FALSE
Acap2	intergenic|chr16:30736756-30737625	chr16	30736756	30737625	31092412	mm10_Wild	0.012701	1307	3.28742	0.138902	4.57491157075	2.3115568915	FALSE
Acap2	intergenic|chr16:29945097-29946725	chr16	29945097	29946725	31092412	mm10_Wild	0.012355	1307	3.28742	0.138902	4.57491157075	2.3115568915	FALSE
Acap2	intergenic|chr16:30186184-30188213	chr16	30186184	30188213	31092412	mm10_Wild	0.034391	1307	3.28742	0.138902	4.57491157075	2.3115568915	FALSE
Acap2	intergenic|chr16:30184692-30185509	chr16	30184692	30185509	31092412	mm10_Wild	0.010606	1307	3.28742	0.138902	4.57491157075	2.3115568915	FALSE
Acap3	intergenic|chr4:155942708-155943208	chr4	155942708	155943208	155891874	mm10_Wild	0.107354	344	1.95562	-0.174725	2.635543554	3.53921934	FALSE
Acap3	genic|chr4:155949653-155950153	chr4	155949653	155950153	155891874	mm10_Wild	0.06061	344	1.95562	-0.174725	2.635543554	3.53921934	FALSE
Acap3	genic|chr4:155840943-155841443	chr4	155840943	155841443	155891874	mm10_Wild	0.087332	344	1.95562	-0.174725	2.635543554	3.53921934	FALSE
Acat1	genic|chr9:54702917-54704553	chr9	54702917	54704553	53580521	mm10_Wild	0.010646	802	270.187	-0.430726	8.071879792	-0.015818346	FALSE
Acat1	genic|chr9:54701448-54702586	chr9	54701448	54702586	53580521	mm10_Wild	0.018335	802	270.187	-0.430726	8.071879792	-0.015818346	FALSE
Acat1	genic|chr9:53666639-53667921	chr9	53666639	53667921	53580521	mm10_Wild	0.017242	802	270.187	-0.430726	8.071879792	-0.015818346	FALSE
Acat1	genic|chr9:53609672-53610470	chr9	53609672	53610470	53580521	mm10_Wild	0.01031	802	270.187	-0.430726	8.071879792	-0.015818346	FALSE
Acat1	genic|chr9:54700503-54701330	chr9	54700503	54701330	53580521	mm10_Wild	0.013929	802	270.187	-0.430726	8.071879792	-0.015818346	FALSE
Acat2	genic|chr17:13551665-13552583	chr17	13551665	13552583	12943041	mm10_Wild	0.156376	1334	1.56237	0.118634	5.965354344	0.72239836	FALSE
Acat2	genic|chr17:13552661-13553161	chr17	13552661	13553161	12943041	mm10_Wild	0.267139	1334	1.56237	0.118634	5.965354344	0.72239836	FALSE
Acat2	genic|chr17:13550565-13551300	chr17	13550565	13551300	12943041	mm10_Wild	0.140371	1334	1.56237	0.118634	5.965354344	0.72239836	FALSE
Acbd3	intergenic|chr1:180763711-180764211	chr1	180763711	180764211	180726042	mm10_Wild	0.153651	66	7.28279	0.158438	6.850638793	0.071157814	FALSE
Acbd3	intergenic|chr1:180767934-180768764	chr1	180767934	180768764	180726042	mm10_Wild	0.829432	66	7.28279	0.158438	6.850638793	0.071157814	FALSE
Acbd4	intergenic|chr11:103160019-103160519	chr11	103160019	103160519	103101687	mm10_Wild	0.831434	1057	2.66947	0.112638	7.279169716	1.1033343375	FALSE
Acbd5	genic|chr2:23039779-23040625	chr2	23039779	23040625	23068200	mm10_Wild	0.012253	73	6.87548	-0.188374	8.249394284	0.744006002	FALSE
Acbd6	intergenic|chr1:155059242-155060609	chr1	155059242	155060609	155558119	mm10_Wild	0.011363	47	6.83391	0.193887	5.501174907	1.438440854	FALSE
Acbd6	genic|chr1:155243826-155245060	chr1	155243826	155245060	155558119	mm10_Wild	0.012386	47	6.83391	0.193887	5.501174907	1.438440854	FALSE
Acbd6	genic|chr1:155972557-155973765	chr1	155972557	155973765	155558119	mm10_Wild	0.015324	47	6.83391	0.193887	5.501174907	1.438440854	FALSE
Acbd7	genic|chr2:4517180-4518114	chr2	4517180	4518114	3336167	mm10_Wild	0.014895	72	1.12596	-0.727905	NA	NA	FALSE
Acbd7	genic|chr2:3474593-3475572	chr2	3474593	3475572	3336167	mm10_Wild	0.014345	72	1.12596	-0.727905	NA	NA	FALSE
Acbd7	genic|chr2:4559441-4559941	chr2	4559441	4559941	3336167	mm10_Wild	0.010869	72	1.12596	-0.727905	NA	NA	FALSE
Acbd7	intergenic|chr2:3964298-3964798	chr2	3964298	3964798	3336167	mm10_Wild	0.027523	72	1.12596	-0.727905	NA	NA	FALSE
Acbd7	genic|chr2:3117930-3118866	chr2	3117930	3118866	3336167	mm10_Wild	0.012408	72	1.12596	-0.727905	NA	NA	FALSE
Acbd7	genic|chr2:3331862-3333133	chr2	3331862	3333133	3336167	mm10_Wild	0.028199	72	1.12596	-0.727905	NA	NA	FALSE
Acd	genic|chr8:105873738-105874820	chr8	105873738	105874820	105698154	mm10_Wild	0.010949	735	3.28803	0.419614	5.669240794	2.033895885	FALSE
Acd	intergenic|chr8:104631540-104632040	chr8	104631540	104632040	105698154	mm10_Wild	0.010705	735	3.28803	0.419614	5.669240794	2.033895885	FALSE
Acd	genic|chr8:106733758-106734818	chr8	106733758	106734818	105698154	mm10_Wild	0.013783	735	3.28803	0.419614	5.669240794	2.033895885	FALSE
Acd	genic|chr8:104609129-104609940	chr8	104609129	104609940	105698154	mm10_Wild	0.011851	735	3.28803	0.419614	5.669240794	2.033895885	FALSE
Acd	genic|chr8:105965704-105966927	chr8	105965704	105966927	105698154	mm10_Wild	0.010037	735	3.28803	0.419614	5.669240794	2.033895885	FALSE
Acd	genic|chr8:104609952-104610801	chr8	104609952	104610801	105698154	mm10_Wild	0.011488	735	3.28803	0.419614	5.669240794	2.033895885	FALSE
Acd	intergenic|chr8:107385198-107387190	chr8	107385198	107387190	105698154	mm10_Wild	0.010236	735	3.28803	0.419614	5.669240794	2.033895885	FALSE
Acd	genic|chr8:105346004-105347538	chr8	105346004	105347538	105698154	mm10_Wild	0.014624	735	3.28803	0.419614	5.669240794	2.033895885	FALSE
Ace	genic|chr11:106612127-106613514	chr11	106612127	106613514	105967947	mm10_Wild	0.012421	1059	2.03554	2.06469	0.342172825	2.765699945	FALSE
Ace	genic|chr11:105943744-105945327	chr11	105943744	105945327	105967947	mm10_Wild	0.014285	1059	2.03554	2.06469	0.342172825	2.765699945	FALSE
Acer2	intergenic|chr4:86857848-86858348	chr4	86857848	86858348	86874413	mm10_Wild	0.231133	264	1.54558	0.615047	6.037178687	1.413713591	FALSE
Acer2	genic|chr4:86857011-86857835	chr4	86857011	86857835	86874413	mm10_Wild	0.765223	264	1.54558	0.615047	6.037178687	1.413713591	FALSE
Acer3	genic|chr7:99182347-99183172	chr7	99182347	99183172	98213809	mm10_Wild	0.010546	609	2.3514	-0.546537	4.837415047	0.64729003	FALSE
Acer3	genic|chr7:99139967-99141640	chr7	99139967	99141640	98213809	mm10_Wild	0.011359	609	2.3514	-0.546537	4.837415047	0.64729003	FALSE
Acin1	genic|chr14:54576694-54577194	chr14	54576694	54577194	54642160	mm10_Wild	0.253449	1190	7.87741	0.0555594	7.136969542	0.1079624525	FALSE
Acin1	genic|chr14:54577303-54577803	chr14	54577303	54577803	54642160	mm10_Wild	0.415594	1190	7.87741	0.0555594	7.136969542	0.1079624525	FALSE
Acin1	intergenic|chr14:54577963-54578463	chr14	54577963	54578463	54642160	mm10_Wild	0.31863	1190	7.87741	0.0555594	7.136969542	0.1079624525	FALSE
Acly	genic|chr11:100425986-100426486	chr11	100425986	100426486	100476351	mm10_Wild	0.351739	1041	6.30442	0.0673727	2.15227833	3.422466821	FALSE
Acly	genic|chr11:100428495-100428995	chr11	100428495	100428995	100476351	mm10_Wild	0.599277	1041	6.30442	0.0673727	2.15227833	3.422466821	FALSE
Aco1	genic|chr4:41274743-41275809	chr4	41274743	41275809	40143264	mm10_Wild	0.012402	246	12.334	-0.128733	7.386041721	0.749953746	FALSE
Aco1	genic|chr4:40852641-40853467	chr4	40852641	40853467	40143264	mm10_Wild	0.022219	246	12.334	-0.128733	7.386041721	0.749953746	FALSE
Aco1	genic|chr4:42952010-42954420	chr4	42952010	42954420	40143264	mm10_Wild	0.022013	246	12.334	-0.128733	7.386041721	0.749953746	FALSE
Aco1	genic|chr4:43398791-43400005	chr4	43398791	43400005	40143264	mm10_Wild	0.010786	246	12.334	-0.128733	7.386041721	0.749953746	FALSE
Aco1	genic|chr4:40852064-40852564	chr4	40852064	40852564	40143264	mm10_Wild	0.013812	246	12.334	-0.128733	7.386041721	0.749953746	FALSE
Aco1	genic|chr4:40853562-40854062	chr4	40853562	40854062	40143264	mm10_Wild	0.014655	246	12.334	-0.128733	7.386041721	0.749953746	FALSE
Aco1	genic|chr4:40702442-40703698	chr4	40702442	40703698	40143264	mm10_Wild	0.010939	246	12.334	-0.128733	7.386041721	0.749953746	FALSE
Aco2	genic|chr15:81810269-81810769	chr15	81810269	81810769	81872462	mm10_Wild	0.409584	1245	764.238	-0.157083	8.3736720835	-0.482922148	FALSE
Aco2	genic|chr15:81810929-81811876	chr15	81810929	81811876	81872462	mm10_Wild	0.586201	1245	764.238	-0.157083	8.3736720835	-0.482922148	FALSE
Acot1	genic|chr12:84193685-84194435	chr12	84193685	84194435	84009501	mm10_Wild	0.012662	1111	13.2168	-0.903951	7.17367980233333	-0.582701905666667	FALSE
Acot1	genic|chr12:84187908-84188878	chr12	84187908	84188878	84009501	mm10_Wild	0.010217	1111	13.2168	-0.903951	7.17367980233333	-0.582701905666667	FALSE
Acot1	genic|chr12:86832230-86833978	chr12	86832230	86833978	84009501	mm10_Wild	0.011581	1111	13.2168	-0.903951	7.17367980233333	-0.582701905666667	FALSE
Acot11	intergenic|chr4:106838992-106839762	chr4	106838992	106839762	106744554	mm10_Wild	0.010477	266	5.51698	-0.0640355	6.3408416565	0.6941847575	FALSE
Acot11	genic|chr4:107012323-107013432	chr4	107012323	107013432	106744554	mm10_Wild	0.011467	266	5.51698	-0.0640355	6.3408416565	0.6941847575	FALSE
Acot11	genic|chr4:107923140-107924053	chr4	107923140	107924053	106744554	mm10_Wild	0.011377	266	5.51698	-0.0640355	6.3408416565	0.6941847575	FALSE
Acot11	genic|chr4:107921348-107922484	chr4	107921348	107922484	106744554	mm10_Wild	0.012736	266	5.51698	-0.0640355	6.3408416565	0.6941847575	FALSE
Acot11	intergenic|chr4:105278410-105279205	chr4	105278410	105279205	106744554	mm10_Wild	0.01005	266	5.51698	-0.0640355	6.3408416565	0.6941847575	FALSE
Acot13	genic|chr13:25020007-25020808	chr13	25020007	25020808	24817954	mm10_Wild	0.016737	1144	598.088	-0.27642	9.1710109655	-0.1927953135	FALSE
Acot13	genic|chr13:24825445-24826120	chr13	24825445	24826120	24817954	mm10_Wild	0.012211	1144	598.088	-0.27642	9.1710109655	-0.1927953135	FALSE
Acot13	intergenic|chr13:24800009-24800509	chr13	24800009	24800509	24817954	mm10_Wild	0.012144	1144	598.088	-0.27642	9.1710109655	-0.1927953135	FALSE
Acot13	genic|chr13:24760398-24761936	chr13	24760398	24761936	24817954	mm10_Wild	0.022875	1144	598.088	-0.27642	9.1710109655	-0.1927953135	FALSE
Acot13	genic|chr13:23562249-23563445	chr13	23562249	23563445	24817954	mm10_Wild	0.015876	1144	598.088	-0.27642	9.1710109655	-0.1927953135	FALSE
Acot13	genic|chr13:24824616-24825406	chr13	24824616	24825406	24817954	mm10_Wild	0.010316	1144	598.088	-0.27642	9.1710109655	-0.1927953135	FALSE
Acot13	genic|chr13:23710118-23711015	chr13	23710118	23711015	24817954	mm10_Wild	0.011931	1144	598.088	-0.27642	9.1710109655	-0.1927953135	FALSE
Acot13	genic|chr13:23739319-23740129	chr13	23739319	23740129	24817954	mm10_Wild	0.012863	1144	598.088	-0.27642	9.1710109655	-0.1927953135	FALSE
Acot13	intergenic|chr13:25050191-25050691	chr13	25050191	25050691	24817954	mm10_Wild	0.013372	1144	598.088	-0.27642	9.1710109655	-0.1927953135	FALSE
Acot13	intergenic|chr13:23445564-23447012	chr13	23445564	23447012	24817954	mm10_Wild	0.011469	1144	598.088	-0.27642	9.1710109655	-0.1927953135	FALSE
Acot2	genic|chr12:84187908-84188878	chr12	84187908	84188878	83987860	mm10_Wild	0.010224	1111	48.7174	-0.53813	9.665957832	-0.238626376	FALSE
Acot2	genic|chr12:86832230-86833978	chr12	86832230	86833978	83987860	mm10_Wild	0.011512	1111	48.7174	-0.53813	9.665957832	-0.238626376	FALSE
Acot2	genic|chr12:84193685-84194435	chr12	84193685	84194435	83987860	mm10_Wild	0.01267	1111	48.7174	-0.53813	9.665957832	-0.238626376	FALSE
Acot6	genic|chr12:84187908-84188878	chr12	84187908	84188878	84100653	mm10_Wild	0.010167	1111	1.08242	-0.278819	5.623849649	1.212498422	FALSE
Acot6	genic|chr12:84193685-84194435	chr12	84193685	84194435	84100653	mm10_Wild	0.0126	1111	1.08242	-0.278819	5.623849649	1.212498422	FALSE
Acot6	genic|chr12:86832230-86833978	chr12	86832230	86833978	84100653	mm10_Wild	0.011858	1111	1.08242	-0.278819	5.623849649	1.212498422	FALSE
Acot7	intergenic|chr4:152294305-152294805	chr4	152294305	152294805	152178099	mm10_Wild	0.078543	336	23.3049	-0.261685	7.176511576	0.676837059	FALSE
Acot7	genic|chr4:152213986-152214486	chr4	152213986	152214486	152178099	mm10_Wild	0.272274	336	23.3049	-0.261685	7.176511576	0.676837059	FALSE
Acot7	genic|chr4:152212137-152212637	chr4	152212137	152212637	152178099	mm10_Wild	0.366259	336	23.3049	-0.261685	7.176511576	0.676837059	FALSE
Acot8	genic|chr2:164754627-164755127	chr2	164754627	164755127	164792767	mm10_Wild	0.987231	163	2.39401	-0.222228	6.598841583	1.498758545	FALSE
Acp1	genic|chr12:31949424-31950987	chr12	31949424	31950987	30893325	mm10_Wild	0.038059	1089	13.8049	-0.494189	4.100624892	2.594654426	FALSE
Acp1	genic|chr12:31499241-31500311	chr12	31499241	31500311	30893325	mm10_Wild	0.014865	1089	13.8049	-0.494189	4.100624892	2.594654426	FALSE
Acp1	genic|chr12:28699782-28701150	chr12	28699782	28701150	30893325	mm10_Wild	0.01018	1089	13.8049	-0.494189	4.100624892	2.594654426	FALSE
Acp1	genic|chr12:31351045-31351967	chr12	31351045	31351967	30893325	mm10_Wild	0.012847	1089	13.8049	-0.494189	4.100624892	2.594654426	FALSE
Acp1	intergenic|chr12:32678071-32679257	chr12	32678071	32679257	30893325	mm10_Wild	0.014065	1089	13.8049	-0.494189	4.100624892	2.594654426	FALSE
Acp6	intergenic|chr3:96575528-96576199	chr3	96575528	96576199	97158776	mm10_Wild	0.013022	215	5.30744	-0.350035	8.188716625	-0.7389709214	FALSE
Acp6	intergenic|chr3:96573758-96574421	chr3	96573758	96574421	97158776	mm10_Wild	0.010608	215	5.30744	-0.350035	8.188716625	-0.7389709214	FALSE
Acp6	genic|chr3:96561570-96563322	chr3	96561570	96563322	97158776	mm10_Wild	0.014968	215	5.30744	-0.350035	8.188716625	-0.7389709214	FALSE
Acsf2	genic|chr11:94321099-94322439	chr11	94321099	94322439	94557101	mm10_Wild	0.010152	1015	4.88742	0.140652	5.76890340966667	1.53541346233333	FALSE
Acsf2	genic|chr11:93954841-93956401	chr11	93954841	93956401	94557101	mm10_Wild	0.01872	1015	4.88742	0.140652	5.76890340966667	1.53541346233333	FALSE
Acsf2	genic|chr11:95040177-95041449	chr11	95040177	95041449	94557101	mm10_Wild	0.010705	1015	4.88742	0.140652	5.76890340966667	1.53541346233333	FALSE
Acsf2	intergenic|chr11:94231262-94232381	chr11	94231262	94232381	94557101	mm10_Wild	0.01118	1015	4.88742	0.140652	5.76890340966667	1.53541346233333	FALSE
Acsf3	intergenic|chr8:122706339-122706839	chr8	122706339	122706839	122775485	mm10_Wild	0.922937	760	11.0797	0.228506	5.141731339	1.176477711	FALSE
Acsl1	genic|chr8:46491014-46491514	chr8	46491014	46491514	46471036	mm10_Wild	0.267042	693	146.248	-0.290996	8.33017563322222	-0.433665186888889	FALSE
Acsl1	genic|chr8:46497473-46497973	chr8	46497473	46497973	46471036	mm10_Wild	0.274637	693	146.248	-0.290996	8.33017563322222	-0.433665186888889	FALSE
Acsl1	genic|chr8:46490508-46491008	chr8	46490508	46491008	46471036	mm10_Wild	0.241005	693	146.248	-0.290996	8.33017563322222	-0.433665186888889	FALSE
Acsl1	genic|chr8:46499493-46499993	chr8	46499493	46499993	46471036	mm10_Wild	0.216064	693	146.248	-0.290996	8.33017563322222	-0.433665186888889	FALSE
Acsl3	genic|chr1:73962285-73964286	chr1	73962285	73964286	78657824	mm10_Wild	0.015721	9	2.46122	-0.518365	7.678266177	-0.4425613765	FALSE
Acsl3	genic|chr1:78488509-78489254	chr1	78488509	78489254	78657824	mm10_Wild	0.011694	9	2.46122	-0.518365	7.678266177	-0.4425613765	FALSE
Acsl3	genic|chr1:75398511-75399894	chr1	75398511	75399894	78657824	mm10_Wild	0.011233	9	2.46122	-0.518365	7.678266177	-0.4425613765	FALSE
Acsl3	genic|chr1:80339721-80341300	chr1	80339721	80341300	78657824	mm10_Wild	0.015407	9	2.46122	-0.518365	7.678266177	-0.4425613765	FALSE
Acsl6	intergenic|chr11:53308667-53309167	chr11	53308667	53309167	54303823	mm10_Wild	0.010292	947	2.27532	-0.275829	NA	NA	FALSE
Acsl6	intergenic|chr11:53307608-53308581	chr11	53307608	53308581	54303823	mm10_Wild	0.011526	947	2.27532	-0.275829	NA	NA	FALSE
Acsl6	genic|chr11:53299764-53300998	chr11	53299764	53300998	54303823	mm10_Wild	0.017978	947	2.27532	-0.275829	NA	NA	FALSE
Acsm5	genic|chr7:118128950-118130189	chr7	118128950	118130189	119526264	mm10_Wild	0.01138	628	3.66878	-0.836787	4.461997343	0.07416847	FALSE
Acsm5	genic|chr7:118532678-118533446	chr7	118532678	118533446	119526264	mm10_Wild	0.010226	628	3.66878	-0.836787	4.461997343	0.07416847	FALSE
Acsm5	intergenic|chr7:118251813-118253168	chr7	118251813	118253168	119526264	mm10_Wild	0.012622	628	3.66878	-0.836787	4.461997343	0.07416847	FALSE
Acss1	intergenic|chr2:150677408-150677908	chr2	150677408	150677908	150618110	mm10_Wild	0.965804	146	111.943	-0.301173	8.4446126815	-0.547803324	FALSE
Acss2	intergenic|chr2:155606259-155606759	chr2	155606259	155606759	155518042	mm10_Wild	0.394678	152	5.0747	0.0929162	6.349037449	0.157275679	FALSE
Acss2	intergenic|chr2:155604472-155604972	chr2	155604472	155604972	155518042	mm10_Wild	0.181358	152	5.0747	0.0929162	6.349037449	0.157275679	FALSE
Acss2	genic|chr2:155628357-155628857	chr2	155628357	155628857	155518042	mm10_Wild	0.19129	152	5.0747	0.0929162	6.349037449	0.157275679	FALSE
Acss2	genic|chr2:155626630-155627130	chr2	155626630	155627130	155518042	mm10_Wild	0.221902	152	5.0747	0.0929162	6.349037449	0.157275679	FALSE
Acta2	genic|chr19:32180923-32182334	chr19	32180923	32182334	34240335	mm10_Wild	0.020997	1460	58.3612	-0.121185	7.585777194	-0.739035724333333	FALSE
Acta2	genic|chr19:36688181-36689662	chr19	36688181	36689662	34240335	mm10_Wild	0.013081	1460	58.3612	-0.121185	7.585777194	-0.739035724333333	FALSE
Acta2	genic|chr19:32755787-32756898	chr19	32755787	32756898	34240335	mm10_Wild	0.018947	1460	58.3612	-0.121185	7.585777194	-0.739035724333333	FALSE
Acta2	genic|chr19:34877558-34878515	chr19	34877558	34878515	34240335	mm10_Wild	0.012079	1460	58.3612	-0.121185	7.585777194	-0.739035724333333	FALSE
Acta2	genic|chr19:32711947-32712838	chr19	32711947	32712838	34240335	mm10_Wild	0.010408	1460	58.3612	-0.121185	7.585777194	-0.739035724333333	FALSE
Actb	intergenic|chr5:142920842-142921342	chr5	142920842	142921342	142903114	mm10_Wild	0.205421	439	145.242	0.273439	5.360942065	2.586156095	FALSE
Actb	genic|chr5:142813912-142814412	chr5	142813912	142814412	142903114	mm10_Wild	0.16603	439	145.242	0.273439	5.360942065	2.586156095	FALSE
Actb	intergenic|chr5:142929137-142929637	chr5	142929137	142929637	142903114	mm10_Wild	0.243568	439	145.242	0.273439	5.360942065	2.586156095	FALSE
Actb	intergenic|chr5:142818022-142818522	chr5	142818022	142818522	142903114	mm10_Wild	0.250151	439	145.242	0.273439	5.360942065	2.586156095	FALSE
Actb	genic|chr5:142813145-142813645	chr5	142813145	142813645	142903114	mm10_Wild	0.131695	439	145.242	0.273439	5.360942065	2.586156095	FALSE
Actc1	genic|chr2:114654321-114655172	chr2	114654321	114655172	114047283	mm10_Wild	0.012757	130	8238.33	0.0323124	8.004532152	-0.443972538222222	TRUE
Actc1	genic|chr2:118539914-118541361	chr2	118539914	118541361	114047283	mm10_Wild	0.015117	130	8238.33	0.0323124	8.004532152	-0.443972538222222	TRUE
Actc1	genic|chr2:114057052-114057884	chr2	114057052	114057884	114047283	mm10_Wild	0.026181	130	8238.33	0.0323124	8.004532152	-0.443972538222222	TRUE
Actc1	genic|chr2:114058197-114058697	chr2	114058197	114058697	114047283	mm10_Wild	0.012425	130	8238.33	0.0323124	8.004532152	-0.443972538222222	TRUE
Actc1	genic|chr2:116063734-116064903	chr2	116063734	116064903	114047283	mm10_Wild	0.010182	130	8238.33	0.0323124	8.004532152	-0.443972538222222	TRUE
Actc1	genic|chr2:113848616-113849481	chr2	113848616	113849481	114047283	mm10_Wild	0.015409	130	8238.33	0.0323124	8.004532152	-0.443972538222222	TRUE
Actc1	intergenic|chr2:114071944-114072444	chr2	114071944	114072444	114047283	mm10_Wild	0.010883	130	8238.33	0.0323124	8.004532152	-0.443972538222222	TRUE
Actc1	genic|chr2:114049211-114049711	chr2	114049211	114049711	114047283	mm10_Wild	0.012366	130	8238.33	0.0323124	8.004532152	-0.443972538222222	TRUE
Actg1	genic|chr11:120349305-120350911	chr11	120349305	120350911	120345686	mm10_Wild	0.019378	1083	102.901	-0.188747	5.20311892125	1.60226839925	FALSE
Actl6a	intergenic|chr3:33737379-33738112	chr3	33737379	33738112	32708545	mm10_Wild	0.010154	187	11.4271	-0.2716	4.905386979	1.961026099	FALSE
Actl6a	intergenic|chr3:32396542-32397855	chr3	32396542	32397855	32708545	mm10_Wild	0.023869	187	11.4271	-0.2716	4.905386979	1.961026099	FALSE
Actl6a	genic|chr3:32844320-32845307	chr3	32844320	32845307	32708545	mm10_Wild	0.011726	187	11.4271	-0.2716	4.905386979	1.961026099	FALSE
Actn1	genic|chr12:80114710-80115856	chr12	80114710	80115856	80167541	mm10_Wild	0.019019	1098	3.05015	1.09702	6.07344930975	1.31304335825	FALSE
Actn1	genic|chr12:80083630-80084566	chr12	80083630	80084566	80167541	mm10_Wild	0.011158	1098	3.05015	1.09702	6.07344930975	1.31304335825	FALSE
Actn1	genic|chr12:79171647-79172859	chr12	79171647	79172859	80167541	mm10_Wild	0.012884	1098	3.05015	1.09702	6.07344930975	1.31304335825	FALSE
Actn1	genic|chr12:80113519-80114653	chr12	80113519	80114653	80167541	mm10_Wild	0.015709	1098	3.05015	1.09702	6.07344930975	1.31304335825	FALSE
Actn2	intergenic|chr13:12132903-12134160	chr13	12132903	12134160	12269426	mm10_Wild	0.01516	1142	338.416	0.407409	8.207200138	-0.523350800428571	TRUE
Actn2	genic|chr13:12339873-12340810	chr13	12339873	12340810	12269426	mm10_Wild	0.010641	1142	338.416	0.407409	8.207200138	-0.523350800428571	TRUE
Actn2	genic|chr13:12295503-12296490	chr13	12295503	12296490	12269426	mm10_Wild	0.010041	1142	338.416	0.407409	8.207200138	-0.523350800428571	TRUE
Actn2	intergenic|chr13:12369046-12369822	chr13	12369046	12369822	12269426	mm10_Wild	0.012412	1142	338.416	0.407409	8.207200138	-0.523350800428571	TRUE
Actn2	genic|chr13:12284414-12285637	chr13	12284414	12285637	12269426	mm10_Wild	0.021545	1142	338.416	0.407409	8.207200138	-0.523350800428571	TRUE
Actn2	genic|chr13:12000845-12002377	chr13	12000845	12002377	12269426	mm10_Wild	0.011772	1142	338.416	0.407409	8.207200138	-0.523350800428571	TRUE
Actn2	genic|chr13:12293631-12294463	chr13	12293631	12294463	12269426	mm10_Wild	0.010573	1142	338.416	0.407409	8.207200138	-0.523350800428571	TRUE
Actn2	genic|chr13:12460338-12462364	chr13	12460338	12462364	12269426	mm10_Wild	0.012057	1142	338.416	0.407409	8.207200138	-0.523350800428571	TRUE
Actn2	genic|chr13:12105004-12106279	chr13	12105004	12106279	12269426	mm10_Wild	0.011561	1142	338.416	0.407409	8.207200138	-0.523350800428571	TRUE
Actn4	genic|chr7:28817830-28818330	chr7	28817830	28818330	28893247	mm10_Wild	0.187364	553	4.59761	0.700969	7.476997834125	0.46285417325	FALSE
Actn4	genic|chr7:28812671-28813171	chr7	28812671	28813171	28893247	mm10_Wild	0.272818	553	4.59761	0.700969	7.476997834125	0.46285417325	FALSE
Actr10	genic|chr12:67059169-67059669	chr12	67059169	67059669	70937856	mm10_Wild	0.011408	1098	19.9109	-0.206376	7.867616055	0.273715996	FALSE
Actr10	genic|chr12:69681820-69682657	chr12	69681820	69682657	70937856	mm10_Wild	0.010657	1098	19.9109	-0.206376	7.867616055	0.273715996	FALSE
Actr10	genic|chr12:73407911-73410067	chr12	73407911	73410067	70937856	mm10_Wild	0.012159	1098	19.9109	-0.206376	7.867616055	0.273715996	FALSE
Actr10	genic|chr12:70648973-70650257	chr12	70648973	70650257	70937856	mm10_Wild	0.010024	1098	19.9109	-0.206376	7.867616055	0.273715996	FALSE
Actr10	genic|chr12:69986697-69987573	chr12	69986697	69987573	70937856	mm10_Wild	0.01218	1098	19.9109	-0.206376	7.867616055	0.273715996	FALSE
Actr1a	genic|chr19:47918824-47920556	chr19	47918824	47920556	46376812	mm10_Wild	0.010512	1506	38.6863	0.342119	6.148345376	1.629819333	FALSE
Actr1a	genic|chr19:45016066-45017120	chr19	45016066	45017120	46376812	mm10_Wild	0.011152	1506	38.6863	0.342119	6.148345376	1.629819333	FALSE
Actr1a	genic|chr19:45017608-45018915	chr19	45017608	45018915	46376812	mm10_Wild	0.016042	1506	38.6863	0.342119	6.148345376	1.629819333	FALSE
Actr1a	genic|chr19:46961542-46962745	chr19	46961542	46962745	46376812	mm10_Wild	0.013653	1506	38.6863	0.342119	6.148345376	1.629819333	FALSE
Actr1a	genic|chr19:46969036-46970187	chr19	46969036	46970187	46376812	mm10_Wild	0.010483	1506	38.6863	0.342119	6.148345376	1.629819333	FALSE
Actr1b	genic|chr1:36939129-36940366	chr1	36939129	36940366	36699201	mm10_Wild	0.0123	3	21.1445	0.391509	7.823764944	0.919870558	FALSE
Actr1b	genic|chr1:36535796-36536296	chr1	36535796	36536296	36699201	mm10_Wild	0.011231	3	21.1445	0.391509	7.823764944	0.919870558	FALSE
Actr1b	genic|chr1:36368318-36369264	chr1	36368318	36369264	36699201	mm10_Wild	0.010313	3	21.1445	0.391509	7.823764944	0.919870558	FALSE
Actr1b	genic|chr1:36527627-36529466	chr1	36527627	36529466	36699201	mm10_Wild	0.012816	3	21.1445	0.391509	7.823764944	0.919870558	FALSE
Actr1b	genic|chr1:36535040-36535540	chr1	36535040	36535540	36699201	mm10_Wild	0.010343	3	21.1445	0.391509	7.823764944	0.919870558	FALSE
Actr2	genic|chr11:20112287-20113701	chr11	20112287	20113701	20062303	mm10_Wild	0.016943	938	15.7529	0.133438	6.57793334133333	-0.273309277333333	FALSE
Actr2	genic|chr11:21370407-21371341	chr11	21370407	21371341	20062303	mm10_Wild	0.011618	938	15.7529	0.133438	6.57793334133333	-0.273309277333333	FALSE
Actr2	genic|chr11:20631924-20632424	chr11	20631924	20632424	20062303	mm10_Wild	0.023928	938	15.7529	0.133438	6.57793334133333	-0.273309277333333	FALSE
Actr2	genic|chr11:19925125-19925966	chr11	19925125	19925966	20062303	mm10_Wild	0.011247	938	15.7529	0.133438	6.57793334133333	-0.273309277333333	FALSE
Actr2	genic|chr11:20248995-20249989	chr11	20248995	20249989	20062303	mm10_Wild	0.011569	938	15.7529	0.133438	6.57793334133333	-0.273309277333333	FALSE
Actr2	intergenic|chr11:19019387-19020916	chr11	19019387	19020916	20062303	mm10_Wild	0.015581	938	15.7529	0.133438	6.57793334133333	-0.273309277333333	FALSE
Actr2	intergenic|chr11:20332850-20333350	chr11	20332850	20333350	20062303	mm10_Wild	0.011836	938	15.7529	0.133438	6.57793334133333	-0.273309277333333	FALSE
Actr2	genic|chr11:22859009-22860523	chr11	22859009	22860523	20062303	mm10_Wild	0.011418	938	15.7529	0.133438	6.57793334133333	-0.273309277333333	FALSE
Actr3	genic|chr1:126801208-126802151	chr1	126801208	126802151	125392904	mm10_Wild	0.012301	35	45.5268	-0.275028	6.88725338736364	-0.479492303545455	FALSE
Actr3	genic|chr1:127329431-127330821	chr1	127329431	127330821	125392904	mm10_Wild	0.01034	35	45.5268	-0.275028	6.88725338736364	-0.479492303545455	FALSE
Actr3	genic|chr1:125434362-125435808	chr1	125434362	125435808	125392904	mm10_Wild	0.030092	35	45.5268	-0.275028	6.88725338736364	-0.479492303545455	FALSE
Actr3	genic|chr1:125575578-125576078	chr1	125575578	125576078	125392904	mm10_Wild	0.014952	35	45.5268	-0.275028	6.88725338736364	-0.479492303545455	FALSE
Actr3	genic|chr1:125575005-125575505	chr1	125575005	125575505	125392904	mm10_Wild	0.014433	35	45.5268	-0.275028	6.88725338736364	-0.479492303545455	FALSE
Actr3b	genic|chr5:25701393-25701893	chr5	25701393	25701893	25759972	mm10_Wild	0.120539	351	26.3188	-0.300873	6.89175646075	-0.74718159475	FALSE
Actr3b	genic|chr5:25703710-25704210	chr5	25703710	25704210	25759972	mm10_Wild	0.28269	351	26.3188	-0.300873	6.89175646075	-0.74718159475	FALSE
Actr3b	genic|chr5:25707334-25707834	chr5	25707334	25707834	25759972	mm10_Wild	0.134767	351	26.3188	-0.300873	6.89175646075	-0.74718159475	FALSE
Actr3b	genic|chr5:25705468-25706278	chr5	25705468	25706278	25759972	mm10_Wild	0.447493	351	26.3188	-0.300873	6.89175646075	-0.74718159475	FALSE
Actr5	genic|chr2:158139431-158140393	chr2	158139431	158140393	158624912	mm10_Wild	0.013396	143	1.12165	-0.315545	5.536501113	1.343387065	FALSE
Actr6	genic|chr10:91123677-91124177	chr10	91123677	91124177	89711967	mm10_Wild	0.011589	885	9.89616	-0.435799	5.9618171775	0.588815423	FALSE
Actr6	genic|chr10:91181358-91182617	chr10	91181358	91182617	89711967	mm10_Wild	0.010614	885	9.89616	-0.435799	5.9618171775	0.588815423	FALSE
Actr6	genic|chr10:88503568-88504522	chr10	88503568	88504522	89711967	mm10_Wild	0.013631	885	9.89616	-0.435799	5.9618171775	0.588815423	FALSE
Actr6	genic|chr10:91170556-91172160	chr10	91170556	91172160	89711967	mm10_Wild	0.016894	885	9.89616	-0.435799	5.9618171775	0.588815423	FALSE
Actr8	genic|chr14:31397663-31398857	chr14	31397663	31398857	29978336	mm10_Wild	0.010439	1183	22.1128	-0.149789	6.789587654	0.656818095	FALSE
Actr8	genic|chr14:31661733-31662935	chr14	31661733	31662935	29978336	mm10_Wild	0.015064	1183	22.1128	-0.149789	6.789587654	0.656818095	FALSE
Acvr1	genic|chr2:57116154-57116654	chr2	57116154	57116654	58446437	mm10_Wild	0.014839	115	1.26256	0.271612	6.398429613	0.127871865444444	FALSE
Acvr1	genic|chr2:60720002-60720875	chr2	60720002	60720875	58446437	mm10_Wild	0.010399	115	1.26256	0.271612	6.398429613	0.127871865444444	FALSE
Acvr1	genic|chr2:57116800-57117746	chr2	57116800	57117746	58446437	mm10_Wild	0.014419	115	1.26256	0.271612	6.398429613	0.127871865444444	FALSE
Acvr1	genic|chr2:59829960-59830742	chr2	59829960	59830742	58446437	mm10_Wild	0.011577	115	1.26256	0.271612	6.398429613	0.127871865444444	FALSE
Acvr1	genic|chr2:59828942-59829442	chr2	59828942	59829442	58446437	mm10_Wild	0.010024	115	1.26256	0.271612	6.398429613	0.127871865444444	FALSE
Acvr1	genic|chr2:60124776-60125276	chr2	60124776	60125276	58446437	mm10_Wild	0.011959	115	1.26256	0.271612	6.398429613	0.127871865444444	FALSE
Acvr1	intergenic|chr2:59400821-59402397	chr2	59400821	59402397	58446437	mm10_Wild	0.013939	115	1.26256	0.271612	6.398429613	0.127871865444444	FALSE
Acvr1	genic|chr2:59670070-59670981	chr2	59670070	59670981	58446437	mm10_Wild	0.016846	115	1.26256	0.271612	6.398429613	0.127871865444444	FALSE
Acvr1	genic|chr2:59161479-59162266	chr2	59161479	59162266	58446437	mm10_Wild	0.014477	115	1.26256	0.271612	6.398429613	0.127871865444444	FALSE
Acvr1	genic|chr2:57123301-57124132	chr2	57123301	57124132	58446437	mm10_Wild	0.014363	115	1.26256	0.271612	6.398429613	0.127871865444444	FALSE
Acvr1b	genic|chr15:99972876-99973757	chr15	99972876	99973757	101174071	mm10_Wild	0.011107	1261	4.21997	-0.239224	8.279158745	0.102934948	FALSE
Acvr1b	genic|chr15:102246107-102248217	chr15	102246107	102248217	101174071	mm10_Wild	0.01065	1261	4.21997	-0.239224	8.279158745	0.102934948	FALSE
Acvr1b	genic|chr15:102103765-102104755	chr15	102103765	102104755	101174071	mm10_Wild	0.013123	1261	4.21997	-0.239224	8.279158745	0.102934948	FALSE
Acvr2a	genic|chr2:44926645-44927741	chr2	44926645	44927741	48814108	mm10_Wild	0.012109	115	6.61792	-0.0648454	6.27834363628571	-0.112786811571429	FALSE
Acvr2a	intergenic|chr2:48398233-48399050	chr2	48398233	48399050	48814108	mm10_Wild	0.016484	115	6.61792	-0.0648454	6.27834363628571	-0.112786811571429	FALSE
Acvr2a	intergenic|chr2:49607822-49609098	chr2	49607822	49609098	48814108	mm10_Wild	0.01081	115	6.61792	-0.0648454	6.27834363628571	-0.112786811571429	FALSE
Acvr2a	genic|chr2:51146698-51148121	chr2	51146698	51148121	48814108	mm10_Wild	0.021799	115	6.61792	-0.0648454	6.27834363628571	-0.112786811571429	FALSE
Acvrl1	genic|chr15:102103765-102104755	chr15	102103765	102104755	101128521	mm10_Wild	0.013083	1261	2.48894	0.843294	1.28536501675	5.4776360735	FALSE
Acvrl1	genic|chr15:102246107-102248217	chr15	102246107	102248217	101128521	mm10_Wild	0.01024	1261	2.48894	0.843294	1.28536501675	5.4776360735	FALSE
Acvrl1	genic|chr15:99972876-99973757	chr15	99972876	99973757	101128521	mm10_Wild	0.011452	1261	2.48894	0.843294	1.28536501675	5.4776360735	FALSE
Acy1	genic|chr9:107632681-107634426	chr9	107632681	107634426	106432980	mm10_Wild	0.011072	828	8.26483	-0.299798	6.182733595	0.876306336	FALSE
Acy1	genic|chr9:107618730-107620080	chr9	107618730	107620080	106432980	mm10_Wild	0.010453	828	8.26483	-0.299798	6.182733595	0.876306336	FALSE
Acy1	intergenic|chr9:107612437-107613357	chr9	107612437	107613357	106432980	mm10_Wild	0.010292	828	8.26483	-0.299798	6.182733595	0.876306336	FALSE
Acy3	genic|chr19:5724039-5725612	chr19	5724039	5725612	3986569	mm10_Wild	0.010697	1460	14.3913	-0.117669	3.753744731	3.189163651	FALSE
Acy3	genic|chr19:5841333-5843105	chr19	5841333	5843105	3986569	mm10_Wild	0.019935	1460	14.3913	-0.117669	3.753744731	3.189163651	FALSE
Acy3	genic|chr19:5840343-5841283	chr19	5840343	5841283	3986569	mm10_Wild	0.010931	1460	14.3913	-0.117669	3.753744731	3.189163651	FALSE
Acy3	genic|chr19:3768026-3769191	chr19	3768026	3769191	3986569	mm10_Wild	0.011693	1460	14.3913	-0.117669	3.753744731	3.189163651	FALSE
Acyp1	genic|chr12:85170327-85170827	chr12	85170327	85170827	85272397	mm10_Wild	0.663266	1115	6.3966	0.358099	7.0807222745	0.5281072645	FALSE
Acyp1	genic|chr12:85176958-85177458	chr12	85176958	85177458	85272397	mm10_Wild	0.310804	1115	6.3966	0.358099	7.0807222745	0.5281072645	FALSE
Acyp2	intergenic|chr11:30266791-30267599	chr11	30266791	30267599	30505991	mm10_Wild	0.013774	938	110.232	-0.719657	6.856231539	-0.4070483255	FALSE
Acyp2	intergenic|chr11:30265222-30266112	chr11	30265222	30266112	30505991	mm10_Wild	0.010481	938	110.232	-0.719657	6.856231539	-0.4070483255	FALSE
Acyp2	intergenic|chr11:30754747-30755582	chr11	30754747	30755582	30505991	mm10_Wild	0.010312	938	110.232	-0.719657	6.856231539	-0.4070483255	FALSE
Acyp2	genic|chr11:30649067-30649567	chr11	30649067	30649567	30505991	mm10_Wild	0.011623	938	110.232	-0.719657	6.856231539	-0.4070483255	FALSE
Acyp2	genic|chr11:30197869-30198970	chr11	30197869	30198970	30505991	mm10_Wild	0.011359	938	110.232	-0.719657	6.856231539	-0.4070483255	FALSE
Acyp2	genic|chr11:31369041-31369980	chr11	31369041	31369980	30505991	mm10_Wild	0.01086	938	110.232	-0.719657	6.856231539	-0.4070483255	FALSE
Acyp2	intergenic|chr11:30267695-30268690	chr11	30267695	30268690	30505991	mm10_Wild	0.019111	938	110.232	-0.719657	6.856231539	-0.4070483255	FALSE
Adal	genic|chr2:120126401-120127595	chr2	120126401	120127595	121140427	mm10_Wild	0.016306	130	3.05363	-0.271351	9.485817942	0.05265637	FALSE
Adal	genic|chr2:118539914-118541361	chr2	118539914	118541361	121140427	mm10_Wild	0.011328	130	3.05363	-0.271351	9.485817942	0.05265637	FALSE
Adal	genic|chr2:120128256-120129386	chr2	120128256	120129386	121140427	mm10_Wild	0.012709	130	3.05363	-0.271351	9.485817942	0.05265637	FALSE
Adal	genic|chr2:119477264-119478417	chr2	119477264	119478417	121140427	mm10_Wild	0.016263	130	3.05363	-0.271351	9.485817942	0.05265637	FALSE
Adal	intergenic|chr2:121354681-121355519	chr2	121354681	121355519	121140427	mm10_Wild	0.010018	130	3.05363	-0.271351	9.485817942	0.05265637	FALSE
Adam10	genic|chr9:71485151-71486423	chr9	71485151	71486423	70678981	mm10_Wild	0.015412	814	5.8494	0.058646	5.88410960769231	-0.0347305745384615	FALSE
Adam10	genic|chr9:70502982-70504299	chr9	70502982	70504299	70678981	mm10_Wild	0.015755	814	5.8494	0.058646	5.88410960769231	-0.0347305745384615	FALSE
Adam10	genic|chr9:67025420-67027604	chr9	67025420	67027604	70678981	mm10_Wild	0.010321	814	5.8494	0.058646	5.88410960769231	-0.0347305745384615	FALSE
Adam15	genic|chr3:89278194-89280086	chr3	89278194	89280086	89339639	mm10_Wild	0.020105	193	2.81717	1.19509	4.446258237	3.789387464	FALSE
Adam15	genic|chr3:88949872-88951106	chr3	88949872	88951106	89339639	mm10_Wild	0.018865	193	2.81717	1.19509	4.446258237	3.789387464	FALSE
Adam15	genic|chr3:88492598-88493525	chr3	88492598	88493525	89339639	mm10_Wild	0.01489	193	2.81717	1.19509	4.446258237	3.789387464	FALSE
Adam15	genic|chr3:88502589-88503738	chr3	88502589	88503738	89339639	mm10_Wild	0.010281	193	2.81717	1.19509	4.446258237	3.789387464	FALSE
Adam15	genic|chr3:89393330-89394692	chr3	89393330	89394692	89339639	mm10_Wild	0.012946	193	2.81717	1.19509	4.446258237	3.789387464	FALSE
Adam17	intergenic|chr12:20232975-20233475	chr12	20232975	20233475	21323508	mm10_Wild	0.012171	1089	6.68375	0.00357705	7.96077736066667	0.139965290666667	FALSE
Adam17	genic|chr12:21144404-21144904	chr12	21144404	21144904	21323508	mm10_Wild	0.011253	1089	6.68375	0.00357705	7.96077736066667	0.139965290666667	FALSE
Adam17	intergenic|chr12:25098478-25099225	chr12	25098478	25099225	21323508	mm10_Wild	0.016275	1089	6.68375	0.00357705	7.96077736066667	0.139965290666667	FALSE
Adam17	intergenic|chr12:16643667-16644545	chr12	16643667	16644545	21323508	mm10_Wild	0.012265	1089	6.68375	0.00357705	7.96077736066667	0.139965290666667	FALSE
Adam17	intergenic|chr12:16638540-16639668	chr12	16638540	16639668	21323508	mm10_Wild	0.01166	1089	6.68375	0.00357705	7.96077736066667	0.139965290666667	FALSE
Adam17	genic|chr12:21226805-21228249	chr12	21226805	21228249	21323508	mm10_Wild	0.029418	1089	6.68375	0.00357705	7.96077736066667	0.139965290666667	FALSE
Adam17	genic|chr12:21171562-21172451	chr12	21171562	21172451	21323508	mm10_Wild	0.013741	1089	6.68375	0.00357705	7.96077736066667	0.139965290666667	FALSE
Adam17	genic|chr12:21135720-21136561	chr12	21135720	21136561	21323508	mm10_Wild	0.013	1089	6.68375	0.00357705	7.96077736066667	0.139965290666667	FALSE
Adam17	genic|chr12:21417193-21417693	chr12	21417193	21417693	21323508	mm10_Wild	0.028098	1089	6.68375	0.00357705	7.96077736066667	0.139965290666667	FALSE
Adam17	genic|chr12:21165761-21166261	chr12	21165761	21166261	21323508	mm10_Wild	0.010043	1089	6.68375	0.00357705	7.96077736066667	0.139965290666667	FALSE
Adam17	genic|chr12:21373162-21373999	chr12	21373162	21373999	21323508	mm10_Wild	0.037978	1089	6.68375	0.00357705	7.96077736066667	0.139965290666667	FALSE
Adam17	genic|chr12:21146731-21147231	chr12	21146731	21147231	21323508	mm10_Wild	0.010249	1089	6.68375	0.00357705	7.96077736066667	0.139965290666667	FALSE
Adam17	genic|chr12:21264119-21264867	chr12	21264119	21264867	21323508	mm10_Wild	0.015844	1089	6.68375	0.00357705	7.96077736066667	0.139965290666667	FALSE
Adam19	genic|chr11:44470181-44471022	chr11	44470181	44471022	46054501	mm10_Wild	0.010988	947	3.71147	1.05448	8.03590286690909	-0.264834724363636	FALSE
Adam19	genic|chr11:46311955-46313330	chr11	46311955	46313330	46054501	mm10_Wild	0.012036	947	3.71147	1.05448	8.03590286690909	-0.264834724363636	FALSE
Adam19	genic|chr11:46110437-46111205	chr11	46110437	46111205	46054501	mm10_Wild	0.017133	947	3.71147	1.05448	8.03590286690909	-0.264834724363636	FALSE
Adam19	genic|chr11:46062715-46063933	chr11	46062715	46063933	46054501	mm10_Wild	0.025224	947	3.71147	1.05448	8.03590286690909	-0.264834724363636	FALSE
Adam19	genic|chr11:46068859-46069359	chr11	46068859	46069359	46054501	mm10_Wild	0.012262	947	3.71147	1.05448	8.03590286690909	-0.264834724363636	FALSE
Adam19	genic|chr11:46069397-46070307	chr11	46069397	46070307	46054501	mm10_Wild	0.019738	947	3.71147	1.05448	8.03590286690909	-0.264834724363636	FALSE
Adam19	genic|chr11:46065106-46065798	chr11	46065106	46065798	46054501	mm10_Wild	0.017244	947	3.71147	1.05448	8.03590286690909	-0.264834724363636	FALSE
Adam22	genic|chr5:8996882-8997656	chr5	8996882	8997656	8072346	mm10_Wild	0.015836	345	2.20975	-0.355814	6.140344392	-0.0761188765	FALSE
Adam22	genic|chr5:8356890-8357728	chr5	8356890	8357728	8072346	mm10_Wild	0.011333	345	2.20975	-0.355814	6.140344392	-0.0761188765	FALSE
Adam22	genic|chr5:8055918-8056710	chr5	8055918	8056710	8072346	mm10_Wild	0.02603	345	2.20975	-0.355814	6.140344392	-0.0761188765	FALSE
Adam22	genic|chr5:5514385-5514885	chr5	5514385	5514885	8072346	mm10_Wild	0.016728	345	2.20975	-0.355814	6.140344392	-0.0761188765	FALSE
Adam22	genic|chr5:9161347-9161847	chr5	9161347	9161847	8072346	mm10_Wild	0.016053	345	2.20975	-0.355814	6.140344392	-0.0761188765	FALSE
Adam9	genic|chr8:25098021-25098855	chr8	25098021	25098855	24949610	mm10_Wild	0.012467	682	14.4863	0.223831	8.6753364435	-0.0115626065	FALSE
Adam9	genic|chr8:25597106-25598015	chr8	25597106	25598015	24949610	mm10_Wild	0.014928	682	14.4863	0.223831	8.6753364435	-0.0115626065	FALSE
Adamts1	intergenic|chr16:87263198-87263698	chr16	87263198	87263698	85793827	mm10_Wild	0.014258	1321	42.5047	-0.145321	7.21823844625	-0.145227214875	FALSE
Adamts1	intergenic|chr16:84735352-84735852	chr16	84735352	84735852	85793827	mm10_Wild	0.014524	1321	42.5047	-0.145321	7.21823844625	-0.145227214875	FALSE
Adamts1	genic|chr16:85802660-85803160	chr16	85802660	85803160	85793827	mm10_Wild	0.011849	1321	42.5047	-0.145321	7.21823844625	-0.145227214875	FALSE
Adamts1	intergenic|chr16:87262622-87263122	chr16	87262622	87263122	85793827	mm10_Wild	0.017965	1321	42.5047	-0.145321	7.21823844625	-0.145227214875	FALSE
Adamts1	genic|chr16:85173058-85174179	chr16	85173058	85174179	85793827	mm10_Wild	0.012111	1321	42.5047	-0.145321	7.21823844625	-0.145227214875	FALSE
Adamts1	genic|chr16:85800886-85801713	chr16	85800886	85801713	85793827	mm10_Wild	0.040889	1321	42.5047	-0.145321	7.21823844625	-0.145227214875	FALSE
Adamts10	genic|chr17:33759496-33760796	chr17	33759496	33760796	33524084	mm10_Wild	0.014285	1372	1.13332	0.744366	NA	NA	FALSE
Adamts10	genic|chr17:34120383-34121831	chr17	34120383	34121831	33524084	mm10_Wild	0.019395	1372	1.13332	0.744366	NA	NA	FALSE
Adamts13	genic|chr2:27231405-27231905	chr2	27231405	27231905	26973415	mm10_Wild	0.332181	85	1.01114	-0.301137	NA	NA	FALSE
Adamts13	genic|chr2:26990521-26991021	chr2	26990521	26991021	26973415	mm10_Wild	0.627866	85	1.01114	-0.301137	NA	NA	FALSE
Adamts15	intergenic|chr9:30780965-30782127	chr9	30780965	30782127	30899154	mm10_Wild	0.011694	789	1.11988	0.517797	7.08810428191667	-0.65743354525	FALSE
Adamts15	genic|chr9:30445173-30446411	chr9	30445173	30446411	30899154	mm10_Wild	0.017877	789	1.11988	0.517797	7.08810428191667	-0.65743354525	FALSE
Adamts15	genic|chr9:31211183-31212398	chr9	31211183	31212398	30899154	mm10_Wild	0.012419	789	1.11988	0.517797	7.08810428191667	-0.65743354525	FALSE
Adamts3	genic|chr5:88675283-88676261	chr5	88675283	88676261	89673840	mm10_Wild	0.028718	372	1.23032	-1.26823	6.27851267266667	-0.605347956333333	FALSE
Adamts3	genic|chr5:88929375-88930974	chr5	88929375	88930974	89673840	mm10_Wild	0.025141	372	1.23032	-1.26823	6.27851267266667	-0.605347956333333	FALSE
Adamts3	genic|chr5:90223628-90224517	chr5	90223628	90224517	89673840	mm10_Wild	0.015286	372	1.23032	-1.26823	6.27851267266667	-0.605347956333333	FALSE
Adamts3	genic|chr5:88711776-88712598	chr5	88711776	88712598	89673840	mm10_Wild	0.011591	372	1.23032	-1.26823	6.27851267266667	-0.605347956333333	FALSE
Adamts3	genic|chr5:90365550-90366050	chr5	90365550	90366050	89673840	mm10_Wild	0.01169	372	1.23032	-1.26823	6.27851267266667	-0.605347956333333	FALSE
Adamts3	genic|chr5:90177988-90178488	chr5	90177988	90178488	89673840	mm10_Wild	0.010716	372	1.23032	-1.26823	6.27851267266667	-0.605347956333333	FALSE
Adamts3	genic|chr5:92504672-92506521	chr5	92504672	92506521	89673840	mm10_Wild	0.015939	372	1.23032	-1.26823	6.27851267266667	-0.605347956333333	FALSE
Adamts6	genic|chr13:103773844-103774696	chr13	103773844	103774696	104287834	mm10_Wild	0.025854	1170	2.40437	-0.56185	5.1685021996	-0.4249695176	FALSE
Adamts6	genic|chr13:101691627-101692877	chr13	101691627	101692877	104287834	mm10_Wild	0.01072	1170	2.40437	-0.56185	5.1685021996	-0.4249695176	FALSE
Adamts6	genic|chr13:101767794-101768751	chr13	101767794	101768751	104287834	mm10_Wild	0.011217	1170	2.40437	-0.56185	5.1685021996	-0.4249695176	FALSE
Adamts6	genic|chr13:103920054-103921193	chr13	103920054	103921193	104287834	mm10_Wild	0.037748	1170	2.40437	-0.56185	5.1685021996	-0.4249695176	FALSE
Adamts6	genic|chr13:107889569-107891436	chr13	107889569	107891436	104287834	mm10_Wild	0.015974	1170	2.40437	-0.56185	5.1685021996	-0.4249695176	FALSE
Adamts6	genic|chr13:104645860-104646360	chr13	104645860	104646360	104287834	mm10_Wild	0.010902	1170	2.40437	-0.56185	5.1685021996	-0.4249695176	FALSE
Adamts6	intergenic|chr13:103921326-103921826	chr13	103921326	103921826	104287834	mm10_Wild	0.0116	1170	2.40437	-0.56185	5.1685021996	-0.4249695176	FALSE
Adamts7	intergenic|chr9:90124847-90125347	chr9	90124847	90125347	90162977	mm10_Wild	0.066206	821	3.77821	-1.20201	6.74235062375	-0.6235750765	FALSE
Adamts7	genic|chr9:90197927-90199085	chr9	90197927	90199085	90162977	mm10_Wild	0.602054	821	3.77821	-1.20201	6.74235062375	-0.6235750765	FALSE
Adamts7	genic|chr9:90196828-90197328	chr9	90196828	90197328	90162977	mm10_Wild	0.142002	821	3.77821	-1.20201	6.74235062375	-0.6235750765	FALSE
Adamts7	intergenic|chr9:90126200-90126932	chr9	90126200	90126932	90162977	mm10_Wild	0.119667	821	3.77821	-1.20201	6.74235062375	-0.6235750765	FALSE
Adamts7	intergenic|chr9:90128721-90129221	chr9	90128721	90129221	90162977	mm10_Wild	0.06909	821	3.77821	-1.20201	6.74235062375	-0.6235750765	FALSE
Adamtsl4	genic|chr3:95993585-95994788	chr3	95993585	95994788	95676200	mm10_Wild	0.010551	215	5.12209	0.0991705	8.1750097885	-0.1631184665	FALSE
Adamtsl4	intergenic|chr3:96575528-96576199	chr3	96575528	96576199	95676200	mm10_Wild	0.013766	215	5.12209	0.0991705	8.1750097885	-0.1631184665	FALSE
Adamtsl4	genic|chr3:95662103-95662968	chr3	95662103	95662968	95676200	mm10_Wild	0.010912	215	5.12209	0.0991705	8.1750097885	-0.1631184665	FALSE
Adamtsl4	intergenic|chr3:95673728-95674228	chr3	95673728	95674228	95676200	mm10_Wild	0.011434	215	5.12209	0.0991705	8.1750097885	-0.1631184665	FALSE
Adamtsl4	intergenic|chr3:96573758-96574421	chr3	96573758	96574421	95676200	mm10_Wild	0.011215	215	5.12209	0.0991705	8.1750097885	-0.1631184665	FALSE
Adamtsl4	intergenic|chr3:95667264-95668147	chr3	95667264	95668147	95676200	mm10_Wild	0.011969	215	5.12209	0.0991705	8.1750097885	-0.1631184665	FALSE
Adamtsl4	genic|chr3:95881873-95882806	chr3	95881873	95882806	95676200	mm10_Wild	0.010584	215	5.12209	0.0991705	8.1750097885	-0.1631184665	FALSE
Adamtsl4	genic|chr3:95687291-95688540	chr3	95687291	95688540	95676200	mm10_Wild	0.011314	215	5.12209	0.0991705	8.1750097885	-0.1631184665	FALSE
Adamtsl4	genic|chr3:95015198-95016874	chr3	95015198	95016874	95676200	mm10_Wild	0.011509	215	5.12209	0.0991705	8.1750097885	-0.1631184665	FALSE
Adamtsl4	genic|chr3:96561570-96563322	chr3	96561570	96563322	95676200	mm10_Wild	0.015823	215	5.12209	0.0991705	8.1750097885	-0.1631184665	FALSE
Adarb1	genic|chr10:77440805-77441987	chr10	77440805	77441987	77290726	mm10_Wild	0.011265	876	1.87328	0.416706	6.74000555306667	0.188642419733333	FALSE
Adarb1	genic|chr10:78008842-78010258	chr10	78008842	78010258	77290726	mm10_Wild	0.010308	876	1.87328	0.416706	6.74000555306667	0.188642419733333	FALSE
Adat2	genic|chr10:14017485-14018284	chr10	14017485	14018284	13552906	mm10_Wild	0.012638	857	1.7029	-0.493075	4.43078856866667	1.32346252	FALSE
Adat2	genic|chr10:13964632-13965132	chr10	13964632	13965132	13552906	mm10_Wild	0.018659	857	1.7029	-0.493075	4.43078856866667	1.32346252	FALSE
Adat2	genic|chr10:13868472-13868972	chr10	13868472	13868972	13552906	mm10_Wild	0.010286	857	1.7029	-0.493075	4.43078856866667	1.32346252	FALSE
Adat2	genic|chr10:12867917-12868755	chr10	12867917	12868755	13552906	mm10_Wild	0.011219	857	1.7029	-0.493075	4.43078856866667	1.32346252	FALSE
Adat2	genic|chr10:13982533-13983423	chr10	13982533	13983423	13552906	mm10_Wild	0.014542	857	1.7029	-0.493075	4.43078856866667	1.32346252	FALSE
Adat2	genic|chr10:12868866-12869630	chr10	12868866	12869630	13552906	mm10_Wild	0.013898	857	1.7029	-0.493075	4.43078856866667	1.32346252	FALSE
Adat2	genic|chr10:13967541-13968041	chr10	13967541	13968041	13552906	mm10_Wild	0.017339	857	1.7029	-0.493075	4.43078856866667	1.32346252	FALSE
Adat2	genic|chr10:13323589-13324455	chr10	13323589	13324455	13552906	mm10_Wild	0.013147	857	1.7029	-0.493075	4.43078856866667	1.32346252	FALSE
Adck1	genic|chr12:86801441-86802301	chr12	86801441	86802301	88360513	mm10_Wild	0.013182	1111	17.5584	-0.0508596	8.29636641	-0.1722342905	FALSE
Adck1	genic|chr12:86884422-86884922	chr12	86884422	86884922	88360513	mm10_Wild	0.011961	1111	17.5584	-0.0508596	8.29636641	-0.1722342905	FALSE
Adck1	genic|chr12:86832230-86833978	chr12	86832230	86833978	88360513	mm10_Wild	0.031936	1111	17.5584	-0.0508596	8.29636641	-0.1722342905	FALSE
Adck1	genic|chr12:86823788-86824619	chr12	86823788	86824619	88360513	mm10_Wild	0.011215	1111	17.5584	-0.0508596	8.29636641	-0.1722342905	FALSE
Adck1	genic|chr12:86816602-86817490	chr12	86816602	86817490	88360513	mm10_Wild	0.01053	1111	17.5584	-0.0508596	8.29636641	-0.1722342905	FALSE
Adck1	genic|chr12:86893934-86895188	chr12	86893934	86895188	88360513	mm10_Wild	0.011481	1111	17.5584	-0.0508596	8.29636641	-0.1722342905	FALSE
Adck1	genic|chr12:87387498-87388713	chr12	87387498	87388713	88360513	mm10_Wild	0.013165	1111	17.5584	-0.0508596	8.29636641	-0.1722342905	FALSE
Adck2	genic|chr6:38353882-38354996	chr6	38353882	38354996	39573875	mm10_Wild	0.011007	460	1.78561	-0.182918	6.935862842	0.787627758	FALSE
Adck2	genic|chr6:39206419-39207326	chr6	39206419	39207326	39573875	mm10_Wild	0.016952	460	1.78561	-0.182918	6.935862842	0.787627758	FALSE
Adck2	intergenic|chr6:38533191-38533974	chr6	38533191	38533974	39573875	mm10_Wild	0.013696	460	1.78561	-0.182918	6.935862842	0.787627758	FALSE
Adcy4	intergenic|chr14:55004584-55005084	chr14	55004584	55005084	55769057	mm10_Wild	0.012399	1183	2.62551	0.958951	4.702278127	3.751612972	FALSE
Adcy4	intergenic|chr14:55002024-55004413	chr14	55002024	55004413	55769057	mm10_Wild	0.040638	1183	2.62551	0.958951	4.702278127	3.751612972	FALSE
Adcy4	intergenic|chr14:54966646-54967436	chr14	54966646	54967436	55769057	mm10_Wild	0.012664	1183	2.62551	0.958951	4.702278127	3.751612972	FALSE
Adcy4	intergenic|chr14:55005297-55005797	chr14	55005297	55005797	55769057	mm10_Wild	0.010112	1183	2.62551	0.958951	4.702278127	3.751612972	FALSE
Adcy5	genic|chr16:35229578-35230078	chr16	35229578	35230078	35154863	mm10_Wild	0.15003	1316	7.83341	0.470458	2.806614096	1.689630683	FALSE
Adcy5	genic|chr16:35224704-35225204	chr16	35224704	35225204	35154863	mm10_Wild	0.131773	1316	7.83341	0.470458	2.806614096	1.689630683	FALSE
Adcy5	genic|chr16:35221742-35222242	chr16	35221742	35222242	35154863	mm10_Wild	0.19595	1316	7.83341	0.470458	2.806614096	1.689630683	FALSE
Adcy5	genic|chr16:35255632-35256132	chr16	35255632	35256132	35154863	mm10_Wild	0.303935	1316	7.83341	0.470458	2.806614096	1.689630683	FALSE
Adcy5	intergenic|chr16:35110501-35111366	chr16	35110501	35111366	35154863	mm10_Wild	0.210897	1316	7.83341	0.470458	2.806614096	1.689630683	FALSE
Adcy6	genic|chr15:98604035-98604535	chr15	98604035	98604535	98589985	mm10_Wild	0.182866	1268	28.6782	-0.100596	7.15460379266667	0.355801614333333	FALSE
Adcy6	genic|chr15:98602623-98603123	chr15	98602623	98603123	98589985	mm10_Wild	0.151377	1268	28.6782	-0.100596	7.15460379266667	0.355801614333333	FALSE
Adcy6	genic|chr15:98634497-98635297	chr15	98634497	98635297	98589985	mm10_Wild	0.042623	1268	28.6782	-0.100596	7.15460379266667	0.355801614333333	FALSE
Adcy6	genic|chr15:98607176-98608316	chr15	98607176	98608316	98589985	mm10_Wild	0.399099	1268	28.6782	-0.100596	7.15460379266667	0.355801614333333	FALSE
Adcy6	genic|chr15:98608664-98609164	chr15	98608664	98609164	98589985	mm10_Wild	0.207851	1268	28.6782	-0.100596	7.15460379266667	0.355801614333333	FALSE
Adcy9	intergenic|chr16:3231526-3232026	chr16	3231526	3232026	4284885	mm10_Wild	0.011137	1285	6.80519	-0.186299	7.565675821	-0.0239221774285714	FALSE
Adcy9	genic|chr16:4789587-4790406	chr16	4789587	4790406	4284885	mm10_Wild	0.015737	1285	6.80519	-0.186299	7.565675821	-0.0239221774285714	FALSE
Adcy9	intergenic|chr16:3116152-3116652	chr16	3116152	3116652	4284885	mm10_Wild	0.019204	1285	6.80519	-0.186299	7.565675821	-0.0239221774285714	FALSE
Adcy9	genic|chr16:4512465-4513252	chr16	4512465	4513252	4284885	mm10_Wild	0.011832	1285	6.80519	-0.186299	7.565675821	-0.0239221774285714	FALSE
Adcy9	intergenic|chr16:3240207-3241089	chr16	3240207	3241089	4284885	mm10_Wild	0.010194	1285	6.80519	-0.186299	7.565675821	-0.0239221774285714	FALSE
Adcy9	genic|chr16:4501011-4501511	chr16	4501011	4501511	4284885	mm10_Wild	0.010526	1285	6.80519	-0.186299	7.565675821	-0.0239221774285714	FALSE
Adcy9	genic|chr16:4879045-4881100	chr16	4879045	4881100	4284885	mm10_Wild	0.0365	1285	6.80519	-0.186299	7.565675821	-0.0239221774285714	FALSE
Adcy9	genic|chr16:4521437-4522376	chr16	4521437	4522376	4284885	mm10_Wild	0.015715	1285	6.80519	-0.186299	7.565675821	-0.0239221774285714	FALSE
Adcy9	intergenic|chr16:3114886-3115386	chr16	3114886	3115386	4284885	mm10_Wild	0.014134	1285	6.80519	-0.186299	7.565675821	-0.0239221774285714	FALSE
Adcy9	genic|chr16:4419930-4420930	chr16	4419930	4420930	4284885	mm10_Wild	0.010649	1285	6.80519	-0.186299	7.565675821	-0.0239221774285714	FALSE
Adcy9	intergenic|chr16:3349899-3350399	chr16	3349899	3350399	4284885	mm10_Wild	0.012107	1285	6.80519	-0.186299	7.565675821	-0.0239221774285714	FALSE
Add3	genic|chr19:53313004-53313927	chr19	53313004	53313927	53140442	mm10_Wild	0.015132	1515	11.9368	-0.0907431	7.08364735288889	-0.129424477111111	FALSE
Add3	genic|chr19:53902824-53904464	chr19	53902824	53904464	53140442	mm10_Wild	0.010333	1515	11.9368	-0.0907431	7.08364735288889	-0.129424477111111	FALSE
Add3	genic|chr19:53726266-53727372	chr19	53726266	53727372	53140442	mm10_Wild	0.010115	1515	11.9368	-0.0907431	7.08364735288889	-0.129424477111111	FALSE
Add3	genic|chr19:53716264-53717231	chr19	53716264	53717231	53140442	mm10_Wild	0.012445	1515	11.9368	-0.0907431	7.08364735288889	-0.129424477111111	FALSE
Adh1	genic|chr3:138527132-138528072	chr3	138527132	138528072	138277584	mm10_Wild	0.022686	236	1.50699	0.64731	NA	NA	FALSE
Adh1	genic|chr3:138550449-138550949	chr3	138550449	138550949	138277584	mm10_Wild	0.012375	236	1.50699	0.64731	NA	NA	FALSE
Adh1	genic|chr3:138053705-138054497	chr3	138053705	138054497	138277584	mm10_Wild	0.010229	236	1.50699	0.64731	NA	NA	FALSE
Adh1	genic|chr3:135422713-135423567	chr3	135422713	135423567	138277584	mm10_Wild	0.01022	236	1.50699	0.64731	NA	NA	FALSE
Adh1	genic|chr3:135521736-135522871	chr3	135521736	135522871	138277584	mm10_Wild	0.012915	236	1.50699	0.64731	NA	NA	FALSE
Adh1	genic|chr3:139074390-139075232	chr3	139074390	139075232	138277584	mm10_Wild	0.011403	236	1.50699	0.64731	NA	NA	FALSE
Adh1	genic|chr3:138065421-138065921	chr3	138065421	138065921	138277584	mm10_Wild	0.010321	236	1.50699	0.64731	NA	NA	FALSE
Adh1	genic|chr3:138442621-138443478	chr3	138442621	138443478	138277584	mm10_Wild	0.013469	236	1.50699	0.64731	NA	NA	FALSE
Adh1	genic|chr3:142394897-142396502	chr3	142394897	142396502	138277584	mm10_Wild	0.012514	236	1.50699	0.64731	NA	NA	FALSE
Adh5	genic|chr3:135521736-135522871	chr3	135521736	135522871	138437199	mm10_Wild	0.01253	236	48.6552	-0.248634	8.014139526	0.055269901	FALSE
Adh5	genic|chr3:138527132-138528072	chr3	138527132	138528072	138437199	mm10_Wild	0.023115	236	48.6552	-0.248634	8.014139526	0.055269901	FALSE
Adh5	genic|chr3:138065421-138065921	chr3	138065421	138065921	138437199	mm10_Wild	0.010517	236	48.6552	-0.248634	8.014139526	0.055269901	FALSE
Adh5	genic|chr3:138442621-138443478	chr3	138442621	138443478	138437199	mm10_Wild	0.013724	236	48.6552	-0.248634	8.014139526	0.055269901	FALSE
Adh5	genic|chr3:139074390-139075232	chr3	139074390	139075232	138437199	mm10_Wild	0.011619	236	48.6552	-0.248634	8.014139526	0.055269901	FALSE
Adh5	genic|chr3:138053705-138054497	chr3	138053705	138054497	138437199	mm10_Wild	0.010423	236	48.6552	-0.248634	8.014139526	0.055269901	FALSE
Adh5	genic|chr3:142394897-142396502	chr3	142394897	142396502	138437199	mm10_Wild	0.013197	236	48.6552	-0.248634	8.014139526	0.055269901	FALSE
Adh5	genic|chr3:138550449-138550949	chr3	138550449	138550949	138437199	mm10_Wild	0.012609	236	48.6552	-0.248634	8.014139526	0.055269901	FALSE
Adhfe1	genic|chr1:9700086-9701162	chr1	9700086	9701162	9547947	mm10_Wild	0.013713	1	33.5845	-0.745814	9.603255996	-0.744056729	FALSE
Adhfe1	genic|chr1:10232706-10233206	chr1	10232706	10233206	9547947	mm10_Wild	0.018148	1	33.5845	-0.745814	9.603255996	-0.744056729	FALSE
Adhfe1	genic|chr1:13372089-13374182	chr1	13372089	13374182	9547947	mm10_Wild	0.022681	1	33.5845	-0.745814	9.603255996	-0.744056729	FALSE
Adhfe1	genic|chr1:10039281-10040178	chr1	10039281	10040178	9547947	mm10_Wild	0.020924	1	33.5845	-0.745814	9.603255996	-0.744056729	FALSE
Adhfe1	genic|chr1:10232155-10232655	chr1	10232155	10232655	9547947	mm10_Wild	0.015395	1	33.5845	-0.745814	9.603255996	-0.744056729	FALSE
Adhfe1	genic|chr1:7397546-7398502	chr1	7397546	7398502	9547947	mm10_Wild	0.010456	1	33.5845	-0.745814	9.603255996	-0.744056729	FALSE
Adhfe1	genic|chr1:9748225-9748725	chr1	9748225	9748725	9547947	mm10_Wild	0.016241	1	33.5845	-0.745814	9.603255996	-0.744056729	FALSE
Adhfe1	genic|chr1:12990751-12992031	chr1	12990751	12992031	9547947	mm10_Wild	0.015411	1	33.5845	-0.745814	9.603255996	-0.744056729	FALSE
Adhfe1	genic|chr1:12992326-12992826	chr1	12992326	12992826	9547947	mm10_Wild	0.0113	1	33.5845	-0.745814	9.603255996	-0.744056729	FALSE
Adhfe1	genic|chr1:9943725-9944225	chr1	9943725	9944225	9547947	mm10_Wild	0.012368	1	33.5845	-0.745814	9.603255996	-0.744056729	FALSE
Adi1	genic|chr12:28699782-28701150	chr12	28699782	28701150	28675206	mm10_Wild	0.021846	1089	15.1112	-0.376216	6.500607431	0.3010516915	FALSE
Adi1	genic|chr12:28635055-28636377	chr12	28635055	28636377	28675206	mm10_Wild	0.016607	1089	15.1112	-0.376216	6.500607431	0.3010516915	FALSE
Adi1	genic|chr12:31949424-31950987	chr12	31949424	31950987	28675206	mm10_Wild	0.01542	1089	15.1112	-0.376216	6.500607431	0.3010516915	FALSE
Adig	genic|chr2:158139431-158140393	chr2	158139431	158140393	158502611	mm10_Wild	0.013265	143	2.8781	-0.543981	NA	NA	FALSE
Adipor1	intergenic|chr1:134098832-134100138	chr1	134098832	134100138	134415377	mm10_Wild	0.020134	35	48.7529	0.0212534	6.36250669433333	1.063595462	FALSE
Adipor1	intergenic|chr1:134093052-134093968	chr1	134093052	134093968	134415377	mm10_Wild	0.011051	35	48.7529	0.0212534	6.36250669433333	1.063595462	FALSE
Adipor1	intergenic|chr1:134103519-134104385	chr1	134103519	134104385	134415377	mm10_Wild	0.011956	35	48.7529	0.0212534	6.36250669433333	1.063595462	FALSE
Adipor1	intergenic|chr1:133222447-133223379	chr1	133222447	133223379	134415377	mm10_Wild	0.011151	35	48.7529	0.0212534	6.36250669433333	1.063595462	FALSE
Adipor1	genic|chr1:134909266-134910592	chr1	134909266	134910592	134415377	mm10_Wild	0.010369	35	48.7529	0.0212534	6.36250669433333	1.063595462	FALSE
Adipor2	genic|chr6:119193575-119195038	chr6	119193575	119195038	119353149	mm10_Wild	0.013639	490	32.3266	0.22808	6.19255521742857	0.808615719	FALSE
Adipor2	intergenic|chr6:120539146-120540032	chr6	120539146	120540032	119353149	mm10_Wild	0.011659	490	32.3266	0.22808	6.19255521742857	0.808615719	FALSE
Adipor2	genic|chr6:120037781-120039284	chr6	120037781	120039284	119353149	mm10_Wild	0.012435	490	32.3266	0.22808	6.19255521742857	0.808615719	FALSE
Adk	genic|chr14:21500812-21501312	chr14	21500812	21501312	21052573	mm10_Wild	0.011152	1173	182.649	-0.349889	8.10969495246154	-0.661673860076923	FALSE
Adk	genic|chr14:20609028-20610829	chr14	20609028	20610829	21052573	mm10_Wild	0.014471	1173	182.649	-0.349889	8.10969495246154	-0.661673860076923	FALSE
Adk	genic|chr14:21075676-21076798	chr14	21075676	21076798	21052573	mm10_Wild	0.011903	1173	182.649	-0.349889	8.10969495246154	-0.661673860076923	FALSE
Adk	genic|chr14:20667926-20668751	chr14	20667926	20668751	21052573	mm10_Wild	0.011601	1173	182.649	-0.349889	8.10969495246154	-0.661673860076923	FALSE
Adm	genic|chr7:110613683-110615401	chr7	110613683	110615401	110627656	mm10_Wild	0.019696	616	2.53362	0.5535	4.6121954116	2.1717617056	FALSE
Adm	genic|chr7:109807428-109808677	chr7	109807428	109808677	110627656	mm10_Wild	0.014536	616	2.53362	0.5535	4.6121954116	2.1717617056	FALSE
Adm	genic|chr7:111122341-111123206	chr7	111122341	111123206	110627656	mm10_Wild	0.013281	616	2.53362	0.5535	4.6121954116	2.1717617056	FALSE
Adm	genic|chr7:111082610-111083472	chr7	111082610	111083472	110627656	mm10_Wild	0.012151	616	2.53362	0.5535	4.6121954116	2.1717617056	FALSE
Adm	intergenic|chr7:110164209-110165020	chr7	110164209	110165020	110627656	mm10_Wild	0.01063	616	2.53362	0.5535	4.6121954116	2.1717617056	FALSE
Adnp2	genic|chr18:80707771-80708645	chr18	80707771	80708645	80127134	mm10_Wild	0.010688	1456	3.09884	0.177026	6.26459814975	0.00687082825	FALSE
Adnp2	genic|chr18:80330496-80331533	chr18	80330496	80331533	80127134	mm10_Wild	0.011658	1456	3.09884	0.177026	6.26459814975	0.00687082825	FALSE
Adnp2	genic|chr18:80363283-80364269	chr18	80363283	80364269	80127134	mm10_Wild	0.011395	1456	3.09884	0.177026	6.26459814975	0.00687082825	FALSE
Adnp2	genic|chr18:80331971-80333233	chr18	80331971	80333233	80127134	mm10_Wild	0.01374	1456	3.09884	0.177026	6.26459814975	0.00687082825	FALSE
Adnp2	genic|chr18:80287144-80288856	chr18	80287144	80288856	80127134	mm10_Wild	0.03022	1456	3.09884	0.177026	6.26459814975	0.00687082825	FALSE
Adnp2	genic|chr18:80469607-80470487	chr18	80469607	80470487	80127134	mm10_Wild	0.017592	1456	3.09884	0.177026	6.26459814975	0.00687082825	FALSE
Adnp2	intergenic|chr18:80714917-80715417	chr18	80714917	80715417	80127134	mm10_Wild	0.010532	1456	3.09884	0.177026	6.26459814975	0.00687082825	FALSE
Ado	genic|chr10:67185574-67186074	chr10	67185574	67186074	67544510	mm10_Wild	0.010222	874	5.37662	-0.109398	7.795049144	0.63805322	FALSE
Ado	genic|chr10:68089903-68091109	chr10	68089903	68091109	67544510	mm10_Wild	0.012154	874	5.37662	-0.109398	7.795049144	0.63805322	FALSE
Ado	genic|chr10:67096906-67097406	chr10	67096906	67097406	67544510	mm10_Wild	0.01063	874	5.37662	-0.109398	7.795049144	0.63805322	FALSE
Ado	genic|chr10:68276501-68277001	chr10	68276501	68277001	67544510	mm10_Wild	0.013795	874	5.37662	-0.109398	7.795049144	0.63805322	FALSE
Ado	genic|chr10:68282076-68283401	chr10	68282076	68283401	67544510	mm10_Wild	0.011391	874	5.37662	-0.109398	7.795049144	0.63805322	FALSE
Ado	genic|chr10:67096075-67096858	chr10	67096075	67096858	67544510	mm10_Wild	0.016578	874	5.37662	-0.109398	7.795049144	0.63805322	FALSE
Adora1	genic|chr1:134331989-134332489	chr1	134331989	134332489	134199214	mm10_Wild	0.198564	43	1.87336	-0.455752	7.274738013	-0.214793932	FALSE
Adora1	genic|chr1:134332539-134333260	chr1	134332539	134333260	134199214	mm10_Wild	0.379286	43	1.87336	-0.455752	7.274738013	-0.214793932	FALSE
Adora1	intergenic|chr1:134244001-134244501	chr1	134244001	134244501	134199214	mm10_Wild	0.404919	43	1.87336	-0.455752	7.274738013	-0.214793932	FALSE
Adpgk	genic|chr9:59485719-59486997	chr9	59485719	59486997	59291571	mm10_Wild	0.022062	802	3.67195	0.313866	7.61404427733333	-0.236281236	FALSE
Adpgk	genic|chr9:59036015-59036912	chr9	59036015	59036912	59291571	mm10_Wild	0.010814	802	3.67195	0.313866	7.61404427733333	-0.236281236	FALSE
Adpgk	genic|chr9:57764729-57765631	chr9	57764729	57765631	59291571	mm10_Wild	0.013001	802	3.67195	0.313866	7.61404427733333	-0.236281236	FALSE
Adprh	genic|chr16:38370336-38371307	chr16	38370336	38371307	38445398	mm10_Wild	0.012624	1307	10.6789	0.193717	8.120124913	0.427831755	FALSE
Adprh	genic|chr16:36989361-36990446	chr16	36989361	36990446	38445398	mm10_Wild	0.012559	1307	10.6789	0.193717	8.120124913	0.427831755	FALSE
Adprh	genic|chr16:38350229-38351129	chr16	38350229	38351129	38445398	mm10_Wild	0.011815	1307	10.6789	0.193717	8.120124913	0.427831755	FALSE
Adprh	genic|chr16:38521866-38523125	chr16	38521866	38523125	38445398	mm10_Wild	0.021582	1307	10.6789	0.193717	8.120124913	0.427831755	FALSE
Adprhl1	genic|chr8:13252670-13254418	chr8	13252670	13254418	13235654	mm10_Wild	0.020159	671	348.659	0.438607	8.093836537	-0.343692660666667	FALSE
Adprhl1	genic|chr8:12774726-12775843	chr8	12774726	12775843	13235654	mm10_Wild	0.010645	671	348.659	0.438607	8.093836537	-0.343692660666667	FALSE
Adprhl2	intergenic|chr4:126260553-126261399	chr4	126260553	126261399	126316350	mm10_Wild	0.013129	280	2.12018	0.605568	4.724882479	2.074892829	FALSE
Adprhl2	genic|chr4:126255939-126256973	chr4	126255939	126256973	126316350	mm10_Wild	0.017564	280	2.12018	0.605568	4.724882479	2.074892829	FALSE
Adprhl2	genic|chr4:126237452-126238360	chr4	126237452	126238360	126316350	mm10_Wild	0.010616	280	2.12018	0.605568	4.724882479	2.074892829	FALSE
Adprhl2	genic|chr4:126202318-126202818	chr4	126202318	126202818	126316350	mm10_Wild	0.013805	280	2.12018	0.605568	4.724882479	2.074892829	FALSE
Adprhl2	genic|chr4:126110208-126111431	chr4	126110208	126111431	126316350	mm10_Wild	0.015643	280	2.12018	0.605568	4.724882479	2.074892829	FALSE
Adprhl2	intergenic|chr4:126259232-126260430	chr4	126259232	126260430	126316350	mm10_Wild	0.01094	280	2.12018	0.605568	4.724882479	2.074892829	FALSE
Adra1a	genic|chr14:66306756-66308060	chr14	66306756	66308060	66635250	mm10_Wild	0.010589	1183	4.01606	-0.463079	7.32214431825	-0.99289919775	FALSE
Adra1a	genic|chr14:65374552-65375804	chr14	65374552	65375804	66635250	mm10_Wild	0.010738	1183	4.01606	-0.463079	7.32214431825	-0.99289919775	FALSE
Adra1b	genic|chr11:46062715-46063933	chr11	46062715	46063933	43774604	mm10_Wild	0.015872	947	7.49756	-0.802639	6.48945779690909	-0.733517098090909	FALSE
Adra1b	genic|chr11:46110437-46111205	chr11	46110437	46111205	43774604	mm10_Wild	0.01059	947	7.49756	-0.802639	6.48945779690909	-0.733517098090909	FALSE
Adra1b	genic|chr11:44470181-44471022	chr11	44470181	44471022	43774604	mm10_Wild	0.021201	947	7.49756	-0.802639	6.48945779690909	-0.733517098090909	FALSE
Adra1b	genic|chr11:43865333-43866420	chr11	43865333	43866420	43774604	mm10_Wild	0.01331	947	7.49756	-0.802639	6.48945779690909	-0.733517098090909	FALSE
Adra1b	genic|chr11:43835586-43836684	chr11	43835586	43836684	43774604	mm10_Wild	0.013568	947	7.49756	-0.802639	6.48945779690909	-0.733517098090909	FALSE
Adra1b	genic|chr11:46065106-46065798	chr11	46065106	46065798	43774604	mm10_Wild	0.010843	947	7.49756	-0.802639	6.48945779690909	-0.733517098090909	FALSE
Adra1b	genic|chr11:43426186-43427069	chr11	43426186	43427069	43774604	mm10_Wild	0.012163	947	7.49756	-0.802639	6.48945779690909	-0.733517098090909	FALSE
Adra1b	genic|chr11:46069397-46070307	chr11	46069397	46070307	43774604	mm10_Wild	0.01239	947	7.49756	-0.802639	6.48945779690909	-0.733517098090909	FALSE
Adra1b	genic|chr11:43820936-43821436	chr11	43820936	43821436	43774604	mm10_Wild	0.01524	947	7.49756	-0.802639	6.48945779690909	-0.733517098090909	FALSE
Adrb1	genic|chr19:56556000-56556500	chr19	56556000	56556500	56722116	mm10_Wild	0.622692	1518	4.189	-0.402946	7.62062471122222	-0.00933308377777777	FALSE
Adrb1	genic|chr19:56557899-56558399	chr19	56557899	56558399	56722116	mm10_Wild	0.331453	1518	4.189	-0.402946	7.62062471122222	-0.00933308377777777	FALSE
Adrm1	genic|chr2:180225151-180226002	chr2	180225151	180226002	180171587	mm10_Wild	0.477413	176	9.43566	0.227895	6.178139665	-0.0381629263333334	FALSE
Adrm1	genic|chr2:180197858-180198358	chr2	180197858	180198358	180171587	mm10_Wild	0.317884	176	9.43566	0.227895	6.178139665	-0.0381629263333334	FALSE
Adrm1	intergenic|chr2:180227373-180227873	chr2	180227373	180227873	180171587	mm10_Wild	0.201664	176	9.43566	0.227895	6.178139665	-0.0381629263333334	FALSE
Adsl	genic|chr15:80913651-80914151	chr15	80913651	80914151	80948489	mm10_Wild	0.879747	1244	18.1684	0.0528795	6.57666045025	0.003961819625	FALSE
Adss	genic|chr1:179552003-179554129	chr1	179552003	179554129	177763177	mm10_Wild	0.011375	61	2.28301	0.148884	7.170532874	1.018852781	FALSE
Adss	genic|chr1:180179312-180180538	chr1	180179312	180180538	177763177	mm10_Wild	0.010013	61	2.28301	0.148884	7.170532874	1.018852781	FALSE
Adss	genic|chr1:178337339-178338210	chr1	178337339	178338210	177763177	mm10_Wild	0.016845	61	2.28301	0.148884	7.170532874	1.018852781	FALSE
Adss	intergenic|chr1:178368608-178369494	chr1	178368608	178369494	177763177	mm10_Wild	0.012497	61	2.28301	0.148884	7.170532874	1.018852781	FALSE
Adss	genic|chr1:178336679-178337179	chr1	178336679	178337179	177763177	mm10_Wild	0.012889	61	2.28301	0.148884	7.170532874	1.018852781	FALSE
Adssl1	genic|chr12:112643729-112644229	chr12	112643729	112644229	112620046	mm10_Wild	0.175961	1133	50.2891	0.229059	8.7954309275	-0.1802696175	FALSE
Aebp1	genic|chr11:4594114-4595323	chr11	4594114	4595323	5861865	mm10_Wild	0.010556	927	1.40436	0.666683	NA	NA	FALSE
Aebp1	genic|chr11:6292133-6292995	chr11	6292133	6292995	5861865	mm10_Wild	0.01464	927	1.40436	0.666683	NA	NA	FALSE
Aebp1	genic|chr11:6625727-6626457	chr11	6625727	6626457	5861865	mm10_Wild	0.010258	927	1.40436	0.666683	NA	NA	FALSE
Aebp1	genic|chr11:5740773-5741618	chr11	5740773	5741618	5861865	mm10_Wild	0.012855	927	1.40436	0.666683	NA	NA	FALSE
Aebp1	genic|chr11:4849010-4849894	chr11	4849010	4849894	5861865	mm10_Wild	0.012601	927	1.40436	0.666683	NA	NA	FALSE
Aebp1	genic|chr11:5261153-5262149	chr11	5261153	5262149	5861865	mm10_Wild	0.014779	927	1.40436	0.666683	NA	NA	FALSE
Aen	intergenic|chr7:80130081-80130980	chr7	80130081	80130980	78895926	mm10_Wild	0.010309	595	7.07367	0.459836	8.054105712	0.14795875	FALSE
Aen	genic|chr7:80026797-80027921	chr7	80026797	80027921	78895926	mm10_Wild	0.010427	595	7.07367	0.459836	8.054105712	0.14795875	FALSE
Aen	genic|chr7:80339554-80341056	chr7	80339554	80341056	78895926	mm10_Wild	0.011217	595	7.07367	0.459836	8.054105712	0.14795875	FALSE
Aen	genic|chr7:79148205-79149644	chr7	79148205	79149644	78895926	mm10_Wild	0.017316	595	7.07367	0.459836	8.054105712	0.14795875	FALSE
Aen	genic|chr7:80114131-80115865	chr7	80114131	80115865	78895926	mm10_Wild	0.024449	595	7.07367	0.459836	8.054105712	0.14795875	FALSE
Aen	genic|chr7:80057691-80058691	chr7	80057691	80058691	78895926	mm10_Wild	0.010061	595	7.07367	0.459836	8.054105712	0.14795875	FALSE
Aen	genic|chr7:79934862-79936137	chr7	79934862	79936137	78895926	mm10_Wild	0.011895	595	7.07367	0.459836	8.054105712	0.14795875	FALSE
Afap1	genic|chr5:35870418-35870918	chr5	35870418	35870918	35893318	mm10_Wild	0.974265	361	2.77633	0.129327	4.8745464575	1.050482682	FALSE
Afap1l1	intergenic|chr18:61447044-61448450	chr18	61447044	61448450	61730261	mm10_Wild	0.023855	1442	26.039	0.277194	6.884063736	0.688313893	FALSE
Afap1l1	genic|chr18:61534622-61536862	chr18	61534622	61536862	61730261	mm10_Wild	0.015668	1442	26.039	0.277194	6.884063736	0.688313893	FALSE
Afap1l1	genic|chr18:60623000-60624439	chr18	60623000	60624439	61730261	mm10_Wild	0.014284	1442	26.039	0.277194	6.884063736	0.688313893	FALSE
Afap1l1	intergenic|chr18:60637810-60638711	chr18	60637810	60638711	61730261	mm10_Wild	0.012028	1442	26.039	0.277194	6.884063736	0.688313893	FALSE
Afap1l1	genic|chr18:61400042-61400935	chr18	61400042	61400935	61730261	mm10_Wild	0.011187	1442	26.039	0.277194	6.884063736	0.688313893	FALSE
Aff1	genic|chr5:103803583-103804489	chr5	103803583	103804489	103754161	mm10_Wild	0.208242	372	7.31629	0.113863	8.26045755541667	-0.326669704166667	FALSE
Aff1	genic|chr5:103807433-103808528	chr5	103807433	103808528	103754161	mm10_Wild	0.304649	372	7.31629	0.113863	8.26045755541667	-0.326669704166667	FALSE
Aff1	genic|chr5:103800284-103800784	chr5	103800284	103800784	103754161	mm10_Wild	0.047563	372	7.31629	0.113863	8.26045755541667	-0.326669704166667	FALSE
Aff1	intergenic|chr5:103699625-103700125	chr5	103699625	103700125	103754161	mm10_Wild	0.056175	372	7.31629	0.113863	8.26045755541667	-0.326669704166667	FALSE
Aff1	intergenic|chr5:103691626-103692852	chr5	103691626	103692852	103754161	mm10_Wild	0.381815	372	7.31629	0.113863	8.26045755541667	-0.326669704166667	FALSE
Aff4	genic|chr11:53294890-53295390	chr11	53294890	53295390	53350766	mm10_Wild	0.921602	953	9.3646	0.244267	9.340918297	0.375654985	FALSE
Afg3l2	genic|chr18:67311788-67312658	chr18	67311788	67312658	67404763	mm10_Wild	0.015975	1442	47.5192	0.485545	8.733120948	-0.2375671115	FALSE
Afg3l2	genic|chr18:67448839-67449339	chr18	67448839	67449339	67404763	mm10_Wild	0.01039	1442	47.5192	0.485545	8.733120948	-0.2375671115	FALSE
Afg3l2	intergenic|chr18:67278529-67279796	chr18	67278529	67279796	67404763	mm10_Wild	0.012111	1442	47.5192	0.485545	8.733120948	-0.2375671115	FALSE
Afg3l2	genic|chr18:67327513-67328013	chr18	67327513	67328013	67404763	mm10_Wild	0.014547	1442	47.5192	0.485545	8.733120948	-0.2375671115	FALSE
Afg3l2	genic|chr18:67723603-67724699	chr18	67723603	67724699	67404763	mm10_Wild	0.015806	1442	47.5192	0.485545	8.733120948	-0.2375671115	FALSE
Afmid	genic|chr11:117780640-117781140	chr11	117780640	117781140	117825918	mm10_Wild	0.371726	1076	2.25571	-0.264256	8.300318462	0.111414106	FALSE
Aftph	intergenic|chr11:20332850-20333350	chr11	20332850	20333350	20685084	mm10_Wild	0.011444	938	7.67781	-0.345738	9.240701246	0.123258562	FALSE
Aftph	genic|chr11:20631924-20632424	chr11	20631924	20632424	20685084	mm10_Wild	0.023136	938	7.67781	-0.345738	9.240701246	0.123258562	FALSE
Aftph	genic|chr11:20112287-20113701	chr11	20112287	20113701	20685084	mm10_Wild	0.016383	938	7.67781	-0.345738	9.240701246	0.123258562	FALSE
Aftph	intergenic|chr11:19019387-19020916	chr11	19019387	19020916	20685084	mm10_Wild	0.010022	938	7.67781	-0.345738	9.240701246	0.123258562	FALSE
Aftph	genic|chr11:21370407-21371341	chr11	21370407	21371341	20685084	mm10_Wild	0.014194	938	7.67781	-0.345738	9.240701246	0.123258562	FALSE
Aftph	genic|chr11:22859009-22860523	chr11	22859009	22860523	20685084	mm10_Wild	0.013744	938	7.67781	-0.345738	9.240701246	0.123258562	FALSE
Aftph	genic|chr11:20248995-20249989	chr11	20248995	20249989	20685084	mm10_Wild	0.011186	938	7.67781	-0.345738	9.240701246	0.123258562	FALSE
Aftph	genic|chr11:23770611-23771795	chr11	23770611	23771795	20685084	mm10_Wild	0.010432	938	7.67781	-0.345738	9.240701246	0.123258562	FALSE
Aftph	genic|chr11:19925125-19925966	chr11	19925125	19925966	20685084	mm10_Wild	0.010875	938	7.67781	-0.345738	9.240701246	0.123258562	FALSE
Aga	intergenic|chr8:54392607-54393550	chr8	54392607	54393550	53511701	mm10_Wild	0.011541	694	20.9106	-0.329511	4.904750368	-0.1563639485	FALSE
Aga	genic|chr8:54529120-54530051	chr8	54529120	54530051	53511701	mm10_Wild	0.035199	694	20.9106	-0.329511	4.904750368	-0.1563639485	FALSE
Aga	genic|chr8:54609391-54609891	chr8	54609391	54609891	53511701	mm10_Wild	0.016933	694	20.9106	-0.329511	4.904750368	-0.1563639485	FALSE
Aga	intergenic|chr8:54610268-54610768	chr8	54610268	54610768	53511701	mm10_Wild	0.022829	694	20.9106	-0.329511	4.904750368	-0.1563639485	FALSE
Aga	genic|chr8:54570736-54571820	chr8	54570736	54571820	53511701	mm10_Wild	0.021395	694	20.9106	-0.329511	4.904750368	-0.1563639485	FALSE
Aga	intergenic|chr8:57327916-57329545	chr8	57327916	57329545	53511701	mm10_Wild	0.019242	694	20.9106	-0.329511	4.904750368	-0.1563639485	FALSE
Agap1	genic|chr1:88701329-88702564	chr1	88701329	88702564	89454810	mm10_Wild	0.010961	20	3.83502	0.324473	5.7621806202	0.7774883571	FALSE
Agfg1	genic|chr1:82283021-82283756	chr1	82283021	82283756	82839459	mm10_Wild	0.017359	9	10.9445	0.00812533	6.22315213828571	0.256831634142857	FALSE
Agfg1	genic|chr1:80339721-80341300	chr1	80339721	80341300	82839459	mm10_Wild	0.015442	9	10.9445	0.00812533	6.22315213828571	0.256831634142857	FALSE
Agfg1	genic|chr1:82199976-82200817	chr1	82199976	82200817	82839459	mm10_Wild	0.017375	9	10.9445	0.00812533	6.22315213828571	0.256831634142857	FALSE
Agfg1	genic|chr1:82290668-82291437	chr1	82290668	82291437	82839459	mm10_Wild	0.019412	9	10.9445	0.00812533	6.22315213828571	0.256831634142857	FALSE
Agfg2	genic|chr5:137684267-137684767	chr5	137684267	137684767	137650480	mm10_Wild	0.192042	435	2.06346	0.604076	NA	NA	FALSE
Agfg2	intergenic|chr5:137688043-137688543	chr5	137688043	137688543	137650480	mm10_Wild	0.230836	435	2.06346	0.604076	NA	NA	FALSE
Agfg2	genic|chr5:137757041-137757541	chr5	137757041	137757541	137650480	mm10_Wild	0.565913	435	2.06346	0.604076	NA	NA	FALSE
Aggf1	genic|chr13:94284972-94285878	chr13	94284972	94285878	95350682	mm10_Wild	0.013841	1170	8.44428	0.103459	7.916471733	0.38155756	FALSE
Aggf1	genic|chr13:93399732-93400555	chr13	93399732	93400555	95350682	mm10_Wild	0.010427	1170	8.44428	0.103459	7.916471733	0.38155756	FALSE
Aggf1	genic|chr13:93499427-93500525	chr13	93499427	93500525	95350682	mm10_Wild	0.013794	1170	8.44428	0.103459	7.916471733	0.38155756	FALSE
Agk	genic|chr6:39724884-39725384	chr6	39724884	39725384	40325477	mm10_Wild	0.010283	460	9.23624	0.025058	5.882249028	0.564517091	FALSE
Agk	genic|chr6:39206419-39207326	chr6	39206419	39207326	40325477	mm10_Wild	0.018146	460	9.23624	0.025058	5.882249028	0.564517091	FALSE
Agk	intergenic|chr6:38533191-38533974	chr6	38533191	38533974	40325477	mm10_Wild	0.010071	460	9.23624	0.025058	5.882249028	0.564517091	FALSE
Agl	genic|chr3:116662222-116663093	chr3	116662222	116663093	116739998	mm10_Wild	0.015612	224	35.9593	-0.141927	7.95776203775	-0.658680274	FALSE
Agl	intergenic|chr3:115641340-115642211	chr3	115641340	115642211	116739998	mm10_Wild	0.015431	224	35.9593	-0.141927	7.95776203775	-0.658680274	FALSE
Agl	genic|chr3:116966082-116966875	chr3	116966082	116966875	116739998	mm10_Wild	0.013599	224	35.9593	-0.141927	7.95776203775	-0.658680274	FALSE
Agl	genic|chr3:116807728-116808654	chr3	116807728	116808654	116739998	mm10_Wild	0.019646	224	35.9593	-0.141927	7.95776203775	-0.658680274	FALSE
Agl	genic|chr3:116966960-116967460	chr3	116966960	116967460	116739998	mm10_Wild	0.010292	224	35.9593	-0.141927	7.95776203775	-0.658680274	FALSE
Agl	intergenic|chr3:115815296-115816108	chr3	115815296	115816108	116739998	mm10_Wild	0.013001	224	35.9593	-0.141927	7.95776203775	-0.658680274	FALSE
Agl	intergenic|chr3:116914744-116915519	chr3	116914744	116915519	116739998	mm10_Wild	0.012295	224	35.9593	-0.141927	7.95776203775	-0.658680274	FALSE
Agl	intergenic|chr3:118069810-118070675	chr3	118069810	118070675	116739998	mm10_Wild	0.011176	224	35.9593	-0.141927	7.95776203775	-0.658680274	FALSE
Agl	genic|chr3:116711818-116712723	chr3	116711818	116712723	116739998	mm10_Wild	0.015414	224	35.9593	-0.141927	7.95776203775	-0.658680274	FALSE
Agl	intergenic|chr3:115646580-115647610	chr3	115646580	115647610	116739998	mm10_Wild	0.019625	224	35.9593	-0.141927	7.95776203775	-0.658680274	FALSE
Agpat1	genic|chr17:35235869-35236600	chr17	35235869	35236600	34605860	mm10_Wild	0.011055	1372	12.8302	0.232922	7.390749557	1.403299046	FALSE
Agpat1	intergenic|chr17:35784964-35786561	chr17	35784964	35786561	34605860	mm10_Wild	0.011907	1372	12.8302	0.232922	7.390749557	1.403299046	FALSE
Agpat1	genic|chr17:34118981-34119980	chr17	34118981	34119980	34605860	mm10_Wild	0.010325	1372	12.8302	0.232922	7.390749557	1.403299046	FALSE
Agpat1	genic|chr17:33759496-33760796	chr17	33759496	33760796	34605860	mm10_Wild	0.014914	1372	12.8302	0.232922	7.390749557	1.403299046	FALSE
Agpat1	genic|chr17:34120383-34121831	chr17	34120383	34121831	34605860	mm10_Wild	0.020249	1372	12.8302	0.232922	7.390749557	1.403299046	FALSE
Agpat2	genic|chr2:26341200-26342465	chr2	26341200	26342465	26593056	mm10_Wild	0.011769	73	24.5652	0.202612	8.69707650733333	-0.0989960986666667	FALSE
Agpat3	genic|chr10:78222862-78223598	chr10	78222862	78223598	78271562	mm10_Wild	0.685909	881	25.1573	-0.282788	6.6728721875	0.3807727075	FALSE
Agpat3	genic|chr10:78228046-78228546	chr10	78228046	78228546	78271562	mm10_Wild	0.289472	881	25.1573	-0.282788	6.6728721875	0.3807727075	FALSE
Agps	genic|chr2:75682702-75683548	chr2	75682702	75683548	75832176	mm10_Wild	0.017719	115	6.41154	-0.167623	5.70113538733333	-0.0321885406666667	FALSE
Agps	genic|chr2:75703417-75705344	chr2	75703417	75705344	75832176	mm10_Wild	0.044016	115	6.41154	-0.167623	5.70113538733333	-0.0321885406666667	FALSE
Agps	genic|chr2:77169889-77171199	chr2	77169889	77171199	75832176	mm10_Wild	0.010804	115	6.41154	-0.167623	5.70113538733333	-0.0321885406666667	FALSE
Agrn	genic|chr4:155563659-155564618	chr4	155563659	155564618	156165289	mm10_Wild	0.012736	340	5.79036	0.00636474	5.503509536	1.853112033	FALSE
Agrn	intergenic|chr4:155233986-155236184	chr4	155233986	155236184	156165289	mm10_Wild	0.036504	340	5.79036	0.00636474	5.503509536	1.853112033	FALSE
Agrn	genic|chr4:156197127-156198056	chr4	156197127	156198056	156165289	mm10_Wild	0.012345	340	5.79036	0.00636474	5.503509536	1.853112033	FALSE
Agt	intergenic|chr8:124569999-124570499	chr8	124569999	124570499	124556586	mm10_Wild	0.533489	766	2.72665	0.679049	3.753744731	0.435167309	FALSE
Agt	intergenic|chr8:124573563-124574063	chr8	124573563	124574063	124556586	mm10_Wild	0.315349	766	2.72665	0.679049	3.753744731	0.435167309	FALSE
Agtpbp1	genic|chr13:58215229-58216323	chr13	58215229	58216323	59449534	mm10_Wild	0.013691	1150	24.8648	-0.755835	6.99753158471429	-0.395334777	FALSE
Agtpbp1	genic|chr13:58128102-58129414	chr13	58128102	58129414	59449534	mm10_Wild	0.026116	1150	24.8648	-0.755835	6.99753158471429	-0.395334777	FALSE
Agtr1a	genic|chr13:30345392-30345892	chr13	30345392	30345892	30336355	mm10_Wild	0.010668	1144	19.2894	-0.604005	8.3216852385	-0.842431807	FALSE
Agtr1a	genic|chr13:29637537-29638486	chr13	29637537	29638486	30336355	mm10_Wild	0.016889	1144	19.2894	-0.604005	8.3216852385	-0.842431807	FALSE
Agtr1a	genic|chr13:30234901-30235635	chr13	30234901	30235635	30336355	mm10_Wild	0.015269	1144	19.2894	-0.604005	8.3216852385	-0.842431807	FALSE
Agtr1a	genic|chr13:30544897-30545397	chr13	30544897	30545397	30336355	mm10_Wild	0.011476	1144	19.2894	-0.604005	8.3216852385	-0.842431807	FALSE
Agtr1a	intergenic|chr13:28957603-28959159	chr13	28957603	28959159	30336355	mm10_Wild	0.01374	1144	19.2894	-0.604005	8.3216852385	-0.842431807	FALSE
Agtrap	genic|chr4:148056644-148057144	chr4	148056644	148057144	148077060	mm10_Wild	0.990055	327	9.9502	0.19997	4.345781891	2.779643795	FALSE
Ahctf1	intergenic|chr1:180777628-180779090	chr1	180777628	180779090	179744903	mm10_Wild	0.016385	61	5.95088	-0.22885	4.07019533875	2.681056276	FALSE
Ahctf1	genic|chr1:180195603-180196397	chr1	180195603	180196397	179744903	mm10_Wild	0.010381	61	5.95088	-0.22885	4.07019533875	2.681056276	FALSE
Ahctf1	intergenic|chr1:181256487-181257796	chr1	181256487	181257796	179744903	mm10_Wild	0.011107	61	5.95088	-0.22885	4.07019533875	2.681056276	FALSE
Ahctf1	intergenic|chr1:180813648-180814370	chr1	180813648	180814370	179744903	mm10_Wild	0.010125	61	5.95088	-0.22885	4.07019533875	2.681056276	FALSE
Ahctf1	genic|chr1:179552003-179554129	chr1	179552003	179554129	179744903	mm10_Wild	0.013347	61	5.95088	-0.22885	4.07019533875	2.681056276	FALSE
Ahctf1	genic|chr1:179802889-179803806	chr1	179802889	179803806	179744903	mm10_Wild	0.012412	61	5.95088	-0.22885	4.07019533875	2.681056276	FALSE
Ahctf1	genic|chr1:180403894-180404964	chr1	180403894	180404964	179744903	mm10_Wild	0.013438	61	5.95088	-0.22885	4.07019533875	2.681056276	FALSE
Ahctf1	genic|chr1:180179312-180180538	chr1	180179312	180180538	179744903	mm10_Wild	0.015257	61	5.95088	-0.22885	4.07019533875	2.681056276	FALSE
Ahctf1	genic|chr1:180387107-180388079	chr1	180387107	180388079	179744903	mm10_Wild	0.011528	61	5.95088	-0.22885	4.07019533875	2.681056276	FALSE
Ahcy	genic|chr2:156179553-156180701	chr2	156179553	156180701	155059311	mm10_Wild	0.012529	143	8.07689	0.149034	4.92458436966667	1.951113257	FALSE
Ahcy	intergenic|chr2:154374283-154375320	chr2	154374283	154375320	155059311	mm10_Wild	0.010928	143	8.07689	0.149034	4.92458436966667	1.951113257	FALSE
Ahcyl1	genic|chr3:106721727-106722227	chr3	106721727	106722227	107663119	mm10_Wild	0.014894	224	11.0641	0.138566	7.553915168	-0.140870736166667	FALSE
Ahcyl1	genic|chr3:107332255-107333098	chr3	107332255	107333098	107663119	mm10_Wild	0.014145	224	11.0641	0.138566	7.553915168	-0.140870736166667	FALSE
Ahcyl1	genic|chr3:108017442-108017942	chr3	108017442	108017942	107663119	mm10_Wild	0.011047	224	11.0641	0.138566	7.553915168	-0.140870736166667	FALSE
Ahcyl1	genic|chr3:108562090-108562989	chr3	108562090	108562989	107663119	mm10_Wild	0.014298	224	11.0641	0.138566	7.553915168	-0.140870736166667	FALSE
Ahcyl1	genic|chr3:108210100-108211045	chr3	108210100	108211045	107663119	mm10_Wild	0.010117	224	11.0641	0.138566	7.553915168	-0.140870736166667	FALSE
Ahcyl1	genic|chr3:107631275-107632172	chr3	107631275	107632172	107663119	mm10_Wild	0.012384	224	11.0641	0.138566	7.553915168	-0.140870736166667	FALSE
Ahcyl1	genic|chr3:107696222-107697155	chr3	107696222	107697155	107663119	mm10_Wild	0.012246	224	11.0641	0.138566	7.553915168	-0.140870736166667	FALSE
Ahcyl1	genic|chr3:107333148-107334489	chr3	107333148	107334489	107663119	mm10_Wild	0.020977	224	11.0641	0.138566	7.553915168	-0.140870736166667	FALSE
Ahcyl1	genic|chr3:108145731-108146496	chr3	108145731	108146496	107663119	mm10_Wild	0.010446	224	11.0641	0.138566	7.553915168	-0.140870736166667	FALSE
Ahcyl2	genic|chr6:31216428-31217243	chr6	31216428	31217243	29768442	mm10_Wild	0.011299	456	2.07806	0.11032	7.13378218	-0.033474292	FALSE
Ahcyl2	genic|chr6:29747900-29749145	chr6	29747900	29749145	29768442	mm10_Wild	0.133733	456	2.07806	0.11032	7.13378218	-0.033474292	FALSE
Ahcyl2	intergenic|chr6:29431175-29432388	chr6	29431175	29432388	29768442	mm10_Wild	0.018471	456	2.07806	0.11032	7.13378218	-0.033474292	FALSE
Ahdc1	intergenic|chr4:133083504-133084004	chr4	133083504	133084004	133011505	mm10_Wild	0.025246	293	1.75961	0.344696	6.92610605616667	0.250727847	FALSE
Ahdc1	intergenic|chr4:133087504-133088401	chr4	133087504	133088401	133011505	mm10_Wild	0.098557	293	1.75961	0.344696	6.92610605616667	0.250727847	FALSE
Ahdc1	intergenic|chr4:133084679-133085179	chr4	133084679	133085179	133011505	mm10_Wild	0.084773	293	1.75961	0.344696	6.92610605616667	0.250727847	FALSE
Ahdc1	genic|chr4:133055805-133057054	chr4	133055805	133057054	133011505	mm10_Wild	0.370772	293	1.75961	0.344696	6.92610605616667	0.250727847	FALSE
Ahdc1	genic|chr4:133057561-133058061	chr4	133057561	133058061	133011505	mm10_Wild	0.166112	293	1.75961	0.344696	6.92610605616667	0.250727847	FALSE
Ahdc1	genic|chr4:133050243-133050743	chr4	133050243	133050743	133011505	mm10_Wild	0.163651	293	1.75961	0.344696	6.92610605616667	0.250727847	FALSE
Ahdc1	genic|chr4:133131967-133132467	chr4	133131967	133132467	133011505	mm10_Wild	0.011728	293	1.75961	0.344696	6.92610605616667	0.250727847	FALSE
Ahnak	genic|chr19:10416819-10418089	chr19	10416819	10418089	8989283	mm10_Wild	0.010433	1460	119.457	0.096032	8.22859653683333	0.0924103021666667	FALSE
Ahnak	genic|chr19:5841333-5843105	chr19	5841333	5843105	8989283	mm10_Wild	0.0138	1460	119.457	0.096032	8.22859653683333	0.0924103021666667	FALSE
Ahsa1	genic|chr12:86823788-86824619	chr12	86823788	86824619	87266727	mm10_Wild	0.012302	1111	84.7069	0.0485997	NA	NA	FALSE
Ahsa1	genic|chr12:86832230-86833978	chr12	86832230	86833978	87266727	mm10_Wild	0.034858	1111	84.7069	0.0485997	NA	NA	FALSE
Ahsa1	genic|chr12:86884422-86884922	chr12	86884422	86884922	87266727	mm10_Wild	0.012671	1111	84.7069	0.0485997	NA	NA	FALSE
Ahsa1	genic|chr12:86801441-86802301	chr12	86801441	86802301	87266727	mm10_Wild	0.014644	1111	84.7069	0.0485997	NA	NA	FALSE
Ahsa1	genic|chr12:86893934-86895188	chr12	86893934	86895188	87266727	mm10_Wild	0.012091	1111	84.7069	0.0485997	NA	NA	FALSE
Ahsa1	genic|chr12:86816602-86817490	chr12	86816602	86817490	87266727	mm10_Wild	0.011598	1111	84.7069	0.0485997	NA	NA	FALSE
Ahsa2	genic|chr11:20631924-20632424	chr11	20631924	20632424	23487881	mm10_Wild	0.010521	938	8.61175	0.300493	7.164817996	1.083474879	FALSE
Ahsa2	genic|chr11:23497483-23497983	chr11	23497483	23497983	23487881	mm10_Wild	0.010936	938	8.61175	0.300493	7.164817996	1.083474879	FALSE
Ahsa2	genic|chr11:22981921-22982710	chr11	22981921	22982710	23487881	mm10_Wild	0.010049	938	8.61175	0.300493	7.164817996	1.083474879	FALSE
Ahsa2	intergenic|chr11:23772900-23773696	chr11	23772900	23773696	23487881	mm10_Wild	0.011562	938	8.61175	0.300493	7.164817996	1.083474879	FALSE
Ahsa2	intergenic|chr11:23039127-23039950	chr11	23039127	23039950	23487881	mm10_Wild	0.015544	938	8.61175	0.300493	7.164817996	1.083474879	FALSE
Ahsa2	genic|chr11:22859009-22860523	chr11	22859009	22860523	23487881	mm10_Wild	0.030611	938	8.61175	0.300493	7.164817996	1.083474879	FALSE
Ahsa2	intergenic|chr11:22698154-22699229	chr11	22698154	22699229	23487881	mm10_Wild	0.014859	938	8.61175	0.300493	7.164817996	1.083474879	FALSE
Ahsa2	genic|chr11:23770611-23771795	chr11	23770611	23771795	23487881	mm10_Wild	0.031506	938	8.61175	0.300493	7.164817996	1.083474879	FALSE
Ahsa2	genic|chr11:23633251-23634121	chr11	23633251	23634121	23487881	mm10_Wild	0.011098	938	8.61175	0.300493	7.164817996	1.083474879	FALSE
AI597479	genic|chr1:43257607-43258469	chr1	43257607	43258469	43098709	mm10_Wild	0.015015	7	13.1912	-0.0081082	7.396211401	-0.565908346	FALSE
AI597479	genic|chr1:43189566-43190555	chr1	43189566	43190555	43098709	mm10_Wild	0.01608	7	13.1912	-0.0081082	7.396211401	-0.565908346	FALSE
AI597479	genic|chr1:43142873-43143817	chr1	43142873	43143817	43098709	mm10_Wild	0.010944	7	13.1912	-0.0081082	7.396211401	-0.565908346	FALSE
AI597479	genic|chr1:43190617-43191480	chr1	43190617	43191480	43098709	mm10_Wild	0.011867	7	13.1912	-0.0081082	7.396211401	-0.565908346	FALSE
AI597479	genic|chr1:43168561-43169334	chr1	43168561	43169334	43098709	mm10_Wild	0.013736	7	13.1912	-0.0081082	7.396211401	-0.565908346	FALSE
AI597479	genic|chr1:43197289-43197789	chr1	43197289	43197789	43098709	mm10_Wild	0.011197	7	13.1912	-0.0081082	7.396211401	-0.565908346	FALSE
AI597479	genic|chr1:43127837-43128530	chr1	43127837	43128530	43098709	mm10_Wild	0.010562	7	13.1912	-0.0081082	7.396211401	-0.565908346	FALSE
AI597479	genic|chr1:43826974-43828608	chr1	43826974	43828608	43098709	mm10_Wild	0.012187	7	13.1912	-0.0081082	7.396211401	-0.565908346	FALSE
AI597479	genic|chr1:43092106-43092957	chr1	43092106	43092957	43098709	mm10_Wild	0.012919	7	13.1912	-0.0081082	7.396211401	-0.565908346	FALSE
AI597479	genic|chr1:43259574-43260459	chr1	43259574	43260459	43098709	mm10_Wild	0.014358	7	13.1912	-0.0081082	7.396211401	-0.565908346	FALSE
AI597479	genic|chr1:43196380-43197205	chr1	43196380	43197205	43098709	mm10_Wild	0.018562	7	13.1912	-0.0081082	7.396211401	-0.565908346	FALSE
AI987944	intergenic|chr7:44471886-44473957	chr7	44471886	44473957	41372929	mm10_Wild	0.023606	568	5.64852	-0.307994	8.159111811	0.228681334	FALSE
AI987944	genic|chr7:41393306-41393806	chr7	41393306	41393806	41372929	mm10_Wild	0.01005	568	5.64852	-0.307994	8.159111811	0.228681334	FALSE
AI987944	genic|chr7:44868815-44870478	chr7	44868815	44870478	41372929	mm10_Wild	0.01048	568	5.64852	-0.307994	8.159111811	0.228681334	FALSE
Aig1	genic|chr10:13323589-13324455	chr10	13323589	13324455	13647054	mm10_Wild	0.013219	857	5.87237	-0.474982	6.8721756382	-0.600382427	FALSE
Aig1	genic|chr10:13868472-13868972	chr10	13868472	13868972	13647054	mm10_Wild	0.010342	857	5.87237	-0.474982	6.8721756382	-0.600382427	FALSE
Aig1	genic|chr10:14017485-14018284	chr10	14017485	14018284	13647054	mm10_Wild	0.012707	857	5.87237	-0.474982	6.8721756382	-0.600382427	FALSE
Aig1	genic|chr10:12867917-12868755	chr10	12867917	12868755	13647054	mm10_Wild	0.01128	857	5.87237	-0.474982	6.8721756382	-0.600382427	FALSE
Aig1	genic|chr10:13964632-13965132	chr10	13964632	13965132	13647054	mm10_Wild	0.018761	857	5.87237	-0.474982	6.8721756382	-0.600382427	FALSE
Aig1	genic|chr10:12868866-12869630	chr10	12868866	12869630	13647054	mm10_Wild	0.013974	857	5.87237	-0.474982	6.8721756382	-0.600382427	FALSE
Aig1	genic|chr10:13982533-13983423	chr10	13982533	13983423	13647054	mm10_Wild	0.014621	857	5.87237	-0.474982	6.8721756382	-0.600382427	FALSE
Aig1	genic|chr10:13967541-13968041	chr10	13967541	13968041	13647054	mm10_Wild	0.017433	857	5.87237	-0.474982	6.8721756382	-0.600382427	FALSE
Aimp1	genic|chr3:133544002-133545148	chr3	133544002	133545148	132660497	mm10_Wild	0.018812	236	65.7439	-0.0483418	8.031308579	0.420876086	FALSE
Aimp1	genic|chr3:135422713-135423567	chr3	135422713	135423567	132660497	mm10_Wild	0.01236	236	65.7439	-0.0483418	8.031308579	0.420876086	FALSE
Aimp1	genic|chr3:131245482-131246384	chr3	131245482	131246384	132660497	mm10_Wild	0.010451	236	65.7439	-0.0483418	8.031308579	0.420876086	FALSE
Aimp1	intergenic|chr3:133672828-133673760	chr3	133672828	133673760	132660497	mm10_Wild	0.010584	236	65.7439	-0.0483418	8.031308579	0.420876086	FALSE
Aimp1	genic|chr3:131271635-131272527	chr3	131271635	131272527	132660497	mm10_Wild	0.011399	236	65.7439	-0.0483418	8.031308579	0.420876086	FALSE
Aimp1	genic|chr3:135521736-135522871	chr3	135521736	135522871	132660497	mm10_Wild	0.014688	236	65.7439	-0.0483418	8.031308579	0.420876086	FALSE
Aimp2	genic|chr5:144254709-144255871	chr5	144254709	144255871	143902703	mm10_Wild	0.010731	445	13.018	0.0775791	8.413742142	0.232140956	FALSE
Aip	genic|chr19:4201140-4201640	chr19	4201140	4201640	4113755	mm10_Wild	0.539273	1463	13.318	0.292011	2.79093020433333	3.937285497	FALSE
Aip	intergenic|chr19:4207794-4208294	chr19	4207794	4208294	4113755	mm10_Wild	0.423603	1463	13.318	0.292011	2.79093020433333	3.937285497	FALSE
Airn	genic|chr17:13552661-13553161	chr17	13552661	13553161	12741310	mm10_Wild	0.267354	1334	4.25988	-0.0147826	6.7543592865	-0.2465166725	FALSE
Airn	genic|chr17:13550565-13551300	chr17	13550565	13551300	12741310	mm10_Wild	0.140484	1334	4.25988	-0.0147826	6.7543592865	-0.2465166725	FALSE
Airn	genic|chr17:13551665-13552583	chr17	13551665	13552583	12741310	mm10_Wild	0.156502	1334	4.25988	-0.0147826	6.7543592865	-0.2465166725	FALSE
Ak1	intergenic|chr2:32966528-32967871	chr2	32966528	32967871	32621757	mm10_Wild	0.012415	96	205.489	0.0622546	4.388344774	2.963420129	FALSE
Ak1	genic|chr2:30440837-30442664	chr2	30440837	30442664	32621757	mm10_Wild	0.010711	96	205.489	0.0622546	4.388344774	2.963420129	FALSE
Ak2	intergenic|chr4:129033047-129033547	chr4	129033047	129033547	128993223	mm10_Wild	0.952237	286	23.7613	-0.0588765	6.90213797066667	0.0635888366666667	FALSE
Ak3	genic|chr19:32180923-32182334	chr19	32180923	32182334	29020831	mm10_Wild	0.014746	1460	50.6088	0.0373402	7.8639217635	-0.358215588	FALSE
Ak3	genic|chr19:27217787-27219065	chr19	27217787	27219065	29020831	mm10_Wild	0.016944	1460	50.6088	0.0373402	7.8639217635	-0.358215588	FALSE
Ak3	genic|chr19:29805721-29806565	chr19	29805721	29806565	29020831	mm10_Wild	0.012153	1460	50.6088	0.0373402	7.8639217635	-0.358215588	FALSE
Ak3	genic|chr19:28010786-28012367	chr19	28010786	28012367	29020831	mm10_Wild	0.025995	1460	50.6088	0.0373402	7.8639217635	-0.358215588	FALSE
Ak4	genic|chr4:102569949-102570449	chr4	102569949	102570449	101419288	mm10_Wild	0.010054	265	10.8494	-0.208137	7.1320977555	-0.266905976	FALSE
Ak4	genic|chr4:101355789-101356638	chr4	101355789	101356638	101419288	mm10_Wild	0.02216	265	10.8494	-0.208137	7.1320977555	-0.266905976	FALSE
Ak4	genic|chr4:102486493-102487882	chr4	102486493	102487882	101419288	mm10_Wild	0.018679	265	10.8494	-0.208137	7.1320977555	-0.266905976	FALSE
Ak4	genic|chr4:102557625-102558389	chr4	102557625	102558389	101419288	mm10_Wild	0.01185	265	10.8494	-0.208137	7.1320977555	-0.266905976	FALSE
Ak4	genic|chr4:101264882-101265382	chr4	101264882	101265382	101419288	mm10_Wild	0.012828	265	10.8494	-0.208137	7.1320977555	-0.266905976	FALSE
Akap1	genic|chr11:88950953-88951453	chr11	88950953	88951453	88830791	mm10_Wild	0.052403	1020	45.5826	0.0782432	8.2473608338	-0.245460179	FALSE
Akap1	genic|chr11:88485591-88486091	chr11	88485591	88486091	88830791	mm10_Wild	0.080339	1020	45.5826	0.0782432	8.2473608338	-0.245460179	FALSE
Akap1	intergenic|chr11:88958631-88959131	chr11	88958631	88959131	88830791	mm10_Wild	0.051093	1020	45.5826	0.0782432	8.2473608338	-0.245460179	FALSE
Akap1	intergenic|chr11:88253331-88253831	chr11	88253331	88253831	88830791	mm10_Wild	0.091792	1020	45.5826	0.0782432	8.2473608338	-0.245460179	FALSE
Akap1	genic|chr11:88488979-88490639	chr11	88488979	88490639	88830791	mm10_Wild	0.280965	1020	45.5826	0.0782432	8.2473608338	-0.245460179	FALSE
Akap1	intergenic|chr11:88252017-88253144	chr11	88252017	88253144	88830791	mm10_Wild	0.356187	1020	45.5826	0.0782432	8.2473608338	-0.245460179	FALSE
Akap1	intergenic|chr11:88955460-88955960	chr11	88955460	88955960	88830791	mm10_Wild	0.08061	1020	45.5826	0.0782432	8.2473608338	-0.245460179	FALSE
Akap10	intergenic|chr11:61407630-61409076	chr11	61407630	61409076	61871306	mm10_Wild	0.010932	969	3.69658	-0.0709391	7.8439245695	-0.252943482	FALSE
Akap10	genic|chr11:60878044-60879195	chr11	60878044	60879195	61871306	mm10_Wild	0.016441	969	3.69658	-0.0709391	7.8439245695	-0.252943482	FALSE
Akap10	genic|chr11:61366277-61367163	chr11	61366277	61367163	61871306	mm10_Wild	0.012079	969	3.69658	-0.0709391	7.8439245695	-0.252943482	FALSE
Akap10	genic|chr11:62456476-62457762	chr11	62456476	62457762	61871306	mm10_Wild	0.010842	969	3.69658	-0.0709391	7.8439245695	-0.252943482	FALSE
Akap10	genic|chr11:60175661-60177310	chr11	60175661	60177310	61871306	mm10_Wild	0.012572	969	3.69658	-0.0709391	7.8439245695	-0.252943482	FALSE
Akap11	genic|chr14:79389896-79391219	chr14	79389896	79391219	78492245	mm10_Wild	0.019044	1200	8.96808	-0.12471	5.114981938	-0.46872249175	FALSE
Akap11	genic|chr14:79140038-79141539	chr14	79140038	79141539	78492245	mm10_Wild	0.020029	1200	8.96808	-0.12471	5.114981938	-0.46872249175	FALSE
Akap11	genic|chr14:79486424-79487958	chr14	79486424	79487958	78492245	mm10_Wild	0.017733	1200	8.96808	-0.12471	5.114981938	-0.46872249175	FALSE
Akap11	intergenic|chr14:75833931-75835388	chr14	75833931	75835388	78492245	mm10_Wild	0.013542	1200	8.96808	-0.12471	5.114981938	-0.46872249175	FALSE
Akap12	genic|chr10:4387715-4388880	chr10	4387715	4388880	4266328	mm10_Wild	0.02187	857	5.22476	0.62665	0.342172825	2.913329438	FALSE
Akap12	intergenic|chr10:3116361-3116861	chr10	3116361	3116861	4266328	mm10_Wild	0.037008	857	5.22476	0.62665	0.342172825	2.913329438	FALSE
Akap12	genic|chr10:5289112-5289873	chr10	5289112	5289873	4266328	mm10_Wild	0.011882	857	5.22476	0.62665	0.342172825	2.913329438	FALSE
Akap12	intergenic|chr10:3717958-3718843	chr10	3717958	3718843	4266328	mm10_Wild	0.018786	857	5.22476	0.62665	0.342172825	2.913329438	FALSE
Akap12	intergenic|chr10:3113558-3114058	chr10	3113558	3114058	4266328	mm10_Wild	0.018557	857	5.22476	0.62665	0.342172825	2.913329438	FALSE
Akap12	intergenic|chr10:3336797-3337587	chr10	3336797	3337587	4266328	mm10_Wild	0.017357	857	5.22476	0.62665	0.342172825	2.913329438	FALSE
Akap12	intergenic|chr10:3112154-3113107	chr10	3112154	3113107	4266328	mm10_Wild	0.034901	857	5.22476	0.62665	0.342172825	2.913329438	FALSE
Akap12	intergenic|chr10:3337653-3338153	chr10	3337653	3338153	4266328	mm10_Wild	0.010911	857	5.22476	0.62665	0.342172825	2.913329438	FALSE
Akap12	genic|chr10:5823541-5824469	chr10	5823541	5824469	4266328	mm10_Wild	0.016718	857	5.22476	0.62665	0.342172825	2.913329438	FALSE
Akap12	genic|chr10:5068654-5069154	chr10	5068654	5069154	4266328	mm10_Wild	0.014931	857	5.22476	0.62665	0.342172825	2.913329438	FALSE
Akap12	genic|chr10:4386311-4387506	chr10	4386311	4387506	4266328	mm10_Wild	0.023483	857	5.22476	0.62665	0.342172825	2.913329438	FALSE
Akap13	intergenic|chr7:73594638-73595990	chr7	73594638	73595990	75455533	mm10_Wild	0.011674	595	10.7995	0.187302	7.74557119566667	-0.143873055722222	FALSE
Akap13	genic|chr7:80114131-80115865	chr7	80114131	80115865	75455533	mm10_Wild	0.010404	595	10.7995	0.187302	7.74557119566667	-0.143873055722222	FALSE
Akap13	intergenic|chr7:73617233-73619034	chr7	73617233	73619034	75455533	mm10_Wild	0.017546	595	10.7995	0.187302	7.74557119566667	-0.143873055722222	FALSE
Akap13	genic|chr7:74554264-74555728	chr7	74554264	74555728	75455533	mm10_Wild	0.016099	595	10.7995	0.187302	7.74557119566667	-0.143873055722222	FALSE
Akap13	genic|chr7:74421714-74422621	chr7	74421714	74422621	75455533	mm10_Wild	0.012695	595	10.7995	0.187302	7.74557119566667	-0.143873055722222	FALSE
Akap13	genic|chr7:74381632-74382386	chr7	74381632	74382386	75455533	mm10_Wild	0.012595	595	10.7995	0.187302	7.74557119566667	-0.143873055722222	FALSE
Akap6	genic|chr12:52503212-52504356	chr12	52503212	52504356	52699382	mm10_Wild	0.023044	1097	49.0577	0.11687	6.83785603455556	0.0660143642222222	FALSE
Akap6	genic|chr12:52790308-52791141	chr12	52790308	52791141	52699382	mm10_Wild	0.010135	1097	49.0577	0.11687	6.83785603455556	0.0660143642222222	FALSE
Akap6	genic|chr12:52603103-52605246	chr12	52603103	52605246	52699382	mm10_Wild	0.034015	1097	49.0577	0.11687	6.83785603455556	0.0660143642222222	FALSE
Akap6	genic|chr12:52853400-52853900	chr12	52853400	52853900	52699382	mm10_Wild	0.012458	1097	49.0577	0.11687	6.83785603455556	0.0660143642222222	FALSE
Akap6	genic|chr12:52867608-52868570	chr12	52867608	52868570	52699382	mm10_Wild	0.010666	1097	49.0577	0.11687	6.83785603455556	0.0660143642222222	FALSE
Akap6	genic|chr12:52877156-52877656	chr12	52877156	52877656	52699382	mm10_Wild	0.014219	1097	49.0577	0.11687	6.83785603455556	0.0660143642222222	FALSE
Akap6	genic|chr12:51828969-51830084	chr12	51828969	51830084	52699382	mm10_Wild	0.032091	1097	49.0577	0.11687	6.83785603455556	0.0660143642222222	FALSE
Akap6	genic|chr12:52854246-52854746	chr12	52854246	52854746	52699382	mm10_Wild	0.015266	1097	49.0577	0.11687	6.83785603455556	0.0660143642222222	FALSE
Akap6	genic|chr12:51691549-51692508	chr12	51691549	51692508	52699382	mm10_Wild	0.031628	1097	49.0577	0.11687	6.83785603455556	0.0660143642222222	FALSE
Akap6	genic|chr12:51970963-51971746	chr12	51970963	51971746	52699382	mm10_Wild	0.015264	1097	49.0577	0.11687	6.83785603455556	0.0660143642222222	FALSE
Akap7	genic|chr10:25539514-25540014	chr10	25539514	25540014	25169089	mm10_Wild	0.012227	858	12.1452	-0.464975	5.89676961	0.846226071	FALSE
Akap7	genic|chr10:24596794-24597294	chr10	24596794	24597294	25169089	mm10_Wild	0.010988	858	12.1452	-0.464975	5.89676961	0.846226071	FALSE
Akap7	genic|chr10:26374009-26375168	chr10	26374009	26375168	25169089	mm10_Wild	0.01047	858	12.1452	-0.464975	5.89676961	0.846226071	FALSE
Akap7	genic|chr10:25296757-25297257	chr10	25296757	25297257	25169089	mm10_Wild	0.01392	858	12.1452	-0.464975	5.89676961	0.846226071	FALSE
Akap7	genic|chr10:22730959-22731917	chr10	22730959	22731917	25169089	mm10_Wild	0.012736	858	12.1452	-0.464975	5.89676961	0.846226071	FALSE
Akap8	genic|chr17:31856230-31857170	chr17	31856230	31857170	32303671	mm10_Wild	0.011748	1372	11.5915	-0.273688	7.328768596	1.220848461	FALSE
Akap8	genic|chr17:34120383-34121831	chr17	34120383	34121831	32303671	mm10_Wild	0.01074	1372	11.5915	-0.273688	7.328768596	1.220848461	FALSE
Akap8l	genic|chr17:34120383-34121831	chr17	34120383	34121831	32321423	mm10_Wild	0.010826	1372	22.0502	-0.0806594	5.458507978	0.624717974	FALSE
Akap8l	genic|chr17:31856230-31857170	chr17	31856230	31857170	32321423	mm10_Wild	0.011741	1372	22.0502	-0.0806594	5.458507978	0.624717974	FALSE
Akap9	genic|chr5:5514385-5514885	chr5	5514385	5514885	3928185	mm10_Wild	0.029581	345	7.693	-0.0346231	7.07669920725	-0.83057911575	FALSE
Akap9	genic|chr5:4067232-4067732	chr5	4067232	4067732	3928185	mm10_Wild	0.01146	345	7.693	-0.0346231	7.07669920725	-0.83057911575	FALSE
Akap9	genic|chr5:3465872-3466854	chr5	3465872	3466854	3928185	mm10_Wild	0.017764	345	7.693	-0.0346231	7.07669920725	-0.83057911575	FALSE
Akap9	genic|chr5:4757758-4758529	chr5	4757758	4758529	3928185	mm10_Wild	0.01894	345	7.693	-0.0346231	7.07669920725	-0.83057911575	FALSE
Akap9	genic|chr5:4103970-4104867	chr5	4103970	4104867	3928185	mm10_Wild	0.022519	345	7.693	-0.0346231	7.07669920725	-0.83057911575	FALSE
Akap9	genic|chr5:3381005-3381505	chr5	3381005	3381505	3928185	mm10_Wild	0.011203	345	7.693	-0.0346231	7.07669920725	-0.83057911575	FALSE
Akap9	genic|chr5:4066543-4067043	chr5	4066543	4067043	3928185	mm10_Wild	0.010864	345	7.693	-0.0346231	7.07669920725	-0.83057911575	FALSE
Akap9	genic|chr5:5379835-5381130	chr5	5379835	5381130	3928185	mm10_Wild	0.014984	345	7.693	-0.0346231	7.07669920725	-0.83057911575	FALSE
Akap9	genic|chr5:3647340-3648148	chr5	3647340	3648148	3928185	mm10_Wild	0.025821	345	7.693	-0.0346231	7.07669920725	-0.83057911575	FALSE
Akirin1	genic|chr4:123664371-123665214	chr4	123664371	123665214	123735194	mm10_Wild	0.010512	280	10.0823	0.136291	5.4032851725	1.0070753075	FALSE
Akirin1	genic|chr4:122885652-122886599	chr4	122885652	122886599	123735194	mm10_Wild	0.014751	280	10.0823	0.136291	5.4032851725	1.0070753075	FALSE
Akirin1	genic|chr4:123411279-123413148	chr4	123411279	123413148	123735194	mm10_Wild	0.015596	280	10.0823	0.136291	5.4032851725	1.0070753075	FALSE
Akirin1	genic|chr4:123284273-123285557	chr4	123284273	123285557	123735194	mm10_Wild	0.011295	280	10.0823	0.136291	5.4032851725	1.0070753075	FALSE
Akirin2	genic|chr4:33261374-33261874	chr4	33261374	33261874	34550614	mm10_Wild	0.011006	244	20.7038	-0.349484	8.1004507985	-0.4416599605	FALSE
Akirin2	genic|chr4:35225440-35226273	chr4	35225440	35226273	34550614	mm10_Wild	0.023243	244	20.7038	-0.349484	8.1004507985	-0.4416599605	FALSE
Akirin2	genic|chr4:34882789-34883289	chr4	34882789	34883289	34550614	mm10_Wild	0.013108	244	20.7038	-0.349484	8.1004507985	-0.4416599605	FALSE
Akirin2	genic|chr4:33189115-33189615	chr4	33189115	33189615	34550614	mm10_Wild	0.022401	244	20.7038	-0.349484	8.1004507985	-0.4416599605	FALSE
Akirin2	genic|chr4:32238906-32239884	chr4	32238906	32239884	34550614	mm10_Wild	0.01244	244	20.7038	-0.349484	8.1004507985	-0.4416599605	FALSE
Akirin2	genic|chr4:33247471-33248913	chr4	33247471	33248913	34550614	mm10_Wild	0.053731	244	20.7038	-0.349484	8.1004507985	-0.4416599605	FALSE
Akirin2	genic|chr4:34882273-34882773	chr4	34882273	34882773	34550614	mm10_Wild	0.01075	244	20.7038	-0.349484	8.1004507985	-0.4416599605	FALSE
Akr1b10	genic|chr6:29747900-29749145	chr6	29747900	29749145	34384246	mm10_Wild	0.048862	456	31.7099	-0.438236	5.768581118	0.786232238	FALSE
Akr1b3	genic|chr6:29747900-29749145	chr6	29747900	29749145	34303929	mm10_Wild	0.048896	456	50.1934	-0.118129	7.43167650075	-0.5675183935	FALSE
Akr1b8	genic|chr6:29747900-29749145	chr6	29747900	29749145	34354145	mm10_Wild	0.048767	456	1.87025	-0.0237187	NA	NA	FALSE
Akr1c14	genic|chr13:3610926-3611426	chr13	3610926	3611426	4059590	mm10_Wild	0.014312	1142	1.78682	0.155324	5.5575171125	1.025494796	FALSE
Akr1c14	genic|chr13:5863959-5864904	chr13	5863959	5864904	4059590	mm10_Wild	0.012662	1142	1.78682	0.155324	5.5575171125	1.025494796	FALSE
Akr1c14	intergenic|chr13:4772189-4772689	chr13	4772189	4772689	4059590	mm10_Wild	0.01793	1142	1.78682	0.155324	5.5575171125	1.025494796	FALSE
Akr1c14	intergenic|chr13:4770429-4770929	chr13	4770429	4770929	4059590	mm10_Wild	0.010438	1142	1.78682	0.155324	5.5575171125	1.025494796	FALSE
Akr1c14	genic|chr13:5862155-5862655	chr13	5862155	5862655	4059590	mm10_Wild	0.012162	1142	1.78682	0.155324	5.5575171125	1.025494796	FALSE
Akr1c14	genic|chr13:6633594-6634399	chr13	6633594	6634399	4059590	mm10_Wild	0.010978	1142	1.78682	0.155324	5.5575171125	1.025494796	FALSE
Akr1c14	intergenic|chr13:4656394-4656894	chr13	4656394	4656894	4059590	mm10_Wild	0.013531	1142	1.78682	0.155324	5.5575171125	1.025494796	FALSE
Akr1c14	genic|chr13:5869671-5871007	chr13	5869671	5871007	4059590	mm10_Wild	0.013038	1142	1.78682	0.155324	5.5575171125	1.025494796	FALSE
Akr1c14	intergenic|chr13:4662456-4662956	chr13	4662456	4662956	4059590	mm10_Wild	0.010153	1142	1.78682	0.155324	5.5575171125	1.025494796	FALSE
Akr1c14	intergenic|chr13:4771242-4771742	chr13	4771242	4771742	4059590	mm10_Wild	0.036444	1142	1.78682	0.155324	5.5575171125	1.025494796	FALSE
Akr1c14	intergenic|chr13:5603991-5604869	chr13	5603991	5604869	4059590	mm10_Wild	0.016053	1142	1.78682	0.155324	5.5575171125	1.025494796	FALSE
Akr1e1	genic|chr13:5863959-5864904	chr13	5863959	5864904	4592489	mm10_Wild	0.013718	1142	13.0246	-0.535247	6.564958083	0.266539074	FALSE
Akr1e1	intergenic|chr13:4656394-4656894	chr13	4656394	4656894	4592489	mm10_Wild	0.010812	1142	13.0246	-0.535247	6.564958083	0.266539074	FALSE
Akr1e1	genic|chr13:5862989-5863489	chr13	5862989	5863489	4592489	mm10_Wild	0.010707	1142	13.0246	-0.535247	6.564958083	0.266539074	FALSE
Akr1e1	genic|chr13:3610926-3611426	chr13	3610926	3611426	4592489	mm10_Wild	0.011436	1142	13.0246	-0.535247	6.564958083	0.266539074	FALSE
Akr1e1	genic|chr13:6633594-6634399	chr13	6633594	6634399	4592489	mm10_Wild	0.010734	1142	13.0246	-0.535247	6.564958083	0.266539074	FALSE
Akr1e1	genic|chr13:5862155-5862655	chr13	5862155	5862655	4592489	mm10_Wild	0.013182	1142	13.0246	-0.535247	6.564958083	0.266539074	FALSE
Akr1e1	intergenic|chr13:4771242-4771742	chr13	4771242	4771742	4592489	mm10_Wild	0.029121	1142	13.0246	-0.535247	6.564958083	0.266539074	FALSE
Akr1e1	intergenic|chr13:4772189-4772689	chr13	4772189	4772689	4592489	mm10_Wild	0.014327	1142	13.0246	-0.535247	6.564958083	0.266539074	FALSE
Akr1e1	intergenic|chr13:5603991-5604869	chr13	5603991	5604869	4592489	mm10_Wild	0.018534	1142	13.0246	-0.535247	6.564958083	0.266539074	FALSE
Akr1e1	genic|chr13:5869671-5871007	chr13	5869671	5871007	4592489	mm10_Wild	0.014108	1142	13.0246	-0.535247	6.564958083	0.266539074	FALSE
Akt1	genic|chr12:112706853-112707353	chr12	112706853	112707353	112653820	mm10_Wild	0.980089	1134	31.0764	0.553732	7.8858914575	0.490777509	FALSE
Akt1s1	genic|chr7:44929116-44930413	chr7	44929116	44930413	44849223	mm10_Wild	0.393274	572	5.72712	0.304149	NA	NA	FALSE
Akt1s1	genic|chr7:44892327-44892827	chr7	44892327	44892827	44849223	mm10_Wild	0.312764	572	5.72712	0.304149	NA	NA	FALSE
Akt3	intergenic|chr1:178368608-178369494	chr1	178368608	178369494	177020075	mm10_Wild	0.010554	61	2.87906	0.433332	4.21946467077778	0.687640252555555	FALSE
Akt3	genic|chr1:178336679-178337179	chr1	178336679	178337179	177020075	mm10_Wild	0.011116	61	2.87906	0.433332	4.21946467077778	0.687640252555555	FALSE
Akt3	genic|chr1:178337339-178338210	chr1	178337339	178338210	177020075	mm10_Wild	0.01452	61	2.87906	0.433332	4.21946467077778	0.687640252555555	FALSE
Aktip	genic|chr8:91800686-91802451	chr8	91800686	91802451	91111780	mm10_Wild	0.024503	729	29.8055	-0.20266	1.688461391	2.963448888	FALSE
Aktip	intergenic|chr8:91966883-91968260	chr8	91966883	91968260	91111780	mm10_Wild	0.011366	729	29.8055	-0.20266	1.688461391	2.963448888	FALSE
Aktip	genic|chr8:90907722-90909706	chr8	90907722	90909706	91111780	mm10_Wild	0.023627	729	29.8055	-0.20266	1.688461391	2.963448888	FALSE
Alad	genic|chr4:62485203-62485703	chr4	62485203	62485703	62505983	mm10_Wild	0.97318	262	19.9557	-0.126859	8.677859842	0.207016308	FALSE
Alas1	genic|chr9:107632681-107634426	chr9	107632681	107634426	106233454	mm10_Wild	0.010033	828	57.6053	0.042983	4.9985443425	1.2295737405	FALSE
Alas1	genic|chr9:105494368-105496075	chr9	105494368	105496075	106233454	mm10_Wild	0.010211	828	57.6053	0.042983	4.9985443425	1.2295737405	FALSE
Aldh16a1	genic|chr7:45075005-45075924	chr7	45075005	45075924	45141832	mm10_Wild	0.986652	575	1.45714	0.512353	NA	NA	FALSE
Aldh18a1	genic|chr19:40436380-40437401	chr19	40436380	40437401	40550256	mm10_Wild	0.01298	1460	2.27904	0.536765	5.404357117	0.5248530695	FALSE
Aldh18a1	genic|chr19:40376778-40377879	chr19	40376778	40377879	40550256	mm10_Wild	0.019607	1460	2.27904	0.536765	5.404357117	0.5248530695	FALSE
Aldh18a1	genic|chr19:40370087-40370587	chr19	40370087	40370587	40550256	mm10_Wild	0.010099	1460	2.27904	0.536765	5.404357117	0.5248530695	FALSE
Aldh18a1	genic|chr19:41263182-41264041	chr19	41263182	41264041	40550256	mm10_Wild	0.011207	1460	2.27904	0.536765	5.404357117	0.5248530695	FALSE
Aldh1a1	genic|chr19:21273583-21274718	chr19	21273583	21274718	20492582	mm10_Wild	0.024597	1460	2.90299	0.924096	3.745970832	0.667936086	FALSE
Aldh1a1	intergenic|chr19:23134102-23136477	chr19	23134102	23136477	20492582	mm10_Wild	0.051977	1460	2.90299	0.924096	3.745970832	0.667936086	FALSE
Aldh1a2	intergenic|chr9:72639745-72640857	chr9	72639745	72640857	71215788	mm10_Wild	0.010562	814	1.74935	-0.0334694	3.767933363	2.634231566	FALSE
Aldh1a2	genic|chr9:70502982-70504299	chr9	70502982	70504299	71215788	mm10_Wild	0.016102	814	1.74935	-0.0334694	3.767933363	2.634231566	FALSE
Aldh1a2	genic|chr9:71485151-71486423	chr9	71485151	71486423	71215788	mm10_Wild	0.015752	814	1.74935	-0.0334694	3.767933363	2.634231566	FALSE
Aldh1b1	genic|chr4:42952010-42954420	chr4	42952010	42954420	45799021	mm10_Wild	0.013795	246	6.41568	0.194742	NA	NA	FALSE
Aldh1b1	genic|chr4:45408330-45409632	chr4	45408330	45409632	45799021	mm10_Wild	0.010234	246	6.41568	0.194742	NA	NA	FALSE
Aldh1b1	genic|chr4:45474675-45475549	chr4	45474675	45475549	45799021	mm10_Wild	0.013328	246	6.41568	0.194742	NA	NA	FALSE
Aldh1b1	intergenic|chr4:47592222-47594768	chr4	47592222	47594768	45799021	mm10_Wild	0.019032	246	6.41568	0.194742	NA	NA	FALSE
Aldh1b1	genic|chr4:45529876-45531332	chr4	45529876	45531332	45799021	mm10_Wild	0.019655	246	6.41568	0.194742	NA	NA	FALSE
Aldh1b1	genic|chr4:45037516-45039122	chr4	45037516	45039122	45799021	mm10_Wild	0.011417	246	6.41568	0.194742	NA	NA	FALSE
Aldh1l1	intergenic|chr6:90518759-90519259	chr6	90518759	90519259	90550792	mm10_Wild	0.958523	481	4.98474	-0.0318958	5.86591637525	0.11856024875	FALSE
Aldh1l2	genic|chr10:82858746-82860700	chr10	82858746	82860700	83487446	mm10_Wild	0.01454	885	1.28791	-0.844799	5.22665255	0.527821696	FALSE
Aldh1l2	genic|chr10:84440743-84441581	chr10	84440743	84441581	83487446	mm10_Wild	0.010197	885	1.28791	-0.844799	5.22665255	0.527821696	FALSE
Aldh2	genic|chr5:121593141-121594509	chr5	121593141	121594509	121566026	mm10_Wild	0.78754	396	24.1775	-0.333264	5.860505356	1.323712357	FALSE
Aldh2	intergenic|chr5:121596228-121596728	chr5	121596228	121596728	121566026	mm10_Wild	0.168733	396	24.1775	-0.333264	5.860505356	1.323712357	FALSE
Aldh3a2	genic|chr11:60175661-60177310	chr11	60175661	60177310	61223416	mm10_Wild	0.017725	969	5.12611	0.242511	5.9272624015	0.841319271	FALSE
Aldh3a2	intergenic|chr11:61407630-61409076	chr11	61407630	61409076	61223416	mm10_Wild	0.010136	969	5.12611	0.242511	5.9272624015	0.841319271	FALSE
Aldh3a2	genic|chr11:60726550-60727682	chr11	60726550	60727682	61223416	mm10_Wild	0.010229	969	5.12611	0.242511	5.9272624015	0.841319271	FALSE
Aldh3a2	genic|chr11:60878044-60879195	chr11	60878044	60879195	61223416	mm10_Wild	0.015244	969	5.12611	0.242511	5.9272624015	0.841319271	FALSE
Aldh3a2	genic|chr11:61366277-61367163	chr11	61366277	61367163	61223416	mm10_Wild	0.011199	969	5.12611	0.242511	5.9272624015	0.841319271	FALSE
Aldh5a1	genic|chr13:24824616-24825406	chr13	24824616	24825406	24907578	mm10_Wild	0.010471	1144	9.21321	-0.349174	6.3841569585	-0.372227775	FALSE
Aldh5a1	genic|chr13:24825445-24826120	chr13	24825445	24826120	24907578	mm10_Wild	0.012394	1144	9.21321	-0.349174	6.3841569585	-0.372227775	FALSE
Aldh5a1	intergenic|chr13:24800009-24800509	chr13	24800009	24800509	24907578	mm10_Wild	0.012327	1144	9.21321	-0.349174	6.3841569585	-0.372227775	FALSE
Aldh5a1	genic|chr13:23739319-23740129	chr13	23739319	23740129	24907578	mm10_Wild	0.01218	1144	9.21321	-0.349174	6.3841569585	-0.372227775	FALSE
Aldh5a1	intergenic|chr13:25050191-25050691	chr13	25050191	25050691	24907578	mm10_Wild	0.013573	1144	9.21321	-0.349174	6.3841569585	-0.372227775	FALSE
Aldh5a1	genic|chr13:23562249-23563445	chr13	23562249	23563445	24907578	mm10_Wild	0.015176	1144	9.21321	-0.349174	6.3841569585	-0.372227775	FALSE
Aldh5a1	genic|chr13:23710118-23711015	chr13	23710118	23711015	24907578	mm10_Wild	0.011318	1144	9.21321	-0.349174	6.3841569585	-0.372227775	FALSE
Aldh5a1	genic|chr13:24760398-24761936	chr13	24760398	24761936	24907578	mm10_Wild	0.02322	1144	9.21321	-0.349174	6.3841569585	-0.372227775	FALSE
Aldh5a1	intergenic|chr13:23445564-23447012	chr13	23445564	23447012	24907578	mm10_Wild	0.011018	1144	9.21321	-0.349174	6.3841569585	-0.372227775	FALSE
Aldh5a1	genic|chr13:25020007-25020808	chr13	25020007	25020808	24907578	mm10_Wild	0.016989	1144	9.21321	-0.349174	6.3841569585	-0.372227775	FALSE
Aldh6a1	genic|chr12:86832230-86833978	chr12	86832230	86833978	84430720	mm10_Wild	0.013038	1111	85.9276	-0.65306	7.704511361	0.35442429	FALSE
Aldh6a1	genic|chr12:85472190-85472690	chr12	85472190	85472690	84430720	mm10_Wild	0.01016	1111	85.9276	-0.65306	7.704511361	0.35442429	FALSE
Aldh6a1	genic|chr12:84193685-84194435	chr12	84193685	84194435	84430720	mm10_Wild	0.012386	1111	85.9276	-0.65306	7.704511361	0.35442429	FALSE
Aldh6a1	genic|chr12:85435919-85436711	chr12	85435919	85436711	84430720	mm10_Wild	0.010782	1111	85.9276	-0.65306	7.704511361	0.35442429	FALSE
Aldh7a1	genic|chr18:56924496-56925985	chr18	56924496	56925985	56525735	mm10_Wild	0.016788	1442	6.49135	0.0468767	6.3271322805	-0.2090608205	FALSE
Aldh7a1	genic|chr18:56572524-56573363	chr18	56572524	56573363	56525735	mm10_Wild	0.010083	1442	6.49135	0.0468767	6.3271322805	-0.2090608205	FALSE
Aldh7a1	intergenic|chr18:61447044-61448450	chr18	61447044	61448450	56525735	mm10_Wild	0.012269	1442	6.49135	0.0468767	6.3271322805	-0.2090608205	FALSE
Aldh7a1	intergenic|chr18:55133401-55134501	chr18	55133401	55134501	56525735	mm10_Wild	0.017687	1442	6.49135	0.0468767	6.3271322805	-0.2090608205	FALSE
Aldh9a1	genic|chr1:167393422-167394475	chr1	167393422	167394475	167349990	mm10_Wild	0.016174	52	11.6529	-0.735939	8.641347833	-0.943649985	FALSE
Aldh9a1	genic|chr1:166408995-166410321	chr1	166408995	166410321	167349990	mm10_Wild	0.010169	52	11.6529	-0.735939	8.641347833	-0.943649985	FALSE
Aldh9a1	genic|chr1:167269217-167270150	chr1	167269217	167270150	167349990	mm10_Wild	0.020244	52	11.6529	-0.735939	8.641347833	-0.943649985	FALSE
Aldh9a1	genic|chr1:168382533-168383328	chr1	168382533	168383328	167349990	mm10_Wild	0.012159	52	11.6529	-0.735939	8.641347833	-0.943649985	FALSE
Aldoa	genic|chr7:127345257-127346054	chr7	127345257	127346054	126795233	mm10_Wild	0.010714	634	1144.34	0.117103	6.8962962635	1.1446901625	FALSE
Aldoa	genic|chr7:128528944-128530055	chr7	128528944	128530055	126795233	mm10_Wild	0.010179	634	1144.34	0.117103	6.8962962635	1.1446901625	FALSE
Aldoa	genic|chr7:126502548-126503820	chr7	126502548	126503820	126795233	mm10_Wild	0.012493	634	1144.34	0.117103	6.8962962635	1.1446901625	FALSE
Aldob	genic|chr4:45529876-45531332	chr4	45529876	45531332	49535992	mm10_Wild	0.011596	246	8.40412	-2.43958	6.0111067515	-1.0601104495	FALSE
Aldob	intergenic|chr4:47603181-47604451	chr4	47603181	47604451	49535992	mm10_Wild	0.017635	246	8.40412	-2.43958	6.0111067515	-1.0601104495	FALSE
Aldob	intergenic|chr4:48042866-48043741	chr4	48042866	48043741	49535992	mm10_Wild	0.019713	246	8.40412	-2.43958	6.0111067515	-1.0601104495	FALSE
Aldob	intergenic|chr4:47592222-47594768	chr4	47592222	47594768	49535992	mm10_Wild	0.035049	246	8.40412	-2.43958	6.0111067515	-1.0601104495	FALSE
Alg1	genic|chr16:5255651-5256151	chr16	5255651	5256151	5233620	mm10_Wild	0.550891	1287	3.80681	0.46964	6.766337151	0.812318881	FALSE
Alg1	genic|chr16:5254503-5255003	chr16	5254503	5255003	5233620	mm10_Wild	0.436156	1287	3.80681	0.46964	6.766337151	0.812318881	FALSE
Alg10b	genic|chr15:88866953-88868511	chr15	88866953	88868511	90224310	mm10_Wild	0.016391	1261	8.92364	-0.538452	5.663492487	1.151613858	FALSE
Alg10b	genic|chr15:89373464-89374236	chr15	89373464	89374236	90224310	mm10_Wild	0.011685	1261	8.92364	-0.538452	5.663492487	1.151613858	FALSE
Alg10b	genic|chr15:88863720-88864589	chr15	88863720	88864589	90224310	mm10_Wild	0.011087	1261	8.92364	-0.538452	5.663492487	1.151613858	FALSE
Alg10b	genic|chr15:89497218-89498660	chr15	89497218	89498660	90224310	mm10_Wild	0.011257	1261	8.92364	-0.538452	5.663492487	1.151613858	FALSE
Alg10b	genic|chr15:89196067-89196567	chr15	89196067	89196567	90224310	mm10_Wild	0.013464	1261	8.92364	-0.538452	5.663492487	1.151613858	FALSE
Alg10b	genic|chr15:89429484-89430366	chr15	89429484	89430366	90224310	mm10_Wild	0.019637	1261	8.92364	-0.538452	5.663492487	1.151613858	FALSE
Alg10b	genic|chr15:88838984-88840877	chr15	88838984	88840877	90224310	mm10_Wild	0.013826	1261	8.92364	-0.538452	5.663492487	1.151613858	FALSE
Alg11	genic|chr8:22531324-22532249	chr8	22531324	22532249	22060720	mm10_Wild	0.012213	681	2.76635	-0.118472	NA	NA	FALSE
Alg11	genic|chr8:22653087-22653907	chr8	22653087	22653907	22060720	mm10_Wild	0.010231	681	2.76635	-0.118472	NA	NA	FALSE
Alg11	genic|chr8:22593372-22594160	chr8	22593372	22594160	22060720	mm10_Wild	0.018456	681	2.76635	-0.118472	NA	NA	FALSE
Alg11	genic|chr8:23149032-23150145	chr8	23149032	23150145	22060720	mm10_Wild	0.010486	681	2.76635	-0.118472	NA	NA	FALSE
Alg11	genic|chr8:22507581-22508966	chr8	22507581	22508966	22060720	mm10_Wild	0.017632	681	2.76635	-0.118472	NA	NA	FALSE
Alg11	genic|chr8:22465444-22466361	chr8	22465444	22466361	22060720	mm10_Wild	0.013968	681	2.76635	-0.118472	NA	NA	FALSE
Alg11	genic|chr8:22565449-22566382	chr8	22565449	22566382	22060720	mm10_Wild	0.017157	681	2.76635	-0.118472	NA	NA	FALSE
Alg12	genic|chr15:89196067-89196567	chr15	89196067	89196567	88805242	mm10_Wild	0.011556	1261	3.37261	0.12624	2.93034383	3.37795473	FALSE
Alg12	genic|chr15:89429484-89430366	chr15	89429484	89430366	88805242	mm10_Wild	0.016454	1261	3.37261	0.12624	2.93034383	3.37795473	FALSE
Alg12	genic|chr15:88866953-88868511	chr15	88866953	88868511	88805242	mm10_Wild	0.017906	1261	3.37261	0.12624	2.93034383	3.37795473	FALSE
Alg12	genic|chr15:88863720-88864589	chr15	88863720	88864589	88805242	mm10_Wild	0.01214	1261	3.37261	0.12624	2.93034383	3.37795473	FALSE
Alg12	genic|chr15:88838984-88840877	chr15	88838984	88840877	88805242	mm10_Wild	0.015373	1261	3.37261	0.12624	2.93034383	3.37795473	FALSE
Alg14	genic|chr3:119782711-119783474	chr3	119782711	119783474	121291739	mm10_Wild	0.010824	224	9.04069	-0.0584961	8.539392682	0.479775218	FALSE
Alg14	genic|chr3:123034074-123034978	chr3	123034074	123034978	121291739	mm10_Wild	0.011703	224	9.04069	-0.0584961	8.539392682	0.479775218	FALSE
Alg14	intergenic|chr3:121735930-121737067	chr3	121735930	121737067	121291739	mm10_Wild	0.01793	224	9.04069	-0.0584961	8.539392682	0.479775218	FALSE
Alg14	genic|chr3:121814806-121815596	chr3	121814806	121815596	121291739	mm10_Wild	0.01538	224	9.04069	-0.0584961	8.539392682	0.479775218	FALSE
Alg14	genic|chr3:122983792-122985054	chr3	122983792	122985054	121291739	mm10_Wild	0.013833	224	9.04069	-0.0584961	8.539392682	0.479775218	FALSE
Alg2	intergenic|chr4:47592222-47594768	chr4	47592222	47594768	47469832	mm10_Wild	0.039438	246	2.82993	-0.698134	6.74402122	0.772928122	FALSE
Alg2	genic|chr4:45529876-45531332	chr4	45529876	45531332	47469832	mm10_Wild	0.013764	246	2.82993	-0.698134	6.74402122	0.772928122	FALSE
Alg2	genic|chr4:42952010-42954420	chr4	42952010	42954420	47469832	mm10_Wild	0.0115	246	2.82993	-0.698134	6.74402122	0.772928122	FALSE
Alg2	intergenic|chr4:48042866-48043741	chr4	48042866	48043741	47469832	mm10_Wild	0.017638	246	2.82993	-0.698134	6.74402122	0.772928122	FALSE
Alg2	intergenic|chr4:47603181-47604451	chr4	47603181	47604451	47469832	mm10_Wild	0.019752	246	2.82993	-0.698134	6.74402122	0.772928122	FALSE
Alg3	intergenic|chr16:20693194-20693694	chr16	20693194	20693694	20605457	mm10_Wild	0.395503	1303	2.87287	0.125716	7.100035936	0.736941056	FALSE
Alg3	genic|chr16:20699478-20699978	chr16	20699478	20699978	20605457	mm10_Wild	0.106545	1303	2.87287	0.125716	7.100035936	0.736941056	FALSE
Alg3	genic|chr16:20695983-20696483	chr16	20695983	20696483	20605457	mm10_Wild	0.130103	1303	2.87287	0.125716	7.100035936	0.736941056	FALSE
Alg5	genic|chr3:54806994-54808210	chr3	54806994	54808210	54735538	mm10_Wild	0.011987	193	3.59634	0.0953308	NA	NA	FALSE
Alg5	genic|chr3:53635634-53636498	chr3	53635634	53636498	54735538	mm10_Wild	0.010237	193	3.59634	0.0953308	NA	NA	FALSE
Alg5	genic|chr3:53863439-53864199	chr3	53863439	53864199	54735538	mm10_Wild	0.010342	193	3.59634	0.0953308	NA	NA	FALSE
Alg5	intergenic|chr3:56575355-56575855	chr3	56575355	56575855	54735538	mm10_Wild	0.010603	193	3.59634	0.0953308	NA	NA	FALSE
Alg6	intergenic|chr4:99683687-99684501	chr4	99683687	99684501	99715629	mm10_Wild	0.010794	265	1.11473	-0.84556	4.840168738	1.73472547	FALSE
Alg6	genic|chr4:101355789-101356638	chr4	101355789	101356638	99715629	mm10_Wild	0.015569	265	1.11473	-0.84556	4.840168738	1.73472547	FALSE
Alg6	genic|chr4:97751115-97752290	chr4	97751115	97752290	99715629	mm10_Wild	0.012629	265	1.11473	-0.84556	4.840168738	1.73472547	FALSE
Alg6	genic|chr4:99930993-99931493	chr4	99930993	99931493	99715629	mm10_Wild	0.010417	265	1.11473	-0.84556	4.840168738	1.73472547	FALSE
Alg9	genic|chr9:50727120-50728328	chr9	50727120	50728328	50775224	mm10_Wild	0.012008	802	3.0136	-0.140854	6.215503251	0.433536149	FALSE
Alg9	genic|chr9:48706994-48708284	chr9	48706994	48708284	50775224	mm10_Wild	0.013403	802	3.0136	-0.140854	6.215503251	0.433536149	FALSE
Alg9	genic|chr9:50754463-50755249	chr9	50754463	50755249	50775224	mm10_Wild	0.010809	802	3.0136	-0.140854	6.215503251	0.433536149	FALSE
Alg9	intergenic|chr9:50756855-50758704	chr9	50756855	50758704	50775224	mm10_Wild	0.014455	802	3.0136	-0.140854	6.215503251	0.433536149	FALSE
Alg9	genic|chr9:50752415-50752915	chr9	50752415	50752915	50775224	mm10_Wild	0.012343	802	3.0136	-0.140854	6.215503251	0.433536149	FALSE
Alkbh1	genic|chr12:86801441-86802301	chr12	86801441	86802301	87428077	mm10_Wild	0.014949	1111	1.67043	0.108119	NA	NA	FALSE
Alkbh1	genic|chr12:86823788-86824619	chr12	86823788	86824619	87428077	mm10_Wild	0.012559	1111	1.67043	0.108119	NA	NA	FALSE
Alkbh1	genic|chr12:86893934-86895188	chr12	86893934	86895188	87428077	mm10_Wild	0.012343	1111	1.67043	0.108119	NA	NA	FALSE
Alkbh1	genic|chr12:86832230-86833978	chr12	86832230	86833978	87428077	mm10_Wild	0.035585	1111	1.67043	0.108119	NA	NA	FALSE
Alkbh1	genic|chr12:87387498-87388713	chr12	87387498	87388713	87428077	mm10_Wild	0.010147	1111	1.67043	0.108119	NA	NA	FALSE
Alkbh1	genic|chr12:86816602-86817490	chr12	86816602	86817490	87428077	mm10_Wild	0.01184	1111	1.67043	0.108119	NA	NA	FALSE
Alkbh1	genic|chr12:86884422-86884922	chr12	86884422	86884922	87428077	mm10_Wild	0.012935	1111	1.67043	0.108119	NA	NA	FALSE
Alkbh3	genic|chr2:92423382-92424298	chr2	92423382	92424298	93980633	mm10_Wild	0.016583	115	12.9319	0.196214	6.52562203633333	0.319651858	FALSE
Alkbh3	genic|chr2:93198655-93200059	chr2	93198655	93200059	93980633	mm10_Wild	0.010518	115	12.9319	0.196214	6.52562203633333	0.319651858	FALSE
Alkbh3	genic|chr2:94157493-94158407	chr2	94157493	94158407	93980633	mm10_Wild	0.010313	115	12.9319	0.196214	6.52562203633333	0.319651858	FALSE
Alkbh3	genic|chr2:93031607-93032107	chr2	93031607	93032107	93980633	mm10_Wild	0.010058	115	12.9319	0.196214	6.52562203633333	0.319651858	FALSE
Alkbh3	genic|chr2:93044956-93046458	chr2	93044956	93046458	93980633	mm10_Wild	0.019902	115	12.9319	0.196214	6.52562203633333	0.319651858	FALSE
Alkbh3	genic|chr2:91949437-91950962	chr2	91949437	91950962	93980633	mm10_Wild	0.010354	115	12.9319	0.196214	6.52562203633333	0.319651858	FALSE
Alkbh3	genic|chr2:93032260-93033220	chr2	93032260	93033220	93980633	mm10_Wild	0.020956	115	12.9319	0.196214	6.52562203633333	0.319651858	FALSE
Alkbh4	genic|chr5:136961977-136962809	chr5	136961977	136962809	136136144	mm10_Wild	0.013072	416	1.03747	0.17002	NA	NA	FALSE
Alkbh4	genic|chr5:136566036-136567997	chr5	136566036	136567997	136136144	mm10_Wild	0.012235	416	1.03747	0.17002	NA	NA	FALSE
Alkbh4	genic|chr5:135934192-135935418	chr5	135934192	135935418	136136144	mm10_Wild	0.010797	416	1.03747	0.17002	NA	NA	FALSE
Alkbh5	genic|chr11:60175661-60177310	chr11	60175661	60177310	60537682	mm10_Wild	0.017477	969	14.0655	-0.0159771	9.0000200155	0.1457969285	FALSE
Alkbh5	genic|chr11:61366277-61367163	chr11	61366277	61367163	60537682	mm10_Wild	0.010611	969	14.0655	-0.0159771	9.0000200155	0.1457969285	FALSE
Alkbh5	genic|chr11:60878044-60879195	chr11	60878044	60879195	60537682	mm10_Wild	0.014443	969	14.0655	-0.0159771	9.0000200155	0.1457969285	FALSE
Alkbh6	genic|chr7:30524737-30525237	chr7	30524737	30525237	30308752	mm10_Wild	0.052827	559	3.99403	-0.0404598	3.366207872	3.279958195	FALSE
Alkbh6	intergenic|chr7:30327140-30327640	chr7	30327140	30327640	30308752	mm10_Wild	0.10202	559	3.99403	-0.0404598	3.366207872	3.279958195	FALSE
Alkbh7	intergenic|chr17:57060236-57060736	chr17	57060236	57060736	56997338	mm10_Wild	0.369297	1415	29.3004	-0.22579	5.468839373	0.671162959	FALSE
Alkbh7	intergenic|chr17:57167164-57167664	chr17	57167164	57167664	56997338	mm10_Wild	0.108428	1415	29.3004	-0.22579	5.468839373	0.671162959	FALSE
Alkbh7	genic|chr17:57010805-57011569	chr17	57010805	57011569	56997338	mm10_Wild	0.516885	1415	29.3004	-0.22579	5.468839373	0.671162959	FALSE
Alkbh8	genic|chr9:7836713-7837601	chr9	7836713	7837601	3335230	mm10_Wild	0.010094	775	3.56617	-0.486121	6.324791497	0.28484949	FALSE
Alkbh8	intergenic|chr9:3011544-3012044	chr9	3011544	3012044	3335230	mm10_Wild	0.055632	775	3.56617	-0.486121	6.324791497	0.28484949	FALSE
Alkbh8	genic|chr9:8003935-8005249	chr9	8003935	8005249	3335230	mm10_Wild	0.010662	775	3.56617	-0.486121	6.324791497	0.28484949	FALSE
Alkbh8	intergenic|chr9:3258481-3258981	chr9	3258481	3258981	3335230	mm10_Wild	0.021522	775	3.56617	-0.486121	6.324791497	0.28484949	FALSE
Alkbh8	intergenic|chr9:3001905-3002405	chr9	3001905	3002405	3335230	mm10_Wild	0.556987	775	3.56617	-0.486121	6.324791497	0.28484949	FALSE
Alms1	genic|chr6:85373750-85375160	chr6	85373750	85375160	85587530	mm10_Wild	0.011948	472	1.00558	-0.102719	NA	NA	FALSE
Alms1	genic|chr6:86525342-86526653	chr6	86525342	86526653	85587530	mm10_Wild	0.014289	472	1.00558	-0.102719	NA	NA	FALSE
Alox5	intergenic|chr6:115694347-115695694	chr6	115694347	115695694	116410070	mm10_Wild	0.018978	490	4.26517	-0.375606	6.8970383315	-0.8496813185	FALSE
Alox5ap	genic|chr5:149052332-149053418	chr5	149052332	149053418	149265003	mm10_Wild	0.017701	452	2.70662	0.129583	NA	NA	FALSE
Alox5ap	genic|chr5:148271901-148273052	chr5	148271901	148273052	149265003	mm10_Wild	0.020966	452	2.70662	0.129583	NA	NA	FALSE
Alox5ap	genic|chr5:149635804-149637171	chr5	149635804	149637171	149265003	mm10_Wild	0.013276	452	2.70662	0.129583	NA	NA	FALSE
Alox5ap	genic|chr5:149051253-149052148	chr5	149051253	149052148	149265003	mm10_Wild	0.015026	452	2.70662	0.129583	NA	NA	FALSE
Alox5ap	genic|chr5:148342089-148343233	chr5	148342089	148343233	149265003	mm10_Wild	0.017719	452	2.70662	0.129583	NA	NA	FALSE
Alox5ap	genic|chr5:148552151-148553286	chr5	148552151	148553286	149265003	mm10_Wild	0.015449	452	2.70662	0.129583	NA	NA	FALSE
Alpk2	genic|chr18:64488624-64489528	chr18	64488624	64489528	65265530	mm10_Wild	0.010151	1442	37.9551	0.265697	7.29833583933333	-0.733310988833333	FALSE
Alpk2	genic|chr18:65393374-65394126	chr18	65393374	65394126	65265530	mm10_Wild	0.012892	1442	37.9551	0.265697	7.29833583933333	-0.733310988833333	FALSE
Alpk2	genic|chr18:65083130-65084519	chr18	65083130	65084519	65265530	mm10_Wild	0.012245	1442	37.9551	0.265697	7.29833583933333	-0.733310988833333	FALSE
Alpk3	genic|chr7:80114131-80115865	chr7	80114131	80115865	81057599	mm10_Wild	0.025546	595	48.4097	0.714284	8.29275690966667	-0.481198926333333	FALSE
Alpk3	genic|chr7:80057691-80058691	chr7	80057691	80058691	81057599	mm10_Wild	0.010085	595	48.4097	0.714284	8.29275690966667	-0.481198926333333	FALSE
Alpk3	intergenic|chr7:80130081-80130980	chr7	80130081	80130980	81057599	mm10_Wild	0.01089	595	48.4097	0.714284	8.29275690966667	-0.481198926333333	FALSE
Alpk3	genic|chr7:81828280-81829916	chr7	81828280	81829916	81057599	mm10_Wild	0.014055	595	48.4097	0.714284	8.29275690966667	-0.481198926333333	FALSE
Alpk3	genic|chr7:80339554-80341056	chr7	80339554	80341056	81057599	mm10_Wild	0.013583	595	48.4097	0.714284	8.29275690966667	-0.481198926333333	FALSE
Als2	genic|chr1:58423379-58424172	chr1	58423379	58424172	59162755	mm10_Wild	0.019685	8	2.62492	0.163904	7.111711264	0.697321885	FALSE
Als2	genic|chr1:58713105-58714080	chr1	58713105	58714080	59162755	mm10_Wild	0.014458	8	2.62492	0.163904	7.111711264	0.697321885	FALSE
Als2	genic|chr1:59236845-59238282	chr1	59236845	59238282	59162755	mm10_Wild	0.011278	8	2.62492	0.163904	7.111711264	0.697321885	FALSE
Als2cl	genic|chr9:110953206-110954476	chr9	110953206	110954476	110880173	mm10_Wild	0.019177	828	2.07476	0.392235	NA	NA	FALSE
Als2cl	genic|chr9:110955189-110956058	chr9	110955189	110956058	110880173	mm10_Wild	0.011304	828	2.07476	0.392235	NA	NA	FALSE
Amacr	genic|chr15:8443549-8444618	chr15	8443549	8444618	10981755	mm10_Wild	0.010362	1209	14.97	-0.0601624	8.311122407	0.24114919	FALSE
Amacr	genic|chr15:10469797-10471087	chr15	10469797	10471087	10981755	mm10_Wild	0.018476	1209	14.97	-0.0601624	8.311122407	0.24114919	FALSE
Amacr	genic|chr15:11995647-11996412	chr15	11995647	11996412	10981755	mm10_Wild	0.015854	1209	14.97	-0.0601624	8.311122407	0.24114919	FALSE
Ambra1	genic|chr2:92423382-92424298	chr2	92423382	92424298	91730137	mm10_Wild	0.021194	115	3.54608	0.144695	6.14738381928571	-0.0302102544285714	FALSE
Ambra1	genic|chr2:91949437-91950962	chr2	91949437	91950962	91730137	mm10_Wild	0.016673	115	3.54608	0.144695	6.14738381928571	-0.0302102544285714	FALSE
Ambra1	genic|chr2:90916988-90918628	chr2	90916988	90918628	91730137	mm10_Wild	0.019394	115	3.54608	0.144695	6.14738381928571	-0.0302102544285714	FALSE
Ambra1	genic|chr2:92424673-92425173	chr2	92424673	92425173	91730137	mm10_Wild	0.01185	115	3.54608	0.144695	6.14738381928571	-0.0302102544285714	FALSE
Ambra1	genic|chr2:93032260-93033220	chr2	93032260	93033220	91730137	mm10_Wild	0.014479	115	3.54608	0.144695	6.14738381928571	-0.0302102544285714	FALSE
Ambra1	genic|chr2:93044956-93046458	chr2	93044956	93046458	91730137	mm10_Wild	0.013632	115	3.54608	0.144695	6.14738381928571	-0.0302102544285714	FALSE
Amd1	genic|chr10:39959437-39960339	chr10	39959437	39960339	40287457	mm10_Wild	0.011561	860	58.0879	-0.475479	7.4815622825	-0.112322151	FALSE
Amd1	genic|chr10:42276336-42277227	chr10	42276336	42277227	40287457	mm10_Wild	0.010319	860	58.0879	-0.475479	7.4815622825	-0.112322151	FALSE
Amd2	genic|chr10:42276336-42277227	chr10	42276336	42277227	40287464	mm10_Wild	0.010319	860	12.1136	-0.515647	5.601967218	-1.402240882	FALSE
Amd2	genic|chr10:39959437-39960339	chr10	39959437	39960339	40287464	mm10_Wild	0.011561	860	12.1136	-0.515647	5.601967218	-1.402240882	FALSE
Amdhd2	genic|chr17:23676369-23677321	chr17	23676369	23677321	24155832	mm10_Wild	0.010947	1334	1.32484	0.384226	0.342172825	5.669817896	FALSE
Amfr	genic|chr8:91800686-91802451	chr8	91800686	91802451	93971587	mm10_Wild	0.011702	729	44.1945	0.418595	7.5533367845	0.156291586	FALSE
Amfr	genic|chr8:94999232-95000205	chr8	94999232	95000205	93971587	mm10_Wild	0.010397	729	44.1945	0.418595	7.5533367845	0.156291586	FALSE
Amfr	intergenic|chr8:93569145-93570313	chr8	93569145	93570313	93971587	mm10_Wild	0.015924	729	44.1945	0.418595	7.5533367845	0.156291586	FALSE
Amigo1	genic|chr3:108839893-108840991	chr3	108839893	108840991	108186288	mm10_Wild	0.010404	224	3.15371	-0.0565258	5.61028273	0.748369021	FALSE
Amigo1	genic|chr3:107333148-107334489	chr3	107333148	107334489	108186288	mm10_Wild	0.022392	224	3.15371	-0.0565258	5.61028273	0.748369021	FALSE
Amigo1	genic|chr3:107696222-107697155	chr3	107696222	107697155	108186288	mm10_Wild	0.013072	224	3.15371	-0.0565258	5.61028273	0.748369021	FALSE
Amigo1	genic|chr3:108210100-108211045	chr3	108210100	108211045	108186288	mm10_Wild	0.010799	224	3.15371	-0.0565258	5.61028273	0.748369021	FALSE
Amigo1	genic|chr3:106721727-106722227	chr3	106721727	106722227	108186288	mm10_Wild	0.011409	224	3.15371	-0.0565258	5.61028273	0.748369021	FALSE
Amigo1	genic|chr3:108562090-108562989	chr3	108562090	108562989	108186288	mm10_Wild	0.015262	224	3.15371	-0.0565258	5.61028273	0.748369021	FALSE
Amigo1	genic|chr3:108145731-108146496	chr3	108145731	108146496	108186288	mm10_Wild	0.011151	224	3.15371	-0.0565258	5.61028273	0.748369021	FALSE
Amigo1	genic|chr3:108017442-108017942	chr3	108017442	108017942	108186288	mm10_Wild	0.011792	224	3.15371	-0.0565258	5.61028273	0.748369021	FALSE
Amigo1	genic|chr3:107631275-107632172	chr3	107631275	107632172	108186288	mm10_Wild	0.01322	224	3.15371	-0.0565258	5.61028273	0.748369021	FALSE
Amigo1	genic|chr3:107332255-107333098	chr3	107332255	107333098	108186288	mm10_Wild	0.015099	224	3.15371	-0.0565258	5.61028273	0.748369021	FALSE
Amigo1	genic|chr3:108911074-108911857	chr3	108911074	108911857	108186288	mm10_Wild	0.010955	224	3.15371	-0.0565258	5.61028273	0.748369021	FALSE
Amigo2	genic|chr15:96748894-96750284	chr15	96748894	96750284	97244073	mm10_Wild	0.017148	1261	1.19743	0.0977496	7.455811961	0.349083754666667	FALSE
Amigo2	genic|chr15:96698688-96700539	chr15	96698688	96700539	97244073	mm10_Wild	0.019275	1261	1.19743	0.0977496	7.455811961	0.349083754666667	FALSE
Amigo2	genic|chr15:96459957-96461651	chr15	96459957	96461651	97244073	mm10_Wild	0.016469	1261	1.19743	0.0977496	7.455811961	0.349083754666667	FALSE
Amigo2	genic|chr15:96284854-96286030	chr15	96284854	96286030	97244073	mm10_Wild	0.011672	1261	1.19743	0.0977496	7.455811961	0.349083754666667	FALSE
Amigo3	genic|chr9:107964110-107964610	chr9	107964110	107964610	108053158	mm10_Wild	0.37348	839	1.05847	-0.552717	5.452825823	0.61471727	FALSE
Amigo3	genic|chr9:107966555-107967055	chr9	107966555	107967055	108053158	mm10_Wild	0.608088	839	1.05847	-0.552717	5.452825823	0.61471727	FALSE
Ammecr1l	genic|chr18:32552621-32553458	chr18	32552621	32553458	31759823	mm10_Wild	0.012796	1436	4.33718	0.05095	6.14093102525	-0.5807114895	FALSE
Ammecr1l	genic|chr18:34953943-34955389	chr18	34953943	34955389	31759823	mm10_Wild	0.010563	1436	4.33718	0.05095	6.14093102525	-0.5807114895	FALSE
Ammecr1l	genic|chr18:31910433-31911142	chr18	31910433	31911142	31759823	mm10_Wild	0.01586	1436	4.33718	0.05095	6.14093102525	-0.5807114895	FALSE
Amn1	genic|chr6:149188470-149189100	chr6	149188470	149189100	149157576	mm10_Wild	0.012926	506	1.8535	-0.350292	6.71576909875	0.53314465825	FALSE
Amn1	genic|chr6:148390724-148391558	chr6	148390724	148391558	149157576	mm10_Wild	0.011698	506	1.8535	-0.350292	6.71576909875	0.53314465825	FALSE
Amn1	genic|chr6:148830462-148831914	chr6	148830462	148831914	149157576	mm10_Wild	0.011687	506	1.8535	-0.350292	6.71576909875	0.53314465825	FALSE
Amn1	genic|chr6:148443822-148444741	chr6	148443822	148444741	149157576	mm10_Wild	0.012417	506	1.8535	-0.350292	6.71576909875	0.53314465825	FALSE
Amn1	genic|chr6:146501557-146502729	chr6	146501557	146502729	149157576	mm10_Wild	0.01056	506	1.8535	-0.350292	6.71576909875	0.53314465825	FALSE
Amn1	genic|chr6:149101196-149102026	chr6	149101196	149102026	149157576	mm10_Wild	0.017608	506	1.8535	-0.350292	6.71576909875	0.53314465825	FALSE
Amn1	intergenic|chr6:145865627-145866797	chr6	145865627	145866797	149157576	mm10_Wild	0.01677	506	1.8535	-0.350292	6.71576909875	0.53314465825	FALSE
Amotl1	genic|chr9:14707227-14707727	chr9	14707227	14707727	14541966	mm10_Wild	0.467666	777	10.7219	0.363787	3.35344163114286	2.46186647585714	FALSE
Amotl2	intergenic|chr9:102784389-102784889	chr9	102784389	102784889	102717803	mm10_Wild	0.946931	827	9.24999	0.00206246	7.95074833366667	0.353045056	FALSE
Ampd3	genic|chr7:111122341-111123206	chr7	111122341	111123206	110768205	mm10_Wild	0.013229	616	7.32288	0.0851769	8.4188436735	0.14687260725	FALSE
Ampd3	genic|chr7:109807428-109808677	chr7	109807428	109808677	110768205	mm10_Wild	0.014479	616	7.32288	0.0851769	8.4188436735	0.14687260725	FALSE
Ampd3	genic|chr7:110613683-110615401	chr7	110613683	110615401	110768205	mm10_Wild	0.019619	616	7.32288	0.0851769	8.4188436735	0.14687260725	FALSE
Ampd3	genic|chr7:111082610-111083472	chr7	111082610	111083472	110768205	mm10_Wild	0.012103	616	7.32288	0.0851769	8.4188436735	0.14687260725	FALSE
Ampd3	intergenic|chr7:110164209-110165020	chr7	110164209	110165020	110768205	mm10_Wild	0.010589	616	7.32288	0.0851769	8.4188436735	0.14687260725	FALSE
Amy1	intergenic|chr3:115641340-115642211	chr3	115641340	115642211	113555951	mm10_Wild	0.015836	224	6.65167	-1.2781	5.020163196	-0.755931162	FALSE
Amy1	genic|chr3:110249979-110250853	chr3	110249979	110250853	113555951	mm10_Wild	0.014234	224	6.65167	-1.2781	5.020163196	-0.755931162	FALSE
Amy1	intergenic|chr3:115815296-115816108	chr3	115815296	115816108	113555951	mm10_Wild	0.011471	224	6.65167	-1.2781	5.020163196	-0.755931162	FALSE
Amy1	intergenic|chr3:115646580-115647610	chr3	115646580	115647610	113555951	mm10_Wild	0.020011	224	6.65167	-1.2781	5.020163196	-0.755931162	FALSE
Amy1	genic|chr3:116711818-116712723	chr3	116711818	116712723	113555951	mm10_Wild	0.010169	224	6.65167	-1.2781	5.020163196	-0.755931162	FALSE
Amy1	genic|chr3:108562090-108562989	chr3	108562090	108562989	113555951	mm10_Wild	0.011193	224	6.65167	-1.2781	5.020163196	-0.755931162	FALSE
Amy1	genic|chr3:116807728-116808654	chr3	116807728	116808654	113555951	mm10_Wild	0.012627	224	6.65167	-1.2781	5.020163196	-0.755931162	FALSE
Amy1	genic|chr3:116662222-116663093	chr3	116662222	116663093	113555951	mm10_Wild	0.010442	224	6.65167	-1.2781	5.020163196	-0.755931162	FALSE
Amy1	genic|chr3:113629419-113630276	chr3	113629419	113630276	113555951	mm10_Wild	0.041583	224	6.65167	-1.2781	5.020163196	-0.755931162	FALSE
Amz2	intergenic|chr11:109310770-109311270	chr11	109310770	109311270	109425945	mm10_Wild	0.925299	1062	15.7713	-0.217446	6.3892033905	1.241967019	FALSE
Anapc1	genic|chr2:128338310-128339676	chr2	128338310	128339676	128610082	mm10_Wild	0.012211	135	6.33934	-0.0829538	6.630561207	0.760313107	FALSE
Anapc1	genic|chr2:128943651-128944151	chr2	128943651	128944151	128610082	mm10_Wild	0.010429	135	6.33934	-0.0829538	6.630561207	0.760313107	FALSE
Anapc1	genic|chr2:126875527-126876709	chr2	126875527	126876709	128610082	mm10_Wild	0.015025	135	6.33934	-0.0829538	6.630561207	0.760313107	FALSE
Anapc1	genic|chr2:129801116-129801938	chr2	129801116	129801938	128610082	mm10_Wild	0.010691	135	6.33934	-0.0829538	6.630561207	0.760313107	FALSE
Anapc1	genic|chr2:129528602-129530200	chr2	129528602	129530200	128610082	mm10_Wild	0.010317	135	6.33934	-0.0829538	6.630561207	0.760313107	FALSE
Anapc1	genic|chr2:128127545-128128045	chr2	128127545	128128045	128610082	mm10_Wild	0.010753	135	6.33934	-0.0829538	6.630561207	0.760313107	FALSE
Anapc10	genic|chr8:79030058-79031209	chr8	79030058	79031209	79711762	mm10_Wild	0.013943	717	3.21601	-0.387287	NA	NA	FALSE
Anapc10	genic|chr8:80811298-80812133	chr8	80811298	80812133	79711762	mm10_Wild	0.012714	717	3.21601	-0.387287	NA	NA	FALSE
Anapc10	intergenic|chr8:78741300-78742669	chr8	78741300	78742669	79711762	mm10_Wild	0.010462	717	3.21601	-0.387287	NA	NA	FALSE
Anapc10	genic|chr8:79029483-79029983	chr8	79029483	79029983	79711762	mm10_Wild	0.010501	717	3.21601	-0.387287	NA	NA	FALSE
Anapc10	genic|chr8:79399096-79399596	chr8	79399096	79399596	79711762	mm10_Wild	0.01015	717	3.21601	-0.387287	NA	NA	FALSE
Anapc10	genic|chr8:80879419-80880995	chr8	80879419	80880995	79711762	mm10_Wild	0.015327	717	3.21601	-0.387287	NA	NA	FALSE
Anapc11	genic|chr11:120349305-120350911	chr11	120349305	120350911	120598420	mm10_Wild	0.020499	1083	3.90238	0.0854655	NA	NA	FALSE
Anapc13	genic|chr9:101251148-101252302	chr9	101251148	101252302	102626295	mm10_Wild	0.013903	821	119.767	-0.241697	0.342172825	5.125358731	FALSE
Anapc13	intergenic|chr9:102497585-102498643	chr9	102497585	102498643	102626295	mm10_Wild	0.010902	821	119.767	-0.241697	0.342172825	5.125358731	FALSE
Anapc13	genic|chr9:102723277-102724356	chr9	102723277	102724356	102626295	mm10_Wild	0.011586	821	119.767	-0.241697	0.342172825	5.125358731	FALSE
Anapc16	genic|chr10:59951239-59952729	chr10	59951239	59952729	59987408	mm10_Wild	0.011768	868	38.6882	0.0955384	6.911409926	-0.964515449	FALSE
Anapc2	genic|chr2:25223831-25224742	chr2	25223831	25224742	25272465	mm10_Wild	0.28742	75	4.0507	0.523804	NA	NA	FALSE
Anapc2	genic|chr2:25196206-25196966	chr2	25196206	25196966	25272465	mm10_Wild	0.077934	75	4.0507	0.523804	NA	NA	FALSE
Anapc2	intergenic|chr2:25224865-25225365	chr2	25224865	25225365	25272465	mm10_Wild	0.20522	75	4.0507	0.523804	NA	NA	FALSE
Anapc4	genic|chr5:51594994-51595941	chr5	51594994	51595941	52834134	mm10_Wild	0.010402	362	12.6679	-0.313847	4.682192001	2.2842069675	FALSE
Anapc4	genic|chr5:51552190-51553357	chr5	51552190	51553357	52834134	mm10_Wild	0.016126	362	12.6679	-0.313847	4.682192001	2.2842069675	FALSE
Anapc4	genic|chr5:53469536-53470671	chr5	53469536	53470671	52834134	mm10_Wild	0.018179	362	12.6679	-0.313847	4.682192001	2.2842069675	FALSE
Anapc4	genic|chr5:53588616-53589523	chr5	53588616	53589523	52834134	mm10_Wild	0.023353	362	12.6679	-0.313847	4.682192001	2.2842069675	FALSE
Anapc4	genic|chr5:51553667-51554352	chr5	51553667	51554352	52834134	mm10_Wild	0.010283	362	12.6679	-0.313847	4.682192001	2.2842069675	FALSE
Anapc4	genic|chr5:53472326-53473091	chr5	53472326	53473091	52834134	mm10_Wild	0.010091	362	12.6679	-0.313847	4.682192001	2.2842069675	FALSE
Anapc4	genic|chr5:51567343-51568731	chr5	51567343	51568731	52834134	mm10_Wild	0.020381	362	12.6679	-0.313847	4.682192001	2.2842069675	FALSE
Anapc4	genic|chr5:53589596-53590778	chr5	53589596	53590778	52834134	mm10_Wild	0.044623	362	12.6679	-0.313847	4.682192001	2.2842069675	FALSE
Anapc5	genic|chr5:123660974-123662558	chr5	123660974	123662558	122787460	mm10_Wild	0.013945	401	90.74	-0.0136847	6.541689837	1.199891592	FALSE
Anapc5	intergenic|chr5:123135824-123137022	chr5	123135824	123137022	122787460	mm10_Wild	0.011308	401	90.74	-0.0136847	6.541689837	1.199891592	FALSE
Anapc7	intergenic|chr5:122445485-122445985	chr5	122445485	122445985	122422443	mm10_Wild	0.215617	400	6.41741	0.443009	7.697619746	0.658654742	FALSE
Anapc7	intergenic|chr5:122449428-122449928	chr5	122449428	122449928	122422443	mm10_Wild	0.239476	400	6.41741	0.443009	7.697619746	0.658654742	FALSE
Anapc7	intergenic|chr5:122448008-122448508	chr5	122448008	122448508	122422443	mm10_Wild	0.276799	400	6.41741	0.443009	7.697619746	0.658654742	FALSE
Anapc7	intergenic|chr5:122447261-122447761	chr5	122447261	122447761	122422443	mm10_Wild	0.26131	400	6.41741	0.443009	7.697619746	0.658654742	FALSE
Angel2	genic|chr1:190928400-190929280	chr1	190928400	190929280	190925107	mm10_Wild	0.011624	68	5.41368	-0.0691731	9.049764078	0.144002886	FALSE
Angel2	genic|chr1:191180846-191182018	chr1	191180846	191182018	190925107	mm10_Wild	0.010738	68	5.41368	-0.0691731	9.049764078	0.144002886	FALSE
Angel2	intergenic|chr1:191397239-191398150	chr1	191397239	191398150	190925107	mm10_Wild	0.010646	68	5.41368	-0.0691731	9.049764078	0.144002886	FALSE
Angel2	genic|chr1:190127395-190128237	chr1	190127395	190128237	190925107	mm10_Wild	0.011666	68	5.41368	-0.0691731	9.049764078	0.144002886	FALSE
Angel2	genic|chr1:191182301-191183200	chr1	191182301	191183200	190925107	mm10_Wild	0.0137	68	5.41368	-0.0691731	9.049764078	0.144002886	FALSE
Angpt1	genic|chr15:38300340-38301530	chr15	38300340	38301530	42424666	mm10_Wild	0.012885	1212	15.8973	-1.59092	6.31261579453571	-1.08982581428571	FALSE
Angpt1	genic|chr15:41867099-41867599	chr15	41867099	41867599	42424666	mm10_Wild	0.010294	1212	15.8973	-1.59092	6.31261579453571	-1.08982581428571	FALSE
Angpt1	genic|chr15:40824110-40824857	chr15	40824110	40824857	42424666	mm10_Wild	0.014282	1212	15.8973	-1.59092	6.31261579453571	-1.08982581428571	FALSE
Angpt1	genic|chr15:38518357-38519352	chr15	38518357	38519352	42424666	mm10_Wild	0.012182	1212	15.8973	-1.59092	6.31261579453571	-1.08982581428571	FALSE
Angpt1	genic|chr15:41788233-41789821	chr15	41788233	41789821	42424666	mm10_Wild	0.0282	1212	15.8973	-1.59092	6.31261579453571	-1.08982581428571	FALSE
Angpt1	genic|chr15:38077895-38078965	chr15	38077895	38078965	42424666	mm10_Wild	0.011375	1212	15.8973	-1.59092	6.31261579453571	-1.08982581428571	FALSE
Angpt1	genic|chr15:41819791-41820701	chr15	41819791	41820701	42424666	mm10_Wild	0.01176	1212	15.8973	-1.59092	6.31261579453571	-1.08982581428571	FALSE
Angpt1	genic|chr15:41869302-41869802	chr15	41869302	41869802	42424666	mm10_Wild	0.015987	1212	15.8973	-1.59092	6.31261579453571	-1.08982581428571	FALSE
Angpt1	genic|chr15:40655637-40656464	chr15	40655637	40656464	42424666	mm10_Wild	0.010552	1212	15.8973	-1.59092	6.31261579453571	-1.08982581428571	FALSE
Angpt1	genic|chr15:43282377-43282877	chr15	43282377	43282877	42424666	mm10_Wild	0.010671	1212	15.8973	-1.59092	6.31261579453571	-1.08982581428571	FALSE
Angpt1	genic|chr15:38710225-38711425	chr15	38710225	38711425	42424666	mm10_Wild	0.014282	1212	15.8973	-1.59092	6.31261579453571	-1.08982581428571	FALSE
Angptl1	intergenic|chr1:156780169-156781112	chr1	156780169	156781112	156839022	mm10_Wild	0.010024	47	1.04745	-1.14819	5.252720137	-1.527853506	FALSE
Angptl1	genic|chr1:155972557-155973765	chr1	155972557	155973765	156839022	mm10_Wild	0.017307	47	1.04745	-1.14819	5.252720137	-1.527853506	FALSE
Angptl1	genic|chr1:156718593-156719570	chr1	156718593	156719570	156839022	mm10_Wild	0.012315	47	1.04745	-1.14819	5.252720137	-1.527853506	FALSE
Angptl2	genic|chr2:33234430-33235734	chr2	33234430	33235734	33215960	mm10_Wild	0.978644	110	6.68948	0.625327	7.51497844055556	0.298002156777778	FALSE
Angptl3	genic|chr4:97751115-97752290	chr4	97751115	97752290	99030953	mm10_Wild	0.017982	265	1.26985	-1.18623	6.924215977	-1.200964463	FALSE
Angptl3	genic|chr4:97757339-97758487	chr4	97757339	97758487	99030953	mm10_Wild	0.012242	265	1.26985	-1.18623	6.924215977	-1.200964463	FALSE
Angptl3	intergenic|chr4:98321108-98322885	chr4	98321108	98322885	99030953	mm10_Wild	0.011977	265	1.26985	-1.18623	6.924215977	-1.200964463	FALSE
Angptl3	genic|chr4:99930993-99931493	chr4	99930993	99931493	99030953	mm10_Wild	0.010215	265	1.26985	-1.18623	6.924215977	-1.200964463	FALSE
Angptl3	intergenic|chr4:99683687-99684501	chr4	99683687	99684501	99030953	mm10_Wild	0.010586	265	1.26985	-1.18623	6.924215977	-1.200964463	FALSE
Angptl3	genic|chr4:101355789-101356638	chr4	101355789	101356638	99030953	mm10_Wild	0.011272	265	1.26985	-1.18623	6.924215977	-1.200964463	FALSE
Angptl3	genic|chr4:98091358-98092607	chr4	98091358	98092607	99030953	mm10_Wild	0.010068	265	1.26985	-1.18623	6.924215977	-1.200964463	FALSE
Angptl4	genic|chr17:34120383-34121831	chr17	34120383	34121831	33774899	mm10_Wild	0.019441	1372	4.75822	-0.246562	8.83472019366667	-0.447675566	FALSE
Angptl4	genic|chr17:33759496-33760796	chr17	33759496	33760796	33774899	mm10_Wild	0.014319	1372	4.75822	-0.246562	8.83472019366667	-0.447675566	FALSE
Angptl6	genic|chr9:20898269-20898996	chr9	20898269	20898996	20873808	mm10_Wild	0.986067	778	1.62413	0.401468	4.49398857	1.900514089	FALSE
[truncated: 32,497 more rows]

## Sheet: EnhancerPredictions_KO_full
TargetGene	name	chr	start	end	TargetGeneTSS	CellType	ABC.Score	membership	Sham_FPKM	log2_FPKM	Sham_Peak	logFC_Peak	Cardiac
0610009B22Rik	genic|chr11:51646861-51647621	chr11	51646861	51647621	51685384	mm10_KO	0.024733	448	26.6835	-0.476384	4.661522616	2.464726127	FALSE
0610009B22Rik	intergenic|chr11:51681399-51681899	chr11	51681399	51681899	51685384	mm10_KO	0.030073	448	26.6835	-0.476384	4.661522616	2.464726127	FALSE
0610009B22Rik	intergenic|chr11:51671989-51672489	chr11	51671989	51672489	51685384	mm10_KO	0.022189	448	26.6835	-0.476384	4.661522616	2.464726127	FALSE
0610009B22Rik	genic|chr11:51688278-51689574	chr11	51688278	51689574	51685384	mm10_KO	0.228312	448	26.6835	-0.476384	4.661522616	2.464726127	FALSE
0610009B22Rik	genic|chr11:51635546-51636438	chr11	51635546	51636438	51685384	mm10_KO	0.018614	448	26.6835	-0.476384	4.661522616	2.464726127	FALSE
0610009B22Rik	genic|chr11:51605958-51606458	chr11	51605958	51606458	51685384	mm10_KO	0.01739	448	26.6835	-0.476384	4.661522616	2.464726127	FALSE
0610009B22Rik	genic|chr11:51697918-51698418	chr11	51697918	51698418	51685384	mm10_KO	0.01556	448	26.6835	-0.476384	4.661522616	2.464726127	FALSE
0610009B22Rik	genic|chr11:51999819-52000864	chr11	51999819	52000864	51685384	mm10_KO	0.011645	448	26.6835	-0.476384	4.661522616	2.464726127	FALSE
0610009B22Rik	intergenic|chr11:51677604-51678104	chr11	51677604	51678104	51685384	mm10_KO	0.021202	448	26.6835	-0.476384	4.661522616	2.464726127	FALSE
0610009L18Rik	intergenic|chr11:120359422-120359922	chr11	120359422	120359922	120348677	mm10_KO	0.025654	477	11.7065	0.36019	7.729521447	0.849725099	FALSE
0610009L18Rik	intergenic|chr11:120353456-120354227	chr11	120353456	120354227	120348677	mm10_KO	0.066901	477	11.7065	0.36019	7.729521447	0.849725099	FALSE
0610009L18Rik	intergenic|chr11:120358889-120359389	chr11	120358889	120359389	120348677	mm10_KO	0.026515	477	11.7065	0.36019	7.729521447	0.849725099	FALSE
0610009L18Rik	intergenic|chr11:120337218-120337718	chr11	120337218	120337718	120348677	mm10_KO	0.011377	477	11.7065	0.36019	7.729521447	0.849725099	FALSE
0610009L18Rik	intergenic|chr11:120343303-120344650	chr11	120343303	120344650	120348677	mm10_KO	0.091646	477	11.7065	0.36019	7.729521447	0.849725099	FALSE
0610009L18Rik	genic|chr11:120349305-120350911	chr11	120349305	120350911	120348677	mm10_KO	0.26711	477	11.7065	0.36019	7.729521447	0.849725099	FALSE
0610009L18Rik	intergenic|chr11:120335875-120336854	chr11	120335875	120336854	120348677	mm10_KO	0.027854	477	11.7065	0.36019	7.729521447	0.849725099	FALSE
0610010F05Rik	intergenic|chr11:23545478-23545978	chr11	23545478	23545978	23564948	mm10_KO	0.010128	445	3.8255	-0.208981	6.356106826	1.102441295	FALSE
0610010F05Rik	genic|chr11:23497483-23497983	chr11	23497483	23497983	23564948	mm10_KO	0.047574	445	3.8255	-0.208981	6.356106826	1.102441295	FALSE
0610010F05Rik	intergenic|chr11:23498108-23498608	chr11	23498108	23498608	23564948	mm10_KO	0.016027	445	3.8255	-0.208981	6.356106826	1.102441295	FALSE
0610010F05Rik	intergenic|chr11:21398890-21399800	chr11	21398890	21399800	23564948	mm10_KO	0.011998	445	3.8255	-0.208981	6.356106826	1.102441295	FALSE
0610010F05Rik	genic|chr11:23770611-23771795	chr11	23770611	23771795	23564948	mm10_KO	0.018162	445	3.8255	-0.208981	6.356106826	1.102441295	FALSE
0610010F05Rik	genic|chr11:22859009-22860523	chr11	22859009	22860523	23564948	mm10_KO	0.013206	445	3.8255	-0.208981	6.356106826	1.102441295	FALSE
0610010F05Rik	genic|chr11:23489831-23490331	chr11	23489831	23490331	23564948	mm10_KO	0.011477	445	3.8255	-0.208981	6.356106826	1.102441295	FALSE
0610010F05Rik	genic|chr11:23633251-23634121	chr11	23633251	23634121	23564948	mm10_KO	0.018616	445	3.8255	-0.208981	6.356106826	1.102441295	FALSE
0610010F05Rik	intergenic|chr11:23552819-23553319	chr11	23552819	23553319	23564948	mm10_KO	0.057031	445	3.8255	-0.208981	6.356106826	1.102441295	FALSE
0610010K14Rik	intergenic|chr11:70229880-70230790	chr11	70229880	70230790	70235203	mm10_KO	0.062618	452	5.89054	-0.15074	8.189167701	0.90273	FALSE
0610010K14Rik	genic|chr11:70254483-70255514	chr11	70254483	70255514	70235203	mm10_KO	0.011457	452	5.89054	-0.15074	8.189167701	0.90273	FALSE
0610010K14Rik	genic|chr11:70228727-70229227	chr11	70228727	70229227	70235203	mm10_KO	0.032462	452	5.89054	-0.15074	8.189167701	0.90273	FALSE
0610010K14Rik	genic|chr11:70229285-70229785	chr11	70229285	70229785	70235203	mm10_KO	0.029584	452	5.89054	-0.15074	8.189167701	0.90273	FALSE
0610010K14Rik	intergenic|chr11:70221772-70222272	chr11	70221772	70222272	70235203	mm10_KO	0.030745	452	5.89054	-0.15074	8.189167701	0.90273	FALSE
0610010K14Rik	genic|chr11:70239488-70240241	chr11	70239488	70240241	70235203	mm10_KO	0.071494	452	5.89054	-0.15074	8.189167701	0.90273	FALSE
0610010K14Rik	genic|chr11:69946987-69949051	chr11	69946987	69949051	70235203	mm10_KO	0.013041	452	5.89054	-0.15074	8.189167701	0.90273	FALSE
0610010K14Rik	genic|chr11:70220657-70221603	chr11	70220657	70221603	70235203	mm10_KO	0.058233	452	5.89054	-0.15074	8.189167701	0.90273	FALSE
0610012G03Rik	intergenic|chr16:30186184-30188213	chr16	30186184	30188213	31947049	mm10_KO	0.022312	580	40.0061	0.0432039	7.616066016	0.756803536	FALSE
0610012G03Rik	intergenic|chr16:31927873-31928373	chr16	31927873	31928373	31947049	mm10_KO	0.011612	580	40.0061	0.0432039	7.616066016	0.756803536	FALSE
0610012G03Rik	genic|chr16:32002797-32003297	chr16	32002797	32003297	31947049	mm10_KO	0.016299	580	40.0061	0.0432039	7.616066016	0.756803536	FALSE
0610030E20Rik	genic|chr6:72216511-72217443	chr6	72216511	72217443	72347316	mm10_KO	0.013624	234	1.41935	0.0488892	NA	NA	FALSE
0610030E20Rik	intergenic|chr6:72253515-72254438	chr6	72253515	72254438	72347316	mm10_KO	0.016535	234	1.41935	0.0488892	NA	NA	FALSE
0610030E20Rik	genic|chr6:72356266-72356766	chr6	72356266	72356766	72347316	mm10_KO	0.036514	234	1.41935	0.0488892	NA	NA	FALSE
0610030E20Rik	genic|chr6:72362134-72362991	chr6	72362134	72362991	72347316	mm10_KO	0.021933	234	1.41935	0.0488892	NA	NA	FALSE
0610030E20Rik	intergenic|chr6:72277266-72277766	chr6	72277266	72277766	72347316	mm10_KO	0.0117	234	1.41935	0.0488892	NA	NA	FALSE
0610030E20Rik	intergenic|chr6:72254439-72254939	chr6	72254439	72254939	72347316	mm10_KO	0.011344	234	1.41935	0.0488892	NA	NA	FALSE
0610030E20Rik	genic|chr6:72389476-72390696	chr6	72389476	72390696	72347316	mm10_KO	0.036382	234	1.41935	0.0488892	NA	NA	FALSE
0610030E20Rik	genic|chr6:72380110-72380839	chr6	72380110	72380839	72347316	mm10_KO	0.017392	234	1.41935	0.0488892	NA	NA	FALSE
0610030E20Rik	genic|chr6:72344860-72345874	chr6	72344860	72345874	72347316	mm10_KO	0.080289	234	1.41935	0.0488892	NA	NA	FALSE
0610030E20Rik	genic|chr6:72215668-72216428	chr6	72215668	72216428	72347316	mm10_KO	0.015475	234	1.41935	0.0488892	NA	NA	FALSE
0610040B10Rik	genic|chr5:143308346-143309146	chr5	143308346	143309146	143329307	mm10_KO	0.022945	209	6.91248	-0.51595	NA	NA	FALSE
0610040B10Rik	genic|chr5:143323518-143324018	chr5	143323518	143324018	143329307	mm10_KO	0.0197	209	6.91248	-0.51595	NA	NA	FALSE
0610040B10Rik	genic|chr5:143320743-143321243	chr5	143320743	143321243	143329307	mm10_KO	0.041518	209	6.91248	-0.51595	NA	NA	FALSE
0610040J01Rik	genic|chr5:64579153-64580329	chr5	64579153	64580329	63812494	mm10_KO	0.014579	182	2.72718	-0.840871	6.55457872	-1.445015085	FALSE
0610040J01Rik	genic|chr5:63802227-63802727	chr5	63802227	63802727	63812494	mm10_KO	0.033594	182	2.72718	-0.840871	6.55457872	-1.445015085	FALSE
0610040J01Rik	genic|chr5:63815723-63816223	chr5	63815723	63816223	63812494	mm10_KO	0.060955	182	2.72718	-0.840871	6.55457872	-1.445015085	FALSE
0610040J01Rik	genic|chr5:63819906-63820406	chr5	63819906	63820406	63812494	mm10_KO	0.032885	182	2.72718	-0.840871	6.55457872	-1.445015085	FALSE
0610040J01Rik	genic|chr5:64884039-64884539	chr5	64884039	64884539	63812494	mm10_KO	0.010918	182	2.72718	-0.840871	6.55457872	-1.445015085	FALSE
0610040J01Rik	genic|chr5:63951411-63951911	chr5	63951411	63951911	63812494	mm10_KO	0.010217	182	2.72718	-0.840871	6.55457872	-1.445015085	FALSE
0610040J01Rik	genic|chr5:64389535-64390035	chr5	64389535	64390035	63812494	mm10_KO	0.013	182	2.72718	-0.840871	6.55457872	-1.445015085	FALSE
1110002E22Rik	genic|chr3:138074175-138074675	chr3	138074175	138074675	138062241	mm10_KO	0.049603	119	12.5367	0.810009	NA	NA	FALSE
1110002E22Rik	genic|chr3:138053705-138054497	chr3	138053705	138054497	138062241	mm10_KO	0.052329	119	12.5367	0.810009	NA	NA	FALSE
1110002E22Rik	genic|chr3:138064907-138065407	chr3	138064907	138065407	138062241	mm10_KO	0.111913	119	12.5367	0.810009	NA	NA	FALSE
1110002E22Rik	genic|chr3:138052231-138052731	chr3	138052231	138052731	138062241	mm10_KO	0.016851	119	12.5367	0.810009	NA	NA	FALSE
1110002E22Rik	genic|chr3:138072238-138072738	chr3	138072238	138072738	138062241	mm10_KO	0.056876	119	12.5367	0.810009	NA	NA	FALSE
1110002E22Rik	genic|chr3:138068011-138068511	chr3	138068011	138068511	138062241	mm10_KO	0.09108	119	12.5367	0.810009	NA	NA	FALSE
1110002E22Rik	genic|chr3:138060286-138060786	chr3	138060286	138060786	138062241	mm10_KO	0.066591	119	12.5367	0.810009	NA	NA	FALSE
1110002E22Rik	genic|chr3:138065421-138065921	chr3	138065421	138065921	138062241	mm10_KO	0.128317	119	12.5367	0.810009	NA	NA	FALSE
1110002E22Rik	genic|chr3:138066448-138066948	chr3	138066448	138066948	138062241	mm10_KO	0.088968	119	12.5367	0.810009	NA	NA	FALSE
1110002L01Rik	genic|chr12:3427398-3427898	chr12	3427398	3427898	3403882	mm10_KO	0.028264	478	3.58034	-0.165102	8.4320654115	-0.081140008	FALSE
1110002L01Rik	genic|chr12:3239649-3240544	chr12	3239649	3240544	3403882	mm10_KO	0.011154	478	3.58034	-0.165102	8.4320654115	-0.081140008	FALSE
1110002L01Rik	intergenic|chr12:3356833-3357333	chr12	3356833	3357333	3403882	mm10_KO	0.01265	478	3.58034	-0.165102	8.4320654115	-0.081140008	FALSE
1110002L01Rik	genic|chr12:3855761-3856690	chr12	3855761	3856690	3403882	mm10_KO	0.022967	478	3.58034	-0.165102	8.4320654115	-0.081140008	FALSE
1110002L01Rik	genic|chr12:4476341-4477754	chr12	4476341	4477754	3403882	mm10_KO	0.021869	478	3.58034	-0.165102	8.4320654115	-0.081140008	FALSE
1110002L01Rik	genic|chr12:3309305-3310589	chr12	3309305	3310589	3403882	mm10_KO	0.055901	478	3.58034	-0.165102	8.4320654115	-0.081140008	FALSE
1110002L01Rik	genic|chr12:3410371-3411245	chr12	3410371	3411245	3403882	mm10_KO	0.0815	478	3.58034	-0.165102	8.4320654115	-0.081140008	FALSE
1110002L01Rik	genic|chr12:3390678-3391512	chr12	3390678	3391512	3403882	mm10_KO	0.059476	478	3.58034	-0.165102	8.4320654115	-0.081140008	FALSE
1110002L01Rik	genic|chr12:3398823-3399323	chr12	3398823	3399323	3403882	mm10_KO	0.02639	478	3.58034	-0.165102	8.4320654115	-0.081140008	FALSE
1110002L01Rik	genic|chr12:3392093-3392593	chr12	3392093	3392593	3403882	mm10_KO	0.052254	478	3.58034	-0.165102	8.4320654115	-0.081140008	FALSE
1110002L01Rik	intergenic|chr12:3320590-3321430	chr12	3320590	3321430	3403882	mm10_KO	0.021544	478	3.58034	-0.165102	8.4320654115	-0.081140008	FALSE
1110004F10Rik	genic|chr7:116029721-116030221	chr7	116029721	116030221	116093379	mm10_KO	0.023509	285	31.7744	-0.264484	8.3958106515	-0.2304519435	FALSE
1110004F10Rik	genic|chr7:116030661-116031161	chr7	116030661	116031161	116093379	mm10_KO	0.023013	285	31.7744	-0.264484	8.3958106515	-0.2304519435	FALSE
1110004F10Rik	genic|chr7:114275416-114276695	chr7	114275416	114276695	116093379	mm10_KO	0.013666	285	31.7744	-0.264484	8.3958106515	-0.2304519435	FALSE
1110004F10Rik	genic|chr7:116033534-116034352	chr7	116033534	116034352	116093379	mm10_KO	0.026835	285	31.7744	-0.264484	8.3958106515	-0.2304519435	FALSE
1110004F10Rik	genic|chr7:116099958-116100458	chr7	116099958	116100458	116093379	mm10_KO	0.047422	285	31.7744	-0.264484	8.3958106515	-0.2304519435	FALSE
1110004F10Rik	genic|chr7:116033010-116033510	chr7	116033010	116033510	116093379	mm10_KO	0.013762	285	31.7744	-0.264484	8.3958106515	-0.2304519435	FALSE
1110004F10Rik	intergenic|chr7:116039236-116040772	chr7	116039236	116040772	116093379	mm10_KO	0.023426	285	31.7744	-0.264484	8.3958106515	-0.2304519435	FALSE
1110008P14Rik	genic|chr2:32608249-32609336	chr2	32608249	32609336	32379100	mm10_KO	0.014003	61	5.03518	0.643424	4.071337245	1.2758294345	FALSE
1110008P14Rik	genic|chr2:32381236-32382419	chr2	32381236	32382419	32379100	mm10_KO	0.077563	61	5.03518	0.643424	4.071337245	1.2758294345	FALSE
1110008P14Rik	intergenic|chr2:32360771-32361271	chr2	32360771	32361271	32379100	mm10_KO	0.030495	61	5.03518	0.643424	4.071337245	1.2758294345	FALSE
1110008P14Rik	genic|chr2:32373932-32374727	chr2	32373932	32374727	32379100	mm10_KO	0.046205	61	5.03518	0.643424	4.071337245	1.2758294345	FALSE
1110019D14Rik	intergenic|chr6:13825469-13825969	chr6	13825469	13825969	13871568	mm10_KO	0.025728	217	4.13235	0.0570876	NA	NA	FALSE
1110019D14Rik	intergenic|chr6:13863848-13864348	chr6	13863848	13864348	13871568	mm10_KO	0.031266	217	4.13235	0.0570876	NA	NA	FALSE
1110019D14Rik	intergenic|chr6:13937970-13938470	chr6	13937970	13938470	13871568	mm10_KO	0.011792	217	4.13235	0.0570876	NA	NA	FALSE
1110019D14Rik	genic|chr6:14754723-14755479	chr6	14754723	14755479	13871568	mm10_KO	0.010914	217	4.13235	0.0570876	NA	NA	FALSE
1110020A21Rik	genic|chr17:84925029-84925529	chr17	84925029	84925529	84917181	mm10_KO	0.023253	622	1.26804	-0.189946	NA	NA	FALSE
1110020A21Rik	genic|chr17:84957546-84958713	chr17	84957546	84958713	84917181	mm10_KO	0.031088	622	1.26804	-0.189946	NA	NA	FALSE
1110020A21Rik	genic|chr17:84919787-84920287	chr17	84919787	84920287	84917181	mm10_KO	0.027513	622	1.26804	-0.189946	NA	NA	FALSE
1110020A21Rik	intergenic|chr17:84912106-84912606	chr17	84912106	84912606	84917181	mm10_KO	0.036832	622	1.26804	-0.189946	NA	NA	FALSE
1110020A21Rik	genic|chr17:84776651-84778058	chr17	84776651	84778058	84917181	mm10_KO	0.012694	622	1.26804	-0.189946	NA	NA	FALSE
1110020A21Rik	intergenic|chr17:84803913-84804413	chr17	84803913	84804413	84917181	mm10_KO	0.010241	622	1.26804	-0.189946	NA	NA	FALSE
1110020A21Rik	genic|chr17:84790463-84791321	chr17	84790463	84791321	84917181	mm10_KO	0.028074	622	1.26804	-0.189946	NA	NA	FALSE
1110020A21Rik	intergenic|chr17:84890757-84891257	chr17	84890757	84891257	84917181	mm10_KO	0.012605	622	1.26804	-0.189946	NA	NA	FALSE
1110020A21Rik	intergenic|chr17:84873710-84874210	chr17	84873710	84874210	84917181	mm10_KO	0.012223	622	1.26804	-0.189946	NA	NA	FALSE
1110020A21Rik	intergenic|chr17:84902871-84903371	chr17	84902871	84903371	84917181	mm10_KO	0.020652	622	1.26804	-0.189946	NA	NA	FALSE
1110032A03Rik	genic|chr9:50779309-50779809	chr9	50779309	50779809	50761373	mm10_KO	0.016235	377	9.0911	-0.598515	8.004774118	0.333203404	FALSE
1110032A03Rik	genic|chr9:50754463-50755249	chr9	50754463	50755249	50761373	mm10_KO	0.087949	377	9.0911	-0.598515	8.004774118	0.333203404	FALSE
1110032A03Rik	genic|chr9:50755398-50756350	chr9	50755398	50756350	50761373	mm10_KO	0.052802	377	9.0911	-0.598515	8.004774118	0.333203404	FALSE
1110032A03Rik	genic|chr9:53666639-53667921	chr9	53666639	53667921	50761373	mm10_KO	0.010114	377	9.0911	-0.598515	8.004774118	0.333203404	FALSE
1110032A03Rik	genic|chr9:50769748-50770248	chr9	50769748	50770248	50761373	mm10_KO	0.023411	377	9.0911	-0.598515	8.004774118	0.333203404	FALSE
1110032A03Rik	genic|chr9:50776098-50776598	chr9	50776098	50776598	50761373	mm10_KO	0.025412	377	9.0911	-0.598515	8.004774118	0.333203404	FALSE
1110032A03Rik	genic|chr9:50659420-50660119	chr9	50659420	50660119	50761373	mm10_KO	0.012876	377	9.0911	-0.598515	8.004774118	0.333203404	FALSE
1110032A03Rik	genic|chr9:50768757-50769257	chr9	50768757	50769257	50761373	mm10_KO	0.032185	377	9.0911	-0.598515	8.004774118	0.333203404	FALSE
1110032A03Rik	genic|chr9:50752415-50752915	chr9	50752415	50752915	50761373	mm10_KO	0.080256	377	9.0911	-0.598515	8.004774118	0.333203404	FALSE
1110032A03Rik	intergenic|chr9:50756855-50758704	chr9	50756855	50758704	50761373	mm10_KO	0.107986	377	9.0911	-0.598515	8.004774118	0.333203404	FALSE
1110032A03Rik	genic|chr9:50723189-50723689	chr9	50723189	50723689	50761373	mm10_KO	0.011829	377	9.0911	-0.598515	8.004774118	0.333203404	FALSE
1110032A03Rik	genic|chr9:50727120-50728328	chr9	50727120	50728328	50761373	mm10_KO	0.021991	377	9.0911	-0.598515	8.004774118	0.333203404	FALSE
1110038B12Rik	intergenic|chr17:34952595-34953095	chr17	34952595	34953095	34950235	mm10_KO	0.054916	612	2.23731	-0.136441	NA	NA	FALSE
1110038B12Rik	intergenic|chr17:34980594-34981094	chr17	34980594	34981094	34950235	mm10_KO	0.01106	612	2.23731	-0.136441	NA	NA	FALSE
1110038B12Rik	intergenic|chr17:34959945-34960445	chr17	34959945	34960445	34950235	mm10_KO	0.037112	612	2.23731	-0.136441	NA	NA	FALSE
1110038B12Rik	intergenic|chr17:34941342-34941842	chr17	34941342	34941842	34950235	mm10_KO	0.027014	612	2.23731	-0.136441	NA	NA	FALSE
1110038B12Rik	intergenic|chr17:34943406-34943906	chr17	34943406	34943906	34950235	mm10_KO	0.01738	612	2.23731	-0.136441	NA	NA	FALSE
1110038B12Rik	intergenic|chr17:34947503-34948003	chr17	34947503	34948003	34950235	mm10_KO	0.021376	612	2.23731	-0.136441	NA	NA	FALSE
1110038B12Rik	intergenic|chr17:34968244-34968744	chr17	34968244	34968744	34950235	mm10_KO	0.092467	612	2.23731	-0.136441	NA	NA	FALSE
1110038F14Rik	genic|chr15:77013719-77014219	chr15	77013719	77014219	76948260	mm10_KO	0.011293	563	6.07064	0.429007	4.593256378	1.53045767133333	FALSE
1110038F14Rik	genic|chr15:77022750-77023250	chr15	77022750	77023250	76948260	mm10_KO	0.010596	563	6.07064	0.429007	4.593256378	1.53045767133333	FALSE
1110038F14Rik	genic|chr15:77019641-77020141	chr15	77019641	77020141	76948260	mm10_KO	0.012055	563	6.07064	0.429007	4.593256378	1.53045767133333	FALSE
1110038F14Rik	genic|chr15:76954024-76954524	chr15	76954024	76954524	76948260	mm10_KO	0.013319	563	6.07064	0.429007	4.593256378	1.53045767133333	FALSE
1110038F14Rik	genic|chr15:77022200-77022700	chr15	77022200	77022700	76948260	mm10_KO	0.011519	563	6.07064	0.429007	4.593256378	1.53045767133333	FALSE
1110038F14Rik	genic|chr15:76999025-76999525	chr15	76999025	76999525	76948260	mm10_KO	0.010883	563	6.07064	0.429007	4.593256378	1.53045767133333	FALSE
1110038F14Rik	genic|chr15:76199443-76200651	chr15	76199443	76200651	76948260	mm10_KO	0.011836	563	6.07064	0.429007	4.593256378	1.53045767133333	FALSE
1110038F14Rik	genic|chr15:77036759-77038238	chr15	77036759	77038238	76948260	mm10_KO	0.013447	563	6.07064	0.429007	4.593256378	1.53045767133333	FALSE
1110051M20Rik	genic|chr2:91284880-91285380	chr2	91284880	91285380	91273239	mm10_KO	0.01739	69	2.14364	-0.202756	6.559520593	-0.8424988715	FALSE
1110051M20Rik	genic|chr2:91259137-91259901	chr2	91259137	91259901	91273239	mm10_KO	0.06118	69	2.14364	-0.202756	6.559520593	-0.8424988715	FALSE
1110051M20Rik	genic|chr2:91257209-91257968	chr2	91257209	91257968	91273239	mm10_KO	0.063503	69	2.14364	-0.202756	6.559520593	-0.8424988715	FALSE
1110051M20Rik	genic|chr2:91279008-91279508	chr2	91279008	91279508	91273239	mm10_KO	0.043422	69	2.14364	-0.202756	6.559520593	-0.8424988715	FALSE
1110051M20Rik	genic|chr2:91287767-91288267	chr2	91287767	91288267	91273239	mm10_KO	0.023624	69	2.14364	-0.202756	6.559520593	-0.8424988715	FALSE
1110059E24Rik	intergenic|chr19:21577631-21578131	chr19	21577631	21578131	21597312	mm10_KO	0.011456	650	9.52953	-0.54475	5.854314193	0.525413988333333	FALSE
1110059E24Rik	intergenic|chr19:21589693-21590193	chr19	21589693	21590193	21597312	mm10_KO	0.030402	650	9.52953	-0.54475	5.854314193	0.525413988333333	FALSE
1110059E24Rik	genic|chr19:21652131-21652631	chr19	21652131	21652631	21597312	mm10_KO	0.01538	650	9.52953	-0.54475	5.854314193	0.525413988333333	FALSE
1110059E24Rik	genic|chr19:24030279-24031469	chr19	24030279	24031469	21597312	mm10_KO	0.016629	650	9.52953	-0.54475	5.854314193	0.525413988333333	FALSE
1110059E24Rik	genic|chr19:21273583-21274718	chr19	21273583	21274718	21597312	mm10_KO	0.010225	650	9.52953	-0.54475	5.854314193	0.525413988333333	FALSE
1110059E24Rik	intergenic|chr19:23134102-23136477	chr19	23134102	23136477	21597312	mm10_KO	0.100896	650	9.52953	-0.54475	5.854314193	0.525413988333333	FALSE
1110059E24Rik	intergenic|chr19:21592648-21593148	chr19	21592648	21593148	21597312	mm10_KO	0.035375	650	9.52953	-0.54475	5.854314193	0.525413988333333	FALSE
1110059G10Rik	genic|chr9:122854512-122855012	chr9	122854512	122855012	122945088	mm10_KO	0.010392	398	3.82474	-0.501285	7.057262361	0.560437772	FALSE
1110059G10Rik	genic|chr9:123490771-123491271	chr9	123490771	123491271	122945088	mm10_KO	0.010523	398	3.82474	-0.501285	7.057262361	0.560437772	FALSE
1110059G10Rik	intergenic|chr9:124257440-124257940	chr9	124257440	124257940	122945088	mm10_KO	0.013363	398	3.82474	-0.501285	7.057262361	0.560437772	FALSE
1110059G10Rik	intergenic|chr9:124256250-124257047	chr9	124256250	124257047	122945088	mm10_KO	0.012546	398	3.82474	-0.501285	7.057262361	0.560437772	FALSE
1110059G10Rik	genic|chr9:122953779-122954279	chr9	122953779	122954279	122945088	mm10_KO	0.014408	398	3.82474	-0.501285	7.057262361	0.560437772	FALSE
1110059G10Rik	intergenic|chr9:122934364-122934864	chr9	122934364	122934864	122945088	mm10_KO	0.017089	398	3.82474	-0.501285	7.057262361	0.560437772	FALSE
1110065P20Rik	genic|chr4:124817588-124818088	chr4	124817588	124818088	124849484	mm10_KO	0.014099	143	8.14966	0.293042	7.425968142	1.435596545	FALSE
1110065P20Rik	genic|chr4:124836052-124836552	chr4	124836052	124836552	124849484	mm10_KO	0.024661	143	8.14966	0.293042	7.425968142	1.435596545	FALSE
1110065P20Rik	genic|chr4:124843088-124843588	chr4	124843088	124843588	124849484	mm10_KO	0.050137	143	8.14966	0.293042	7.425968142	1.435596545	FALSE
1110065P20Rik	intergenic|chr4:124868960-124869460	chr4	124868960	124869460	124849484	mm10_KO	0.012131	143	8.14966	0.293042	7.425968142	1.435596545	FALSE
1110065P20Rik	genic|chr4:124751064-124752026	chr4	124751064	124752026	124849484	mm10_KO	0.01122	143	8.14966	0.293042	7.425968142	1.435596545	FALSE
1110065P20Rik	genic|chr4:124826494-124826994	chr4	124826494	124826994	124849484	mm10_KO	0.010397	143	8.14966	0.293042	7.425968142	1.435596545	FALSE
1190005I06Rik	intergenic|chr8:120598691-120599191	chr8	120598691	120599191	120608601	mm10_KO	0.01352	344	1.3632	0.208562	5.513973626	0.07651447	FALSE
1190005I06Rik	genic|chr8:120618142-120618642	chr8	120618142	120618642	120608601	mm10_KO	0.036907	344	1.3632	0.208562	5.513973626	0.07651447	FALSE
1190005I06Rik	intergenic|chr8:120592943-120593443	chr8	120592943	120593443	120608601	mm10_KO	0.022156	344	1.3632	0.208562	5.513973626	0.07651447	FALSE
1190005I06Rik	genic|chr8:120620607-120621488	chr8	120620607	120621488	120608601	mm10_KO	0.014302	344	1.3632	0.208562	5.513973626	0.07651447	FALSE
1190005I06Rik	genic|chr8:120619246-120620093	chr8	120619246	120620093	120608601	mm10_KO	0.063712	344	1.3632	0.208562	5.513973626	0.07651447	FALSE
1190005I06Rik	genic|chr8:120585254-120586086	chr8	120585254	120586086	120608601	mm10_KO	0.010391	344	1.3632	0.208562	5.513973626	0.07651447	FALSE
1190005I06Rik	intergenic|chr8:120595686-120596186	chr8	120595686	120596186	120608601	mm10_KO	0.011312	344	1.3632	0.208562	5.513973626	0.07651447	FALSE
1190005I06Rik	intergenic|chr8:120603647-120604147	chr8	120603647	120604147	120608601	mm10_KO	0.014865	344	1.3632	0.208562	5.513973626	0.07651447	FALSE
1190007I07Rik	genic|chr10:81137165-81138748	chr10	81137165	81138748	82619850	mm10_KO	0.01074	426	15.2369	0.0358665	7.784199325	0.300653537	FALSE
1190007I07Rik	genic|chr10:82858746-82860700	chr10	82858746	82860700	82619850	mm10_KO	0.015103	426	15.2369	0.0358665	7.784199325	0.300653537	FALSE
1500009L16Rik	genic|chr10:83726571-83727071	chr10	83726571	83727071	83722864	mm10_KO	0.063547	426	2.28499	1.5178	NA	NA	FALSE
1500009L16Rik	genic|chr10:83757418-83757918	chr10	83757418	83757918	83722864	mm10_KO	0.011071	426	2.28499	1.5178	NA	NA	FALSE
1500009L16Rik	genic|chr10:83717988-83718488	chr10	83717988	83718488	83722864	mm10_KO	0.010092	426	2.28499	1.5178	NA	NA	FALSE
1500009L16Rik	genic|chr10:83751844-83752344	chr10	83751844	83752344	83722864	mm10_KO	0.010532	426	2.28499	1.5178	NA	NA	FALSE
1500009L16Rik	genic|chr10:83725900-83726400	chr10	83725900	83726400	83722864	mm10_KO	0.050442	426	2.28499	1.5178	NA	NA	FALSE
1500009L16Rik	genic|chr10:84230062-84230868	chr10	84230062	84230868	83722864	mm10_KO	0.011489	426	2.28499	1.5178	NA	NA	FALSE
1500009L16Rik	genic|chr10:83737897-83738397	chr10	83737897	83738397	83722864	mm10_KO	0.025107	426	2.28499	1.5178	NA	NA	FALSE
1500009L16Rik	genic|chr10:83713755-83714255	chr10	83713755	83714255	83722864	mm10_KO	0.016101	426	2.28499	1.5178	NA	NA	FALSE
1600012H06Rik	genic|chr17:14943870-14944370	chr17	14943870	14944370	14943183	mm10_KO	0.029953	598	3.03505	-0.13267	NA	NA	FALSE
1600012H06Rik	genic|chr17:13552661-13553161	chr17	13552661	13553161	14943183	mm10_KO	0.194079	598	3.03505	-0.13267	NA	NA	FALSE
1600012H06Rik	genic|chr17:15563996-15564849	chr17	15563996	15564849	14943183	mm10_KO	0.021019	598	3.03505	-0.13267	NA	NA	FALSE
1600012H06Rik	genic|chr17:13550565-13551300	chr17	13550565	13551300	14943183	mm10_KO	0.103845	598	3.03505	-0.13267	NA	NA	FALSE
1600012H06Rik	genic|chr17:13551665-13552583	chr17	13551665	13552583	14943183	mm10_KO	0.114295	598	3.03505	-0.13267	NA	NA	FALSE
1600014C10Rik	intergenic|chr7:38137852-38138597	chr7	38137852	38138597	38183216	mm10_KO	0.01433	270	13.1234	-0.00565787	4.21474498166667	2.054114505	FALSE
1600014C10Rik	genic|chr7:38107297-38108443	chr7	38107297	38108443	38183216	mm10_KO	0.015295	270	13.1234	-0.00565787	4.21474498166667	2.054114505	FALSE
1600014C10Rik	genic|chr7:38188891-38189391	chr7	38188891	38189391	38183216	mm10_KO	0.036216	270	13.1234	-0.00565787	4.21474498166667	2.054114505	FALSE
1600014C10Rik	intergenic|chr7:38084830-38085678	chr7	38084830	38085678	38183216	mm10_KO	0.016125	270	13.1234	-0.00565787	4.21474498166667	2.054114505	FALSE
1600014C10Rik	intergenic|chr7:38217329-38218097	chr7	38217329	38218097	38183216	mm10_KO	0.026076	270	13.1234	-0.00565787	4.21474498166667	2.054114505	FALSE
1600014C10Rik	intergenic|chr7:38200757-38201257	chr7	38200757	38201257	38183216	mm10_KO	0.027601	270	13.1234	-0.00565787	4.21474498166667	2.054114505	FALSE
1600014C10Rik	genic|chr7:38224459-38225164	chr7	38224459	38225164	38183216	mm10_KO	0.039625	270	13.1234	-0.00565787	4.21474498166667	2.054114505	FALSE
1600014C10Rik	intergenic|chr7:38061123-38061623	chr7	38061123	38061623	38183216	mm10_KO	0.012167	270	13.1234	-0.00565787	4.21474498166667	2.054114505	FALSE
1600014C10Rik	intergenic|chr7:38202655-38203155	chr7	38202655	38203155	38183216	mm10_KO	0.016952	270	13.1234	-0.00565787	4.21474498166667	2.054114505	FALSE
1600014C10Rik	genic|chr7:38227162-38228386	chr7	38227162	38228386	38183216	mm10_KO	0.057978	270	13.1234	-0.00565787	4.21474498166667	2.054114505	FALSE
1600014C10Rik	genic|chr7:38270976-38271759	chr7	38270976	38271759	38183216	mm10_KO	0.014333	270	13.1234	-0.00565787	4.21474498166667	2.054114505	FALSE
1600014C10Rik	intergenic|chr7:38212546-38213046	chr7	38212546	38213046	38183216	mm10_KO	0.010684	270	13.1234	-0.00565787	4.21474498166667	2.054114505	FALSE
1600020E01Rik	intergenic|chr6:86515933-86516433	chr6	86515933	86516433	86527329	mm10_KO	0.034664	235	1.62192	-0.131966	NA	NA	FALSE
1600020E01Rik	genic|chr6:86487020-86488392	chr6	86487020	86488392	86527329	mm10_KO	0.039245	235	1.62192	-0.131966	NA	NA	FALSE
1600020E01Rik	genic|chr6:86668784-86669754	chr6	86668784	86669754	86527329	mm10_KO	0.017214	235	1.62192	-0.131966	NA	NA	FALSE
1600020E01Rik	intergenic|chr6:86497571-86498071	chr6	86497571	86498071	86527329	mm10_KO	0.011816	235	1.62192	-0.131966	NA	NA	FALSE
1600020E01Rik	genic|chr6:86475257-86475757	chr6	86475257	86475757	86527329	mm10_KO	0.012475	235	1.62192	-0.131966	NA	NA	FALSE
1600020E01Rik	intergenic|chr6:86584440-86585572	chr6	86584440	86585572	86527329	mm10_KO	0.019807	235	1.62192	-0.131966	NA	NA	FALSE
1600020E01Rik	intergenic|chr6:86519523-86520023	chr6	86519523	86520023	86527329	mm10_KO	0.021209	235	1.62192	-0.131966	NA	NA	FALSE
1600020E01Rik	genic|chr6:86479038-86479900	chr6	86479038	86479900	86527329	mm10_KO	0.014572	235	1.62192	-0.131966	NA	NA	FALSE
1600020E01Rik	genic|chr6:86480237-86480737	chr6	86480237	86480737	86527329	mm10_KO	0.010773	235	1.62192	-0.131966	NA	NA	FALSE
1600020E01Rik	genic|chr6:86525342-86526653	chr6	86525342	86526653	86527329	mm10_KO	0.141538	235	1.62192	-0.131966	NA	NA	FALSE
1600020E01Rik	genic|chr6:86472633-86473133	chr6	86472633	86473133	86527329	mm10_KO	0.020315	235	1.62192	-0.131966	NA	NA	FALSE
1600020E01Rik	genic|chr6:86471833-86472595	chr6	86471833	86472595	86527329	mm10_KO	0.030247	235	1.62192	-0.131966	NA	NA	FALSE
1700007L15Rik	intergenic|chr16:33365534-33366034	chr16	33365534	33366034	33379853	mm10_KO	0.027157	580	3.05431	-0.112943	NA	NA	FALSE
1700007L15Rik	genic|chr16:33891404-33893224	chr16	33891404	33893224	33379853	mm10_KO	0.036478	580	3.05431	-0.112943	NA	NA	FALSE
1700007L15Rik	genic|chr16:33560352-33560852	chr16	33560352	33560852	33379853	mm10_KO	0.011301	580	3.05431	-0.112943	NA	NA	FALSE
1700007L15Rik	genic|chr16:33381482-33381982	chr16	33381482	33381982	33379853	mm10_KO	0.050348	580	3.05431	-0.112943	NA	NA	FALSE
1700025G04Rik	intergenic|chr1:152304594-152305249	chr1	152304594	152305249	151884523	mm10_KO	0.011453	33	4.19752	0.69208	6.15559379191667	0.503709627416667	FALSE
1700025G04Rik	intergenic|chr1:151872976-151873476	chr1	151872976	151873476	151884523	mm10_KO	0.125473	33	4.19752	0.69208	6.15559379191667	0.503709627416667	FALSE
1700025G04Rik	genic|chr1:151500226-151501425	chr1	151500226	151501425	151884523	mm10_KO	0.02368	33	4.19752	0.69208	6.15559379191667	0.503709627416667	FALSE
1700025G04Rik	genic|chr1:151889858-151890358	chr1	151889858	151890358	151884523	mm10_KO	0.035551	33	4.19752	0.69208	6.15559379191667	0.503709627416667	FALSE
1700025G04Rik	genic|chr1:152088677-152089646	chr1	152088677	152089646	151884523	mm10_KO	0.011667	33	4.19752	0.69208	6.15559379191667	0.503709627416667	FALSE
1700025G04Rik	genic|chr1:151903377-151903877	chr1	151903377	151903877	151884523	mm10_KO	0.016099	33	4.19752	0.69208	6.15559379191667	0.503709627416667	FALSE
1700030K09Rik	genic|chr8:72426554-72427054	chr8	72426554	72427054	72443879	mm10_KO	0.011865	317	1.87876	-0.0500027	NA	NA	FALSE
1700030K09Rik	genic|chr8:72449944-72450444	chr8	72449944	72450444	72443879	mm10_KO	0.028885	317	1.87876	-0.0500027	NA	NA	FALSE
1700030K09Rik	genic|chr8:72437959-72438929	chr8	72437959	72438929	72443879	mm10_KO	0.037915	317	1.87876	-0.0500027	NA	NA	FALSE
1700030K09Rik	intergenic|chr8:72331576-72332479	chr8	72331576	72332479	72443879	mm10_KO	0.013698	317	1.87876	-0.0500027	NA	NA	FALSE
1700030K09Rik	genic|chr8:72491959-72492743	chr8	72491959	72492743	72443879	mm10_KO	0.012512	317	1.87876	-0.0500027	NA	NA	FALSE
1700030K09Rik	genic|chr8:72547941-72548920	chr8	72547941	72548920	72443879	mm10_KO	0.016964	317	1.87876	-0.0500027	NA	NA	FALSE
1700030K09Rik	genic|chr8:72421134-72422314	chr8	72421134	72422314	72443879	mm10_KO	0.063775	317	1.87876	-0.0500027	NA	NA	FALSE
1700030K09Rik	genic|chr8:72462298-72462798	chr8	72462298	72462798	72443879	mm10_KO	0.016093	317	1.87876	-0.0500027	NA	NA	FALSE
1700030K09Rik	genic|chr8:72434907-72435407	chr8	72434907	72435407	72443879	mm10_KO	0.027061	317	1.87876	-0.0500027	NA	NA	FALSE
1700030K09Rik	genic|chr8:72474798-72475298	chr8	72474798	72475298	72443879	mm10_KO	0.022162	317	1.87876	-0.0500027	NA	NA	FALSE
1700030K09Rik	genic|chr8:72499222-72500187	chr8	72499222	72500187	72443879	mm10_KO	0.012385	317	1.87876	-0.0500027	NA	NA	FALSE
1700037H04Rik	genic|chr2:131134450-131135407	chr2	131134450	131135407	131146314	mm10_KO	0.084754	74	1.21843	0.68034	5.716951926	2.194298854	FALSE
1700037H04Rik	intergenic|chr2:131124346-131124846	chr2	131124346	131124846	131146314	mm10_KO	0.017815	74	1.21843	0.68034	5.716951926	2.194298854	FALSE
1700037H04Rik	genic|chr2:131153530-131154030	chr2	131153530	131154030	131146314	mm10_KO	0.027486	74	1.21843	0.68034	5.716951926	2.194298854	FALSE
1700037H04Rik	genic|chr2:131159686-131161015	chr2	131159686	131161015	131146314	mm10_KO	0.041753	74	1.21843	0.68034	5.716951926	2.194298854	FALSE
1700037H04Rik	intergenic|chr2:131215679-131216179	chr2	131215679	131216179	131146314	mm10_KO	0.011331	74	1.21843	0.68034	5.716951926	2.194298854	FALSE
1700037H04Rik	genic|chr2:131140019-131140519	chr2	131140019	131140519	131146314	mm10_KO	0.037512	74	1.21843	0.68034	5.716951926	2.194298854	FALSE
1700037H04Rik	genic|chr2:131178947-131180574	chr2	131178947	131180574	131146314	mm10_KO	0.029097	74	1.21843	0.68034	5.716951926	2.194298854	FALSE
1700037H04Rik	genic|chr2:131142426-131142926	chr2	131142426	131142926	131146314	mm10_KO	0.041932	74	1.21843	0.68034	5.716951926	2.194298854	FALSE
1700037H04Rik	genic|chr2:131148544-131149044	chr2	131148544	131149044	131146314	mm10_KO	0.027687	74	1.21843	0.68034	5.716951926	2.194298854	FALSE
1700037H04Rik	intergenic|chr2:131096227-131097207	chr2	131096227	131097207	131146314	mm10_KO	0.015749	74	1.21843	0.68034	5.716951926	2.194298854	FALSE
1700066M21Rik	genic|chr1:57852300-57853094	chr1	57852300	57853094	57377619	mm10_KO	0.012677	9	1.02748	-0.051092	4.396894595	1.554816338	FALSE
1700066M21Rik	genic|chr1:56972287-56973600	chr1	56972287	56973600	57377619	mm10_KO	0.014641	9	1.02748	-0.051092	4.396894595	1.554816338	FALSE
1700066M21Rik	genic|chr1:58423379-58424172	chr1	58423379	58424172	57377619	mm10_KO	0.042248	9	1.02748	-0.051092	4.396894595	1.554816338	FALSE
1700094D03Rik	genic|chr3:90079651-90080520	chr3	90079651	90080520	90062807	mm10_KO	0.019852	111	1.10673	-0.249558	NA	NA	FALSE
1700094D03Rik	genic|chr3:90079065-90079565	chr3	90079065	90079565	90062807	mm10_KO	0.05224	111	1.10673	-0.249558	NA	NA	FALSE
1700094D03Rik	genic|chr3:90077261-90077761	chr3	90077261	90077761	90062807	mm10_KO	0.038276	111	1.10673	-0.249558	NA	NA	FALSE
1700094D03Rik	genic|chr3:89278194-89280086	chr3	89278194	89280086	90062807	mm10_KO	0.013261	111	1.10673	-0.249558	NA	NA	FALSE
1700101I11Rik	intergenic|chr6:128838623-128839495	chr6	128838623	128839495	129531946	mm10_KO	0.011533	251	2.17819	-0.752823	NA	NA	FALSE
1700101I11Rik	intergenic|chr6:129542613-129543113	chr6	129542613	129543113	129531946	mm10_KO	0.049667	251	2.17819	-0.752823	NA	NA	FALSE
1700101I11Rik	genic|chr6:129534652-129535152	chr6	129534652	129535152	129531946	mm10_KO	0.106218	251	2.17819	-0.752823	NA	NA	FALSE
1700101I11Rik	intergenic|chr6:129543986-129544486	chr6	129543986	129544486	129531946	mm10_KO	0.026788	251	2.17819	-0.752823	NA	NA	FALSE
1700109H08Rik	genic|chr5:3516545-3517330	chr5	3516545	3517330	3571715	mm10_KO	0.019004	163	2.29049	-0.626373	NA	NA	FALSE
1700109H08Rik	genic|chr5:3465872-3466854	chr5	3465872	3466854	3571715	mm10_KO	0.018036	163	2.29049	-0.626373	NA	NA	FALSE
1700109H08Rik	genic|chr5:3579589-3580089	chr5	3579589	3580089	3571715	mm10_KO	0.130008	163	2.29049	-0.626373	NA	NA	FALSE
1700109H08Rik	genic|chr5:3608924-3609424	chr5	3608924	3609424	3571715	mm10_KO	0.031235	163	2.29049	-0.626373	NA	NA	FALSE
1700109H08Rik	genic|chr5:3556155-3556655	chr5	3556155	3556655	3571715	mm10_KO	0.028471	163	2.29049	-0.626373	NA	NA	FALSE
1700109H08Rik	genic|chr5:3246574-3247074	chr5	3246574	3247074	3571715	mm10_KO	0.010524	163	2.29049	-0.626373	NA	NA	FALSE
1700109H08Rik	genic|chr5:3647340-3648148	chr5	3647340	3648148	3571715	mm10_KO	0.037143	163	2.29049	-0.626373	NA	NA	FALSE
1700109H08Rik	genic|chr5:3562384-3562884	chr5	3562384	3562884	3571715	mm10_KO	0.050077	163	2.29049	-0.626373	NA	NA	FALSE
1700123M08Rik	genic|chr4:11968542-11969388	chr4	11968542	11969388	11966573	mm10_KO	0.079116	125	4.32037	-0.290818	NA	NA	FALSE
1700123M08Rik	genic|chr4:11253853-11254708	chr4	11253853	11254708	11966573	mm10_KO	0.010433	125	4.32037	-0.290818	NA	NA	FALSE
1700123M08Rik	genic|chr4:11987428-11988162	chr4	11987428	11988162	11966573	mm10_KO	0.03534	125	4.32037	-0.290818	NA	NA	FALSE
1700123M08Rik	genic|chr4:12087584-12088084	chr4	12087584	12088084	11966573	mm10_KO	0.012553	125	4.32037	-0.290818	NA	NA	FALSE
1700123M08Rik	genic|chr4:11975867-11976367	chr4	11975867	11976367	11966573	mm10_KO	0.056181	125	4.32037	-0.290818	NA	NA	FALSE
1700123M08Rik	genic|chr4:12074190-12074690	chr4	12074190	12074690	11966573	mm10_KO	0.013525	125	4.32037	-0.290818	NA	NA	FALSE
1700123M08Rik	genic|chr4:11989994-11990494	chr4	11989994	11990494	11966573	mm10_KO	0.012013	125	4.32037	-0.290818	NA	NA	FALSE
1700123M08Rik	genic|chr4:11986626-11987403	chr4	11986626	11987403	11966573	mm10_KO	0.046375	125	4.32037	-0.290818	NA	NA	FALSE
1700123O20Rik	genic|chr14:54577303-54577803	chr14	54577303	54577803	54686170	mm10_KO	0.010981	544	4.63629	0.0185605	NA	NA	FALSE
1700123O20Rik	intergenic|chr14:55004584-55005084	chr14	55004584	55005084	54686170	mm10_KO	0.011276	544	4.63629	0.0185605	NA	NA	FALSE
1700123O20Rik	intergenic|chr14:54708579-54709079	chr14	54708579	54709079	54686170	mm10_KO	0.014278	544	4.63629	0.0185605	NA	NA	FALSE
1700123O20Rik	genic|chr14:54653332-54654121	chr14	54653332	54654121	54686170	mm10_KO	0.013242	544	4.63629	0.0185605	NA	NA	FALSE
1700123O20Rik	genic|chr14:54694337-54694837	chr14	54694337	54694837	54686170	mm10_KO	0.019649	544	4.63629	0.0185605	NA	NA	FALSE
1700123O20Rik	genic|chr14:54876282-54877563	chr14	54876282	54877563	54686170	mm10_KO	0.01323	544	4.63629	0.0185605	NA	NA	FALSE
1700123O20Rik	intergenic|chr14:55002024-55004413	chr14	55002024	55004413	54686170	mm10_KO	0.042729	544	4.63629	0.0185605	NA	NA	FALSE
1700123O20Rik	genic|chr14:54863768-54864637	chr14	54863768	54864637	54686170	mm10_KO	0.024281	544	4.63629	0.0185605	NA	NA	FALSE
1700123O20Rik	genic|chr14:54937265-54938382	chr14	54937265	54938382	54686170	mm10_KO	0.01361	544	4.63629	0.0185605	NA	NA	FALSE
1700123O20Rik	intergenic|chr14:54997347-54997847	chr14	54997347	54997847	54686170	mm10_KO	0.012584	544	4.63629	0.0185605	NA	NA	FALSE
1700123O20Rik	genic|chr14:54993039-54993872	chr14	54993039	54993872	54686170	mm10_KO	0.014822	544	4.63629	0.0185605	NA	NA	FALSE
1810009A15Rik	genic|chr19:8880535-8881035	chr19	8880535	8881035	8888882	mm10_KO	0.058694	647	24.0145	-0.0417001	NA	NA	FALSE
1810009A15Rik	intergenic|chr19:8891605-8892105	chr19	8891605	8892105	8888882	mm10_KO	0.024895	647	24.0145	-0.0417001	NA	NA	FALSE
1810013L24Rik	genic|chr16:8848491-8849422	chr16	8848491	8849422	8830099	mm10_KO	0.051805	574	21.8741	-0.260294	7.735973241625	-0.150664515375	FALSE
1810013L24Rik	genic|chr16:8830628-8831128	chr16	8830628	8831128	8830099	mm10_KO	0.169615	574	21.8741	-0.260294	7.735973241625	-0.150664515375	FALSE
1810013L24Rik	genic|chr16:8843600-8844100	chr16	8843600	8844100	8830099	mm10_KO	0.039708	574	21.8741	-0.260294	7.735973241625	-0.150664515375	FALSE
1810013L24Rik	genic|chr16:8839802-8840302	chr16	8839802	8840302	8830099	mm10_KO	0.033126	574	21.8741	-0.260294	7.735973241625	-0.150664515375	FALSE
1810013L24Rik	intergenic|chr16:8738563-8739461	chr16	8738563	8739461	8830099	mm10_KO	0.014232	574	21.8741	-0.260294	7.735973241625	-0.150664515375	FALSE
1810013L24Rik	genic|chr16:8840367-8840867	chr16	8840367	8840867	8830099	mm10_KO	0.01543	574	21.8741	-0.260294	7.735973241625	-0.150664515375	FALSE
1810013L24Rik	genic|chr16:8831447-8831947	chr16	8831447	8831947	8830099	mm10_KO	0.067095	574	21.8741	-0.260294	7.735973241625	-0.150664515375	FALSE
1810014B01Rik	genic|chr10:86819293-86820291	chr10	86819293	86820291	86685526	mm10_KO	0.011459	426	5.47527	-0.598732	NA	NA	FALSE
1810014B01Rik	genic|chr10:85957409-85957909	chr10	85957409	85957909	86685526	mm10_KO	0.011581	426	5.47527	-0.598732	NA	NA	FALSE
1810014B01Rik	genic|chr10:85184629-85185809	chr10	85184629	85185809	86685526	mm10_KO	0.011051	426	5.47527	-0.598732	NA	NA	FALSE
1810014B01Rik	genic|chr10:86302357-86302857	chr10	86302357	86302857	86685526	mm10_KO	0.011711	426	5.47527	-0.598732	NA	NA	FALSE
1810014B01Rik	genic|chr10:86825997-86826497	chr10	86825997	86826497	86685526	mm10_KO	0.03171	426	5.47527	-0.598732	NA	NA	FALSE
1810014B01Rik	genic|chr10:86698668-86699168	chr10	86698668	86699168	86685526	mm10_KO	0.042966	426	5.47527	-0.598732	NA	NA	FALSE
1810021B22Rik	genic|chr15:89019877-89021069	chr15	89019877	89021069	89071197	mm10_KO	0.012604	571	2.64806	-0.513924	NA	NA	FALSE
1810021B22Rik	genic|chr15:88866953-88868511	chr15	88866953	88868511	89071197	mm10_KO	0.032449	571	2.64806	-0.513924	NA	NA	FALSE
1810021B22Rik	genic|chr15:89063825-89064325	chr15	89063825	89064325	89071197	mm10_KO	0.026295	571	2.64806	-0.513924	NA	NA	FALSE
1810021B22Rik	genic|chr15:89074330-89074830	chr15	89074330	89074830	89071197	mm10_KO	0.077945	571	2.64806	-0.513924	NA	NA	FALSE
1810021B22Rik	genic|chr15:88863720-88864589	chr15	88863720	88864589	89071197	mm10_KO	0.018322	571	2.64806	-0.513924	NA	NA	FALSE
1810021B22Rik	genic|chr15:88838984-88840877	chr15	88838984	88840877	89071197	mm10_KO	0.017739	571	2.64806	-0.513924	NA	NA	FALSE
1810034E14Rik	genic|chr13:64312297-64313164	chr13	64312297	64313164	64248699	mm10_KO	0.06186	530	4.9299	0.189825	5.91393478233333	0.406370449	FALSE
1810034E14Rik	genic|chr13:64258503-64259003	chr13	64258503	64259003	64248699	mm10_KO	0.03482	530	4.9299	0.189825	5.91393478233333	0.406370449	FALSE
1810034E14Rik	genic|chr13:64369878-64370800	chr13	64369878	64370800	64248699	mm10_KO	0.022325	530	4.9299	0.189825	5.91393478233333	0.406370449	FALSE
1810034E14Rik	genic|chr13:64237112-64237612	chr13	64237112	64237612	64248699	mm10_KO	0.046	530	4.9299	0.189825	5.91393478233333	0.406370449	FALSE
1810034E14Rik	genic|chr13:64274325-64274825	chr13	64274325	64274825	64248699	mm10_KO	0.014494	530	4.9299	0.189825	5.91393478233333	0.406370449	FALSE
1810034E14Rik	genic|chr13:64153152-64154502	chr13	64153152	64154502	64248699	mm10_KO	0.036967	530	4.9299	0.189825	5.91393478233333	0.406370449	FALSE
1810034E14Rik	genic|chr13:64152436-64152936	chr13	64152436	64152936	64248699	mm10_KO	0.012624	530	4.9299	0.189825	5.91393478233333	0.406370449	FALSE
1810034E14Rik	genic|chr13:64246758-64247258	chr13	64246758	64247258	64248699	mm10_KO	0.028113	530	4.9299	0.189825	5.91393478233333	0.406370449	FALSE
1810034E14Rik	intergenic|chr13:63901230-63902002	chr13	63901230	63902002	64248699	mm10_KO	0.01402	530	4.9299	0.189825	5.91393478233333	0.406370449	FALSE
1810037I17Rik	genic|chr3:123139835-123140335	chr3	123139835	123140335	122924396	mm10_KO	0.01051	117	38.8102	0.150174	8.22388943933333	-0.342063843	FALSE
1810037I17Rik	genic|chr3:122915622-122916122	chr3	122915622	122916122	122924396	mm10_KO	0.037016	117	38.8102	0.150174	8.22388943933333	-0.342063843	FALSE
1810037I17Rik	genic|chr3:122983792-122985054	chr3	122983792	122985054	122924396	mm10_KO	0.022348	117	38.8102	0.150174	8.22388943933333	-0.342063843	FALSE
1810037I17Rik	genic|chr3:122968402-122968902	chr3	122968402	122968902	122924396	mm10_KO	0.010445	117	38.8102	0.150174	8.22388943933333	-0.342063843	FALSE
1810037I17Rik	genic|chr3:122922409-122922909	chr3	122922409	122922909	122924396	mm10_KO	0.020744	117	38.8102	0.150174	8.22388943933333	-0.342063843	FALSE
1810037I17Rik	genic|chr3:123153036-123153884	chr3	123153036	123153884	122924396	mm10_KO	0.016569	117	38.8102	0.150174	8.22388943933333	-0.342063843	FALSE
1810037I17Rik	genic|chr3:123324154-123325390	chr3	123324154	123325390	122924396	mm10_KO	0.023187	117	38.8102	0.150174	8.22388943933333	-0.342063843	FALSE
1810037I17Rik	intergenic|chr3:122926572-122927072	chr3	122926572	122927072	122924396	mm10_KO	0.063046	117	38.8102	0.150174	8.22388943933333	-0.342063843	FALSE
1810037I17Rik	genic|chr3:123158324-123159704	chr3	123158324	123159704	122924396	mm10_KO	0.022014	117	38.8102	0.150174	8.22388943933333	-0.342063843	FALSE
1810037I17Rik	genic|chr3:123081369-123082456	chr3	123081369	123082456	122924396	mm10_KO	0.010143	117	38.8102	0.150174	8.22388943933333	-0.342063843	FALSE
1810037I17Rik	genic|chr3:123085588-123086481	chr3	123085588	123086481	122924396	mm10_KO	0.015318	117	38.8102	0.150174	8.22388943933333	-0.342063843	FALSE
1810037I17Rik	genic|chr3:123034074-123034978	chr3	123034074	123034978	122924396	mm10_KO	0.025029	117	38.8102	0.150174	8.22388943933333	-0.342063843	FALSE
1810055G02Rik	genic|chr19:3681128-3681859	chr19	3681128	3681859	3708292	mm10_KO	0.021508	647	1.50137	0.545985	5.948689474	1.0000998095	FALSE
1810055G02Rik	genic|chr19:3684843-3685343	chr19	3684843	3685343	3708292	mm10_KO	0.013879	647	1.50137	0.545985	5.948689474	1.0000998095	FALSE
1810055G02Rik	intergenic|chr19:3718831-3719946	chr19	3718831	3719946	3708292	mm10_KO	0.049096	647	1.50137	0.545985	5.948689474	1.0000998095	FALSE
1810055G02Rik	genic|chr19:3685440-3686986	chr19	3685440	3686986	3708292	mm10_KO	0.040504	647	1.50137	0.545985	5.948689474	1.0000998095	FALSE
1810055G02Rik	genic|chr19:3575083-3576721	chr19	3575083	3576721	3708292	mm10_KO	0.020749	647	1.50137	0.545985	5.948689474	1.0000998095	FALSE
1810055G02Rik	genic|chr19:3768026-3769191	chr19	3768026	3769191	3708292	mm10_KO	0.0478	647	1.50137	0.545985	5.948689474	1.0000998095	FALSE
1810058I24Rik	genic|chr6:35243021-35243521	chr6	35243021	35243521	35252698	mm10_KO	0.033731	224	22.0796	0.485868	7.61293822266667	0.316494198666667	FALSE
1810058I24Rik	intergenic|chr6:35266013-35266513	chr6	35266013	35266513	35252698	mm10_KO	0.030082	224	22.0796	0.485868	7.61293822266667	0.316494198666667	FALSE
1810058I24Rik	genic|chr6:35288384-35288884	chr6	35288384	35288884	35252698	mm10_KO	0.014379	224	22.0796	0.485868	7.61293822266667	0.316494198666667	FALSE
1810058I24Rik	intergenic|chr6:35426198-35427130	chr6	35426198	35427130	35252698	mm10_KO	0.015114	224	22.0796	0.485868	7.61293822266667	0.316494198666667	FALSE
1810058I24Rik	genic|chr6:35258343-35258843	chr6	35258343	35258843	35252698	mm10_KO	0.094699	224	22.0796	0.485868	7.61293822266667	0.316494198666667	FALSE
1810058I24Rik	genic|chr6:35256396-35256896	chr6	35256396	35256896	35252698	mm10_KO	0.056349	224	22.0796	0.485868	7.61293822266667	0.316494198666667	FALSE
2010001A14Rik	intergenic|chr11:57787819-57788319	chr11	57787819	57788319	57795498	mm10_KO	0.032311	450	1.19928	0.188775	NA	NA	FALSE
2010001A14Rik	genic|chr11:57800615-57801115	chr11	57800615	57801115	57795498	mm10_KO	0.04939	450	1.19928	0.188775	NA	NA	FALSE
2010001A14Rik	genic|chr11:57782421-57782921	chr11	57782421	57782921	57795498	mm10_KO	0.024237	450	1.19928	0.188775	NA	NA	FALSE
2010001A14Rik	intergenic|chr11:57790853-57791353	chr11	57790853	57791353	57795498	mm10_KO	0.021229	450	1.19928	0.188775	NA	NA	FALSE
2010001A14Rik	intergenic|chr11:57792503-57793332	chr11	57792503	57793332	57795498	mm10_KO	0.030495	450	1.19928	0.188775	NA	NA	FALSE
2010001A14Rik	intergenic|chr11:57819620-57820120	chr11	57819620	57820120	57795498	mm10_KO	0.014999	450	1.19928	0.188775	NA	NA	FALSE
2010001A14Rik	genic|chr11:57781245-57781745	chr11	57781245	57781745	57795498	mm10_KO	0.027731	450	1.19928	0.188775	NA	NA	FALSE
2210016F16Rik	genic|chr13:58215229-58216323	chr13	58215229	58216323	58380045	mm10_KO	0.043896	527	10.5477	-0.0204241	2.834722266	2.682358434	FALSE
2210016F16Rik	genic|chr13:58273794-58274630	chr13	58273794	58274630	58380045	mm10_KO	0.018686	527	10.5477	-0.0204241	2.834722266	2.682358434	FALSE
2210016F16Rik	genic|chr13:58128102-58129414	chr13	58128102	58129414	58380045	mm10_KO	0.027429	527	10.5477	-0.0204241	2.834722266	2.682358434	FALSE
2210016F16Rik	intergenic|chr13:58358673-58359619	chr13	58358673	58359619	58380045	mm10_KO	0.016376	527	10.5477	-0.0204241	2.834722266	2.682358434	FALSE
2210016F16Rik	genic|chr13:58384882-58385790	chr13	58384882	58385790	58380045	mm10_KO	0.131056	527	10.5477	-0.0204241	2.834722266	2.682358434	FALSE
2210016L21Rik	genic|chr5:114951471-114951971	chr5	114951471	114951971	114942201	mm10_KO	0.044046	197	3.49612	0.109221	5.203600812	1.657742858	FALSE
2210016L21Rik	genic|chr5:114926072-114926572	chr5	114926072	114926572	114942201	mm10_KO	0.010898	197	3.49612	0.109221	5.203600812	1.657742858	FALSE
2210016L21Rik	genic|chr5:114942793-114943293	chr5	114942793	114943293	114942201	mm10_KO	0.026834	197	3.49612	0.109221	5.203600812	1.657742858	FALSE
2210016L21Rik	intergenic|chr5:114922084-114922584	chr5	114922084	114922584	114942201	mm10_KO	0.052082	197	3.49612	0.109221	5.203600812	1.657742858	FALSE
2210016L21Rik	genic|chr5:114966612-114967112	chr5	114966612	114967112	114942201	mm10_KO	0.010636	197	3.49612	0.109221	5.203600812	1.657742858	FALSE
2210016L21Rik	intergenic|chr5:115489094-115490784	chr5	115489094	115490784	114942201	mm10_KO	0.015975	197	3.49612	0.109221	5.203600812	1.657742858	FALSE
2210016L21Rik	genic|chr5:115118953-115119755	chr5	115118953	115119755	114942201	mm10_KO	0.01381	197	3.49612	0.109221	5.203600812	1.657742858	FALSE
2210016L21Rik	genic|chr5:115157795-115158781	chr5	115157795	115158781	114942201	mm10_KO	0.017434	197	3.49612	0.109221	5.203600812	1.657742858	FALSE
2210407C18Rik	intergenic|chr11:58582258-58582758	chr11	58582258	58582758	58608205	mm10_KO	0.012258	450	4.25398	-0.336875	7.061142519	-0.4404730335	FALSE
2210407C18Rik	intergenic|chr11:58301838-58302757	chr11	58301838	58302757	58608205	mm10_KO	0.014953	450	4.25398	-0.336875	7.061142519	-0.4404730335	FALSE
2210407C18Rik	intergenic|chr11:58605435-58605935	chr11	58605435	58605935	58608205	mm10_KO	0.041141	450	4.25398	-0.336875	7.061142519	-0.4404730335	FALSE
2210407C18Rik	intergenic|chr11:58613540-58614040	chr11	58613540	58614040	58608205	mm10_KO	0.034581	450	4.25398	-0.336875	7.061142519	-0.4404730335	FALSE
2210407C18Rik	intergenic|chr11:58618503-58619003	chr11	58618503	58619003	58608205	mm10_KO	0.02931	450	4.25398	-0.336875	7.061142519	-0.4404730335	FALSE
2210407C18Rik	genic|chr11:58611276-58611776	chr11	58611276	58611776	58608205	mm10_KO	0.039905	450	4.25398	-0.336875	7.061142519	-0.4404730335	FALSE
2210407C18Rik	intergenic|chr11:58604733-58605233	chr11	58604733	58605233	58608205	mm10_KO	0.030531	450	4.25398	-0.336875	7.061142519	-0.4404730335	FALSE
2210407C18Rik	intergenic|chr11:58593844-58594344	chr11	58593844	58594344	58608205	mm10_KO	0.0356	450	4.25398	-0.336875	7.061142519	-0.4404730335	FALSE
2210408F21Rik	genic|chr6:29747900-29749145	chr6	29747900	29749145	31220350	mm10_KO	0.019369	222	20.2114	-0.237694	NA	NA	FALSE
2210408F21Rik	genic|chr6:31216428-31217243	chr6	31216428	31217243	31220350	mm10_KO	0.179685	222	20.2114	-0.237694	NA	NA	FALSE
2210408F21Rik	genic|chr6:31221439-31221939	chr6	31221439	31221939	31220350	mm10_KO	0.029447	222	20.2114	-0.237694	NA	NA	FALSE
2210408F21Rik	genic|chr6:31217533-31218559	chr6	31217533	31218559	31220350	mm10_KO	0.136479	222	20.2114	-0.237694	NA	NA	FALSE
2210408F21Rik	genic|chr6:31209873-31210373	chr6	31209873	31210373	31220350	mm10_KO	0.038543	222	20.2114	-0.237694	NA	NA	FALSE
2210408F21Rik	genic|chr6:31262773-31263273	chr6	31262773	31263273	31220350	mm10_KO	0.010717	222	20.2114	-0.237694	NA	NA	FALSE
2210408F21Rik	genic|chr6:31231869-31232369	chr6	31231869	31232369	31220350	mm10_KO	0.012773	222	20.2114	-0.237694	NA	NA	FALSE
2210408F21Rik	genic|chr6:31190735-31192248	chr6	31190735	31192248	31220350	mm10_KO	0.015979	222	20.2114	-0.237694	NA	NA	FALSE
2210408F21Rik	genic|chr6:31226932-31227804	chr6	31226932	31227804	31220350	mm10_KO	0.028519	222	20.2114	-0.237694	NA	NA	FALSE
2210408I21Rik	genic|chr13:74208419-74209066	chr13	74208419	74209066	77135535	mm10_KO	0.011328	530	1.27785	-0.397419	4.6913220675	-1.3608687755	FALSE
2210408I21Rik	genic|chr13:77131470-77131970	chr13	77131470	77131970	77135535	mm10_KO	0.143697	530	1.27785	-0.397419	4.6913220675	-1.3608687755	FALSE
2210408I21Rik	genic|chr13:77180472-77180972	chr13	77180472	77180972	77135535	mm10_KO	0.010386	530	1.27785	-0.397419	4.6913220675	-1.3608687755	FALSE
2210408I21Rik	intergenic|chr13:74528500-74530761	chr13	74528500	74530761	77135535	mm10_KO	0.084397	530	1.27785	-0.397419	4.6913220675	-1.3608687755	FALSE
2300009A05Rik	genic|chr9:63398819-63399773	chr9	63398819	63399773	63394446	mm10_KO	0.186489	383	11.7051	-0.13259	5.9733145605	-0.185957003	FALSE
2300009A05Rik	genic|chr9:62811286-62812326	chr9	62811286	62812326	63394446	mm10_KO	0.011232	383	11.7051	-0.13259	5.9733145605	-0.185957003	FALSE
2300009A05Rik	genic|chr9:63377297-63378076	chr9	63377297	63378076	63394446	mm10_KO	0.036507	383	11.7051	-0.13259	5.9733145605	-0.185957003	FALSE
2300009A05Rik	genic|chr9:64021058-64023045	chr9	64021058	64023045	63394446	mm10_KO	0.013686	383	11.7051	-0.13259	5.9733145605	-0.185957003	FALSE
2300009A05Rik	intergenic|chr9:63132217-63133377	chr9	63132217	63133377	63394446	mm10_KO	0.01159	383	11.7051	-0.13259	5.9733145605	-0.185957003	FALSE
2300009A05Rik	genic|chr9:64737277-64738188	chr9	64737277	64738188	63394446	mm10_KO	0.01145	383	11.7051	-0.13259	5.9733145605	-0.185957003	FALSE
2300009A05Rik	genic|chr9:64340249-64341100	chr9	64340249	64341100	63394446	mm10_KO	0.010214	383	11.7051	-0.13259	5.9733145605	-0.185957003	FALSE
2310002L09Rik	genic|chr4:74097908-74098408	chr4	74097908	74098408	73939370	mm10_KO	0.010685	136	34.5516	-0.0965877	7.2333787075	-0.4589726505	FALSE
2310002L09Rik	genic|chr4:73787538-73788038	chr4	73787538	73788038	73939370	mm10_KO	0.014091	136	34.5516	-0.0965877	7.2333787075	-0.4589726505	FALSE
2310002L09Rik	genic|chr4:74118187-74118687	chr4	74118187	74118687	73939370	mm10_KO	0.019413	136	34.5516	-0.0965877	7.2333787075	-0.4589726505	FALSE
2310002L09Rik	genic|chr4:73940954-73941454	chr4	73940954	73941454	73939370	mm10_KO	0.116846	136	34.5516	-0.0965877	7.2333787075	-0.4589726505	FALSE
2310002L09Rik	genic|chr4:73724632-73725132	chr4	73724632	73725132	73939370	mm10_KO	0.029058	136	34.5516	-0.0965877	7.2333787075	-0.4589726505	FALSE
2310002L09Rik	intergenic|chr4:74539379-74539879	chr4	74539379	74539879	73939370	mm10_KO	0.02367	136	34.5516	-0.0965877	7.2333787075	-0.4589726505	FALSE
2310002L09Rik	intergenic|chr4:74770826-74771326	chr4	74770826	74771326	73939370	mm10_KO	0.013259	136	34.5516	-0.0965877	7.2333787075	-0.4589726505	FALSE
2310002L09Rik	genic|chr4:74251475-74252344	chr4	74251475	74252344	73939370	mm10_KO	0.024983	136	34.5516	-0.0965877	7.2333787075	-0.4589726505	FALSE
2310002L09Rik	intergenic|chr4:75728606-75729106	chr4	75728606	75729106	73939370	mm10_KO	0.013596	136	34.5516	-0.0965877	7.2333787075	-0.4589726505	FALSE
2310002L09Rik	intergenic|chr4:75258315-75258815	chr4	75258315	75258815	73939370	mm10_KO	0.015864	136	34.5516	-0.0965877	7.2333787075	-0.4589726505	FALSE
2310002L09Rik	intergenic|chr4:75011721-75012221	chr4	75011721	75012221	73939370	mm10_KO	0.015005	136	34.5516	-0.0965877	7.2333787075	-0.4589726505	FALSE
2310002L09Rik	genic|chr4:73780607-73781107	chr4	73780607	73781107	73939370	mm10_KO	0.013697	136	34.5516	-0.0965877	7.2333787075	-0.4589726505	FALSE
2310002L09Rik	intergenic|chr4:75311470-75311970	chr4	75311470	75311970	73939370	mm10_KO	0.015784	136	34.5516	-0.0965877	7.2333787075	-0.4589726505	FALSE
2310009B15Rik	genic|chr1:138835163-138835663	chr1	138835163	138835663	138851978	mm10_KO	0.012218	32	4.44149	-0.26606	5.647331514	0.882485204	FALSE
2310009B15Rik	genic|chr1:138856492-138856992	chr1	138856492	138856992	138851978	mm10_KO	0.111193	32	4.44149	-0.26606	5.647331514	0.882485204	FALSE
2310009B15Rik	genic|chr1:138841605-138842105	chr1	138841605	138842105	138851978	mm10_KO	0.098505	32	4.44149	-0.26606	5.647331514	0.882485204	FALSE
2310009B15Rik	intergenic|chr1:138848513-138849013	chr1	138848513	138849013	138851978	mm10_KO	0.067006	32	4.44149	-0.26606	5.647331514	0.882485204	FALSE
2310009B15Rik	intergenic|chr1:138912073-138912573	chr1	138912073	138912573	138851978	mm10_KO	0.014149	32	4.44149	-0.26606	5.647331514	0.882485204	FALSE
2310009B15Rik	genic|chr1:138982112-138982612	chr1	138982112	138982612	138851978	mm10_KO	0.014839	32	4.44149	-0.26606	5.647331514	0.882485204	FALSE
2310009B15Rik	genic|chr1:138537758-138538571	chr1	138537758	138538571	138851978	mm10_KO	0.011346	32	4.44149	-0.26606	5.647331514	0.882485204	FALSE
2310009B15Rik	genic|chr1:138983740-138984240	chr1	138983740	138984240	138851978	mm10_KO	0.015414	32	4.44149	-0.26606	5.647331514	0.882485204	FALSE
2310010J17Rik	genic|chr7:90139498-90139998	chr7	90139498	90139998	90124835	mm10_KO	0.027275	278	5.02529	-0.509574	NA	NA	FALSE
2310010J17Rik	genic|chr7:90145713-90146609	chr7	90145713	90146609	90124835	mm10_KO	0.014298	278	5.02529	-0.509574	NA	NA	FALSE
2310010J17Rik	genic|chr7:90138729-90139229	chr7	90138729	90139229	90124835	mm10_KO	0.041464	278	5.02529	-0.509574	NA	NA	FALSE
2310010J17Rik	genic|chr7:90133705-90134205	chr7	90133705	90134205	90124835	mm10_KO	0.04513	278	5.02529	-0.509574	NA	NA	FALSE
2310011J03Rik	genic|chr10:80283224-80283724	chr10	80283224	80283724	80318254	mm10_KO	0.01291	426	6.81391	0.322898	5.4138154485	0.8577220085	FALSE
2310011J03Rik	genic|chr10:80260571-80261832	chr10	80260571	80261832	80318254	mm10_KO	0.031268	426	6.81391	0.322898	5.4138154485	0.8577220085	FALSE
2310011J03Rik	genic|chr10:80361508-80362467	chr10	80361508	80362467	80318254	mm10_KO	0.012311	426	6.81391	0.322898	5.4138154485	0.8577220085	FALSE
2310011J03Rik	genic|chr10:80323412-80324698	chr10	80323412	80324698	80318254	mm10_KO	0.075855	426	6.81391	0.322898	5.4138154485	0.8577220085	FALSE
2310011J03Rik	genic|chr10:80316196-80316696	chr10	80316196	80316696	80318254	mm10_KO	0.03134	426	6.81391	0.322898	5.4138154485	0.8577220085	FALSE
2310011J03Rik	genic|chr10:80398708-80399975	chr10	80398708	80399975	80318254	mm10_KO	0.01695	426	6.81391	0.322898	5.4138154485	0.8577220085	FALSE
2310011J03Rik	genic|chr10:80273710-80274210	chr10	80273710	80274210	80318254	mm10_KO	0.010429	426	6.81391	0.322898	5.4138154485	0.8577220085	FALSE
2310011J03Rik	genic|chr10:80320155-80320655	chr10	80320155	80320655	80318254	mm10_KO	0.019363	426	6.81391	0.322898	5.4138154485	0.8577220085	FALSE
2310011J03Rik	genic|chr10:80348152-80349122	chr10	80348152	80349122	80318254	mm10_KO	0.01784	426	6.81391	0.322898	5.4138154485	0.8577220085	FALSE
2310011J03Rik	genic|chr10:80322673-80323173	chr10	80322673	80323173	80318254	mm10_KO	0.033996	426	6.81391	0.322898	5.4138154485	0.8577220085	FALSE
2310011J03Rik	genic|chr10:80281480-80282302	chr10	80281480	80282302	80318254	mm10_KO	0.021829	426	6.81391	0.322898	5.4138154485	0.8577220085	FALSE
2310011J03Rik	genic|chr10:80302738-80303238	chr10	80302738	80303238	80318254	mm10_KO	0.015226	426	6.81391	0.322898	5.4138154485	0.8577220085	FALSE
2310011J03Rik	genic|chr10:80347651-80348151	chr10	80347651	80348151	80318254	mm10_KO	0.012272	426	6.81391	0.322898	5.4138154485	0.8577220085	FALSE
2310015A10Rik	genic|chr12:80083630-80084566	chr12	80083630	80084566	80120545	mm10_KO	0.016234	503	3.41095	0.0256881	NA	NA	FALSE
2310015A10Rik	genic|chr12:80113519-80114653	chr12	80113519	80114653	80120545	mm10_KO	0.110321	503	3.41095	0.0256881	NA	NA	FALSE
2310015A10Rik	genic|chr12:80061405-80062219	chr12	80061405	80062219	80120545	mm10_KO	0.010322	503	3.41095	0.0256881	NA	NA	FALSE
2310015A10Rik	genic|chr12:80112554-80113054	chr12	80112554	80113054	80120545	mm10_KO	0.033252	503	3.41095	0.0256881	NA	NA	FALSE
2310015A10Rik	genic|chr12:80132505-80133005	chr12	80132505	80133005	80120545	mm10_KO	0.156207	503	3.41095	0.0256881	NA	NA	FALSE
2310015A10Rik	genic|chr12:80111111-80111611	chr12	80111111	80111611	80120545	mm10_KO	0.040726	503	3.41095	0.0256881	NA	NA	FALSE
2310015A10Rik	genic|chr12:80136334-80136834	chr12	80136334	80136834	80120545	mm10_KO	0.048381	503	3.41095	0.0256881	NA	NA	FALSE
2310015A10Rik	genic|chr12:80114710-80115856	chr12	80114710	80115856	80120545	mm10_KO	0.128191	503	3.41095	0.0256881	NA	NA	FALSE
2310016G11Rik	genic|chr7:44670735-44671235	chr7	44670735	44671235	44668232	mm10_KO	0.033214	271	1.69353	-1.93591	7.0455801835	-0.370243102	FALSE
2310016G11Rik	genic|chr7:44868815-44870478	chr7	44868815	44870478	44668232	mm10_KO	0.021827	271	1.69353	-1.93591	7.0455801835	-0.370243102	FALSE
2310016G11Rik	intergenic|chr7:44728246-44728746	chr7	44728246	44728746	44668232	mm10_KO	0.011006	271	1.69353	-1.93591	7.0455801835	-0.370243102	FALSE
2310016G11Rik	genic|chr7:44647953-44648453	chr7	44647953	44648453	44668232	mm10_KO	0.014518	271	1.69353	-1.93591	7.0455801835	-0.370243102	FALSE
2310016G11Rik	intergenic|chr7:44683886-44684386	chr7	44683886	44684386	44668232	mm10_KO	0.02138	271	1.69353	-1.93591	7.0455801835	-0.370243102	FALSE
2310016G11Rik	intergenic|chr7:44697074-44697574	chr7	44697074	44697574	44668232	mm10_KO	0.022107	271	1.69353	-1.93591	7.0455801835	-0.370243102	FALSE
2310016G11Rik	intergenic|chr7:44471886-44473957	chr7	44471886	44473957	44668232	mm10_KO	0.031803	271	1.69353	-1.93591	7.0455801835	-0.370243102	FALSE
2310016G11Rik	genic|chr7:44676759-44677259	chr7	44676759	44677259	44668232	mm10_KO	0.045576	271	1.69353	-1.93591	7.0455801835	-0.370243102	FALSE
2310016G11Rik	genic|chr7:44666195-44666695	chr7	44666195	44666695	44668232	mm10_KO	0.049652	271	1.69353	-1.93591	7.0455801835	-0.370243102	FALSE
2310022A10Rik	genic|chr7:27578500-27579000	chr7	27578500	27579000	27553279	mm10_KO	0.010451	268	6.65583	0.613623	7.625601872	-0.5396113715	FALSE
2310022A10Rik	genic|chr7:27227853-27229093	chr7	27227853	27229093	27553279	mm10_KO	0.010787	268	6.65583	0.613623	7.625601872	-0.5396113715	FALSE
2310022A10Rik	genic|chr7:27507737-27508882	chr7	27507737	27508882	27553279	mm10_KO	0.013023	268	6.65583	0.613623	7.625601872	-0.5396113715	FALSE
2310022A10Rik	genic|chr7:27540011-27540511	chr7	27540011	27540511	27553279	mm10_KO	0.016583	268	6.65583	0.613623	7.625601872	-0.5396113715	FALSE
2310022A10Rik	genic|chr7:27560044-27560544	chr7	27560044	27560544	27553279	mm10_KO	0.054942	268	6.65583	0.613623	7.625601872	-0.5396113715	FALSE
2310022A10Rik	genic|chr7:27560595-27561462	chr7	27560595	27561462	27553279	mm10_KO	0.132642	268	6.65583	0.613623	7.625601872	-0.5396113715	FALSE
2310022A10Rik	genic|chr7:27554936-27555436	chr7	27554936	27555436	27553279	mm10_KO	0.020478	268	6.65583	0.613623	7.625601872	-0.5396113715	FALSE
2310022A10Rik	genic|chr7:27446539-27447353	chr7	27446539	27447353	27553279	mm10_KO	0.016265	268	6.65583	0.613623	7.625601872	-0.5396113715	FALSE
2310022A10Rik	genic|chr7:27490197-27491348	chr7	27490197	27491348	27553279	mm10_KO	0.023103	268	6.65583	0.613623	7.625601872	-0.5396113715	FALSE
2310022A10Rik	genic|chr7:27605956-27606456	chr7	27605956	27606456	27553279	mm10_KO	0.010889	268	6.65583	0.613623	7.625601872	-0.5396113715	FALSE
2310022A10Rik	genic|chr7:27474575-27475075	chr7	27474575	27475075	27553279	mm10_KO	0.010855	268	6.65583	0.613623	7.625601872	-0.5396113715	FALSE
2310022A10Rik	genic|chr7:27607645-27608421	chr7	27607645	27608421	27553279	mm10_KO	0.01196	268	6.65583	0.613623	7.625601872	-0.5396113715	FALSE
2310022B05Rik	genic|chr8:124643709-124644463	chr8	124643709	124644463	124635755	mm10_KO	0.128244	357	11.4848	0.475803	8.7825222025	-0.371180368	FALSE
2310022B05Rik	genic|chr8:124654628-124655128	chr8	124654628	124655128	124635755	mm10_KO	0.015986	357	11.4848	0.475803	8.7825222025	-0.371180368	FALSE
2310022B05Rik	genic|chr8:124662541-124663641	chr8	124662541	124663641	124635755	mm10_KO	0.037971	357	11.4848	0.475803	8.7825222025	-0.371180368	FALSE
2310022B05Rik	genic|chr8:124653695-124654584	chr8	124653695	124654584	124635755	mm10_KO	0.028677	357	11.4848	0.475803	8.7825222025	-0.371180368	FALSE
2310022B05Rik	intergenic|chr8:124633259-124633759	chr8	124633259	124633759	124635755	mm10_KO	0.052408	357	11.4848	0.475803	8.7825222025	-0.371180368	FALSE
2310030G06Rik	intergenic|chr9:50756855-50758704	chr9	50756855	50758704	50739690	mm10_KO	0.045504	377	5.06089	-0.245176	7.243494403	-0.157363892	FALSE
2310030G06Rik	genic|chr9:50754463-50755249	chr9	50754463	50755249	50739690	mm10_KO	0.03706	377	5.06089	-0.245176	7.243494403	-0.157363892	FALSE
2310030G06Rik	genic|chr9:50700680-50701180	chr9	50700680	50701180	50739690	mm10_KO	0.011388	377	5.06089	-0.245176	7.243494403	-0.157363892	FALSE
2310030G06Rik	genic|chr9:50727120-50728328	chr9	50727120	50728328	50739690	mm10_KO	0.142593	377	5.06089	-0.245176	7.243494403	-0.157363892	FALSE
2310030G06Rik	genic|chr9:50746102-50746602	chr9	50746102	50746602	50739690	mm10_KO	0.045842	377	5.06089	-0.245176	7.243494403	-0.157363892	FALSE
2310030G06Rik	genic|chr9:50713811-50714652	chr9	50713811	50714652	50739690	mm10_KO	0.020153	377	5.06089	-0.245176	7.243494403	-0.157363892	FALSE
2310030G06Rik	genic|chr9:50752415-50752915	chr9	50752415	50752915	50739690	mm10_KO	0.033819	377	5.06089	-0.245176	7.243494403	-0.157363892	FALSE
2310030G06Rik	genic|chr9:50701259-50701759	chr9	50701259	50701759	50739690	mm10_KO	0.012269	377	5.06089	-0.245176	7.243494403	-0.157363892	FALSE
2310030G06Rik	genic|chr9:50755398-50756350	chr9	50755398	50756350	50739690	mm10_KO	0.02225	377	5.06089	-0.245176	7.243494403	-0.157363892	FALSE
2310030G06Rik	genic|chr9:50724479-50724979	chr9	50724479	50724979	50739690	mm10_KO	0.056162	377	5.06089	-0.245176	7.243494403	-0.157363892	FALSE
2310030G06Rik	genic|chr9:50717146-50717646	chr9	50717146	50717646	50739690	mm10_KO	0.014459	377	5.06089	-0.245176	7.243494403	-0.157363892	FALSE
2310030G06Rik	genic|chr9:50723189-50723689	chr9	50723189	50723689	50739690	mm10_KO	0.0767	377	5.06089	-0.245176	7.243494403	-0.157363892	FALSE
2310033P09Rik	intergenic|chr11:59138911-59139411	chr11	59138911	59139411	59208360	mm10_KO	0.019375	450	2.80502	0.187497	6.715399791	1.429419259	FALSE
2310033P09Rik	genic|chr11:59227876-59228376	chr11	59227876	59228376	59208360	mm10_KO	0.034416	450	2.80502	0.187497	6.715399791	1.429419259	FALSE
2310033P09Rik	genic|chr11:59209144-59209644	chr11	59209144	59209644	59208360	mm10_KO	0.042453	450	2.80502	0.187497	6.715399791	1.429419259	FALSE
2310033P09Rik	intergenic|chr11:59136573-59137073	chr11	59136573	59137073	59208360	mm10_KO	0.012043	450	2.80502	0.187497	6.715399791	1.429419259	FALSE
2310033P09Rik	genic|chr11:59217918-59218418	chr11	59217918	59218418	59208360	mm10_KO	0.027133	450	2.80502	0.187497	6.715399791	1.429419259	FALSE
2310033P09Rik	intergenic|chr11:59137177-59137677	chr11	59137177	59137677	59208360	mm10_KO	0.015316	450	2.80502	0.187497	6.715399791	1.429419259	FALSE
2310033P09Rik	genic|chr11:59122729-59123697	chr11	59122729	59123697	59208360	mm10_KO	0.0103	450	2.80502	0.187497	6.715399791	1.429419259	FALSE
2310033P09Rik	genic|chr11:59191385-59192491	chr11	59191385	59192491	59208360	mm10_KO	0.057018	450	2.80502	0.187497	6.715399791	1.429419259	FALSE
2310033P09Rik	intergenic|chr11:59138324-59138824	chr11	59138324	59138824	59208360	mm10_KO	0.014069	450	2.80502	0.187497	6.715399791	1.429419259	FALSE
2310033P09Rik	genic|chr11:59163036-59163887	chr11	59163036	59163887	59208360	mm10_KO	0.022569	450	2.80502	0.187497	6.715399791	1.429419259	FALSE
2310039H08Rik	genic|chr17:46704636-46705587	chr17	46704636	46705587	46772634	mm10_KO	0.012696	615	10.4782	0.255666	7.579811212	0.373782185	FALSE
2310039H08Rik	intergenic|chr17:46856792-46858236	chr17	46856792	46858236	46772634	mm10_KO	0.020419	615	10.4782	0.255666	7.579811212	0.373782185	FALSE
2310039H08Rik	genic|chr17:46555761-46556261	chr17	46555761	46556261	46772634	mm10_KO	0.012966	615	10.4782	0.255666	7.579811212	0.373782185	FALSE
2310039H08Rik	genic|chr17:47009272-47011017	chr17	47009272	47011017	46772634	mm10_KO	0.020057	615	10.4782	0.255666	7.579811212	0.373782185	FALSE
2310039H08Rik	genic|chr17:46751825-46752325	chr17	46751825	46752325	46772634	mm10_KO	0.027893	615	10.4782	0.255666	7.579811212	0.373782185	FALSE
2310039H08Rik	genic|chr17:46782273-46783096	chr17	46782273	46783096	46772634	mm10_KO	0.068724	615	10.4782	0.255666	7.579811212	0.373782185	FALSE
2310057M21Rik	intergenic|chr7:131338495-131338995	chr7	131338495	131338995	131341610	mm10_KO	0.039059	294	3.19076	0.898844	6.457475139	0.753487275	FALSE
2310057M21Rik	genic|chr7:131344536-131345036	chr7	131344536	131345036	131341610	mm10_KO	0.030601	294	3.19076	0.898844	6.457475139	0.753487275	FALSE
2310057M21Rik	genic|chr7:131345931-131346431	chr7	131345931	131346431	131341610	mm10_KO	0.019753	294	3.19076	0.898844	6.457475139	0.753487275	FALSE
2310057M21Rik	intergenic|chr7:131362938-131363438	chr7	131362938	131363438	131341610	mm10_KO	0.019764	294	3.19076	0.898844	6.457475139	0.753487275	FALSE
2310057M21Rik	genic|chr7:131362349-131362849	chr7	131362349	131362849	131341610	mm10_KO	0.029257	294	3.19076	0.898844	6.457475139	0.753487275	FALSE
2310061I04Rik	genic|chr17:35700052-35701033	chr17	35700052	35701033	35892676	mm10_KO	0.010326	612	23.018	-0.0559429	8.285195166	-0.087700547	FALSE
2310061I04Rik	genic|chr17:35884589-35885089	chr17	35884589	35885089	35892676	mm10_KO	0.011558	612	23.018	-0.0559429	8.285195166	-0.087700547	FALSE
2310061I04Rik	intergenic|chr17:35784964-35786561	chr17	35784964	35786561	35892676	mm10_KO	0.012687	612	23.018	-0.0559429	8.285195166	-0.087700547	FALSE
2310061I04Rik	intergenic|chr17:35812890-35813978	chr17	35812890	35813978	35892676	mm10_KO	0.01251	612	23.018	-0.0559429	8.285195166	-0.087700547	FALSE
2310061I04Rik	genic|chr17:35903457-35903957	chr17	35903457	35903957	35892676	mm10_KO	0.075631	612	23.018	-0.0559429	8.285195166	-0.087700547	FALSE
2310061I04Rik	genic|chr17:35969399-35970303	chr17	35969399	35970303	35892676	mm10_KO	0.012417	612	23.018	-0.0559429	8.285195166	-0.087700547	FALSE
2310061I04Rik	genic|chr17:35918659-35919797	chr17	35918659	35919797	35892676	mm10_KO	0.028329	612	23.018	-0.0559429	8.285195166	-0.087700547	FALSE
2310061I04Rik	genic|chr17:35870325-35870825	chr17	35870325	35870825	35892676	mm10_KO	0.010355	612	23.018	-0.0559429	8.285195166	-0.087700547	FALSE
2310061I04Rik	genic|chr17:35866869-35867820	chr17	35866869	35867820	35892676	mm10_KO	0.014532	612	23.018	-0.0559429	8.285195166	-0.087700547	FALSE
2310069G16Rik	genic|chr15:44748102-44748602	chr15	44748102	44748602	44787762	mm10_KO	0.052347	558	3.63651	0.100409	NA	NA	FALSE
2310069G16Rik	genic|chr15:44925169-44925669	chr15	44925169	44925669	44787762	mm10_KO	0.018419	558	3.63651	0.100409	NA	NA	FALSE
2310069G16Rik	genic|chr15:44683418-44684186	chr15	44683418	44684186	44787762	mm10_KO	0.028905	558	3.63651	0.100409	NA	NA	FALSE
2310069G16Rik	genic|chr15:44673270-44674034	chr15	44673270	44674034	44787762	mm10_KO	0.021471	558	3.63651	0.100409	NA	NA	FALSE
2310069G16Rik	genic|chr15:44666962-44667462	chr15	44666962	44667462	44787762	mm10_KO	0.017289	558	3.63651	0.100409	NA	NA	FALSE
2310069G16Rik	genic|chr15:44732958-44733458	chr15	44732958	44733458	44787762	mm10_KO	0.012314	558	3.63651	0.100409	NA	NA	FALSE
2310069G16Rik	genic|chr15:44789083-44789583	chr15	44789083	44789583	44787762	mm10_KO	0.051444	558	3.63651	0.100409	NA	NA	FALSE
2310069G16Rik	genic|chr15:44672613-44673113	chr15	44672613	44673113	44787762	mm10_KO	0.014835	558	3.63651	0.100409	NA	NA	FALSE
2410002F23Rik	genic|chr7:44304704-44305204	chr7	44304704	44305204	44246721	mm10_KO	0.026681	271	1.28983	0.0570975	7.94778725	0.443768288	FALSE
2410002F23Rik	genic|chr7:44233256-44233756	chr7	44233256	44233756	44246721	mm10_KO	0.01688	271	1.28983	0.0570975	7.94778725	0.443768288	FALSE
2410002F23Rik	intergenic|chr7:44240357-44240857	chr7	44240357	44240857	44246721	mm10_KO	0.025962	271	1.28983	0.0570975	7.94778725	0.443768288	FALSE
2410002F23Rik	intergenic|chr7:44471886-44473957	chr7	44471886	44473957	44246721	mm10_KO	0.042942	271	1.28983	0.0570975	7.94778725	0.443768288	FALSE
2410004B18Rik	intergenic|chr3:145963128-145963954	chr3	145963128	145963954	145938013	mm10_KO	0.014749	119	8.10878	-0.328913	5.2797777865	0.6698246355	FALSE
2410004B18Rik	genic|chr3:145649598-145650098	chr3	145649598	145650098	145938013	mm10_KO	0.010856	119	8.10878	-0.328913	5.2797777865	0.6698246355	FALSE
2410004B18Rik	intergenic|chr3:145899533-145900359	chr3	145899533	145900359	145938013	mm10_KO	0.038767	119	8.10878	-0.328913	5.2797777865	0.6698246355	FALSE
2410004B18Rik	intergenic|chr3:145946839-145947339	chr3	145946839	145947339	145938013	mm10_KO	0.053813	119	8.10878	-0.328913	5.2797777865	0.6698246355	FALSE
2410004B18Rik	intergenic|chr3:145934959-145935459	chr3	145934959	145935459	145938013	mm10_KO	0.027397	119	8.10878	-0.328913	5.2797777865	0.6698246355	FALSE
2410004B18Rik	genic|chr3:145988437-145989200	chr3	145988437	145989200	145938013	mm10_KO	0.032395	119	8.10878	-0.328913	5.2797777865	0.6698246355	FALSE
2410004B18Rik	genic|chr3:145938528-145939028	chr3	145938528	145939028	145938013	mm10_KO	0.04426	119	8.10878	-0.328913	5.2797777865	0.6698246355	FALSE
2410004B18Rik	genic|chr3:145648955-145649455	chr3	145648955	145649455	145938013	mm10_KO	0.010754	119	8.10878	-0.328913	5.2797777865	0.6698246355	FALSE
2410004B18Rik	genic|chr3:145929311-145929811	chr3	145929311	145929811	145938013	mm10_KO	0.01722	119	8.10878	-0.328913	5.2797777865	0.6698246355	FALSE
2410006H16Rik	genic|chr11:62575326-62576074	chr11	62575326	62576074	62602876	mm10_KO	0.012363	450	9.66692	0.0743693	NA	NA	FALSE
2410006H16Rik	intergenic|chr11:62558743-62559243	chr11	62558743	62559243	62602876	mm10_KO	0.015168	450	9.66692	0.0743693	NA	NA	FALSE
2410006H16Rik	intergenic|chr11:62554477-62555413	chr11	62554477	62555413	62602876	mm10_KO	0.022719	450	9.66692	0.0743693	NA	NA	FALSE
2410006H16Rik	genic|chr11:62613467-62614212	chr11	62613467	62614212	62602876	mm10_KO	0.030538	450	9.66692	0.0743693	NA	NA	FALSE
2410006H16Rik	genic|chr11:63135332-63136300	chr11	63135332	63136300	62602876	mm10_KO	0.013204	450	9.66692	0.0743693	NA	NA	FALSE
2410006H16Rik	genic|chr11:62456476-62457762	chr11	62456476	62457762	62602876	mm10_KO	0.028094	450	9.66692	0.0743693	NA	NA	FALSE
2410006H16Rik	genic|chr11:62638029-62638529	chr11	62638029	62638529	62602876	mm10_KO	0.010237	450	9.66692	0.0743693	NA	NA	FALSE
2410006H16Rik	genic|chr11:62538608-62539108	chr11	62538608	62539108	62602876	mm10_KO	0.010785	450	9.66692	0.0743693	NA	NA	FALSE
2410006H16Rik	genic|chr11:63130815-63131892	chr11	63130815	63131892	62602876	mm10_KO	0.012409	450	9.66692	0.0743693	NA	NA	FALSE
2410006H16Rik	genic|chr11:62624492-62624992	chr11	62624492	62624992	62602876	mm10_KO	0.01725	450	9.66692	0.0743693	NA	NA	FALSE
2410006H16Rik	genic|chr11:62594005-62594505	chr11	62594005	62594505	62602876	mm10_KO	0.030779	450	9.66692	0.0743693	NA	NA	FALSE
2410006H16Rik	intergenic|chr11:62549723-62550563	chr11	62549723	62550563	62602876	mm10_KO	0.024349	450	9.66692	0.0743693	NA	NA	FALSE
2410006H16Rik	genic|chr11:62494687-62495456	chr11	62494687	62495456	62602876	mm10_KO	0.012753	450	9.66692	0.0743693	NA	NA	FALSE
2410131K14Rik	genic|chr5:118231947-118232447	chr5	118231947	118232447	118245226	mm10_KO	0.018292	199	4.42619	0.598796	5.519851203	-0.209010781	FALSE
2410131K14Rik	genic|chr5:118250318-118250818	chr5	118250318	118250818	118245226	mm10_KO	0.021546	199	4.42619	0.598796	5.519851203	-0.209010781	FALSE
2410131K14Rik	intergenic|chr5:118268853-118269600	chr5	118268853	118269600	118245226	mm10_KO	0.010518	199	4.42619	0.598796	5.519851203	-0.209010781	FALSE
2410131K14Rik	genic|chr5:118155027-118155901	chr5	118155027	118155901	118245226	mm10_KO	0.010721	199	4.42619	0.598796	5.519851203	-0.209010781	FALSE
2410137M14Rik	genic|chr17:37002355-37002855	chr17	37002355	37002855	36977700	mm10_KO	0.022336	612	1.22175	-1.28237	6.24781664	-0.761875146	FALSE
2410137M14Rik	intergenic|chr17:36892225-36892725	chr17	36892225	36892725	36977700	mm10_KO	0.013156	612	1.22175	-1.28237	6.24781664	-0.761875146	FALSE
2410137M14Rik	genic|chr17:36908382-36909135	chr17	36908382	36909135	36977700	mm10_KO	0.011298	612	1.22175	-1.28237	6.24781664	-0.761875146	FALSE
2410137M14Rik	genic|chr17:37049957-37050711	chr17	37049957	37050711	36977700	mm10_KO	0.011705	612	1.22175	-1.28237	6.24781664	-0.761875146	FALSE
2410137M14Rik	intergenic|chr17:35784964-35786561	chr17	35784964	35786561	36977700	mm10_KO	0.011073	612	1.22175	-1.28237	6.24781664	-0.761875146	FALSE
2410137M14Rik	genic|chr17:36946963-36947463	chr17	36946963	36947463	36977700	mm10_KO	0.019459	612	1.22175	-1.28237	6.24781664	-0.761875146	FALSE
2410137M14Rik	genic|chr17:36951325-36951825	chr17	36951325	36951825	36977700	mm10_KO	0.021771	612	1.22175	-1.28237	6.24781664	-0.761875146	FALSE
2410137M14Rik	genic|chr17:36981075-36981575	chr17	36981075	36981575	36977700	mm10_KO	0.068625	612	1.22175	-1.28237	6.24781664	-0.761875146	FALSE
2500002B13Rik	intergenic|chr8:57327916-57329545	chr8	57327916	57329545	57487962	mm10_KO	0.098067	314	2.52231	-0.0903242	NA	NA	FALSE
2500002B13Rik	genic|chr8:57333901-57334675	chr8	57333901	57334675	57487962	mm10_KO	0.020571	314	2.52231	-0.0903242	NA	NA	FALSE
2500002B13Rik	genic|chr8:57314157-57314657	chr8	57314157	57314657	57487962	mm10_KO	0.012824	314	2.52231	-0.0903242	NA	NA	FALSE
2500002B13Rik	genic|chr8:57319367-57319867	chr8	57319367	57319867	57487962	mm10_KO	0.018865	314	2.52231	-0.0903242	NA	NA	FALSE
2500002B13Rik	genic|chr8:57323401-57323901	chr8	57323401	57323901	57487962	mm10_KO	0.047092	314	2.52231	-0.0903242	NA	NA	FALSE
2500004C02Rik	genic|chr2:153444822-153445715	chr2	153444822	153445715	153341156	mm10_KO	0.011042	79	1.32154	-0.0771481	8.873934274	0.054041109	FALSE
2500004C02Rik	genic|chr2:153350443-153350943	chr2	153350443	153350943	153341156	mm10_KO	0.050523	79	1.32154	-0.0771481	8.873934274	0.054041109	FALSE
2500004C02Rik	genic|chr2:153351143-153351643	chr2	153351143	153351643	153341156	mm10_KO	0.034799	79	1.32154	-0.0771481	8.873934274	0.054041109	FALSE
2510002D24Rik	intergenic|chr16:18858310-18858810	chr16	18858310	18858810	18836579	mm10_KO	0.011954	575	9.19155	-0.165164	5.713833605	0.594972699	FALSE
2510002D24Rik	genic|chr16:18342783-18343283	chr16	18342783	18343283	18836579	mm10_KO	0.014816	575	9.19155	-0.165164	5.713833605	0.594972699	FALSE
2510002D24Rik	intergenic|chr16:18687073-18687573	chr16	18687073	18687573	18836579	mm10_KO	0.01281	575	9.19155	-0.165164	5.713833605	0.594972699	FALSE
2510002D24Rik	genic|chr16:18234275-18235656	chr16	18234275	18235656	18836579	mm10_KO	0.012867	575	9.19155	-0.165164	5.713833605	0.594972699	FALSE
2510002D24Rik	intergenic|chr16:18604200-18605451	chr16	18604200	18605451	18836579	mm10_KO	0.012337	575	9.19155	-0.165164	5.713833605	0.594972699	FALSE
2510002D24Rik	genic|chr16:18343721-18344221	chr16	18343721	18344221	18836579	mm10_KO	0.010935	575	9.19155	-0.165164	5.713833605	0.594972699	FALSE
2510002D24Rik	genic|chr16:17890929-17891791	chr16	17890929	17891791	18836579	mm10_KO	0.012635	575	9.19155	-0.165164	5.713833605	0.594972699	FALSE
2510002D24Rik	intergenic|chr16:17222104-17222604	chr16	17222104	17222604	18836579	mm10_KO	0.021125	575	9.19155	-0.165164	5.713833605	0.594972699	FALSE
2510009E07Rik	genic|chr16:21694131-21695345	chr16	21694131	21695345	21649044	mm10_KO	0.069147	575	3.00452	-0.266401	5.45426411816667	1.0576220805	FALSE
2510009E07Rik	genic|chr16:21498728-21499673	chr16	21498728	21499673	21649044	mm10_KO	0.011929	575	3.00452	-0.266401	5.45426411816667	1.0576220805	FALSE
2510009E07Rik	genic|chr16:21332926-21333794	chr16	21332926	21333794	21649044	mm10_KO	0.012125	575	3.00452	-0.266401	5.45426411816667	1.0576220805	FALSE
2510009E07Rik	genic|chr16:21641196-21641696	chr16	21641196	21641696	21649044	mm10_KO	0.066386	575	3.00452	-0.266401	5.45426411816667	1.0576220805	FALSE
2510009E07Rik	genic|chr16:21635982-21636745	chr16	21635982	21636745	21649044	mm10_KO	0.160853	575	3.00452	-0.266401	5.45426411816667	1.0576220805	FALSE
2510039O18Rik	genic|chr4:147903809-147904309	chr4	147903809	147904309	147940894	mm10_KO	0.011864	161	7.40267	0.616915	9.970196244	-0.747755417	FALSE
2510039O18Rik	intergenic|chr4:147962463-147963298	chr4	147962463	147963298	147940894	mm10_KO	0.035323	161	7.40267	0.616915	9.970196244	-0.747755417	FALSE
2510039O18Rik	intergenic|chr4:147965383-147965883	chr4	147965383	147965883	147940894	mm10_KO	0.018116	161	7.40267	0.616915	9.970196244	-0.747755417	FALSE
2510039O18Rik	genic|chr4:147936397-147936897	chr4	147936397	147936897	147940894	mm10_KO	0.034769	161	7.40267	0.616915	9.970196244	-0.747755417	FALSE
2510039O18Rik	intergenic|chr4:147954242-147954742	chr4	147954242	147954742	147940894	mm10_KO	0.0232	161	7.40267	0.616915	9.970196244	-0.747755417	FALSE
2510039O18Rik	genic|chr4:147900530-147901030	chr4	147900530	147901030	147940894	mm10_KO	0.01091	161	7.40267	0.616915	9.970196244	-0.747755417	FALSE
2510039O18Rik	intergenic|chr4:147963398-147964495	chr4	147963398	147964495	147940894	mm10_KO	0.044488	161	7.40267	0.616915	9.970196244	-0.747755417	FALSE
2510039O18Rik	genic|chr4:147896593-147897093	chr4	147896593	147897093	147940894	mm10_KO	0.017221	161	7.40267	0.616915	9.970196244	-0.747755417	FALSE
2510039O18Rik	intergenic|chr4:147937779-147938727	chr4	147937779	147938727	147940894	mm10_KO	0.030584	161	7.40267	0.616915	9.970196244	-0.747755417	FALSE
2510039O18Rik	intergenic|chr4:147951358-147951858	chr4	147951358	147951858	147940894	mm10_KO	0.016327	161	7.40267	0.616915	9.970196244	-0.747755417	FALSE
2510039O18Rik	genic|chr4:147896058-147896558	chr4	147896058	147896558	147940894	mm10_KO	0.016033	161	7.40267	0.616915	9.970196244	-0.747755417	FALSE
2510039O18Rik	genic|chr4:147897114-147898022	chr4	147897114	147898022	147940894	mm10_KO	0.023993	161	7.40267	0.616915	9.970196244	-0.747755417	FALSE
2510039O18Rik	intergenic|chr4:147957223-147957723	chr4	147957223	147957723	147940894	mm10_KO	0.01553	161	7.40267	0.616915	9.970196244	-0.747755417	FALSE
2510039O18Rik	genic|chr4:147904542-147905389	chr4	147904542	147905389	147940894	mm10_KO	0.0265	161	7.40267	0.616915	9.970196244	-0.747755417	FALSE
2610001J05Rik	intergenic|chr6:13825469-13825969	chr6	13825469	13825969	13867734	mm10_KO	0.010856	217	7.71142	0.221028	7.11782201766667	-0.649856270666667	FALSE
2610001J05Rik	intergenic|chr6:13863848-13864348	chr6	13863848	13864348	13867734	mm10_KO	0.047401	217	7.71142	0.221028	7.11782201766667	-0.649856270666667	FALSE
2610001J05Rik	intergenic|chr6:13909197-13909697	chr6	13909197	13909697	13867734	mm10_KO	0.020903	217	7.71142	0.221028	7.11782201766667	-0.649856270666667	FALSE
2610001J05Rik	genic|chr6:12710781-12711281	chr6	12710781	12711281	13867734	mm10_KO	0.011177	217	7.71142	0.221028	7.11782201766667	-0.649856270666667	FALSE
2610001J05Rik	genic|chr6:12714870-12715370	chr6	12714870	12715370	13867734	mm10_KO	0.015468	217	7.71142	0.221028	7.11782201766667	-0.649856270666667	FALSE
2610001J05Rik	genic|chr6:14754723-14755479	chr6	14754723	14755479	13867734	mm10_KO	0.012325	217	7.71142	0.221028	7.11782201766667	-0.649856270666667	FALSE
2610001J05Rik	intergenic|chr6:13937970-13938470	chr6	13937970	13938470	13867734	mm10_KO	0.012923	217	7.71142	0.221028	7.11782201766667	-0.649856270666667	FALSE
2610001J05Rik	intergenic|chr6:13791948-13792448	chr6	13791948	13792448	13867734	mm10_KO	0.031949	217	7.71142	0.221028	7.11782201766667	-0.649856270666667	FALSE
2610001J05Rik	genic|chr6:15001231-15001731	chr6	15001231	15001731	13867734	mm10_KO	0.010203	217	7.71142	0.221028	7.11782201766667	-0.649856270666667	FALSE
2610001J05Rik	intergenic|chr6:15810349-15810849	chr6	15810349	15810849	13867734	mm10_KO	0.010018	217	7.71142	0.221028	7.11782201766667	-0.649856270666667	FALSE
2610001J05Rik	intergenic|chr6:13324208-13324708	chr6	13324208	13324708	13867734	mm10_KO	0.010623	217	7.71142	0.221028	7.11782201766667	-0.649856270666667	FALSE
2610005L07Rik	genic|chr8:22507581-22508966	chr8	22507581	22508966	20385781	mm10_KO	0.013368	307	3.11967	-0.49672	7.15382214575	-0.352480283	FALSE
2610005L07Rik	genic|chr8:22593372-22594160	chr8	22593372	22594160	20385781	mm10_KO	0.013287	307	3.11967	-0.49672	7.15382214575	-0.352480283	FALSE
2610005L07Rik	genic|chr8:22565449-22566382	chr8	22565449	22566382	20385781	mm10_KO	0.010815	307	3.11967	-0.49672	7.15382214575	-0.352480283	FALSE
2610008E11Rik	genic|chr10:79097473-79097973	chr10	79097473	79097973	79064373	mm10_KO	0.024692	426	7.61066	-0.546749	7.278333019	0.178830452	FALSE
2610008E11Rik	genic|chr10:80398708-80399975	chr10	80398708	80399975	79064373	mm10_KO	0.010989	426	7.61066	-0.546749	7.278333019	0.178830452	FALSE
2610008E11Rik	genic|chr10:80151953-80152865	chr10	80151953	80152865	79064373	mm10_KO	0.012061	426	7.61066	-0.546749	7.278333019	0.178830452	FALSE
2610035D17Rik	intergenic|chr11:113010907-113011407	chr11	113010907	113011407	113043905	mm10_KO	0.010647	470	2.25161	-0.797906	NA	NA	FALSE
2610035D17Rik	genic|chr11:113046782-113047282	chr11	113046782	113047282	113043905	mm10_KO	0.051495	470	2.25161	-0.797906	NA	NA	FALSE
2610035D17Rik	genic|chr11:113052065-113052565	chr11	113052065	113052565	113043905	mm10_KO	0.05839	470	2.25161	-0.797906	NA	NA	FALSE
2610035D17Rik	intergenic|chr11:113035039-113035539	chr11	113035039	113035539	113043905	mm10_KO	0.020622	470	2.25161	-0.797906	NA	NA	FALSE
2610035D17Rik	genic|chr11:113060760-113061260	chr11	113060760	113061260	113043905	mm10_KO	0.015163	470	2.25161	-0.797906	NA	NA	FALSE
2610035D17Rik	genic|chr11:113288584-113289906	chr11	113288584	113289906	113043905	mm10_KO	0.014879	470	2.25161	-0.797906	NA	NA	FALSE
2610301B20Rik	genic|chr4:11321778-11322614	chr4	11321778	11322614	10874497	mm10_KO	0.015737	125	3.36537	-0.334235	6.577742195	1.421938674	FALSE
2610301B20Rik	genic|chr4:11006635-11007135	chr4	11006635	11007135	10874497	mm10_KO	0.02255	125	3.36537	-0.334235	6.577742195	1.421938674	FALSE
2610301B20Rik	genic|chr4:10917402-10917902	chr4	10917402	10917902	10874497	mm10_KO	0.010698	125	3.36537	-0.334235	6.577742195	1.421938674	FALSE
2610301B20Rik	genic|chr4:11253853-11254708	chr4	11253853	11254708	10874497	mm10_KO	0.01731	125	3.36537	-0.334235	6.577742195	1.421938674	FALSE
2610301B20Rik	genic|chr4:11007212-11008191	chr4	11007212	11008191	10874497	mm10_KO	0.062215	125	3.36537	-0.334235	6.577742195	1.421938674	FALSE
2610301B20Rik	genic|chr4:10929453-10929953	chr4	10929453	10929953	10874497	mm10_KO	0.011616	125	3.36537	-0.334235	6.577742195	1.421938674	FALSE
2610301B20Rik	genic|chr4:9668616-9669524	chr4	9668616	9669524	10874497	mm10_KO	0.023437	125	3.36537	-0.334235	6.577742195	1.421938674	FALSE
2610507B11Rik	genic|chr11:78210217-78211247	chr11	78210217	78211247	78261753	mm10_KO	0.012395	456	69.2472	0.0341603	8.048081316	0.060607014	FALSE
2610507B11Rik	genic|chr11:78240050-78240550	chr11	78240050	78240550	78261753	mm10_KO	0.012634	456	69.2472	0.0341603	8.048081316	0.060607014	FALSE
2610507B11Rik	genic|chr11:77607447-77608286	chr11	77607447	77608286	78261753	mm10_KO	0.013262	456	69.2472	0.0341603	8.048081316	0.060607014	FALSE
2610507B11Rik	genic|chr11:78278324-78278824	chr11	78278324	78278824	78261753	mm10_KO	0.031452	456	69.2472	0.0341603	8.048081316	0.060607014	FALSE
2610507I01Rik	genic|chr11:59010284-59011757	chr11	59010284	59011757	59197792	mm10_KO	0.012098	450	5.3307	-0.180178	NA	NA	FALSE
2610507I01Rik	intergenic|chr11:59137177-59137677	chr11	59137177	59137677	59197792	mm10_KO	0.015248	450	5.3307	-0.180178	NA	NA	FALSE
2610507I01Rik	genic|chr11:59227876-59228376	chr11	59227876	59228376	59197792	mm10_KO	0.025121	450	5.3307	-0.180178	NA	NA	FALSE
2610507I01Rik	intergenic|chr11:59138911-59139411	chr11	59138911	59139411	59197792	mm10_KO	0.019289	450	5.3307	-0.180178	NA	NA	FALSE
2610507I01Rik	genic|chr11:59191385-59192491	chr11	59191385	59192491	59197792	mm10_KO	0.066431	450	5.3307	-0.180178	NA	NA	FALSE
2610507I01Rik	genic|chr11:59209144-59209644	chr11	59209144	59209644	59197792	mm10_KO	0.035747	450	5.3307	-0.180178	NA	NA	FALSE
2610507I01Rik	intergenic|chr11:59138324-59138824	chr11	59138324	59138824	59197792	mm10_KO	0.014007	450	5.3307	-0.180178	NA	NA	FALSE
2610507I01Rik	genic|chr11:59122729-59123697	chr11	59122729	59123697	59197792	mm10_KO	0.010574	450	5.3307	-0.180178	NA	NA	FALSE
2610507I01Rik	genic|chr11:59163036-59163887	chr11	59163036	59163887	59197792	mm10_KO	0.028308	450	5.3307	-0.180178	NA	NA	FALSE
2610507I01Rik	intergenic|chr11:59136573-59137073	chr11	59136573	59137073	59197792	mm10_KO	0.01199	450	5.3307	-0.180178	NA	NA	FALSE
2700012I20Rik	genic|chr9:57085528-57086028	chr9	57085528	57086028	57075202	mm10_KO	0.011717	377	1.03389	-0.89883	NA	NA	FALSE
2700012I20Rik	genic|chr9:57764729-57765631	chr9	57764729	57765631	57075202	mm10_KO	0.017612	377	1.03389	-0.89883	NA	NA	FALSE
2700012I20Rik	genic|chr9:57076437-57077201	chr9	57076437	57077201	57075202	mm10_KO	0.158459	377	1.03389	-0.89883	NA	NA	FALSE
2700012I20Rik	intergenic|chr9:56505749-56507081	chr9	56505749	56507081	57075202	mm10_KO	0.013319	377	1.03389	-0.89883	NA	NA	FALSE
2700012I20Rik	genic|chr9:57073012-57073512	chr9	57073012	57073512	57075202	mm10_KO	0.116428	377	1.03389	-0.89883	NA	NA	FALSE
2700046G09Rik	genic|chr19:32379259-32379759	chr19	32379259	32379759	32389215	mm10_KO	0.033034	650	1.52837	-0.202595	7.7983842385	-0.195007358333333	FALSE
2700046G09Rik	genic|chr19:32180923-32182334	chr19	32180923	32182334	32389215	mm10_KO	0.042908	650	1.52837	-0.202595	7.7983842385	-0.195007358333333	FALSE
2700046G09Rik	genic|chr19:32377782-32378282	chr19	32377782	32378282	32389215	mm10_KO	0.043902	650	1.52837	-0.202595	7.7983842385	-0.195007358333333	FALSE
2700046G09Rik	genic|chr19:32387402-32387902	chr19	32387402	32387902	32389215	mm10_KO	0.072461	650	1.52837	-0.202595	7.7983842385	-0.195007358333333	FALSE
2700046G09Rik	genic|chr19:32388030-32388530	chr19	32388030	32388530	32389215	mm10_KO	0.097824	650	1.52837	-0.202595	7.7983842385	-0.195007358333333	FALSE
2700046G09Rik	genic|chr19:32210208-32211401	chr19	32210208	32211401	32389215	mm10_KO	0.022298	650	1.52837	-0.202595	7.7983842385	-0.195007358333333	FALSE
2700046G09Rik	genic|chr19:32373493-32374295	chr19	32373493	32374295	32389215	mm10_KO	0.034809	650	1.52837	-0.202595	7.7983842385	-0.195007358333333	FALSE
2700046G09Rik	genic|chr19:32386594-32387363	chr19	32386594	32387363	32389215	mm10_KO	0.060687	650	1.52837	-0.202595	7.7983842385	-0.195007358333333	FALSE
2700046G09Rik	genic|chr19:32372353-32372853	chr19	32372353	32372853	32389215	mm10_KO	0.056734	650	1.52837	-0.202595	7.7983842385	-0.195007358333333	FALSE
2700049A03Rik	genic|chr12:69537233-69538688	chr12	69537233	69538688	71136847	mm10_KO	0.01156	497	1.83662	-0.740347	NA	NA	FALSE
2700062C07Rik	genic|chr18:24020345-24021546	chr18	24020345	24021546	24470870	mm10_KO	0.021247	628	4.10604	-0.11587	5.253148824	0.3566001795	FALSE
2700062C07Rik	genic|chr18:24487848-24488348	chr18	24487848	24488348	24470870	mm10_KO	0.011016	628	4.10604	-0.11587	5.253148824	0.3566001795	FALSE
2700062C07Rik	intergenic|chr18:24456189-24456689	chr18	24456189	24456689	24470870	mm10_KO	0.012439	628	4.10604	-0.11587	5.253148824	0.3566001795	FALSE
2700062C07Rik	genic|chr18:24861670-24862793	chr18	24861670	24862793	24470870	mm10_KO	0.011845	628	4.10604	-0.11587	5.253148824	0.3566001795	FALSE
2700062C07Rik	intergenic|chr18:24467488-24467988	chr18	24467488	24467988	24470870	mm10_KO	0.034607	628	4.10604	-0.11587	5.253148824	0.3566001795	FALSE
2700062C07Rik	genic|chr18:24529303-24530679	chr18	24529303	24530679	24470870	mm10_KO	0.040967	628	4.10604	-0.11587	5.253148824	0.3566001795	FALSE
2700062C07Rik	genic|chr18:24505178-24505678	chr18	24505178	24505678	24470870	mm10_KO	0.010818	628	4.10604	-0.11587	5.253148824	0.3566001795	FALSE
2700062C07Rik	intergenic|chr18:24546425-24546925	chr18	24546425	24546925	24470870	mm10_KO	0.012941	628	4.10604	-0.11587	5.253148824	0.3566001795	FALSE
2700062C07Rik	intergenic|chr18:24457866-24458366	chr18	24457866	24458366	24470870	mm10_KO	0.012985	628	4.10604	-0.11587	5.253148824	0.3566001795	FALSE
2700062C07Rik	genic|chr18:24512629-24513129	chr18	24512629	24513129	24470870	mm10_KO	0.010613	628	4.10604	-0.11587	5.253148824	0.3566001795	FALSE
2700081O15Rik	intergenic|chr19:7400275-7400775	chr19	7400275	7400775	7417624	mm10_KO	0.013576	647	2.10527	0.0979567	2.795324106	3.258404146	FALSE
2700081O15Rik	intergenic|chr19:7410644-7411144	chr19	7410644	7411144	7417624	mm10_KO	0.016482	647	2.10527	0.0979567	2.795324106	3.258404146	FALSE
2700081O15Rik	intergenic|chr19:7396901-7397401	chr19	7396901	7397401	7417624	mm10_KO	0.010319	647	2.10527	0.0979567	2.795324106	3.258404146	FALSE
2700097O09Rik	genic|chr12:55492167-55492667	chr12	55492167	55492667	55045660	mm10_KO	0.010492	495	3.11312	-0.549025	8.527583729	-0.141324278	FALSE
2700097O09Rik	genic|chr12:55473569-55474292	chr12	55473569	55474292	55045660	mm10_KO	0.010073	495	3.11312	-0.549025	8.527583729	-0.141324278	FALSE
2700097O09Rik	genic|chr12:54984871-54985371	chr12	54984871	54985371	55045660	mm10_KO	0.03512	495	3.11312	-0.549025	8.527583729	-0.141324278	FALSE
2700097O09Rik	genic|chr12:54795279-54795779	chr12	54795279	54795779	55045660	mm10_KO	0.013084	495	3.11312	-0.549025	8.527583729	-0.141324278	FALSE
2700097O09Rik	genic|chr12:54203458-54204278	chr12	54203458	54204278	55045660	mm10_KO	0.013405	495	3.11312	-0.549025	8.527583729	-0.141324278	FALSE
2700097O09Rik	genic|chr12:54655794-54657079	chr12	54655794	54657079	55045660	mm10_KO	0.022857	495	3.11312	-0.549025	8.527583729	-0.141324278	FALSE
2700097O09Rik	genic|chr12:55538366-55538866	chr12	55538366	55538866	55045660	mm10_KO	0.012734	495	3.11312	-0.549025	8.527583729	-0.141324278	FALSE
2700097O09Rik	genic|chr12:54696057-54697585	chr12	54696057	54697585	55045660	mm10_KO	0.037786	495	3.11312	-0.549025	8.527583729	-0.141324278	FALSE
2700097O09Rik	genic|chr12:55033724-55034224	chr12	55033724	55034224	55045660	mm10_KO	0.082775	495	3.11312	-0.549025	8.527583729	-0.141324278	FALSE
2700097O09Rik	genic|chr12:51844752-51845252	chr12	51844752	51845252	55045660	mm10_KO	0.011291	495	3.11312	-0.549025	8.527583729	-0.141324278	FALSE
2700097O09Rik	genic|chr12:54695485-54695985	chr12	54695485	54695985	55045660	mm10_KO	0.024317	495	3.11312	-0.549025	8.527583729	-0.141324278	FALSE
2700097O09Rik	genic|chr12:54862444-54862944	chr12	54862444	54862944	55045660	mm10_KO	0.023802	495	3.11312	-0.549025	8.527583729	-0.141324278	FALSE
2700097O09Rik	genic|chr12:55030423-55030923	chr12	55030423	55030923	55045660	mm10_KO	0.040756	495	3.11312	-0.549025	8.527583729	-0.141324278	FALSE
2700097O09Rik	genic|chr12:55058779-55059279	chr12	55058779	55059279	55045660	mm10_KO	0.093149	495	3.11312	-0.549025	8.527583729	-0.141324278	FALSE
2810001G20Rik	genic|chr11:63130815-63131892	chr11	63130815	63131892	64079483	mm10_KO	0.011084	450	5.31923	-0.253693	NA	NA	FALSE
2810001G20Rik	intergenic|chr11:64091028-64091972	chr11	64091028	64091972	64079483	mm10_KO	0.026917	450	5.31923	-0.253693	NA	NA	FALSE
2810001G20Rik	genic|chr11:63135332-63136300	chr11	63135332	63136300	64079483	mm10_KO	0.011795	450	5.31923	-0.253693	NA	NA	FALSE
2810002D19Rik	genic|chr2:94437735-94438235	chr2	94437735	94438235	94406706	mm10_KO	0.030021	69	1.36498	-0.129647	8.432776284	0.06387442	FALSE
2810002D19Rik	genic|chr2:94389261-94389761	chr2	94389261	94389761	94406706	mm10_KO	0.010232	69	1.36498	-0.129647	8.432776284	0.06387442	FALSE
2810002D19Rik	genic|chr2:94399051-94399551	chr2	94399051	94399551	94406706	mm10_KO	0.090839	69	1.36498	-0.129647	8.432776284	0.06387442	FALSE
2810002D19Rik	genic|chr2:94399641-94400141	chr2	94399641	94400141	94406706	mm10_KO	0.1035	69	1.36498	-0.129647	8.432776284	0.06387442	FALSE
2810002D19Rik	intergenic|chr2:94438397-94438897	chr2	94438397	94438897	94406706	mm10_KO	0.010222	69	1.36498	-0.129647	8.432776284	0.06387442	FALSE
2810002D19Rik	genic|chr2:94436589-94437089	chr2	94436589	94437089	94406706	mm10_KO	0.010372	69	1.36498	-0.129647	8.432776284	0.06387442	FALSE
2810002D19Rik	genic|chr2:94398193-94398693	chr2	94398193	94398693	94406706	mm10_KO	0.106943	69	1.36498	-0.129647	8.432776284	0.06387442	FALSE
2810004N23Rik	genic|chr8:124827182-124827897	chr8	124827182	124827897	124839354	mm10_KO	0.063471	357	45.6026	-0.0858469	8.1646001795	-0.41667304775	FALSE
2810004N23Rik	genic|chr8:124834605-124835105	chr8	124834605	124835105	124839354	mm10_KO	0.042074	357	45.6026	-0.0858469	8.1646001795	-0.41667304775	FALSE
2810004N23Rik	genic|chr8:124844334-124844834	chr8	124844334	124844834	124839354	mm10_KO	0.026114	357	45.6026	-0.0858469	8.1646001795	-0.41667304775	FALSE
2810004N23Rik	genic|chr8:124858709-124859209	chr8	124858709	124859209	124839354	mm10_KO	0.010776	357	45.6026	-0.0858469	8.1646001795	-0.41667304775	FALSE
2810004N23Rik	genic|chr8:124831746-124832520	chr8	124831746	124832520	124839354	mm10_KO	0.09658	357	45.6026	-0.0858469	8.1646001795	-0.41667304775	FALSE
2810004N23Rik	genic|chr8:124833172-124833961	chr8	124833172	124833961	124839354	mm10_KO	0.116258	357	45.6026	-0.0858469	8.1646001795	-0.41667304775	FALSE
2810006K23Rik	genic|chr5:124206210-124207074	chr5	124206210	124207074	124328088	mm10_KO	0.013167	204	5.62866	-0.0827551	5.655314126	2.071766645	FALSE
2810006K23Rik	genic|chr5:124249203-124250259	chr5	124249203	124250259	124328088	mm10_KO	0.016465	204	5.62866	-0.0827551	5.655314126	2.071766645	FALSE
2810006K23Rik	genic|chr5:124186232-124187029	chr5	124186232	124187029	124328088	mm10_KO	0.010884	204	5.62866	-0.0827551	5.655314126	2.071766645	FALSE
2810006K23Rik	genic|chr5:124173115-124174111	chr5	124173115	124174111	124328088	mm10_KO	0.013156	204	5.62866	-0.0827551	5.655314126	2.071766645	FALSE
2810006K23Rik	genic|chr5:124334482-124334982	chr5	124334482	124334982	124328088	mm10_KO	0.018891	204	5.62866	-0.0827551	5.655314126	2.071766645	FALSE
2810006K23Rik	genic|chr5:124317430-124317930	chr5	124317430	124317930	124328088	mm10_KO	0.024139	204	5.62866	-0.0827551	5.655314126	2.071766645	FALSE
2810006K23Rik	genic|chr5:123660974-123662558	chr5	123660974	123662558	124328088	mm10_KO	0.014795	204	5.62866	-0.0827551	5.655314126	2.071766645	FALSE
2810006K23Rik	genic|chr5:124313210-124313710	chr5	124313210	124313710	124328088	mm10_KO	0.011953	204	5.62866	-0.0827551	5.655314126	2.071766645	FALSE
2810025M15Rik	intergenic|chr1:157449416-157450520	chr1	157449416	157450520	157412351	mm10_KO	0.020618	33	14.1632	0.4142	6.653450625	1.004058811	FALSE
2810025M15Rik	intergenic|chr1:157443291-157444516	chr1	157443291	157444516	157412351	mm10_KO	0.029664	33	14.1632	0.4142	6.653450625	1.004058811	FALSE
2810025M15Rik	genic|chr1:157417497-157418458	chr1	157417497	157418458	157412351	mm10_KO	0.063761	33	14.1632	0.4142	6.653450625	1.004058811	FALSE
2810025M15Rik	genic|chr1:157407853-157408353	chr1	157407853	157408353	157412351	mm10_KO	0.014375	33	14.1632	0.4142	6.653450625	1.004058811	FALSE
2900026A02Rik	genic|chr5:113099364-113099864	chr5	113099364	113099864	113086322	mm10_KO	0.045202	195	2.2677	0.998353	2.8563018765	5.036532243	FALSE
2900026A02Rik	genic|chr5:113114176-113114676	chr5	113114176	113114676	113086322	mm10_KO	0.010516	195	2.2677	0.998353	2.8563018765	5.036532243	FALSE
2900026A02Rik	genic|chr5:113132855-113133355	chr5	113132855	113133355	113086322	mm10_KO	0.012198	195	2.2677	0.998353	2.8563018765	5.036532243	FALSE
2900026A02Rik	genic|chr5:113102919-113103419	chr5	113102919	113103419	113086322	mm10_KO	0.016031	195	2.2677	0.998353	2.8563018765	5.036532243	FALSE
2900026A02Rik	intergenic|chr5:113082374-113082874	chr5	113082374	113082874	113086322	mm10_KO	0.031597	195	2.2677	0.998353	2.8563018765	5.036532243	FALSE
2900026A02Rik	genic|chr5:112886088-112887465	chr5	112886088	112887465	113086322	mm10_KO	0.016946	195	2.2677	0.998353	2.8563018765	5.036532243	FALSE
2900026A02Rik	genic|chr5:113081230-113081730	chr5	113081230	113081730	113086322	mm10_KO	0.031459	195	2.2677	0.998353	2.8563018765	5.036532243	FALSE
2900026A02Rik	genic|chr5:113136767-113139098	chr5	113136767	113139098	113086322	mm10_KO	0.046551	195	2.2677	0.998353	2.8563018765	5.036532243	FALSE
2900026A02Rik	genic|chr5:113208287-113209655	chr5	113208287	113209655	113086322	mm10_KO	0.011572	195	2.2677	0.998353	2.8563018765	5.036532243	FALSE
2900026A02Rik	genic|chr5:112895793-112896850	chr5	112895793	112896850	113086322	mm10_KO	0.018411	195	2.2677	0.998353	2.8563018765	5.036532243	FALSE
2900026A02Rik	intergenic|chr5:113073346-113073846	chr5	113073346	113073846	113086322	mm10_KO	0.021096	195	2.2677	0.998353	2.8563018765	5.036532243	FALSE
2900076A07Rik	intergenic|chr7:81455140-81455640	chr7	81455140	81455640	81523549	mm10_KO	0.015618	276	1.66006	-0.798712	NA	NA	FALSE
2900076A07Rik	genic|chr7:81453929-81454873	chr7	81453929	81454873	81523549	mm10_KO	0.019451	276	1.66006	-0.798712	NA	NA	FALSE
2900076A07Rik	intergenic|chr7:81513744-81514244	chr7	81513744	81514244	81523549	mm10_KO	0.014308	276	1.66006	-0.798712	NA	NA	FALSE
2900076A07Rik	genic|chr7:81558915-81559415	chr7	81558915	81559415	81523549	mm10_KO	0.013327	276	1.66006	-0.798712	NA	NA	FALSE
2900076A07Rik	genic|chr7:81525914-81526414	chr7	81525914	81526414	81523549	mm10_KO	0.034814	276	1.66006	-0.798712	NA	NA	FALSE
2900076A07Rik	genic|chr7:81531424-81531924	chr7	81531424	81531924	81523549	mm10_KO	0.038904	276	1.66006	-0.798712	NA	NA	FALSE
2900076A07Rik	genic|chr7:81566869-81567666	chr7	81566869	81567666	81523549	mm10_KO	0.010688	276	1.66006	-0.798712	NA	NA	FALSE
2900076A07Rik	genic|chr7:81543050-81543550	chr7	81543050	81543550	81523549	mm10_KO	0.011119	276	1.66006	-0.798712	NA	NA	FALSE
2900097C17Rik	genic|chr2:156626165-156626944	chr2	156626165	156626944	156388062	mm10_KO	0.012654	82	3.42018	1.52351	7.712256995	0.202932929	FALSE
2900097C17Rik	genic|chr2:156731540-156732788	chr2	156731540	156732788	156388062	mm10_KO	0.01328	82	3.42018	1.52351	7.712256995	0.202932929	FALSE
2900097C17Rik	genic|chr2:156625123-156625920	chr2	156625123	156625920	156388062	mm10_KO	0.013915	82	3.42018	1.52351	7.712256995	0.202932929	FALSE
2900097C17Rik	genic|chr2:156372873-156373373	chr2	156372873	156373373	156388062	mm10_KO	0.054191	82	3.42018	1.52351	7.712256995	0.202932929	FALSE
2900097C17Rik	genic|chr2:156991769-156992269	chr2	156991769	156992269	156388062	mm10_KO	0.011324	82	3.42018	1.52351	7.712256995	0.202932929	FALSE
2900097C17Rik	intergenic|chr2:156385618-156386118	chr2	156385618	156386118	156388062	mm10_KO	0.041161	82	3.42018	1.52351	7.712256995	0.202932929	FALSE
2900097C17Rik	genic|chr2:156179553-156180701	chr2	156179553	156180701	156388062	mm10_KO	0.01491	82	3.42018	1.52351	7.712256995	0.202932929	FALSE
2900097C17Rik	intergenic|chr2:156890155-156890655	chr2	156890155	156890655	156388062	mm10_KO	0.015438	82	3.42018	1.52351	7.712256995	0.202932929	FALSE
3110040N11Rik	genic|chr7:80339554-80341056	chr7	80339554	80341056	81782186	mm10_KO	0.011076	276	7.81783	0.0302389	7.197445963	0.2406453475	FALSE
3110040N11Rik	genic|chr7:81076814-81077647	chr7	81076814	81077647	81782186	mm10_KO	0.010102	276	7.81783	0.0302389	7.197445963	0.2406453475	FALSE
3110040N11Rik	genic|chr7:81828280-81829916	chr7	81828280	81829916	81782186	mm10_KO	0.02807	276	7.81783	0.0302389	7.197445963	0.2406453475	FALSE
3110040N11Rik	genic|chr7:81789076-81789576	chr7	81789076	81789576	81782186	mm10_KO	0.095628	276	7.81783	0.0302389	7.197445963	0.2406453475	FALSE
3110040N11Rik	genic|chr7:81808118-81808618	chr7	81808118	81808618	81782186	mm10_KO	0.011656	276	7.81783	0.0302389	7.197445963	0.2406453475	FALSE
3110040N11Rik	intergenic|chr7:81707213-81708027	chr7	81707213	81708027	81782186	mm10_KO	0.029079	276	7.81783	0.0302389	7.197445963	0.2406453475	FALSE
3110040N11Rik	genic|chr7:81706574-81707074	chr7	81706574	81707074	81782186	mm10_KO	0.017448	276	7.81783	0.0302389	7.197445963	0.2406453475	FALSE
3110040N11Rik	genic|chr7:81683633-81684399	chr7	81683633	81684399	81782186	mm10_KO	0.012242	276	7.81783	0.0302389	7.197445963	0.2406453475	FALSE
3110056K07Rik	genic|chr12:70968274-70969311	chr12	70968274	70969311	70991614	mm10_KO	0.020811	497	2.30564	-0.219852	NA	NA	FALSE
3110056K07Rik	genic|chr12:70982531-70983031	chr12	70982531	70983031	70991614	mm10_KO	0.047365	497	2.30564	-0.219852	NA	NA	FALSE
3110056K07Rik	genic|chr12:70881246-70882068	chr12	70881246	70882068	70991614	mm10_KO	0.0135	497	2.30564	-0.219852	NA	NA	FALSE
3110056K07Rik	genic|chr12:70903626-70904126	chr12	70903626	70904126	70991614	mm10_KO	0.012318	497	2.30564	-0.219852	NA	NA	FALSE
3110056K07Rik	genic|chr12:69653807-69654307	chr12	69653807	69654307	70991614	mm10_KO	0.010782	497	2.30564	-0.219852	NA	NA	FALSE
3110082I17Rik	genic|chr5:139378853-139379353	chr5	139378853	139379353	139359738	mm10_KO	0.027384	206	1.54893	0.263214	NA	NA	FALSE
3110082I17Rik	genic|chr5:139391138-139392123	chr5	139391138	139392123	139359738	mm10_KO	0.024281	206	1.54893	0.263214	NA	NA	FALSE
3110082I17Rik	intergenic|chr5:139350461-139350961	chr5	139350461	139350961	139359738	mm10_KO	0.019715	206	1.54893	0.263214	NA	NA	FALSE
3110082I17Rik	genic|chr5:139382590-139383090	chr5	139382590	139383090	139359738	mm10_KO	0.022938	206	1.54893	0.263214	NA	NA	FALSE
3110082I17Rik	genic|chr5:139371819-139372663	chr5	139371819	139372663	139359738	mm10_KO	0.02629	206	1.54893	0.263214	NA	NA	FALSE
3110082I17Rik	genic|chr5:139344836-139345666	chr5	139344836	139345666	139359738	mm10_KO	0.060928	206	1.54893	0.263214	NA	NA	FALSE
3110082I17Rik	genic|chr5:139355205-139355705	chr5	139355205	139355705	139359738	mm10_KO	0.020805	206	1.54893	0.263214	NA	NA	FALSE
3110082I17Rik	genic|chr5:139380622-139381122	chr5	139380622	139381122	139359738	mm10_KO	0.024865	206	1.54893	0.263214	NA	NA	FALSE
3110082I17Rik	genic|chr5:139344134-139344634	chr5	139344134	139344634	139359738	mm10_KO	0.037884	206	1.54893	0.263214	NA	NA	FALSE
3110082I17Rik	genic|chr5:139397292-139398649	chr5	139397292	139398649	139359738	mm10_KO	0.027484	206	1.54893	0.263214	NA	NA	FALSE
3110082I17Rik	genic|chr5:139367548-139368048	chr5	139367548	139368048	139359738	mm10_KO	0.029602	206	1.54893	0.263214	NA	NA	FALSE
3110082I17Rik	genic|chr5:139380101-139380601	chr5	139380101	139380601	139359738	mm10_KO	0.020905	206	1.54893	0.263214	NA	NA	FALSE
3110082I17Rik	genic|chr5:139392637-139393137	chr5	139392637	139393137	139359738	mm10_KO	0.010191	206	1.54893	0.263214	NA	NA	FALSE
3110082I17Rik	genic|chr5:139389708-139390208	chr5	139389708	139390208	139359738	mm10_KO	0.014515	206	1.54893	0.263214	NA	NA	FALSE
3110082I17Rik	genic|chr5:139384656-139385156	chr5	139384656	139385156	139359738	mm10_KO	0.022759	206	1.54893	0.263214	NA	NA	FALSE
3110082I17Rik	genic|chr5:139364279-139364779	chr5	139364279	139364779	139359738	mm10_KO	0.041401	206	1.54893	0.263214	NA	NA	FALSE
3425401B19Rik	genic|chr14:32646586-32647086	chr14	32646586	32647086	32659118	mm10_KO	0.019281	542	36.7571	0.751548	8.175436099	0.0645161223333333	FALSE
3425401B19Rik	genic|chr14:32672560-32673060	chr14	32672560	32673060	32659118	mm10_KO	0.023265	542	36.7571	0.751548	8.175436099	0.0645161223333333	FALSE
3425401B19Rik	intergenic|chr14:32700518-32701362	chr14	32700518	32701362	32659118	mm10_KO	0.034177	542	36.7571	0.751548	8.175436099	0.0645161223333333	FALSE
3425401B19Rik	genic|chr14:32683843-32684343	chr14	32683843	32684343	32659118	mm10_KO	0.01273	542	36.7571	0.751548	8.175436099	0.0645161223333333	FALSE
3425401B19Rik	intergenic|chr14:32708014-32708891	chr14	32708014	32708891	32659118	mm10_KO	0.020867	542	36.7571	0.751548	8.175436099	0.0645161223333333	FALSE
3425401B19Rik	intergenic|chr14:32701416-32701916	chr14	32701416	32701916	32659118	mm10_KO	0.019209	542	36.7571	0.751548	8.175436099	0.0645161223333333	FALSE
3425401B19Rik	genic|chr14:31661733-31662935	chr14	31661733	31662935	32659118	mm10_KO	0.013543	542	36.7571	0.751548	8.175436099	0.0645161223333333	FALSE
3425401B19Rik	genic|chr14:32626700-32627200	chr14	32626700	32627200	32659118	mm10_KO	0.010131	542	36.7571	0.751548	8.175436099	0.0645161223333333	FALSE
3425401B19Rik	genic|chr14:32684887-32685726	chr14	32684887	32685726	32659118	mm10_KO	0.03254	542	36.7571	0.751548	8.175436099	0.0645161223333333	FALSE
3425401B19Rik	genic|chr14:32682995-32683804	chr14	32682995	32683804	32659118	mm10_KO	0.021005	542	36.7571	0.751548	8.175436099	0.0645161223333333	FALSE
3425401B19Rik	genic|chr14:34543871-34546162	chr14	34543871	34546162	32659118	mm10_KO	0.012443	542	36.7571	0.751548	8.175436099	0.0645161223333333	FALSE
3425401B19Rik	genic|chr14:34588281-34589608	chr14	34588281	34589608	32659118	mm10_KO	0.012441	542	36.7571	0.751548	8.175436099	0.0645161223333333	FALSE
3830406C13Rik	genic|chr14:11883291-11884560	chr14	11883291	11884560	12284202	mm10_KO	0.012123	534	8.10926	-0.342089	5.34435122513333	0.3697621304	FALSE
3830406C13Rik	genic|chr14:12271417-12271917	chr14	12271417	12271917	12284202	mm10_KO	0.037581	534	8.10926	-0.342089	5.34435122513333	0.3697621304	FALSE
3830406C13Rik	genic|chr14:11556110-11556610	chr14	11556110	11556610	12284202	mm10_KO	0.012164	534	8.10926	-0.342089	5.34435122513333	0.3697621304	FALSE
3830406C13Rik	genic|chr14:12296989-12297489	chr14	12296989	12297489	12284202	mm10_KO	0.030317	534	8.10926	-0.342089	5.34435122513333	0.3697621304	FALSE
4430402I18Rik	genic|chr19:28940063-28940778	chr19	28940063	28940778	28923056	mm10_KO	0.039836	650	7.80441	-0.567606	7.60950197	1.1157698	FALSE
4430402I18Rik	genic|chr19:28941504-28942004	chr19	28941504	28942004	28923056	mm10_KO	0.012347	650	7.80441	-0.567606	7.60950197	1.1157698	FALSE
4430402I18Rik	genic|chr19:28930392-28930892	chr19	28930392	28930892	28923056	mm10_KO	0.037482	650	7.80441	-0.567606	7.60950197	1.1157698	FALSE
4430402I18Rik	genic|chr19:28970169-28970669	chr19	28970169	28970669	28923056	mm10_KO	0.010446	650	7.80441	-0.567606	7.60950197	1.1157698	FALSE
4430402I18Rik	genic|chr19:28915753-28916253	chr19	28915753	28916253	28923056	mm10_KO	0.052088	650	7.80441	-0.567606	7.60950197	1.1157698	FALSE
4430402I18Rik	genic|chr19:28975120-28975620	chr19	28975120	28975620	28923056	mm10_KO	0.015734	650	7.80441	-0.567606	7.60950197	1.1157698	FALSE
4430402I18Rik	genic|chr19:29647995-29648495	chr19	29647995	29648495	28923056	mm10_KO	0.01175	650	7.80441	-0.567606	7.60950197	1.1157698	FALSE
4430402I18Rik	genic|chr19:28933033-28933533	chr19	28933033	28933533	28923056	mm10_KO	0.055437	650	7.80441	-0.567606	7.60950197	1.1157698	FALSE
4430402I18Rik	genic|chr19:28910137-28910637	chr19	28910137	28910637	28923056	mm10_KO	0.051268	650	7.80441	-0.567606	7.60950197	1.1157698	FALSE
4631405J19Rik	genic|chr2:93013995-93014495	chr2	93013995	93014495	93029347	mm10_KO	0.032405	69	2.51777	-0.428809	5.1382107322	0.713828803	FALSE
4631405J19Rik	genic|chr2:92991814-92992314	chr2	92991814	92992314	93029347	mm10_KO	0.013406	69	2.51777	-0.428809	5.1382107322	0.713828803	FALSE
4631405J19Rik	genic|chr2:93040971-93041471	chr2	93040971	93041471	93029347	mm10_KO	0.015178	69	2.51777	-0.428809	5.1382107322	0.713828803	FALSE
4631405J19Rik	genic|chr2:93044956-93046458	chr2	93044956	93046458	93029347	mm10_KO	0.081743	69	2.51777	-0.428809	5.1382107322	0.713828803	FALSE
4631405J19Rik	genic|chr2:93031607-93032107	chr2	93031607	93032107	93029347	mm10_KO	0.10533	69	2.51777	-0.428809	5.1382107322	0.713828803	FALSE
4631405J19Rik	genic|chr2:93029918-93030418	chr2	93029918	93030418	93029347	mm10_KO	0.050931	69	2.51777	-0.428809	5.1382107322	0.713828803	FALSE
4631405J19Rik	genic|chr2:93015003-93015503	chr2	93015003	93015503	93029347	mm10_KO	0.03028	69	2.51777	-0.428809	5.1382107322	0.713828803	FALSE
4631405J19Rik	genic|chr2:93032260-93033220	chr2	93032260	93033220	93029347	mm10_KO	0.169871	69	2.51777	-0.428809	5.1382107322	0.713828803	FALSE
4632404H12Rik	genic|chr3:89393330-89394692	chr3	89393330	89394692	89767510	mm10_KO	0.013935	111	1.46981	-0.711041	7.175904682	1.301456413	FALSE
4632404H12Rik	genic|chr3:89730291-89731324	chr3	89730291	89731324	89767510	mm10_KO	0.017294	111	1.46981	-0.711041	7.175904682	1.301456413	FALSE
4632404H12Rik	genic|chr3:88949872-88951106	chr3	88949872	88951106	89767510	mm10_KO	0.013872	111	1.46981	-0.711041	7.175904682	1.301456413	FALSE
4632404H12Rik	intergenic|chr3:89785232-89785732	chr3	89785232	89785732	89767510	mm10_KO	0.01247	111	1.46981	-0.711041	7.175904682	1.301456413	FALSE
4632404H12Rik	genic|chr3:89748921-89749421	chr3	89748921	89749421	89767510	mm10_KO	0.010179	111	1.46981	-0.711041	7.175904682	1.301456413	FALSE
4632404H12Rik	intergenic|chr3:89250472-89252204	chr3	89250472	89252204	89767510	mm10_KO	0.012461	111	1.46981	-0.711041	7.175904682	1.301456413	FALSE
4632404H12Rik	genic|chr3:89747797-89748297	chr3	89747797	89748297	89767510	mm10_KO	0.014137	111	1.46981	-0.711041	7.175904682	1.301456413	FALSE
4632404H12Rik	genic|chr3:89089635-89091231	chr3	89089635	89091231	89767510	mm10_KO	0.010088	111	1.46981	-0.711041	7.175904682	1.301456413	FALSE
4632404H12Rik	genic|chr3:89278194-89280086	chr3	89278194	89280086	89767510	mm10_KO	0.015137	111	1.46981	-0.711041	7.175904682	1.301456413	FALSE
[truncated: 70,303 more rows]
