# Supplementary material for: CTCF Mediates the Cis-Regulatory Hubs in Mouse Hearts
Source: Int J Mol Sci. 2025 Oct 9;26(19):9834. doi: 10.3390/ijms26199834 (PMC12524426; doi:10.3390/ijms26199834)
Supplement: Supplementary file 1 [file ijms-26-09834-s001.zip › for zip/Supplementary table 3_Updated.xlsx]

## Sheet: HiChIP QC
QC step	Metric	Knockout		Control		% of
		Count	%	Count	%
Alignment stats	Total Read Pairs	827251727	1	713433839	1	% of total read pairs
	Unmapped Read Pairs	95892911	0.115917	86038250	0.120597
	Mapped Read Pairs	587821848	0.710572	519215822	0.72777
	PCR Dup Read Pairs	427324521	0.516559	392845044	0.55064
	No-Dup Read Pairs	160400768	0.193896	126370778	0.17713
Proximity-ligation stats	No-Dup Cis Read Pairs	92405752	0.576093	87364859	0.691338	% of no-dup read pairs
	No-Dup Trans Read Pairs	68091575	0.424509	39325870	0.311194
	No-Dup Valid Read Pairs (cis >= 1kb + trans)	119440776	0.74464	74033305	0.585842
	No-Dup Cis Read Pairs < 1kb	41056551	0.255962	52657424	0.41669
	No-Dup Cis Read Pairs >= 1kb	51349201	0.320131	34707435	0.274648
	No-Dup Cis Read Pairs >= 10kb	37880163	0.236159	25374098	0.200791
IP-enrichment stats (peak file = ENCFF078RJZ)	Total reads in 500 bp around center of peaks	8225848	0.0512831	9357592	0.0740487	% of no-dup read pairs
	Total reads in 1000 bp around center of peaks	12426983	0.0774746	13650020	0.108016
	Total reads in 2000 bp around summits	18565824	0.115746	19297928	0.152709
	Observed/Expected ratio for reads in 500 bp around center of peaks	2.11	-	3.31	-	NA
	Observed/Expected ratio for reads in 1000 bp around center of peaks	1.59	-	2.41	-
	Observed/Expected ratio for reads in 2000 bp around center of peaks	1.19	-	1.71	-
										Enrichment of HiChIP loops around H3K27ac peaks in Knock-out
										Enrichment of HiChIP loops around H3K27ac peaks in Control

## Sheet: ChIP-seq QC
	Condition	Total Library	Total Uniquely Mapped	% Mapped	Pass MapQ Filter %	ReadL	FragL	RelCC	SSD	Reads in Peaks %	Total Peaks
	H3K27Ac_WT1	23839036	19016080	98.5	89	75	201	2.2	6.8	24	39161
	H3K27Ac_WT2	65707197	65527272	99.73	93	138	236	0.52	4.2	5.4	23476
	H3K27Ac_KO1	38875955	27883087	89.7	93	75	284	2.6	1.6	11	37038
	H3K27Ac_KO2	87764331	76995741	99	95	75	192	2.4	2.7	21	95475
	H3K27Ac_KO3	65707197	65527272	99.7	94	140	278	0.48	2.9	3.2	23052
	Legend
	SSD: Squared sum of deviations
	RelCC: Relative Strand Cross-correlation coefficient
	FragL: Fragment Length
	ReadL: Read Length
	WT: Control
	KO: Ctcf KO

## Sheet: ATAC-seq QC
	Condition	Total Library (M)	Total Uniquely Mapped	% Mapped	Pass MapQ Filter %	ReadL	FragL	Reads in Peaks %	Total Peaks
	CONTROL_Lacz1	29951186	29925189	99.91	100	112.366	128	0.140492	11393
	CONTROL_Lacz2	30648210	30598882	99.84	100	112.726	129	0.285512	36016
	CONTROL_Lacz3	25722958	25689287	99.87	100	115.134	131	0.144956	9444
	CtcfKO_Cre1	33855966	33826710	99.91	100	106.648	127	0.134376	7298
	CtcfKO_Cre2	34970744	34945644	99.93	100	111.025	130	0.161439	9099
	CtcfKO_Cre3	32001444	31972277	99.91	100	114.767	133	0.151791	6914
	Table Legend
	FragL: Fragment Length
	ReadL: Read Length
	Legend for graph:
	Green: -3.0Kb upstream of gene to TSS
	Yellow: TSS to TES
	Pink: TES to 3.0Kb downstream of gene
