# Supplementary material for: CTCF Mediates the Cis-Regulatory Hubs in Mouse Hearts
Source: Int J Mol Sci. 2025 Oct 9;26(19):9834. doi: 10.3390/ijms26199834 (PMC12524426; doi:10.3390/ijms26199834)
Supplement: Supplementary file 1 [file ijms-26-09834-s001.zip › for zip/Supplementary Table 2.xlsx]

## Sheet: GO top 1% enhancers
Analysis Type:	PANTHER Overrepresentation Test (Released 20221013)
Annotation Version and Release Date:	GO Ontology database DOI: 10.5281/zenodo.6799722 Released 2022-07-01
Analyzed List:	upload_1 (Mus musculus)
Reference List:	Mus musculus (all genes in database)
Test Type:	FISHER
Correction:	BONFERRONI
Bonferroni count:	9356
GO biological process complete	Mus musculus - REFLIST (21997)	upload_1 (399)	upload_1 (expected)	upload_1 (over/under)	upload_1 (fold Enrichment)	upload_1 (P-value)
striated muscle cell differentiation (GO:0051146)	230	17	4.17	+	4.07	0.0222
regulation of blood circulation (GO:1903522)	264	18	4.79	+	3.76	0.0328
actin cytoskeleton organization (GO:0030036)	538	29	9.76	+	2.97	0.00401
actin filament-based process (GO:0030029)	592	31	10.74	+	2.89	0.00288
intracellular transport (GO:0046907)	1303	50	23.63	+	2.12	0.0103
cellular component biogenesis (GO:0044085)	2437	82	44.2	+	1.86	0.000532
cellular component assembly (GO:0022607)	2204	72	39.98	+	1.8	0.0133
cellular biosynthetic process (GO:0044249)	2150	70	39	+	1.79	0.0237
biosynthetic process (GO:0009058)	2313	74	41.96	+	1.76	0.0222
regulation of multicellular organismal process (GO:0051239)	2989	88	54.22	+	1.62	0.0439
negative regulation of cellular process (GO:0048523)	4808	139	87.21	+	1.59	4.9e-05
cellular component organization or biogenesis (GO:0071840)	5606	160	101.69	+	1.57	2.76e-06
cellular component organization (GO:0016043)	5412	152	98.17	+	1.55	3.48e-05
negative regulation of biological process (GO:0048519)	5444	151	98.75	+	1.53	0.000108
cellular metabolic process (GO:0044237)	6217	167	112.77	+	1.48	8.46e-05
positive regulation of biological process (GO:0048518)	6514	169	118.16	+	1.43	0.000906
primary metabolic process (GO:0044238)	6871	177	124.63	+	1.42	0.000559
positive regulation of cellular process (GO:0048522)	5869	150	106.46	+	1.41	0.0248
regulation of metabolic process (GO:0019222)	6619	169	120.06	+	1.41	0.00262
nitrogen compound metabolic process (GO:0006807)	6312	160	114.49	+	1.4	0.0136
metabolic process (GO:0008152)	7979	200	144.73	+	1.38	0.000211
organic substance metabolic process (GO:0071704)	7593	187	137.73	+	1.36	0.00504
cellular process (GO:0009987)	15352	341	278.47	+	1.22	5.82e-09
Unclassified (UNCLASSIFIED)	1212	15	21.98	-	0.68	0
G protein-coupled receptor signaling pathway (GO:0007186)	1835	7	33.28	-	0.21	0.000321
sensory perception (GO:0007600)	1662	5	30.15	-	0.17	0.000198

## Sheet: GO bottom 1% enhancers
Analysis Type:	PANTHER Overrepresentation Test (Released 20221013)
Annotation Version and Release Date:	GO Ontology database DOI: 10.5281/zenodo.6799722 Released 2022-07-01
Analyzed List:	upload_1 (Mus musculus)
Reference List:	Mus musculus (all genes in database)
Test Type:	FISHER
Correction:	BONFERRONI
Bonferroni count:	9356
GO biological process complete	Mus musculus - REFLIST (21997)	upload_1 (396)	upload_1 (expected)	upload_1 (over/under)	upload_1 (fold Enrichment)	upload_1 (P-value)
RNA processing (GO:0006396)	792	36	14.26	+	2.52	0.00952
macromolecule modification (GO:0043412)	2605	87	46.9	+	1.86	0.000185
protein modification process (GO:0036211)	2421	80	43.58	+	1.84	0.00114
gene expression (GO:0010467)	2412	79	43.42	+	1.82	0.00249
protein metabolic process (GO:0019538)	3741	116	67.35	+	1.72	2.12e-05
cellular localization (GO:0051641)	2697	82	48.55	+	1.69	0.0298
organonitrogen compound metabolic process (GO:1901564)	4762	137	85.73	+	1.6	5.51e-05
cellular metabolic process (GO:0044237)	6217	178	111.92	+	1.59	2.73e-08
macromolecule metabolic process (GO:0043170)	5824	163	104.85	+	1.55	3.92e-06
nitrogen compound metabolic process (GO:0006807)	6312	175	113.63	+	1.54	8.27e-07
primary metabolic process (GO:0044238)	6871	186	123.69	+	1.5	1.08e-06
cellular component organization (GO:0016043)	5412	145	97.43	+	1.49	0.00136
cellular component organization or biogenesis (GO:0071840)	5606	150	100.92	+	1.49	0.000727
regulation of cellular metabolic process (GO:0031323)	5458	144	98.26	+	1.47	0.00389
metabolic process (GO:0008152)	7979	209	143.64	+	1.46	4.16e-07
organic substance metabolic process (GO:0071704)	7593	197	136.69	+	1.44	6.66e-06
regulation of primary metabolic process (GO:0080090)	5714	146	102.87	+	1.42	0.0247
regulation of metabolic process (GO:0019222)	6619	169	119.16	+	1.42	0.0017
regulation of macromolecule metabolic process (GO:0060255)	6101	154	109.83	+	1.4	0.0226
cellular process (GO:0009987)	15352	338	276.37	+	1.22	1.09e-08
biological_process (GO:0008150)	20785	393	374.18	+	1.05	0.00839
G protein-coupled receptor signaling pathway (GO:0007186)	1835	8	33.03	-	0.24	0.0023
Unclassified (UNCLASSIFIED)	1212	3	21.82	-	0.14	0
