# Supplementary material for: CTCF Mediates the Cis-Regulatory Hubs in Mouse Hearts
Source: Int J Mol Sci. 2025 Oct 9;26(19):9834. doi: 10.3390/ijms26199834 (PMC12524426; doi:10.3390/ijms26199834)
Supplement: Supplementary file 1 [file ijms-26-09834-s001.zip › for zip/Supplementary table 5.xlsx]

## Sheet: H3K27ac Control vs Ctcf KO
seqnames	start	end	width	strand	Conc	Conc_KO	Conc_WT	Fold	p.value	FDR
chr14	5904179	5904579	401	*	4.68353	1.82984	5.88044	-5.11346	1.32614e-05	0.518453
chr2	76370027	76370427	401	*	7.82502	6.38971	8.78505	-3.52094	0.000207194	0.99991
chr11	90034030	90034430	401	*	6.19157	4.73865	7.15658	-3.5383	0.000208379	0.99991
chr3	96245951	96246351	401	*	4.61303	2.9379	5.63472	-3.79859	0.000556479	0.99991
chr11	90130300	90130700	401	*	6.24078	5.14334	7.08796	-3.06691	0.00112389	0.99991
chr6	84585470	84585870	401	*	6.33955	7.0365	2.46954	3.42167	0.00175179	0.99991
chr14	122982805	122983205	401	*	7.57699	6.69704	8.32967	-2.75883	0.00191834	0.99991
chr5	50688605	50689005	401	*	5.81222	6.5087	1.95853	3.39666	0.00234188	0.99991
chr8	4369812	4370212	401	*	5.14993	4.28366	5.89594	-2.73063	0.00302127	0.99991
chr2	119917029	119917429	401	*	5.76248	6.45383	2.07833	3.22588	0.00313412	0.99991
chr5	124439935	124440335	401	*	7.36995	6.62315	8.05352	-2.55653	0.00375821	0.99991
chr6	91067439	91067839	401	*	5.76545	6.45252	2.20867	3.09554	0.00434929	0.99991
chr1	172309861	172310261	401	*	7.25456	6.55494	7.91119	-2.48234	0.00500714	0.99991
chr4	151141329	151141729	401	*	7.12324	6.42893	7.77676	-2.47374	0.0055124	0.99991
chr5	74943873	74944273	401	*	6.11556	6.79589	2.73835	2.91569	0.00568741	0.99991
chr2	77341923	77342323	401	*	6.59465	7.27498	3.21739	2.91963	0.00589039	0.99991
chr14	7248755	7249155	401	*	4.56827	3.21662	5.50354	-3.39094	0.00608838	0.99991
chr6	127561317	127561717	401	*	5.78144	5.08924	6.43371	-2.46711	0.0065453	0.99991
chr3	90079697	90080097	401	*	8.18107	7.39291	8.88716	-2.6212	0.00710344	0.99991
chr17	17121826	17122226	401	*	4.52567	3.34054	5.40563	-3.17252	0.00725299	0.99991
chr1	86154101	86154501	401	*	7.68042	7.05674	8.29062	-2.36058	0.00751842	0.99991
chr1	178396637	178397037	401	*	5.16118	5.85888	1.26413	3.42813	0.00789531	0.99991
chr17	81844205	81844605	401	*	6.239	6.91162	3.04196	2.73085	0.0084914	0.99991
chr13	96388269	96388669	401	*	7.21268	6.61205	7.808	-2.32217	0.00867483	0.99991
chr5	52113382	52113782	401	*	6.23745	6.90873	3.06955	2.70037	0.00938598	0.99991
chr7	142496410	142496810	401	*	5.68035	5.06734	6.28372	-2.33901	0.00944091	0.99991
chr17	17005206	17005606	401	*	6.77058	6.14188	7.38398	-2.36758	0.00947258	0.99991
chr14	43925333	43925733	401	*	5.58812	4.98575	6.18458	-2.32127	0.00963484	0.99991
chr12	100724738	100725138	401	*	7.49158	6.92428	8.06466	-2.26697	0.00965992	0.99991
chr8	13283400	13283800	401	*	6.13413	6.80384	2.99968	2.66521	0.00969321	0.99991
chr17	5935213	5935613	401	*	5.15727	5.85187	1.36826	3.3187	0.0103586	0.99991
chr4	65813834	65814234	401	*	7.23316	6.66881	7.80422	-2.26172	0.0104151	0.99991
chr2	27182194	27182594	401	*	7.46282	6.91044	8.02564	-2.24178	0.0104528	0.99991
chr17	56256827	56257227	401	*	8.083	7.43171	8.71055	-2.40585	0.0104839	0.99991
chr11	80818263	80818663	401	*	6.83382	6.23795	7.426	-2.31374	0.010751	0.99991
chr14	4110837	4111237	401	*	4.7766	3.91474	5.52045	-2.72096	0.0110495	0.99991
chr10	86755559	86755959	401	*	6.12513	6.79234	3.04202	2.61165	0.0111495	0.99991
chr15	61984137	61984537	401	*	6.77942	6.18751	7.36899	-2.30708	0.0111605	0.99991
chr18	4808809	4809209	401	*	5.58637	6.2596	2.37603	2.73807	0.0111935	0.99991
chr16	34269105	34269505	401	*	5.35877	6.0397	1.96632	2.921	0.0117014	0.99991
chr2	72275526	72275926	401	*	5.46202	6.13519	2.25298	2.73575	0.0117052	0.99991
chr14	7658408	7658808	401	*	4.51072	3.27931	5.40691	-3.23331	0.011985	0.99991
chr8	104633851	104634251	401	*	8.25402	7.5744	8.8988	-2.4515	0.0124979	0.99991
chr15	54587312	54587712	401	*	5.42306	4.87757	5.9811	-2.22557	0.0129026	0.99991
chr2	127182705	127183105	401	*	7.14355	6.61367	7.69059	-2.20318	0.0130424	0.99991
chr12	55230523	55230923	401	*	5.64156	5.09568	6.19986	-2.22704	0.013068	0.99991
chr18	84859689	84860089	401	*	5.65699	6.32508	2.55613	2.62601	0.0130744	0.99991
chr4	120291151	120291551	401	*	6.87343	6.31932	7.43744	-2.24395	0.0131643	0.99991
chr16	34329915	34330315	401	*	5.94884	6.61228	2.93977	2.53323	0.0133852	0.99991
chr11	90033219	90033619	401	*	6.13778	5.57354	6.70875	-2.2595	0.0134338	0.99991
chr10	7391670	7392070	401	*	5.92385	6.58788	2.90347	2.54445	0.0136168	0.99991
chr12	98674752	98675152	401	*	6.15844	5.59693	6.72755	-2.25499	0.0136533	0.99991
chr6	86839145	86839545	401	*	6.21025	6.8741	3.19341	2.54275	0.0137256	0.99991
chr8	84893407	84893807	401	*	6.1081	5.5495	6.67521	-2.24994	0.0137518	0.99991
chrX	93889558	93889958	401	*	5.43166	4.89992	5.98002	-2.20227	0.0137591	0.99991
chr10	13358363	13358763	401	*	5.60328	6.27144	2.50088	2.62727	0.0138958	0.99991
chr9	118590589	118590989	401	*	6.403	7.06597	3.40295	2.52679	0.0139205	0.99991
chr2	71389253	71389653	401	*	7.53292	7.03598	8.05607	-2.14682	0.014004	0.99991
chr5	53469740	53470140	401	*	8.17638	7.558	8.7832	-2.35231	0.0140625	0.99991
chr4	9770652	9771052	401	*	6.70658	6.15507	7.2688	-2.2393	0.0141551	0.99991
chrUn_JH584304	72936	73336	401	*	7.7975	7.28991	8.32848	-2.16551	0.0146776	0.99991
chr11	8624526	8624926	401	*	5.79298	6.45622	2.78782	2.52749	0.0147396	0.99991
chr6	146010130	146010530	401	*	7.90442	7.38099	8.44686	-2.19287	0.0148231	0.99991
chr13	77135073	77135473	401	*	7.73809	7.24464	8.25865	-2.14092	0.0150778	0.99991
chrX	150587486	150587886	401	*	6.43101	5.88766	6.98754	-2.22496	0.0152973	0.99991
chr3	97276240	97276640	401	*	7.29458	6.80764	7.8103	-2.12916	0.0154737	0.99991
chr14	70100095	70100495	401	*	7.3958	6.91619	7.906	-2.11644	0.0155553	0.99991
chr11	53065918	53066318	401	*	5.96096	6.62214	2.99449	2.4883	0.0156206	0.99991
chr8	95242853	95243253	401	*	5.3142	5.99097	2.02314	2.81751	0.0157367	0.99991
chr9	37146566	37146966	401	*	6.68602	6.15625	7.23298	-2.20232	0.0158874	0.99991
chr19	41980783	41981183	401	*	7.80875	7.31677	8.32822	-2.13842	0.0159287	0.99991
chr14	122107131	122107531	401	*	8.87694	7.89487	9.67654	-2.90891	0.0159605	0.99991
chr4	62519743	62520143	401	*	7.54451	7.07241	8.049	-2.10337	0.0159748	0.99991
chr7	28436639	28437039	401	*	6.98886	6.48655	7.51596	-2.15552	0.0162747	0.99991
chrX	150588218	150588618	401	*	6.71561	6.19553	7.25564	-2.18577	0.0164631	0.99991
chrUn_GL456389	10453	10853	401	*	8.70083	7.85329	9.43757	-2.71152	0.0167086	0.99991
chr2	77392431	77392831	401	*	5.52243	6.18652	2.50089	2.54249	0.0168321	0.99991
chr14	55604091	55604491	401	*	7.10313	6.62228	7.61425	-2.11827	0.0173046	0.99991
chr1	93907281	93907681	401	*	4.75344	4.01915	5.43001	-2.52736	0.017635	0.99991
chr13	51845741	51846141	401	*	8.02958	7.51452	8.56598	-2.17857	0.0177767	0.99991
chr1	33206151	33206551	401	*	5.68924	6.34956	2.73855	2.46992	0.0178823	0.99991
chr3	88677532	88677932	401	*	5.98017	6.63668	3.09776	2.40101	0.0179036	0.99991
chr11	109312239	109312639	401	*	5.45154	6.11833	2.3769	2.59624	0.0179382	0.99991
chr17	33781380	33781780	401	*	6.90828	6.41821	7.42633	-2.13414	0.0179605	0.99991
chr13	108244907	108245307	401	*	4.79332	5.49921	0.563126	3.7439	0.0182955	0.99991
chr2	61454033	61454433	401	*	7.72093	7.26773	8.21084	-2.07006	0.0183807	0.99991
chr7	111974194	111974594	401	*	5.80989	6.4667	2.922	2.40532	0.0187183	0.99991
chr6	88850411	88850811	401	*	6.05181	5.56188	6.56975	-2.13228	0.0187397	0.99991
chr6	47753145	47753545	401	*	4.56652	3.53676	5.38645	-2.95936	0.0187535	0.99991
chr2	128126155	128126555	401	*	7.75884	7.30836	8.24664	-2.06526	0.0189747	0.99991
chr17	67741238	67741638	401	*	5.12813	4.61402	5.66384	-2.17052	0.0189986	0.99991
chr14	101510763	101511163	401	*	5.67355	6.33176	2.76108	2.4301	0.0191216	0.99991
chr11	90142749	90143149	401	*	6.50362	6.00972	7.02452	-2.14017	0.0193307	0.99991
chr17	17004665	17005065	401	*	5.90753	5.4287	6.41713	-2.11245	0.0193759	0.99991
chr17	27909308	27909708	401	*	8.21445	7.66494	8.77529	-2.23753	0.0196935	0.99991
chr3	89177407	89177807	401	*	7.54401	7.11264	8.01667	-2.03086	0.0198597	0.99991
chr15	38420388	38420788	401	*	7.41353	6.98213	7.88621	-2.0308	0.0200669	0.99991
chr17	62171822	62172222	401	*	4.55206	5.27581	0	4.86449	0.0201578	0.99991
chr5	92603169	92603569	401	*	6.01013	6.66371	3.17783	2.34843	0.0203932	0.99991
chr2	148013756	148014156	401	*	5.45087	6.11453	2.43771	2.53224	0.0205419	0.99991
chr5	136962204	136962604	401	*	7.85077	7.40805	8.33246	-2.05147	0.0208368	0.99991
chr8	36706582	36706982	401	*	5.95895	6.61184	3.1381	2.33613	0.0208717	0.99991
chr10	34019157	34019557	401	*	7.88403	7.43775	8.36853	-2.05785	0.0211406	0.99991
chr10	128270551	128270951	401	*	7.63196	7.21146	8.09583	-2.01129	0.0211836	0.99991
chr1	180777801	180778201	401	*	8.14029	7.63335	8.67079	-2.16463	0.0212238	0.99991
chr11	64979017	64979417	401	*	7.39633	6.97724	7.85906	-2.00854	0.0215291	0.99991
chr9	50727264	50727664	401	*	7.46413	7.04726	7.92505	-2.00457	0.0215993	0.99991
chr9	21290789	21291189	401	*	7.58998	7.17543	8.049	-2.00046	0.0217653	0.99991
chr2	77562361	77562761	401	*	5.71442	6.36723	2.89491	2.33317	0.0223476	0.99991
chr1	131842441	131842841	401	*	7.38769	6.97669	7.84382	-1.99384	0.0225799	0.99991
chr7	143107571	143107971	401	*	7.20532	6.78409	7.6698	-2.01223	0.0226458	0.99991
chr11	120484596	120484996	401	*	8.15638	7.66166	8.67788	-2.14343	0.0228021	0.99991
chr10	43540582	43540982	401	*	7.87709	7.44768	8.34818	-2.02759	0.0228117	0.99991
chr14	105898526	105898926	401	*	7.42486	7.01892	7.87681	-1.98466	0.0229227	0.99991
chr4	9530157	9530557	401	*	5.69559	6.34839	2.87632	2.33257	0.0231286	0.99991
chr17	50678278	50678678	401	*	7.41817	7.0138	7.86882	-1.98178	0.0231428	0.99991
chr3	142322257	142322657	401	*	6.4421	7.09224	3.66633	2.29137	0.0232294	0.99991
chr8	126497693	126498093	401	*	7.28148	6.87202	7.73633	-1.99093	0.0234265	0.99991
chr9	108567225	108567625	401	*	7.60322	7.20413	8.04947	-1.97226	0.0236488	0.99991
chr15	77257178	77257578	401	*	6.35039	7.00079	3.57042	2.29511	0.0236924	0.99991
chr15	94188194	94188594	401	*	6.35086	7.00052	3.58286	2.2826	0.0239349	0.99991
chr6	53506398	53506798	401	*	6.03415	6.68313	3.27699	2.26952	0.0240149	0.99991
chr9	31926024	31926424	401	*	5.94062	6.58995	3.17782	2.2748	0.0241181	0.99991
chr2	148117146	148117546	401	*	6.18738	6.8359	3.43753	2.26262	0.024662	0.99991
chr14	5884610	5885010	401	*	4.2552	2.81805	5.21575	-3.49418	0.0247865	0.99991
chr1	90753782	90754182	401	*	6.48291	7.13195	3.72477	2.27285	0.0248117	0.99991
chr12	73545901	73546301	401	*	5.83376	6.48319	3.06934	2.27567	0.0248252	0.99991
chr11	64978432	64978832	401	*	6.97319	6.55209	7.43757	-2.01173	0.0248325	0.99991
chr16	38549877	38550277	401	*	5.39554	6.0562	2.43862	2.47315	0.0249696	0.99991
chr12	25096214	25096614	401	*	7.64005	7.25101	8.07785	-1.95381	0.0250261	0.99991
chr18	37730925	37731325	401	*	5.56293	5.14988	6.02074	-1.99419	0.0250938	0.99991
chr1	70703704	70704104	401	*	5.15335	5.82643	1.94634	2.72927	0.0251428	0.99991
chr7	112659642	112660042	401	*	7.66375	7.27463	8.10162	-1.95398	0.0251459	0.99991
chr8	75213565	75213965	401	*	6.13963	6.78729	3.40315	2.24827	0.0253433	0.99991
chr18	70053053	70053453	401	*	6.69047	6.2547	7.16664	-2.03777	0.0253662	0.99991
chr19	46304705	46305105	401	*	7.93194	7.51601	8.3921	-2.00323	0.0254084	0.99991
chr10	40348756	40349156	401	*	7.61332	7.22807	8.04791	-1.94679	0.0254687	0.99991
chr11	73143870	73144270	401	*	5.95227	6.60062	3.2051	2.25822	0.0255142	0.99991
chr16	30236014	30236414	401	*	5.81607	6.46533	3.05445	2.27245	0.0255939	0.99991
chr2	77561568	77561968	401	*	6.00709	6.65435	3.277	2.24077	0.0256062	0.99991
chr16	90810052	90810452	401	*	7.87371	7.46848	8.32506	-1.98369	0.0256081	0.99991
chr12	72791068	72791468	401	*	6.29254	5.85757	6.76808	-2.03564	0.0256672	0.99991
chr8	92718199	92718599	401	*	5.05513	5.73634	1.65572	2.92321	0.0257402	0.99991
chr6	28480486	28480886	401	*	7.87714	7.47329	8.32735	-1.98117	0.0258412	0.99991
chr13	25019918	25020318	401	*	8.00183	7.5759	8.47012	-2.0214	0.0258971	0.99991
chr8	78064228	78064628	401	*	4.90221	5.59562	1.15265	3.27113	0.0260535	0.99991
chr1	64617329	64617729	401	*	8.33895	7.81616	8.88093	-2.19205	0.0263351	0.99991
chr17	12305110	12305510	401	*	6.9641	6.55399	7.41948	-1.99175	0.0264668	0.99991
chr11	78037969	78038369	401	*	7.87821	7.48018	8.32358	-1.97053	0.0266165	0.99991
chr6	145125758	145126158	401	*	7.5184	7.14356	7.9441	-1.92743	0.0269303	0.99991
chr11	61854414	61854814	401	*	7.91952	7.51841	8.36745	-1.97619	0.0270434	0.99991
chr11	110499092	110499492	401	*	6.91773	7.56545	4.18048	2.25231	0.027048	0.99991
chr7	99215046	99215446	401	*	7.2076	6.82095	7.64337	-1.94901	0.0270853	0.99991
chr15	44427470	44427870	401	*	7.69053	7.31516	8.11667	-1.92853	0.0272236	0.99991
chrX	155215854	155216254	401	*	7.49368	7.12202	7.91662	-1.92148	0.0273578	0.99991
chr9	3037154	3037554	401	*	6.16252	5.74091	6.62731	-2.01118	0.0274897	0.99991
chr15	97135588	97135988	401	*	6.79026	6.37667	7.2485	-1.99785	0.0275753	0.99991
chr17	62133602	62134002	401	*	5.09211	5.76853	1.80929	2.80558	0.0276869	0.99991
chr8	105326434	105326834	401	*	7.43622	7.06806	7.85613	-1.9149	0.0280145	0.99991
chr3	79928531	79928931	401	*	5.75673	6.40299	3.04201	2.22295	0.0280369	0.99991
chrX	7727942	7728342	401	*	6.67531	6.2604	7.13464	-2.00008	0.0282768	0.99991
chr4	94476307	94476707	401	*	7.94316	7.54794	8.38616	-1.96539	0.0283943	0.99991
chr17	78451783	78452183	401	*	5.83345	6.47845	3.13808	2.20299	0.0286982	0.99991
chr5	92962300	92962700	401	*	7.73012	7.36549	8.14696	-1.90854	0.0291255	0.99991
chr18	36666310	36666710	401	*	6.68971	6.28227	7.14289	-1.98652	0.0292103	0.99991
chr15	98934042	98934442	401	*	7.32922	6.96329	7.7472	-1.91065	0.0292364	0.99991
chr7	127800585	127800985	401	*	6.29748	5.88883	6.75166	-1.98803	0.0293549	0.99991
chr8	70504425	70504825	401	*	6.05479	5.65596	6.50082	-1.96961	0.0294318	0.99991
chr2	73386000	73386400	401	*	6.75298	6.34959	7.20282	-1.97921	0.0294949	0.99991
chr10	95417183	95417583	401	*	7.84594	7.47329	8.26973	-1.92357	0.0295117	0.99991
chr13	37657404	37657804	401	*	6.90919	6.518	7.34881	-1.95704	0.0296879	0.99991
chr8	70506411	70506811	401	*	6.6555	6.25048	7.10668	-1.98205	0.0297424	0.99991
chr17	35235704	35236104	401	*	7.64709	7.29079	8.05662	-1.89284	0.0298063	0.99991
chr11	52764678	52765078	401	*	6.45976	7.10388	3.77771	2.19207	0.0298133	0.99991
chr1	150826778	150827178	401	*	5.60418	6.2513	2.87621	2.23579	0.0298751	0.99991
chr18	83827881	83828281	401	*	7.53341	7.17922	7.94107	-1.88877	0.0299344	0.99991
chr10	122766004	122766404	401	*	5.55692	6.20529	2.80951	2.25582	0.0300234	0.99991
chr5	125178199	125178599	401	*	7.8698	7.49844	8.29249	-1.9212	0.0301746	0.99991
chr14	66236427	66236827	401	*	5.00657	5.6858	1.65647	2.87208	0.0302085	0.99991
chr9	106448628	106449028	401	*	7.65156	7.29754	8.05908	-1.88856	0.0302267	0.99991
chr2	51521155	51521555	401	*	5.47412	6.12635	2.66425	2.32051	0.0302434	0.99991
chr17	35841633	35842033	401	*	6.48466	6.08116	6.93458	-1.97899	0.0303366	0.99991
chr11	51607042	51607442	401	*	7.22805	6.86356	7.64476	-1.90785	0.0303372	0.99991
chr19	36129138	36129538	401	*	6.91338	7.55777	4.22729	2.19803	0.0303506	0.99991
chr1	87755976	87756376	401	*	7.79673	7.43517	8.21088	-1.90282	0.0303973	0.99991
chr3	65527918	65528318	401	*	8.45004	7.92008	8.99714	-2.20441	0.0304134	0.99991
chr4	107961579	107961979	401	*	8.26019	7.80393	8.7525	-2.07587	0.0307945	0.99991
chr2	27181502	27181902	401	*	7.37999	7.02877	7.78502	-1.88306	0.0310885	0.99991
chr4	102570326	102570726	401	*	8.26568	7.81115	8.75665	-2.0728	0.0312578	0.99991
chr1	180256394	180256794	401	*	7.39508	7.04552	7.79864	-1.87993	0.0312607	0.99991
chr9	21287635	21288035	401	*	7.36577	7.01599	7.76951	-1.88031	0.0314384	0.99991
chr3	105659999	105660399	401	*	5.86713	6.50991	3.20515	2.1676	0.0315262	0.99991
chr15	99249433	99249833	401	*	8.35217	7.87132	8.86329	-2.11929	0.0315722	0.99991
chr1	172273610	172274010	401	*	5.95995	5.57934	6.39059	-1.93583	0.0316386	0.99991
chr14	21110149	21110549	401	*	6.33005	5.93762	6.77072	-1.95844	0.0316923	0.99991
chr17	24719467	24719867	401	*	7.75172	7.40205	8.15538	-1.88042	0.031699	0.99991
chr1	120264916	120265316	401	*	7.2978	6.94679	7.70265	-1.88259	0.0318759	0.99991
chr4	147868098	147868498	401	*	7.21402	6.85773	7.62355	-1.89246	0.0320066	0.99991
chr17	33757720	33758120	401	*	8.33601	7.86306	8.84116	-2.10542	0.0320265	0.99991
chrX	152016523	152016923	401	*	8.04529	7.65825	8.48141	-1.9504	0.0323764	0.99991
chr16	15862739	15863139	401	*	8.16052	7.74629	8.61928	-2.00027	0.0324838	0.99991
chr18	62977784	62978184	401	*	7.117	6.75757	7.52928	-1.89825	0.0325055	0.99991
chr11	73138292	73138692	401	*	5.85354	6.4954	3.20516	2.15311	0.0325928	0.99991
chr3	135452224	135452624	401	*	5.62517	6.27067	2.92216	2.20952	0.03261	0.99991
chr6	94700477	94700877	401	*	7.17303	6.81877	7.58076	-1.88859	0.0326466	0.99991
chrX	37085172	37085572	401	*	6.72864	6.34634	7.16072	-1.94038	0.0328631	0.99991
chr17	7945455	7945855	401	*	6.90294	6.52847	7.32832	-1.92609	0.0330508	0.99991
chr11	58954660	58955060	401	*	7.3928	7.05302	7.78761	-1.86142	0.033064	0.99991
chr12	51309281	51309681	401	*	5.86538	6.50567	3.23963	2.12951	0.0331474	0.99991
chr11	17644572	17644972	401	*	5.61191	6.25655	2.92214	2.19544	0.0331608	0.99991
chr8	31111873	31112273	401	*	8.10396	7.7105	8.54549	-1.96225	0.0334288	0.99991
chr5	52114865	52115265	401	*	6.11618	6.75651	3.49001	2.131	0.0334441	0.99991
chr1	39206127	39206527	401	*	6.1993	6.83939	3.57661	2.12783	0.0334733	0.99991
chr14	66280565	66280965	401	*	5.80191	6.44296	3.16536	2.1403	0.0336015	0.99991
chr15	97849399	97849799	401	*	5.5345	5.18174	5.9409	-1.88282	0.0336031	0.99991
chr11	105943945	105944345	401	*	7.88439	7.53315	8.28944	-1.88347	0.0336122	0.99991
chr11	78261710	78262110	401	*	7.59901	7.26719	7.98659	-1.8464	0.0337716	0.99991
chr2	181580662	181581062	401	*	8.02127	7.64972	8.44411	-1.92164	0.0339898	0.99991
chr6	71888448	71888848	401	*	5.30465	5.96188	2.40951	2.40845	0.0341675	0.99991
chr17	25264950	25265350	401	*	5.62889	5.27241	6.03858	-1.88988	0.0341746	0.99991
chr3	53063809	53064209	401	*	8.03266	7.66045	8.45608	-1.92288	0.0343251	0.99991
chr11	68675114	68675514	401	*	5.92047	6.55944	3.31383	2.1094	0.034442	0.99991
chr5	91638138	91638538	401	*	6.80743	6.43966	7.227	-1.9135	0.0344919	0.99991
chr6	90450650	90451050	401	*	6.66511	6.28962	7.09136	-1.92766	0.034532	0.99991
chr9	109841500	109841900	401	*	5.48303	6.13116	2.73925	2.25128	0.0345744	0.99991
chr18	37668836	37669236	401	*	5.12496	4.73758	5.56136	-1.94559	0.0345978	0.99991
chr5	143909454	143909854	401	*	8.0611	7.68642	8.48666	-1.92749	0.034723	0.99991
chr13	77135544	77135944	401	*	6.04065	5.67697	6.45665	-1.90454	0.0348013	0.99991
chr16	13780327	13780727	401	*	8.04019	7.67101	8.46098	-1.91722	0.0349738	0.99991
chr6	90607702	90608102	401	*	6.95638	6.59953	7.3664	-1.89323	0.0351092	0.99991
chr9	107634938	107635338	401	*	7.91174	7.56629	8.31164	-1.87255	0.0352076	0.99991
chrX	10834992	10835392	401	*	5.92102	5.56651	6.32896	-1.88709	0.0355781	0.99991
chr18	14783251	14783651	401	*	7.696	7.37202	8.07641	-1.83147	0.0356052	0.99991
chr15	98917702	98918102	401	*	8.22809	7.81665	8.68458	-1.99526	0.0357034	0.99991
chr11	58498807	58499207	401	*	6.15729	5.79613	6.57109	-1.90009	0.0359186	0.99991
chr9	109059236	109059636	401	*	7.22464	6.89207	7.61291	-1.84753	0.0361408	0.99991
chr16	79186962	79187362	401	*	5.34104	5.9918	2.55517	2.2944	0.0363073	0.99991
chr1	182148448	182148848	401	*	5.38138	6.02968	2.63498	2.25344	0.0363572	0.99991
chr14	62555676	62556076	401	*	5.93473	6.57214	3.35009	2.08602	0.0363649	0.99991
chr14	103469635	103470035	401	*	6.55334	6.18743	6.9713	-1.90966	0.0363966	0.99991
chr1	164888140	164888540	401	*	5.78046	6.41829	3.18994	2.09152	0.036432	0.99991
chr14	107297593	107297993	401	*	5.51122	6.15664	2.80953	2.20728	0.0364874	0.99991
chr14	65150124	65150524	401	*	6.12162	6.75849	3.54448	2.07901	0.0367725	0.99991
chr1	133302135	133302535	401	*	6.84847	6.49463	7.25582	-1.88743	0.0368438	0.99991
chr15	76380486	76380886	401	*	7.71342	7.39626	8.08752	-1.81837	0.0370668	0.99991
chr8	121569910	121570310	401	*	7.91844	7.5827	8.30958	-1.85409	0.0371392	0.99991
chr17	33915432	33915832	401	*	6.70322	6.34597	7.1136	-1.89366	0.037504	0.99991
chr5	91199890	91200290	401	*	5.76409	6.40161	3.17784	2.08677	0.037602	0.99991
chr10	45871327	45871727	401	*	7.8918	7.56408	8.27564	-1.83876	0.0379928	0.99991
chr19	41981716	41982116	401	*	8.50018	8.01135	9.0173	-2.13334	0.0380191	0.99991
chr4	108930404	108930804	401	*	6.19033	5.83949	6.59502	-1.8807	0.0382591	0.99991
chr12	72790213	72790613	401	*	6.0979	5.75068	6.49937	-1.8737	0.0383522	0.99991
chr17	27574478	27574878	401	*	7.15185	6.82489	7.53498	-1.83671	0.0383979	0.99991
chr1	189933774	189934174	401	*	6.09845	6.73414	3.53767	2.0614	0.0384019	0.99991
chr8	114978056	114978456	401	*	7.14281	6.81854	7.52348	-1.83158	0.0384901	0.99991
chr11	98338505	98338905	401	*	5.98749	6.62298	3.4294	2.05802	0.0384988	0.99991
chr7	92637161	92637561	401	*	7.79034	7.47636	8.16147	-1.81228	0.0386032	0.99991
chr17	56120274	56120674	401	*	7.62773	7.3209	7.99216	-1.79832	0.0386668	0.99991
chr17	25015381	25015781	401	*	8.25126	7.85272	8.69705	-1.97166	0.0386723	0.99991
chr16	42781473	42781873	401	*	5.51447	6.15689	2.85769	2.15972	0.0387442	0.99991
chr14	55005951	55006351	401	*	7.44312	8.07771	4.8973	2.04966	0.0387684	0.99991
chr11	22859759	22860159	401	*	7.72759	7.41891	8.09377	-1.80199	0.0388342	0.99991
chr11	46127770	46128170	401	*	5.47497	6.12063	2.76947	2.2105	0.0388583	0.99991
chr3	159939339	159939739	401	*	5.46292	5.11649	5.86369	-1.8702	0.0388785	0.99991
chr18	76253650	76254050	401	*	5.30932	5.96168	2.49721	2.32183	0.0388976	0.99991
chr4	32337905	32338305	401	*	6.33547	6.97094	3.77767	2.05934	0.039023	0.99991
chr7	120842838	120843238	401	*	8.68626	8.12778	9.2533	-2.25295	0.0392429	0.99991
chr1	190085432	190085832	401	*	5.07614	5.74401	1.97956	2.61321	0.0392856	0.99991
chr17	56757137	56757537	401	*	6.3435	5.99497	6.74614	-1.87667	0.0393022	0.99991
chr14	104610400	104610800	401	*	5.30524	4.97061	5.69538	-1.84763	0.0393592	0.99991
chrUn_GL456383	18912	19312	401	*	4.8383	4.38777	5.32614	-2.05804	0.0394074	0.99991
chr11	4803248	4803648	401	*	6.51316	6.1634	6.91689	-1.87926	0.0394357	0.99991
chr9	123295036	123295436	401	*	6.13294	6.76739	3.58904	2.04368	0.0394386	0.99991
chr15	99010675	99011075	401	*	5.68591	6.3236	3.09724	2.08903	0.0396158	0.99991
chr9	92337336	92337736	401	*	6.09362	6.72748	3.55772	2.03502	0.039641	0.99991
chr5	36385500	36385900	401	*	6.53103	6.18286	6.93335	-1.87629	0.0396737	0.99991
chr17	64344063	64344463	401	*	5.66826	6.30467	3.09751	2.06983	0.0397122	0.99991
chr14	76504032	76504432	401	*	7.63279	7.33205	7.99146	-1.78648	0.0399006	0.99991
chr6	72492729	72493129	401	*	5.9356	6.56983	3.39465	2.03951	0.0399693	0.99991
chr6	50254673	50255073	401	*	5.45813	6.10134	2.78965	2.17152	0.0400515	0.99991
chr15	44428063	44428463	401	*	8.10006	7.74821	8.50565	-1.88475	0.0401153	0.99991
chr16	32277414	32277814	401	*	7.58556	7.28668	7.94247	-1.78284	0.040134	0.99991
chr19	27430050	27430450	401	*	7.67746	7.37817	8.03475	-1.78369	0.0403599	0.99991
chr8	84965662	84966062	401	*	6.79741	6.45857	7.19136	-1.85899	0.0403874	0.99991
chr18	74014733	74015133	401	*	7.62022	7.32222	7.9763	-1.78115	0.0404808	0.99991
chrX	59179970	59180370	401	*	6.34711	6.98107	3.80982	2.03749	0.0405377	0.99991
chr11	86852474	86852874	401	*	5.49703	6.13826	2.85774	2.14108	0.0406611	0.99991
chr8	121570667	121571067	401	*	8.25962	7.87136	8.69677	-1.95276	0.0407222	0.99991
chr5	31877334	31877734	401	*	7.71988	7.42102	8.07677	-1.78288	0.0408118	0.99991
chr17	66111529	66111929	401	*	7.50527	7.20887	7.85981	-1.77793	0.0408379	0.99991
chr19	7058070	7058470	401	*	8.01916	7.6868	8.40724	-1.84772	0.0408605	0.99991
chr11	20858891	20859291	401	*	8.17542	7.81038	8.59262	-1.90957	0.040892	0.99991
chr12	65068031	65068431	401	*	6.28383	6.91727	3.75366	2.02967	0.0409235	0.99991
chr9	21804012	21804412	401	*	6.27792	5.93873	6.67218	-1.85884	0.0409427	0.99991
chr16	77704402	77704802	401	*	6.17587	5.83986	6.56726	-1.85261	0.0409938	0.99991
chr5	31179867	31180267	401	*	7.75112	7.4514	8.10882	-1.78458	0.0410066	0.99991
chr13	90885527	90885927	401	*	6.55309	7.1874	4.01111	2.0433	0.041133	0.99991
chr16	3908576	3908976	401	*	6.90988	6.58264	7.29328	-1.83701	0.0412397	0.99991
chr13	92758755	92759155	401	*	6.28148	6.91474	3.75365	2.02716	0.0412922	0.99991
chr9	105395423	105395823	401	*	7.63167	7.33772	7.98387	-1.77323	0.0413331	0.99991
chr11	22697975	22698375	401	*	7.26293	6.95913	7.62451	-1.79216	0.0413507	0.99991
chr11	94450606	94451006	401	*	7.27049	6.96569	7.63301	-1.79409	0.041418	0.99991
chr3	37354387	37354787	401	*	6.7435	6.40857	7.1339	-1.85147	0.0415053	0.99991
chr13	51526629	51527029	401	*	5.44688	6.08933	2.78977	2.15943	0.0415264	0.99991
chr3	122274343	122274743	401	*	8.13249	7.78152	8.5373	-1.8831	0.0415533	0.99991
chr1	13372865	13373265	401	*	8.20979	7.84023	8.63092	-1.91803	0.0416247	0.99991
chr11	74841071	74841471	401	*	7.21846	6.91226	7.58229	-1.79675	0.0417775	0.99991
chr6	129160500	129160900	401	*	6.88004	7.51449	4.33627	2.04622	0.0418411	0.99991
chr6	85137391	85137791	401	*	6.93975	6.61811	7.318	-1.8263	0.0420896	0.99991
chr16	18407490	18407890	401	*	7.42633	7.13313	7.77781	-1.77161	0.0421191	0.99991
chr8	106717811	106718211	401	*	6.42457	7.05773	3.89814	2.02618	0.0421957	0.99991
chr15	84132495	84132895	401	*	8.33757	7.93606	8.78585	-1.97717	0.0422435	0.99991
chr8	83998367	83998767	401	*	6.1549	5.82603	6.53978	-1.83895	0.042252	0.99991
chr19	60889730	60890130	401	*	7.84106	7.54075	8.19932	-1.78578	0.0423375	0.99991
chr7	79935427	79935827	401	*	7.94961	7.6364	8.32003	-1.81089	0.0423645	0.99991
chr8	117645795	117646195	401	*	4.87674	5.55035	1.65779	2.73575	0.0424651	0.99991
chr8	105758209	105758609	401	*	6.66173	6.32911	7.05004	-1.84696	0.0425732	0.99991
chr6	89863422	89863822	401	*	5.68754	6.32242	3.13793	2.0474	0.042626	0.99991
chr1	58603533	58603933	401	*	5.22573	5.87837	2.4091	2.32555	0.0426746	0.99991
chr5	74068460	74068860	401	*	7.98117	7.66552	8.35386	-1.81561	0.0428658	0.99991
chr3	116007230	116007630	401	*	7.28735	6.9907	7.64212	-1.77822	0.0428738	0.99991
chr18	37689925	37690325	401	*	4.99854	4.62791	5.42059	-1.9141	0.0430367	0.99991
chr19	8774227	8774627	401	*	7.90895	7.6049	8.27076	-1.7931	0.0431188	0.99991
chr3	79071310	79071710	401	*	6.21458	5.88979	6.59573	-1.83128	0.0434778	0.99991
chr15	99248688	99249088	401	*	8.52856	8.06964	9.02293	-2.08072	0.0437912	0.99991
chrX	152001910	152002310	401	*	6.92506	6.60986	7.29734	-1.81389	0.0438628	0.99991
chr18	12949106	12949506	401	*	7.24109	6.94633	7.59405	-1.77447	0.0439629	0.99991
chr11	80209127	80209527	401	*	8.67781	8.15928	9.21673	-2.1849	0.0441186	0.99991
chr19	6941897	6942297	401	*	7.36984	7.08364	7.71457	-1.75783	0.0442517	0.99991
chr13	56118423	56118823	401	*	7.33321	7.04534	7.67955	-1.76107	0.0442654	0.99991
chr13	117722230	117722630	401	*	6.50802	6.18303	6.88934	-1.83214	0.0443494	0.99991
chr13	104632781	104633181	401	*	5.71371	6.34669	3.18972	2.02029	0.0443944	0.99991
chr2	122348630	122349030	401	*	7.07917	6.7764	7.43977	-1.78996	0.0444374	0.99991
chr13	24539437	24539837	401	*	5.37708	6.02028	2.7088	2.17117	0.0445417	0.99991
chr14	7244534	7244934	401	*	4.35496	3.44977	5.11969	-2.78048	0.0446515	0.99991
chr3	90254171	90254571	401	*	8.20946	7.85609	8.61639	-1.88766	0.0446747	0.99991
chr18	60526051	60526451	401	*	7.92305	7.62428	8.27985	-1.78282	0.0446761	0.99991
chr4	134937456	134937856	401	*	8.02571	7.71163	8.39694	-1.81261	0.0447105	0.99991
chr18	20458386	20458786	401	*	6.40086	7.03149	3.90787	1.99038	0.0448506	0.99991
chr1	133084734	133085134	401	*	6.32806	6.9591	3.82961	1.99576	0.0448959	0.99991
chr8	61874964	61875364	401	*	5.60313	6.23785	3.05558	2.04483	0.0449739	0.99991
chr17	26561490	26561890	401	*	7.37016	7.08661	7.71231	-1.75259	0.0449769	0.99991
chr8	85700442	85700842	401	*	5.91594	6.54671	3.42102	1.99012	0.0451062	0.99991
chr8	120190873	120191273	401	*	7.64187	7.36421	7.97828	-1.74117	0.0451744	0.99991
chr1	90967883	90968283	401	*	5.8532	6.4832	3.36849	1.97913	0.0451917	0.99991
chr7	44986815	44987215	401	*	7.66399	7.38726	7.99949	-1.73936	0.045403	0.99991
chr8	4253015	4253415	401	*	7.18112	6.88951	7.53106	-1.76827	0.0454583	0.99991
chr1	16656478	16656878	401	*	8.58264	8.11321	9.0851	-2.09934	0.0454691	0.99991
chr17	56702624	56703024	401	*	7.31361	7.02948	7.65633	-1.7537	0.0455149	0.99991
chrX	12006538	12006938	401	*	7.20029	6.91102	7.54798	-1.7637	0.0455707	0.99991
chrX	81079802	81080202	401	*	5.28232	5.92941	2.55476	2.23258	0.0457455	0.99991
chr4	155085965	155086365	401	*	7.49742	7.22224	7.8314	-1.73616	0.0459178	0.99991
chr16	29715176	29715576	401	*	5.84003	6.46971	3.3594	1.9746	0.0460575	0.99991
chr12	25098707	25099107	401	*	7.97312	7.67479	8.32949	-1.78198	0.0461527	0.99991
chr7	24884577	24884977	401	*	7.98488	7.68443	8.34328	-1.78614	0.0462019	0.99991
chr4	152008354	152008754	401	*	7.96253	7.66531	8.31785	-1.77982	0.0462072	0.99991
chr1	184845491	184845891	401	*	7.47594	7.20215	7.80855	-1.7334	0.0462083	0.99991
chr2	76406586	76406986	401	*	5.89018	5.58924	6.24905	-1.78457	0.0462141	0.99991
chr15	80454070	80454470	401	*	5.86372	6.49389	3.3768	1.98125	0.0464303	0.99991
chr3	145873184	145873584	401	*	8.16073	7.82854	8.54865	-1.84746	0.0464865	0.99991
chr10	5823672	5824072	401	*	7.0773	6.78323	7.42961	-1.77299	0.0465105	0.99991
chr13	64432219	64432619	401	*	6.31268	5.99861	6.68391	-1.81083	0.0465156	0.99991
chr11	58193671	58194071	401	*	7.08802	6.79559	7.43875	-1.76978	0.0465994	0.99991
chr14	101608810	101609210	401	*	8.14017	7.81304	8.52347	-1.83777	0.0466132	0.99991
chr8	45585281	45585681	401	*	6.29084	6.91994	3.81775	1.96861	0.0466468	0.99991
chr16	32214390	32214790	401	*	6.63346	6.31969	7.0044	-1.81075	0.0467562	0.99991
chr4	123233448	123233848	401	*	6.18396	6.81308	3.71051	1.96844	0.0467831	0.99991
chr15	102657669	102658069	401	*	7.30439	7.0268	7.64073	-1.74078	0.0472028	0.99991
chr5	106574087	106574487	401	*	5.70211	6.33303	3.20533	1.99085	0.0472035	0.99991
chr11	117986880	117987280	401	*	8.15477	7.82748	8.53821	-1.83808	0.0473346	0.99991
chr5	122652273	122652673	401	*	6.10483	6.73379	3.63346	1.96576	0.0474572	0.99991
chr2	178414088	178414488	401	*	8.39166	8.00214	8.82988	-1.95516	0.0475157	0.99991
chr4	57433971	57434371	401	*	5.5968	6.22999	3.06994	2.02237	0.0475606	0.99991
chr5	144381226	144381626	401	*	5.45305	6.0912	2.85809	2.09378	0.0476799	0.99991
chr15	51877457	51877857	401	*	6.68525	6.37763	7.05043	-1.79893	0.04782	0.99991
chr3	52268361	52268761	401	*	8.08454	7.77471	8.4518	-1.80442	0.0479135	0.99991
chr15	89196146	89196546	401	*	7.69982	7.43284	8.02569	-1.72	0.0480505	0.99991
chr19	45074874	45075274	401	*	7.75999	7.49055	8.0883	-1.72494	0.0480649	0.99991
chr2	27075257	27075657	401	*	5.134	5.79267	2.21328	2.4327	0.0480964	0.99991
chr4	155234731	155235131	401	*	8.85968	8.29118	9.43356	-2.26987	0.0482207	0.99991
chr5	35921076	35921476	401	*	7.97109	7.68138	8.31922	-1.76512	0.0482255	0.99991
chr7	111974834	111975234	401	*	5.856	6.48418	3.39465	1.954	0.0482919	0.99991
chr10	9642863	9643263	401	*	5.78761	6.416	3.32358	1.95662	0.0483012	0.99991
chr9	22164692	22165092	401	*	5.42014	6.05807	2.82803	2.09083	0.0483145	0.99991
chr5	147076162	147076562	401	*	8.10826	7.79568	8.47808	-1.80975	0.0483629	0.99991
chr17	13007232	13007632	401	*	7.04251	6.75478	7.38872	-1.76054	0.0483711	0.99991
chr6	72616863	72617263	401	*	7.9022	7.62323	8.23988	-1.74391	0.0486253	0.99991
chr18	36665556	36665956	401	*	6.67753	6.37258	7.04018	-1.79373	0.0486402	0.99991
chr13	92610583	92610983	401	*	8.00191	7.70979	8.35234	-1.76986	0.0486862	0.99991
chr4	155992324	155992724	401	*	7.21738	6.94161	7.55194	-1.73711	0.0487458	0.99991
chrX	12996650	12997050	401	*	5.33471	5.04727	5.68064	-1.75673	0.0487899	0.99991
chr14	65837317	65837717	401	*	7.93813	7.6564	8.27851	-1.74939	0.0490477	0.99991
chr9	108053079	108053479	401	*	6.76631	6.46506	7.12547	-1.78664	0.0491805	0.99991
chr1	13371941	13372341	401	*	7.07081	6.78795	7.41231	-1.75099	0.0492902	0.99991
chr18	61628377	61628777	401	*	7.81943	7.55115	8.14658	-1.72266	0.0493372	0.99991
chr12	12518933	12519333	401	*	5.80949	6.43752	3.35012	1.95161	0.0494968	0.99991
chr8	25016468	25016868	401	*	8.76374	8.24557	9.3024	-2.18431	0.0496131	0.99991
chr5	124444989	124445389	401	*	8.13659	7.82467	8.50581	-1.8085	0.049688	0.99991
chr5	3595841	3596241	401	*	6.65223	6.3522	7.01022	-1.78414	0.0496909	0.99991
chr4	134628513	134628913	401	*	7.832	7.56551	8.15737	-1.71911	0.0500311	0.99991
chr6	49073764	49074164	401	*	7.57318	7.31613	7.88909	-1.70005	0.0500887	0.99991
chr10	88357084	88357484	401	*	6.08582	6.71238	3.64499	1.93302	0.0502367	0.99991
chr10	78170044	78170444	401	*	6.78145	6.48646	7.13465	-1.77447	0.0502708	0.99991
chr2	118388535	118388935	401	*	7.54038	7.28374	7.85589	-1.69921	0.0503341	0.99991
chr18	66283416	66283816	401	*	5.49695	5.21964	5.83301	-1.73718	0.0504113	0.99991
chr3	89213939	89214339	401	*	8.09521	7.79555	8.45286	-1.78466	0.0504494	0.99991
chr2	155826229	155826629	401	*	7.7048	7.44763	8.02083	-1.70038	0.0505743	0.99991
chr11	53763702	53764102	401	*	8.37037	8.00328	8.78935	-1.9135	0.0506264	0.99991
chr13	23710266	23710666	401	*	7.53427	7.27911	7.84827	-1.69623	0.0507041	0.99991
chr11	48799739	48800139	401	*	8.57128	8.13813	9.04537	-2.0347	0.0508721	0.99991
chrX	10715288	10715688	401	*	7.22692	6.9604	7.55231	-1.71871	0.0509676	0.99991
chr16	13678721	13679121	401	*	6.44185	6.14569	6.79616	-1.77629	0.0510195	0.99991
chr8	128415355	128415755	401	*	6.55397	7.18121	4.1047	1.94386	0.0510263	0.99991
chr4	124644232	124644632	401	*	5.976	6.60182	3.54445	1.92262	0.0510662	0.99991
chr11	58892741	58893141	401	*	5.90551	6.53154	3.4714	1.92505	0.0511422	0.99991
chr12	8640734	8641134	401	*	8.02181	7.73704	8.36514	-1.75542	0.0511604	0.99991
chr15	54363104	54363504	401	*	5.24085	4.9512	5.58891	-1.76069	0.0513081	0.99991
chr16	91841640	91842040	401	*	7.57525	7.32262	7.88669	-1.69116	0.0513281	0.99991
chr6	146685865	146686265	401	*	6.47499	7.10145	4.03551	1.93314	0.0513846	0.99991
chr16	91373025	91373425	401	*	8.03265	7.74768	8.37619	-1.75584	0.0514083	0.99991
chr11	95825978	95826378	401	*	6.20526	5.91315	6.55569	-1.7679	0.0514552	0.99991
chr17	71475215	71475615	401	*	7.41152	7.1555	7.7264	-1.69787	0.0515145	0.99991
chr4	134160040	134160440	401	*	5.98568	5.69976	6.33014	-1.75527	0.0515921	0.99991
chr18	46425212	46425612	401	*	6.60064	6.30666	6.95287	-1.77226	0.0516821	0.99991
chr1	9545999	9546399	401	*	7.31604	7.05545	7.63552	-1.70695	0.0518075	0.99991
chr6	125191825	125192225	401	*	8.44642	8.06222	8.88012	-1.94535	0.0518456	0.99991
chr9	70012414	70012814	401	*	8.05262	7.76603	8.39772	-1.75903	0.0519055	0.99991
chr2	114091178	114091578	401	*	6.17826	6.80316	3.7582	1.91124	0.051976	0.99991
chr2	144165316	144165716	401	*	7.2501	6.98811	7.57099	-1.70971	0.0520379	0.99991
chr7	99159561	99159961	401	*	7.26277	7.00243	7.58199	-1.70641	0.0521266	0.99991
chr16	97535290	97535690	401	*	8.19187	7.87923	8.56176	-1.80991	0.0521514	0.99991
chr3	145758757	145759157	401	*	6.00364	6.62859	3.58287	1.91118	0.0521937	0.99991
chr6	29388351	29388751	401	*	5.42962	6.06607	2.85834	2.06848	0.0522631	0.99991
chr11	4988941	4989341	401	*	6.82306	6.53764	7.16702	-1.75574	0.0522954	0.99991
chr6	134975980	134976380	401	*	5.14969	5.80522	2.28404	2.37527	0.052444	0.99991
chr2	32969564	32969964	401	*	7.7563	7.50493	8.06647	-1.68875	0.0527142	0.99991
chr11	20543208	20543608	401	*	7.98675	7.71386	8.31847	-1.73193	0.0527773	0.99991
chr12	111442711	111443111	401	*	8.0443	7.76325	8.38402	-1.74811	0.0529248	0.99991
chr18	61609933	61610333	401	*	7.83519	7.57966	8.14958	-1.69718	0.0529472	0.99991
chr18	4354900	4355300	401	*	8.11881	7.82448	8.47138	-1.77427	0.0529663	0.99991
chr12	88360449	88360849	401	*	8.15482	7.85346	8.51408	-1.78799	0.0530209	0.99991
chr14	65135419	65135819	401	*	5.6806	6.30806	3.22837	1.94334	0.0530534	0.99991
chr18	25052552	25052952	401	*	6.25861	6.88299	3.84494	1.90464	0.0530798	0.99991
chr19	47536668	47537068	401	*	7.64416	7.39879	7.94821	-1.67658	0.0533791	0.99991
chr7	114053373	114053773	401	*	5.41945	6.05264	2.89264	2.02147	0.0533872	0.99991
chr15	94189094	94189494	401	*	5.96314	6.58684	3.55778	1.89453	0.0534353	0.99991
chr16	91485256	91485656	401	*	7.84715	7.59264	8.16051	-1.69514	0.0535011	0.99991
chr19	22930444	22930844	401	*	5.26486	5.90708	2.61117	2.15439	0.0535411	0.99991
chr17	28691686	28692086	401	*	7.77354	7.52418	8.08166	-1.68471	0.0535696	0.99991
chr8	95607259	95607659	401	*	5.59369	6.22144	3.13786	1.94668	0.0538505	0.99991
chr12	71112668	71113068	401	*	6.08469	6.70872	3.67537	1.89915	0.0538847	0.99991
chr15	101983954	101984354	401	*	6.35959	6.07514	6.70262	-1.75319	0.0538855	0.99991
chr5	107261489	107261889	401	*	8.10345	7.81558	8.4498	-1.76158	0.0538872	0.99991
chr13	23562534	23562934	401	*	6.52845	6.2423	6.87314	-1.7568	0.0538886	0.99991
chr1	138595260	138595660	401	*	6.59267	6.3077	6.93621	-1.75457	0.0539696	0.99991
chrX	103621875	103622275	401	*	7.60217	7.35933	7.90362	-1.67142	0.0540799	0.99991
chr6	113046377	113046777	401	*	7.77104	7.52379	8.07701	-1.68044	0.0540803	0.99991
chr5	144248733	144249133	401	*	5.84174	6.46602	3.4294	1.90131	0.0541768	0.99991
chr14	21750617	21751017	401	*	7.98152	7.71561	8.30631	-1.71802	0.0543972	0.99991
chr2	156583264	156583664	401	*	7.77694	7.53112	8.08145	-1.67756	0.054575	0.99991
chr13	55444613	55445013	401	*	7.71322	7.47071	8.01433	-1.67082	0.0547113	0.99991
chr4	132884023	132884423	401	*	7.77523	7.53019	8.07894	-1.67599	0.0547302	0.99991
chr15	38431300	38431700	401	*	7.32059	7.07254	7.62737	-1.68175	0.0547826	0.99991
chr17	29136086	29136486	401	*	5.97064	5.70053	6.29961	-1.72411	0.054817	0.99991
chr10	77448451	77448851	401	*	7.76976	7.52536	8.07281	-1.67467	0.0548432	0.99991
chrX	95444465	95444865	401	*	7.18301	6.92791	7.49696	-1.69584	0.055066	0.99991
chr6	52006022	52006422	401	*	5.55513	6.18306	3.09698	1.94901	0.0550684	0.99991
chr1	134167585	134167985	401	*	5.4273	6.0601	2.90567	2.01554	0.0551064	0.99991
chr1	37889943	37890343	401	*	6.94692	6.6794	7.27331	-1.72045	0.0551501	0.99991
chr2	26915900	26916300	401	*	7.52339	7.28363	7.82165	-1.66509	0.0551546	0.99991
chr1	13366133	13366533	401	*	6.28398	6.00727	6.61946	-1.73782	0.055362	0.99991
chr3	51341512	51341912	401	*	7.62165	7.38305	7.91873	-1.66282	0.0553632	0.99991
chr13	46811384	46811784	401	*	6.96901	7.59412	4.54628	1.91643	0.0554434	0.99991
chr19	61199564	61199964	401	*	8.01398	7.7475	8.33936	-1.7192	0.0554994	0.99991
chr11	115475698	115476098	401	*	6.30462	6.02814	6.63988	-1.7374	0.0555473	0.99991
chr17	5247053	5247453	401	*	7.69233	7.45341	7.98973	-1.66351	0.0555811	0.99991
chr4	9529274	9529674	401	*	5.38382	6.0179	2.84495	2.03418	0.0555907	0.99991
chr14	55091494	55091894	401	*	5.69175	6.31791	3.25596	1.92561	0.0557745	0.99991
chr3	116915253	116915653	401	*	7.37855	7.1364	7.67928	-1.66985	0.0557757	0.99991
chr11	30699644	30700044	401	*	6.46254	7.08605	4.05954	1.89382	0.0558189	0.99991
chr2	128127564	128127964	401	*	7.66591	7.42853	7.96173	-1.66037	0.0559344	0.99991
chr6	121173800	121174200	401	*	6.03932	6.66165	3.65061	1.87685	0.0559969	0.99991
chr7	45405987	45406387	401	*	5.88941	5.62691	6.2108	-1.70881	0.0560262	0.99991
chr13	74023683	74024083	401	*	6.20907	5.93578	6.5412	-1.73089	0.0560677	0.99991
chr15	80671713	80672113	401	*	5.36044	5.99675	2.79101	2.06586	0.0561568	0.99991
chr4	155812546	155812946	401	*	8.6245	8.20118	9.09067	-2.01698	0.0562604	0.99991
chr15	76207074	76207474	401	*	8.51184	8.129	8.94438	-1.94286	0.0563771	0.99991
chr2	61401969	61402369	401	*	7.61688	7.38186	7.91024	-1.65553	0.0563967	0.99991
chrX	163908476	163908876	401	*	5.86631	5.60594	6.18558	-1.70451	0.0564582	0.99991
chr10	20290597	20290997	401	*	5.93173	5.67012	6.25224	-1.70715	0.0564797	0.99991
chr16	4542044	4542444	401	*	5.33361	5.97165	2.74006	2.09136	0.0565153	0.99991
chr13	34002360	34002760	401	*	8.9072	8.37063	9.45897	-2.21588	0.0565511	0.99991
chr17	47760003	47760403	401	*	6.88546	7.50986	4.47155	1.90672	0.056573	0.99991
chr9	108854196	108854596	401	*	8.2534	7.94612	8.61825	-1.79955	0.056857	0.99991
chr1	131696569	131696969	401	*	5.68468	6.30858	3.27687	1.89575	0.0569342	0.99991
chr2	135861274	135861674	401	*	5.31321	5.94981	2.7399	2.0697	0.0570688	0.99991
chr19	47067171	47067571	401	*	6.79442	6.52596	7.12175	-1.72214	0.0571364	0.99991
chr5	73292855	73293255	401	*	8.63791	8.21479	9.10391	-2.01662	0.0571649	0.99991
chr5	142817179	142817579	401	*	8.96921	8.40861	9.53771	-2.25665	0.0572167	0.99991
chr5	34336381	34336781	401	*	8.3352	8.00907	8.71758	-1.83595	0.0572982	0.99991
chr9	78088814	78089214	401	*	7.97379	7.7206	8.28581	-1.69254	0.0575047	0.99991
chr17	27575132	27575532	401	*	7.53978	7.3081	7.82965	-1.64865	0.0575547	0.99991
chr1	36307702	36308102	401	*	8.48766	8.1178	8.90905	-1.91873	0.0576116	0.99991
chr14	21511591	21511991	401	*	5.61636	5.36661	5.92488	-1.6826	0.0576127	0.99991
chr4	97840823	97841223	401	*	5.39355	6.02735	2.85848	2.02971	0.0576535	0.99991
chr5	149678154	149678554	401	*	6.44196	6.17041	6.77235	-1.72782	0.0576547	0.99991
chr10	68282838	68283238	401	*	6.97975	6.72288	7.29549	-1.6992	0.0577923	0.99991
chr7	58626648	58627048	401	*	6.30844	6.04037	6.63538	-1.72071	0.0578842	0.99991
chr4	155992820	155993220	401	*	8.24849	7.94632	8.60852	-1.78963	0.0579265	0.99991
chr1	131827491	131827891	401	*	7.68121	7.45067	7.9699	-1.64642	0.0579391	0.99991
chr9	56937532	56937932	401	*	7.67849	7.44795	7.96719	-1.64642	0.0580163	0.99991
chr6	141541965	141542365	401	*	5.07571	5.72915	2.24557	2.33807	0.058087	0.99991
chr4	74589106	74589506	401	*	5.98821	5.72902	6.30628	-1.70236	0.0581063	0.99991
chr1	45838223	45838623	401	*	5.35499	5.9869	2.84526	2.00293	0.0581508	0.99991
chr6	83101528	83101928	401	*	6.91629	6.65703	7.23444	-1.70393	0.0582347	0.99991
chr17	33756771	33757171	401	*	8.44404	8.09051	8.85112	-1.88808	0.0582487	0.99991
chr5	137350033	137350433	401	*	7.11056	6.86268	7.41718	-1.68124	0.0583509	0.99991
chr13	23556283	23556683	401	*	7.3158	7.07987	7.6101	-1.65716	0.0584047	0.99991
chr2	51430061	51430461	401	*	5.11326	5.75888	2.40839	2.20707	0.0585655	0.99991
chr2	35336769	35337169	401	*	7.81932	7.58477	8.11219	-1.65468	0.0585815	0.99991
chrX	7697192	7697592	401	*	6.73245	6.46773	7.05606	-1.71463	0.0587148	0.99991
chr3	21349737	21350137	401	*	7.97642	7.72687	8.28474	-1.6852	0.058721	0.99991
chr1	35759300	35759700	401	*	6.78844	7.41124	4.3941	1.88538	0.058761	0.99991
chr7	127042520	127042920	401	*	6.27589	6.01258	6.5981	-1.71117	0.0589671	0.99991
chr5	3893955	3894355	401	*	4.49883	5.19768	0.559508	3.44697	0.0589845	0.99991
chr5	92551873	92552273	401	*	6.38247	7.00357	4.00867	1.86209	0.0590434	0.99991
chr17	35861282	35861682	401	*	6.53063	6.26324	6.8569	-1.71967	0.0590838	0.99991
chr1	172273094	172273494	401	*	5.84589	5.59572	6.15484	-1.68398	0.0592888	0.99991
chr19	56774422	56774822	401	*	7.60282	7.37754	7.88597	-1.63558	0.0593416	0.99991
chr2	164880007	164880407	401	*	7.96287	7.7174	8.26702	-1.67695	0.0593744	0.99991
chr7	110767692	110768092	401	*	7.81772	7.5859	8.10776	-1.64913	0.0593791	0.99991
chr5	131257657	131258057	401	*	7.16796	6.92728	7.46718	-1.6667	0.0593995	0.99991
chr16	91875813	91876213	401	*	6.04907	5.79272	6.36429	-1.69681	0.0594862	0.99991
chr9	77986324	77986724	401	*	6.45049	6.18651	6.77337	-1.71278	0.0597587	0.99991
chr5	77310461	77310861	401	*	6.9007	6.64625	7.21399	-1.69425	0.0599252	0.99991
chr15	67080540	67080940	401	*	5.20007	5.84174	2.55433	2.14557	0.0599408	0.99991
chr5	125081278	125081678	401	*	8.11999	7.85267	8.44619	-1.72092	0.0599429	0.99991
chr15	81989736	81990136	401	*	5.29473	5.92998	2.73996	2.04986	0.0599562	0.99991
chr17	67638301	67638701	401	*	5.30954	5.94586	2.74011	2.06557	0.0599779	0.99991
chr17	57248043	57248443	401	*	8.13267	7.86362	8.46059	-1.72437	0.0600005	0.99991
chr4	44167609	44168009	401	*	8.23221	7.94276	8.58009	-1.76476	0.0600692	0.99991
chr8	121578404	121578804	401	*	7.28633	7.05439	7.57647	-1.649	0.0601937	0.99991
chr2	178414501	178414901	401	*	7.06327	6.81884	7.36636	-1.67422	0.0602451	0.99991
chr8	45584579	45584979	401	*	6.47853	7.09912	4.11079	1.85586	0.0603165	0.99991
chr17	73126746	73127146	401	*	5.97411	6.59354	3.62009	1.83922	0.0603353	0.99991
chr2	72635864	72636264	401	*	5.40462	6.03442	2.92238	1.97356	0.0603765	0.99991
chr17	87531065	87531465	401	*	7.53561	7.31377	7.81513	-1.62847	0.0605268	0.99991
chr10	120112575	120112975	401	*	7.80759	7.58025	8.09291	-1.63993	0.0605655	0.99991
chr9	110848872	110849272	401	*	5.14627	5.78999	2.47032	2.17676	0.0605685	0.99991
chr17	5206454	5206854	401	*	6.73908	6.4806	7.05645	-1.70216	0.060727	0.99991
chr11	20332887	20333287	401	*	7.34424	7.11628	7.63022	-1.6409	0.0607582	0.99991
chr1	139421879	139422279	401	*	7.70802	7.48627	7.98745	-1.6284	0.0609266	0.99991
chr9	44397189	44397589	401	*	7.6695	7.4484	7.94824	-1.62703	0.0609442	0.99991
chr14	47631478	47631878	401	*	6.86917	6.6163	7.18085	-1.69103	0.0609661	0.99991
chr13	117723151	117723551	401	*	6.66794	6.4096	6.98516	-1.70179	0.061008	0.99991
chr7	92982128	92982528	401	*	7.29396	7.06547	7.5805	-1.64195	0.0610744	0.99991
chr5	86113557	86113957	401	*	6.03401	6.65293	3.686	1.83297	0.0610888	0.99991
chr10	128109760	128110160	401	*	6.08582	5.83505	6.39537	-1.68568	0.0611594	0.99991
chr9	13827676	13828076	401	*	8.13196	7.86705	8.45576	-1.71611	0.0611881	0.99991
chr8	119666345	119666745	401	*	7.3552	7.12951	7.6388	-1.63625	0.0612649	0.99991
chr19	17010388	17010788	401	*	6.27937	6.89889	3.92427	1.84152	0.0613239	0.99991
chr1	159517345	159517745	401	*	6.76836	6.51386	7.0817	-1.69421	0.0613579	0.99991
chr3	27599413	27599813	401	*	5.38369	6.01187	2.92233	1.95109	0.0613717	0.99991
chr18	69344904	69345304	401	*	7.32321	7.09685	7.6075	-1.6376	0.0613793	0.99991
chr11	101087337	101087737	401	*	7.4395	7.21756	7.71912	-1.6286	0.0614696	0.99991
chr17	87975116	87975516	401	*	6.35602	6.09966	6.67125	-1.69739	0.0615922	0.99991
chr7	118129133	118129533	401	*	7.82484	7.60011	8.10741	-1.63458	0.0617038	0.99991
chr10	127676421	127676821	401	*	6.69904	6.44362	7.01332	-1.69597	0.0618612	0.99991
chr3	104781726	104782126	401	*	7.69849	7.48047	7.97396	-1.62071	0.0620025	0.99991
chr17	56124427	56124827	401	*	8.05808	7.80899	8.36593	-1.68431	0.0620851	0.99991
chr18	64488615	64489015	401	*	7.7807	7.5598	8.05922	-1.62669	0.0621096	0.99991
chr14	118706363	118706763	401	*	7.51006	7.29273	7.78479	-1.61916	0.0621755	0.99991
chr16	38902345	38902745	401	*	6.40638	6.15168	6.71993	-1.69414	0.0622712	0.99991
chr8	121590433	121590833	401	*	7.96671	7.73084	8.26096	-1.65746	0.0623348	0.99991
chr9	23299730	23300526	797	*	5.71531	5.47869	6.01034	-1.65625	0.062485	0.99991
chr7	112660606	112661006	401	*	8.07893	7.82773	8.38893	-1.68858	0.0624855	0.99991
chr4	63602143	63602543	401	*	5.52328	5.27955	5.82565	-1.67	0.06255	0.99991
chr16	93006330	93006730	401	*	5.60741	6.22895	3.22836	1.86436	0.0625739	0.99991
chr2	52590799	52591199	401	*	5.6452	6.2667	3.2665	1.86414	0.0626364	0.99991
chr6	55203353	55203753	401	*	6.85037	6.60239	7.15709	-1.68117	0.0627611	0.99991
chr11	117994351	117994751	401	*	7.92311	7.69375	8.21055	-1.64413	0.0629148	0.99991
chr8	119665700	119666100	401	*	7.33993	7.1183	7.61924	-1.6279	0.06292	0.99991
chr3	75556437	75556837	401	*	7.86332	7.64018	8.14423	-1.63136	0.0630564	0.99991
chr14	73632885	73633285	401	*	8.14052	7.88079	8.45914	-1.70576	0.0631004	0.99991
chr17	29888140	29888540	401	*	5.59489	6.21725	3.2059	1.87475	0.0631698	0.99991
chr10	42081858	42082258	401	*	5.88525	6.50297	3.55118	1.8173	0.0634886	0.99991
chr1	131526835	131527235	401	*	7.4386	7.22266	7.71185	-1.61624	0.0635209	0.99991
chr6	8259287	8259687	401	*	6.8019	6.5547	7.10782	-1.67953	0.0636485	0.99991
chr5	65039113	65039513	401	*	5.7676	5.53418	6.0593	-1.64988	0.0637183	0.99991
chr12	36946339	36946739	401	*	5.04846	5.69596	2.31446	2.23679	0.063766	0.99991
chr14	122983442	122983842	401	*	6.73529	6.48725	7.04206	-1.68114	0.0638765	0.99991
chr7	63858626	63859026	401	*	6.71726	6.46868	7.02459	-1.68223	0.0638885	0.99991
chr4	156032003	156032403	401	*	8.13134	7.87659	8.44493	-1.69575	0.0639058	0.99991
chr13	37388776	37389176	401	*	5.67638	6.29653	3.31379	1.84702	0.0639208	0.99991
chr3	96197223	96197623	401	*	7.62006	7.40895	7.88813	-1.60635	0.0640037	0.99991
chr4	83323796	83324196	401	*	7.74798	7.53463	8.01846	-1.61108	0.0640402	0.99991
chr12	4843408	4843808	401	*	7.23881	7.01683	7.51847	-1.62853	0.0642247	0.99991
chr11	55016173	55016573	401	*	8.21582	7.94494	8.54554	-1.72803	0.0642395	0.99991
chr14	25842121	25842521	401	*	7.98051	7.74991	8.26926	-1.64671	0.0644751	0.99991
chr5	51476139	51476539	401	*	6.4695	7.08737	4.13377	1.82124	0.0645246	0.99991
chr7	99215806	99216206	401	*	6.79587	6.55102	7.09938	-1.67476	0.0645998	0.99991
chr16	4333573	4333973	401	*	7.86393	7.6458	8.13951	-1.62102	0.0647423	0.99991
chr8	46246115	46246515	401	*	6.00795	6.62462	3.686	1.8047	0.0648367	0.99991
chr3	75696320	75696720	401	*	5.42596	6.05268	2.9832	1.9316	0.0648786	0.99991
chr4	139967707	139968107	401	*	7.67364	7.4646	7.93948	-1.60209	0.0649843	0.99991
chr8	11097956	11098356	401	*	6.84091	7.45996	4.49131	1.83718	0.0649865	0.99991
chr6	67036873	67037273	401	*	8.27384	7.99371	8.61266	-1.7464	0.0651132	0.99991
chr4	126429129	126429529	401	*	7.57119	7.3632	7.83588	-1.59984	0.0651246	0.99991
chr14	16526480	16526880	401	*	5.46816	6.09472	3.02744	1.92962	0.0651359	0.99991
chr15	76331090	76331490	401	*	6.7558	6.51075	7.05953	-1.67513	0.065146	0.99991
chrX	103980804	103981204	401	*	7.98267	7.75431	8.26907	-1.64213	0.065261	0.99991
chr9	114731199	114731599	401	*	7.86441	7.6482	8.13794	-1.61705	0.0653666	0.99991
chr14	54360807	54361207	401	*	7.80608	7.59426	8.07492	-1.60795	0.0655135	0.99991
chr14	63164545	63164945	401	*	8.52963	8.1818	8.93164	-1.87734	0.0655197	0.99991
chr10	61783086	61783486	401	*	5.8653	6.48247	3.5376	1.81021	0.0655964	0.99991
chr9	61645875	61646275	401	*	7.81079	7.59907	8.07951	-1.60773	0.0656632	0.99991
chr17	29397892	29398292	401	*	7.69508	7.48825	7.95853	-1.59751	0.0657316	0.99991
chr1	172297479	172297879	401	*	8.27231	7.99485	8.60853	-1.74113	0.0657551	0.99991
chr4	62408754	62409154	401	*	7.75207	7.54373	8.01715	-1.60067	0.0658409	0.99991
chr8	11550408	11550808	401	*	6.95852	6.72506	7.25026	-1.65181	0.0658469	0.99991
chr10	41489915	41490315	401	*	7.41054	7.20085	7.67707	-1.60326	0.0659235	0.99991
chr17	87672506	87672906	401	*	6.335	6.09319	6.63538	-1.66799	0.0661242	0.99991
chr16	17759705	17760105	401	*	6.03166	6.64741	3.72038	1.79328	0.0662561	0.99991
chr9	44407013	44407413	401	*	8.0663	7.82977	8.36122	-1.65884	0.066285	0.99991
chr12	116047715	116048115	401	*	7.75506	7.5489	8.01779	-1.59616	0.0666224	0.99991
chr12	71113478	71113878	401	*	6.90402	7.52232	4.5633	1.8277	0.066642	0.99991
chr19	37314669	37315069	401	*	8.5768	8.21845	8.98813	-1.89719	0.0666582	0.99991
chr13	104178015	104178415	401	*	7.44373	7.23779	7.70622	-1.5955	0.0666815	0.99991
chr9	59291621	59292021	401	*	8.03784	7.80712	8.3267	-1.64696	0.0667543	0.99991
chr1	155995233	155995633	401	*	5.59325	6.2127	3.23902	1.83769	0.0667847	0.99991
chr15	79252197	79252597	401	*	6.0173	6.63355	3.70014	1.79939	0.0667965	0.99991
chr9	21288139	21288539	401	*	7.58383	7.38109	7.84283	-1.58891	0.0669502	0.99991
chr11	52843009	52843409	401	*	6.74609	7.36347	4.41593	1.81595	0.0670792	0.99991
chr15	99252379	99252779	401	*	8.21284	7.95328	8.53129	-1.70544	0.0671776	0.99991
chr19	24321491	24321891	401	*	7.96121	7.74195	8.238	-1.6234	0.067272	0.99991
chr4	135352768	135353168	401	*	8.04407	7.81403	8.33224	-1.6456	0.067333	0.99991
chr3	57789336	57789736	401	*	5.63044	6.24815	3.29643	1.81621	0.0676812	0.99991
chr17	56185563	56185963	401	*	6.83936	6.60545	7.13155	-1.65258	0.0676867	0.99991
chr19	46760952	46761352	401	*	6.86213	6.62872	7.1538	-1.65159	0.0677338	0.99991
chr11	63135897	63136297	401	*	8.29181	8.01706	8.62536	-1.73576	0.0677362	0.99991
chr10	128938842	128939242	401	*	7.61873	7.41838	7.87512	-1.58394	0.067837	0.99991
chr15	88867131	88867531	401	*	8.03937	7.81149	8.32527	-1.64117	0.0678569	0.99991
chr5	131263796	131264196	401	*	7.26939	7.05837	7.53735	-1.60591	0.0679218	0.99991
chr7	67796743	67797143	401	*	5.71638	6.33303	3.39466	1.80313	0.0680372	0.99991
chr14	20757916	20758316	401	*	6.39408	7.00997	4.08107	1.79636	0.0680465	0.99991
chr11	22698805	22699205	401	*	7.39773	7.19399	7.65782	-1.59087	0.0680572	0.99991
chr1	143777308	143777708	401	*	7.53803	7.33852	7.79351	-1.58214	0.0681526	0.99991
chr11	88765252	88765652	401	*	5.71027	6.32715	3.38597	1.8058	0.0683203	0.99991
chr17	49831096	49831496	401	*	5.08166	5.727	2.3811	2.20182	0.0683383	0.99991
chr17	35823404	35823804	401	*	8.53738	8.19947	8.9305	-1.85855	0.0684543	0.99991
chr4	136469766	136470166	401	*	8.07929	7.84778	8.36898	-1.6486	0.06847	0.99991
chr7	79465782	79466182	401	*	7.84451	7.63896	8.10656	-1.59492	0.0684783	0.99991
chr17	26508642	26509042	401	*	8.16442	7.91838	8.46915	-1.6782	0.0685175	0.99991
chr6	117573880	117574280	401	*	5.60978	6.22741	3.27678	1.81482	0.0685444	0.99991
chr13	74808026	74808426	401	*	8.68578	8.29882	9.12183	-1.95055	0.0685475	0.99991
chr3	96263180	96263580	401	*	6.75105	6.51791	7.04245	-1.65092	0.0686206	0.99991
chr2	181581526	181581926	401	*	8.86866	8.41385	9.35984	-2.07355	0.0686262	0.99991
chr4	152179473	152179873	401	*	7.29183	7.08457	7.55574	-1.59812	0.0686491	0.99991
chr6	36268274	36268674	401	*	5.6457	6.26323	3.31378	1.81379	0.0686922	0.99991
chr6	136469817	136470217	401	*	7.24563	7.03624	7.51185	-1.60252	0.0686989	0.99991
chr10	128548639	128549039	401	*	7.53652	7.3382	7.7907	-1.57964	0.0687382	0.99991
chr6	34910535	34910935	401	*	6.80328	6.57231	7.09241	-1.64656	0.0687538	0.99991
chr11	58199163	58199563	401	*	7.93506	7.72255	8.20464	-1.60944	0.0687603	0.99991
chr7	25316753	25317153	401	*	6.65314	6.4186	6.94599	-1.65365	0.0688093	0.99991
chr1	66747806	66748206	401	*	5.05604	5.70226	2.34213	2.21623	0.0688249	0.99991
chr14	26669559	26669959	401	*	8.48632	8.16443	8.86479	-1.82787	0.0688398	0.99991
chr12	71309856	71310256	401	*	6.38916	7.00424	4.08546	1.7863	0.0690687	0.99991
chr14	47633859	47634259	401	*	7.61106	7.41457	7.86323	-1.57584	0.0691738	0.99991
chr3	84190460	84190860	401	*	5.56752	6.18662	3.21736	1.83293	0.069174	0.99991
chr1	73935940	73936340	401	*	8.46109	8.14866	8.83079	-1.80963	0.0692964	0.99991
chr2	91202414	91202814	401	*	7.14055	6.928	7.41018	-1.609	0.06934	0.99991
chr7	109993770	109994170	401	*	8.14734	7.9071	8.44611	-1.66644	0.0693437	0.99991
chr15	86657237	86657637	401	*	6.92059	7.53722	4.59907	1.80694	0.0693621	0.99991
chr7	99176500	99176900	401	*	7.10477	6.89027	7.37647	-1.61298	0.0694856	0.99991
chr2	6322765	6323165	401	*	6.90146	6.67714	7.18361	-1.63304	0.0695743	0.99991
chr10	85168968	85169368	401	*	6.30496	6.91938	4.0087	1.77797	0.0695883	0.99991
chr7	25704067	25704467	401	*	6.03182	5.80838	6.31303	-1.62998	0.0696364	0.99991
chr17	56256069	56256469	401	*	8.66953	8.29323	9.09648	-1.93078	0.0696753	0.99991
chr5	125203486	125203886	401	*	8.14012	7.90302	8.43563	-1.66004	0.0697235	0.99991
chr14	74641380	74641780	401	*	5.77889	6.39297	3.48645	1.77189	0.069724	0.99991
chr12	86726088	86726488	401	*	6.00804	6.62169	3.72038	1.76761	0.0698063	0.99991
chr8	106935682	106936082	401	*	7.15103	6.94023	7.41877	-1.60537	0.0698657	0.99991
chr14	47632641	47633041	401	*	6.93699	6.71479	7.21689	-1.62871	0.0698672	0.99991
chr8	104630631	104631031	401	*	8.68561	8.30437	9.1168	-1.93998	0.0698899	0.99991
chr6	136470509	136470909	401	*	7.2435	7.03756	7.50597	-1.59533	0.0698905	0.99991
chr7	125491593	125491993	401	*	7.81723	7.6176	8.07284	-1.58254	0.0699214	0.99991
chr6	43337207	43337607	401	*	5.77591	6.39039	3.47898	1.77668	0.0700599	0.99991
chrX	137214247	137214647	401	*	4.76345	5.4441	1.37813	2.90273	0.0701351	0.99991
chr7	110768333	110768733	401	*	8.7971	8.37695	9.26071	-2.01133	0.0701587	0.99991
chr8	71676310	71676710	401	*	8.08588	7.85866	8.37108	-1.63983	0.0701811	0.99991
chr7	45395926	45396326	401	*	6.76025	6.5322	7.04632	-1.64053	0.0703829	0.99991
chr10	128499144	128499544	401	*	8.21344	7.96426	8.52138	-1.68457	0.0704201	0.99991
chr2	163202952	163203352	401	*	5.69132	6.30732	3.37708	1.79474	0.0704703	0.99991
chr3	142757640	142758040	401	*	5.80608	6.42031	3.51195	1.77374	0.070499	0.99991
chrX	42423661	42424061	401	*	5.18034	5.81506	2.63274	2.04158	0.0706057	0.99991
chr2	177897213	177897613	401	*	5.91544	5.69692	6.19144	-1.61958	0.0707246	0.99991
chr5	107129000	107129400	401	*	5.94294	5.72584	6.21743	-1.6168	0.0708178	0.99991
chr7	98685011	98685411	401	*	7.07077	6.85826	7.34034	-1.60884	0.0708576	0.99991
chr9	106429466	106429866	401	*	7.26945	7.06784	7.52723	-1.58634	0.0709005	0.99991
chr14	75720385	75720785	401	*	5.93542	6.54832	3.65619	1.75821	0.0711701	0.99991
chr11	87309891	87310291	401	*	6.32193	6.93546	4.03559	1.76728	0.0712183	0.99991
chr5	114131074	114131474	401	*	8.9334	8.46794	9.43281	-2.09245	0.0716122	0.99991
chr18	37747016	37747416	401	*	5.32135	5.10423	5.59585	-1.61525	0.0716364	0.99991
chr11	109681280	109681680	401	*	5.76735	6.38107	3.47896	1.76739	0.0716446	0.99991
chr4	65820458	65820858	401	*	5.76559	5.55597	6.03204	-1.60094	0.0717297	0.99991
chr5	103817349	103817749	401	*	6.07298	5.85442	6.34902	-1.62003	0.0717403	0.99991
chr6	136672307	136672707	401	*	5.63813	5.43219	5.90062	-1.59306	0.0718756	0.99991
chr19	42752488	42752888	401	*	5.50907	6.12755	3.16613	1.82475	0.0720609	0.99991
chr6	67168354	67168754	401	*	5.48946	6.10973	3.12548	1.84737	0.0720754	0.99991
chr12	69183737	69184137	401	*	7.83353	7.63886	8.08369	-1.57214	0.0721374	0.99991
chr10	86286939	86287339	401	*	5.86041	6.47316	3.58287	1.75601	0.0721973	0.99991
chr7	38227489	38227889	401	*	8.11664	7.89031	8.4009	-1.63802	0.0722194	0.99991
chr1	194976366	194976766	401	*	7.53807	7.34909	7.78193	-1.55999	0.0722235	0.99991
chr2	59612116	59612516	401	*	7.6698	7.48135	7.91307	-1.55896	0.0722487	0.99991
chr16	78274813	78275213	401	*	7.83329	7.63899	8.08305	-1.57137	0.0722934	0.99991
chr11	12321094	12321494	401	*	5.80055	6.41366	3.51897	1.76021	0.0724567	0.99991
chr16	32247034	32247434	401	*	7.3677	7.17414	7.61665	-1.56954	0.0724759	0.99991
chr11	24789713	24790113	401	*	5.30966	5.93701	2.85885	1.93922	0.072477	0.99991
chr7	100607815	100608215	401	*	8.87632	8.43718	9.35518	-2.04558	0.0724944	0.99991
chr17	86167775	86168175	401	*	7.93949	7.73765	8.19751	-1.58722	0.072503	0.99991
chr8	104631950	104632350	401	*	8.63817	8.28453	9.04535	-1.88836	0.0725992	0.99991
chr5	108132150	108132550	401	*	8.33855	8.06964	8.66634	-1.72418	0.0726131	0.99991
chrX	20961089	20961489	401	*	7.66802	7.48051	7.91025	-1.55697	0.0726194	0.99991
chr1	170175210	170175610	401	*	7.91787	7.71832	8.17338	-1.58241	0.0726857	0.99991
chr1	133222417	133222817	401	*	8.31362	8.05101	8.63512	-1.71159	0.0727544	0.99991
chr16	87238384	87238784	401	*	6.22953	6.84191	3.95607	1.75301	0.072822	0.99991
chr7	111055002	111055402	401	*	6.82851	6.60995	7.10455	-1.62111	0.0729158	0.99991
chr3	84155309	84155709	401	*	5.81478	6.42812	3.53064	1.7628	0.0729645	0.99991
chr4	137768959	137769359	401	*	8.1357	7.91009	8.41921	-1.63656	0.0730358	0.99991
chr2	64095646	64096046	401	*	6.64314	7.25671	4.3564	1.76862	0.0730383	0.99991
chr11	60115370	60115770	401	*	8.06789	7.85201	8.34107	-1.61647	0.0730817	0.99991
chr4	102569280	102569680	401	*	7.1446	6.94306	7.40231	-1.5861	0.0730857	0.99991
chr10	27085311	27085711	401	*	5.45794	6.07907	3.08371	1.85828	0.0731719	0.99991
chr2	27206314	27206714	401	*	7.15639	6.95426	7.41473	-1.58732	0.073179	0.99991
chr15	36779907	36780307	401	*	7.75232	7.56437	7.99505	-1.55796	0.0731807	0.99991
chr17	86166932	86167332	401	*	9.35053	8.71967	9.9653	-2.37328	0.0732352	0.99991
chr3	99339498	99339898	401	*	5.88749	6.49932	3.62009	1.74514	0.0733861	0.99991
chr10	77441466	77441866	401	*	8.5762	8.24556	8.96271	-1.84469	0.073418	0.99991
chr11	54522302	54522702	401	*	7.96864	7.76647	8.22702	-1.58794	0.0735719	0.99991
chr5	21329256	21329656	401	*	8.13374	7.90851	8.41686	-1.63578	0.0735788	0.99991
chr15	98567253	98567653	401	*	8.61434	8.27207	9.01137	-1.86684	0.0736318	0.99991
chr8	72332016	72332416	401	*	7.54178	7.35601	7.78208	-1.55323	0.0737348	0.99991
chr6	125215569	125215969	401	*	6.62727	6.40687	6.90527	-1.62467	0.0738044	0.99991
chr4	82024312	82024712	401	*	5.7157	6.32923	3.42948	1.7647	0.0738647	0.99991
chr3	123234731	123235131	401	*	6.54788	7.16042	4.27265	1.7559	0.07395	0.99991
chr19	44931123	44931523	401	*	7.95203	7.75291	8.20708	-1.58155	0.0739756	0.99991
chr4	123282847	123283247	401	*	6.78765	6.56873	7.06406	-1.62177	0.0740016	0.99991
chr5	57716882	57717282	401	*	8.41452	8.13157	8.7561	-1.75203	0.0740666	0.99991
chr8	72492222	72492622	401	*	7.60186	7.41795	7.84008	-1.54933	0.0742337	0.99991
chr17	17064175	17064575	401	*	6.07756	5.86503	6.34716	-1.60755	0.0743302	0.99991
chr15	43477266	43477666	401	*	8.57121	8.24523	8.95345	-1.83576	0.0743935	0.99991
chr16	90284613	90285013	401	*	7.24126	7.04749	7.49044	-1.56989	0.0744243	0.99991
chr8	114133650	114134050	401	*	8.1617	7.93517	8.44618	-1.63846	0.0745501	0.99991
chr18	80349399	80349799	401	*	8.08626	7.87183	8.35789	-1.61349	0.0745806	0.99991
chr2	39005222	39005622	401	*	6.91462	6.70375	7.18243	-1.6053	0.0746088	0.99991
chr14	47189017	47189417	401	*	7.96439	7.76549	8.2192	-1.58109	0.0746196	0.99991
chr3	27489298	27489698	401	*	5.81237	6.42424	3.54446	1.74533	0.0747263	0.99991
chr15	25984422	25984822	401	*	7.96825	7.76963	8.22276	-1.58051	0.0747685	0.99991
chr5	66745898	66746298	401	*	8.64525	8.2975	9.0472	-1.87726	0.0747886	0.99991
chr7	45526386	45526786	401	*	7.69092	7.50897	7.92693	-1.54521	0.0748399	0.99991
chr17	25919263	25919663	401	*	7.47469	7.29078	7.71291	-1.54926	0.0748523	0.99991
chr13	104636029	104636429	401	*	5.9097	6.52078	3.6506	1.73621	0.0749377	0.99991
chr18	65405134	65405534	401	*	6.23685	6.84867	3.96965	1.7461	0.0751627	0.99991
chr4	150909540	150909940	401	*	7.52939	7.34794	7.76484	-1.54406	0.0752179	0.99991
chr7	44866874	44867274	401	*	7.12089	6.92167	7.37605	-1.5812	0.075319	0.99991
chr12	93576912	93577312	401	*	5.78791	5.58336	6.04888	-1.59027	0.0753233	0.99991
chr11	98729733	98730133	401	*	5.36831	5.99274	2.9541	1.9003	0.0755516	0.99991
chr7	112243084	112243484	401	*	7.28447	7.89609	5.01945	1.74628	0.0756442	0.99991
chr4	151995783	151996183	401	*	7.68896	7.50902	7.92271	-1.54095	0.0756622	0.99991
chr17	30188506	30188906	401	*	7.52114	7.34074	7.75541	-1.54182	0.075685	0.99991
chr16	86719670	86720070	401	*	4.63816	5.31362	1.37735	2.77345	0.0757574	0.99991
chr5	53472363	53472763	401	*	6.88972	6.68139	7.15478	-1.59999	0.07578	0.99991
chr12	71111245	71111645	401	*	5.74142	6.35348	3.47143	1.74728	0.0758877	0.99991
chr12	105009724	105010124	401	*	7.27075	7.0824	7.51392	-1.55848	0.0759367	0.99991
chr6	115463823	115464223	401	*	5.13306	5.76585	2.61152	2.01318	0.076106	0.99991
chr13	34993729	34994129	401	*	8.0405	7.83689	8.30046	-1.59098	0.0761968	0.99991
chr17	6827506	6827906	401	*	7.65878	7.48062	7.89052	-1.53714	0.0762258	0.99991
chr1	9548207	9548607	401	*	8.18285	7.9577	8.46587	-1.63563	0.0762622	0.99991
chr8	34815365	34815765	401	*	4.97271	5.6172	2.28511	2.18671	0.0762821	0.99991
chr1	69687549	69687949	401	*	7.43401	7.2537	7.66818	-1.54158	0.0765653	0.99991
chr12	3426162	3426562	401	*	8.3071	8.05791	8.61504	-1.68462	0.0766546	0.99991
chr19	41895625	41896025	401	*	8.57151	8.25436	8.9456	-1.81878	0.0766874	0.99991
chr14	61391121	61391521	401	*	5.87199	6.48187	3.62596	1.72196	0.0767119	0.99991
chr3	96488766	96489166	401	*	4.51316	3.85689	5.14378	-2.40147	0.0767864	0.99991
chr13	12461123	12461523	401	*	7.97242	7.77895	8.22127	-1.56971	0.0769579	0.99991
chr4	22379298	22379698	401	*	4.69395	5.37176	1.3782	2.83058	0.0769875	0.99991
chr7	25755515	25755915	401	*	6.92506	6.72076	7.18577	-1.59164	0.0770098	0.99991
chr7	73372581	73372981	401	*	5.87627	5.67806	6.13033	-1.57742	0.0770496	0.99991
chr9	57076394	57076794	401	*	8.1107	7.90038	8.37791	-1.60497	0.0770952	0.99991
chr11	55015373	55015773	401	*	8.14229	7.92613	8.41577	-1.61708	0.0771291	0.99991
chr19	3912432	3912832	401	*	8.07648	7.87085	8.33862	-1.59519	0.0771292	0.99991
chr16	24531301	24531701	401	*	5.63646	6.24918	3.35923	1.75468	0.0772294	0.99991
chr1	190105969	190106369	401	*	6.36182	6.97216	4.11084	1.729	0.0773509	0.99991
chr3	136670087	136670487	401	*	8.29903	8.0543	8.60242	-1.67561	0.0773862	0.99991
chr8	49555440	49555840	401	*	5.30354	5.92785	2.89073	1.89888	0.0775869	0.99991
chr11	118401509	118401909	401	*	6.44426	6.23377	6.71166	-1.60394	0.0776725	0.99991
chr3	115738439	115738839	401	*	5.60274	6.21483	3.33251	1.74706	0.0776785	0.99991
chr4	149954534	149954934	401	*	7.84266	7.66203	8.07718	-1.54248	0.0776962	0.99991
chr13	82424369	82424769	401	*	6.63295	6.42254	6.90026	-1.60402	0.0777111	0.99991
chr2	122028747	122029147	401	*	8.19317	7.97056	8.4735	-1.63041	0.0777893	0.99991
chr4	133757037	133757437	401	*	7.95717	7.76768	8.2016	-1.5613	0.077824	0.99991
chrX	73690653	73691053	401	*	7.24695	7.06147	7.48691	-1.55239	0.07788	0.99991
chr8	122106583	122106983	401	*	6.35422	6.96462	4.10248	1.72972	0.0779026	0.99991
chr1	138619314	138619714	401	*	8.09895	7.8919	8.36264	-1.59818	0.0779122	0.99991
chr6	122811094	122811494	401	*	8.35228	8.09752	8.66588	-1.69586	0.0779652	0.99991
chr13	23761714	23762114	401	*	6.1479	5.94404	6.40813	-1.58971	0.0779717	0.99991
chr11	55077743	55078143	401	*	7.48868	7.31331	7.71727	-1.5311	0.0780348	0.99991
chr8	13350689	13351089	401	*	6.96187	6.76277	7.2169	-1.58081	0.0780486	0.99991
chr14	47634677	47635077	401	*	7.38498	7.20654	7.61706	-1.53758	0.0780496	0.99991
chr14	105896172	105896572	401	*	7.73489	7.55988	7.96307	-1.53047	0.0780888	0.99991
chr10	67284812	67285212	401	*	8.15889	7.94312	8.43196	-1.6163	0.0781048	0.99991
chr13	41016238	41016638	401	*	7.28926	7.10723	7.52537	-1.54513	0.0782398	0.99991
chr18	83827032	83827432	401	*	6.41036	6.20227	6.67517	-1.59892	0.0782551	0.99991
chr2	26603953	26604353	401	*	8.13621	7.92504	8.40435	-1.60675	0.0783114	0.99991
chr5	36384533	36384933	401	*	7.00336	6.80627	7.25619	-1.57665	0.078315	0.99991
chr11	120189120	120189520	401	*	7.69081	7.51749	7.91708	-1.52686	0.0783535	0.99991
chr1	33483499	33483899	401	*	5.53381	6.14813	3.23872	1.77355	0.0783762	0.99991
chr15	99126127	99126527	401	*	6.94081	6.74113	7.19648	-1.582	0.0783967	0.99991
chr6	72598603	72599003	401	*	8.00392	7.81114	8.252	-1.56827	0.078477	0.99991
chr1	131347325	131347725	401	*	7.04397	6.85051	7.2928	-1.56906	0.0784928	0.99991
chr8	72492919	72493319	401	*	7.95344	7.76648	8.19504	-1.55595	0.0786442	0.99991
chr12	118302272	118302672	401	*	7.67074	7.49828	7.89601	-1.52498	0.078707	0.99991
chr17	48409162	48409562	401	*	8.18669	7.96842	8.46241	-1.62145	0.078894	0.99991
chr2	128817413	128817813	401	*	6.1124	5.91265	6.36814	-1.58107	0.0790496	0.99991
chr17	27167349	27167749	401	*	7.59578	7.42415	7.82012	-1.52318	0.0790622	0.99991
chr17	86254575	86254975	401	*	7.02297	6.82861	7.2728	-1.57093	0.079094	0.99991
chr2	26607674	26608074	401	*	8.04371	7.84843	8.29454	-1.57353	0.0792784	0.99991
chr7	27178390	27178790	401	*	7.66931	7.49854	7.89268	-1.52139	0.0793135	0.99991
chr4	155563744	155564144	401	*	8.08953	7.88815	8.34705	-1.58633	0.0793454	0.99991
chr8	80739219	80739619	401	*	7.01586	6.81931	7.2681	-1.57551	0.0793776	0.99991
chr8	111623737	111624137	401	*	7.51803	7.34632	7.74246	-1.5233	0.0794076	0.99991
chr14	32073476	32073876	401	*	7.88626	7.70767	8.11849	-1.53819	0.0796371	0.99991
chr13	12092348	12092748	401	*	8.05167	7.85586	8.30309	-1.57466	0.0796484	0.99991
chr12	4391524	4391924	401	*	5.92012	6.52793	3.69638	1.69794	0.0797536	0.99991
chr18	67781290	67781690	401	*	6.06923	5.87267	6.32146	-1.57431	0.0797817	0.99991
chr2	167014804	167015204	401	*	7.47699	7.30565	7.70099	-1.52248	0.0797953	0.99991
chr2	65208838	65209238	401	*	5.50133	6.11716	3.18896	1.79201	0.0798277	0.99991
chr5	53470831	53471231	401	*	7.34962	7.17368	7.57885	-1.53222	0.0798702	0.99991
chrX	134307618	134308018	401	*	6.00218	5.8081	6.25169	-1.56901	0.0799408	0.99991
chr5	64038151	64038551	401	*	4.95878	5.60505	2.24413	2.21574	0.0799417	0.99991
chr16	57928070	57928470	401	*	6.38413	6.18027	6.64436	-1.59007	0.0799475	0.99991
chr4	107944411	107944811	401	*	5.24661	5.87287	2.80959	1.92412	0.0799898	0.99991
chr13	23431532	23431932	401	*	7.41778	7.24547	7.6429	-1.52453	0.0800204	0.99991
chr9	119357181	119357581	401	*	5.09868	5.73482	2.53164	2.06103	0.0800528	0.99991
chr15	73686950	73687350	401	*	7.07269	6.88316	7.31718	-1.56083	0.0801296	0.99991
chr3	100747813	100748213	401	*	6.32793	6.125	6.58714	-1.58803	0.0801437	0.99991
chr10	130594682	130595082	401	*	6.16071	5.96011	6.41737	-1.58279	0.080221	0.99991
chr8	11175148	11175548	401	*	6.74079	7.35084	4.49297	1.72653	0.0802351	0.99991
chr11	17257579	17257979	401	*	7.78608	7.61511	8.00966	-1.52187	0.0803958	0.99991
chr12	99627807	99628207	401	*	6.78659	6.58631	7.04291	-1.5831	0.0804404	0.99991
chr12	72832072	72832472	401	*	4.83689	5.49635	1.90188	2.44303	0.0805055	0.99991
chr4	32537027	32537427	401	*	6.32452	6.12373	6.58141	-1.5836	0.0805157	0.99991
chr2	76815985	76816385	401	*	6.75625	7.36595	4.51222	1.72246	0.08057	0.99991
chr4	19569647	19570047	401	*	7.8735	7.69817	8.10206	-1.53125	0.0805724	0.99991
chr7	140102039	140102439	401	*	7.52303	7.35478	7.74351	-1.51589	0.0807537	0.99991
chr11	60932016	60932416	401	*	8.20054	7.98509	8.47327	-1.61565	0.0808493	0.99991
chr19	6979584	6979984	401	*	6.90186	6.7069	7.15235	-1.57208	0.0809628	0.99991
chr17	34836582	34836982	401	*	7.26133	7.08399	7.49215	-1.53513	0.0811022	0.99991
chr3	84884191	84884591	401	*	5.84392	6.45174	3.62009	1.69765	0.0811103	0.99991
chr2	118677230	118677630	401	*	5.77657	6.38516	3.54446	1.70632	0.0811257	0.99991
chr16	43441854	43442254	401	*	6.06455	6.6716	3.84887	1.68968	0.0811548	0.99991
chr18	61778876	61779276	401	*	7.73734	7.57006	7.9567	-1.51394	0.0812592	0.99991
chr17	65885071	65885471	401	*	7.97384	7.79159	8.2102	-1.54601	0.0813428	0.99991
chr16	30189281	30189681	401	*	8.00279	7.81787	8.24215	-1.55169	0.081441	0.99991
chr3	90253698	90254098	401	*	6.96516	6.77278	7.21279	-1.56671	0.081442	0.99991
chr19	25207801	25208201	401	*	6.69494	6.49504	6.95084	-1.58219	0.0814568	0.99991
chr8	46220327	46220727	401	*	7.94904	7.77003	8.18175	-1.53911	0.0815133	0.99991
chr11	50377718	50378118	401	*	8.4999	8.21945	8.83903	-1.74712	0.0815832	0.99991
chr4	62360678	62361078	401	*	7.46952	7.30174	7.68946	-1.51486	0.0816249	0.99991
chr14	3118717	3119117	401	*	3.06803	0	4.32895	-5.86315	0.0816753	0.99991
chr13	5897364	5897764	401	*	5.71049	6.31903	3.47894	1.70548	0.0816914	0.99991
chr8	34805621	34806021	401	*	5.70604	6.31557	3.46382	1.71692	0.0818704	0.99991
chr9	6168571	6168971	401	*	5.77607	5.59348	6.01279	-1.54435	0.0819631	0.99991
chr19	44881252	44881652	401	*	5.90006	6.50746	3.6807	1.69296	0.0820113	0.99991
chr18	83828509	83828909	401	*	6.21304	6.01821	6.46337	-1.57092	0.0820757	0.99991
chr11	17953308	17953708	401	*	6.20603	6.01087	6.45674	-1.57159	0.0820944	0.99991
chr4	133042389	133042789	401	*	8.02408	7.83854	8.26411	-1.55299	0.0821482	0.99991
chr13	49420710	49421110	401	*	7.80846	7.64075	8.02831	-1.51489	0.0821924	0.99991
chr15	74749990	74750390	401	*	7.87793	7.7063	8.10227	-1.52334	0.0822213	0.99991
chr13	37620280	37620680	401	*	7.60591	7.44221	7.82115	-1.50617	0.0822692	0.99991
chr16	97922191	97922591	401	*	7.58978	7.42609	7.805	-1.50613	0.0822716	0.99991
chr16	64851410	64851810	401	*	8.11433	7.91728	8.36712	-1.57729	0.0823233	0.99991
chr15	76326994	76327394	401	*	7.36832	7.19926	7.58974	-1.51755	0.0824355	0.99991
chr9	120571212	120571612	401	*	7.51846	7.35411	7.73446	-1.50752	0.0824849	0.99991
chr8	104607639	104608039	401	*	7.92157	7.7474	8.14879	-1.52877	0.0825801	0.99991
chr7	99177486	99177886	401	*	6.97288	6.78491	7.21563	-1.55742	0.0826016	0.99991
chr4	101264900	101265300	401	*	8.15904	7.95555	8.41886	-1.59078	0.0826387	0.99991
chr3	149111663	149112063	401	*	5.83341	6.4408	3.61413	1.69261	0.0826941	0.99991
chr19	6140924	6141324	401	*	8.17357	7.96849	8.4351	-1.59408	0.0827322	0.99991
chr6	84583575	84583975	401	*	6.27428	6.88146	4.05721	1.69179	0.0827408	0.99991
chr13	62858236	62858636	401	*	7.87465	7.70454	8.09725	-1.52008	0.0827991	0.99991
chr18	3573966	3574366	401	*	5.01728	5.65825	2.38183	2.13257	0.0829907	0.99991
chr3	135458593	135458993	401	*	5.77415	6.3819	3.55112	1.69651	0.0830165	0.99991
chr7	44986025	44986425	401	*	7.9334	7.75931	8.16054	-1.52862	0.0830286	0.99991
chr12	84187924	84188324	401	*	7.16004	6.98186	7.39181	-1.53684	0.0830407	0.99991
chr18	42975738	42976138	401	*	5.86575	5.67993	6.1061	-1.5512	0.0830765	0.99991
chr9	69989525	69989925	401	*	8.503	8.2268	8.83798	-1.73873	0.0831481	0.99991
chr6	89643967	89644367	401	*	7.75501	7.59143	7.97012	-1.50601	0.0831501	0.99991
chr16	25058956	25059356	401	*	7.99294	7.81329	8.22637	-1.54049	0.083199	0.99991
chr2	156312125	156312525	401	*	7.8601	7.69203	8.08036	-1.51569	0.083247	0.99991
chr2	72508512	72508912	401	*	4.64445	5.32014	1.37837	2.77898	0.0832476	0.99991
chr5	24824201	24824601	401	*	5.27476	5.898	2.87501	1.8845	0.0833233	0.99991
chr10	95264510	95264910	401	*	8.18189	7.97688	8.44336	-1.59396	0.0833864	0.99991
chr8	78508597	78508997	401	*	7.62113	7.46022	7.83316	-1.50018	0.0834364	0.99991
chr8	70897725	70898125	401	*	7.16374	6.98759	7.39322	-1.53254	0.0834643	0.99991
chr6	136661464	136661864	401	*	6.65886	6.46345	6.90984	-1.57276	0.0835616	0.99991
chr1	59684954	59685354	401	*	7.7299	7.56812	7.94293	-1.50211	0.0835638	0.99991
chr10	39959755	39960155	401	*	8.0334	7.85057	8.27041	-1.54726	0.0836352	0.99991
chr2	30441445	30441845	401	*	8.94894	8.53117	9.4106	-2.00704	0.0836545	0.99991
chr16	33261117	33261517	401	*	6.62014	7.22793	4.39664	1.69977	0.0837035	0.99991
chr9	63877970	63878370	401	*	6.53327	6.3374	6.78475	-1.57355	0.0837299	0.99991
chr7	100458239	100458639	401	*	6.15746	6.76403	3.94687	1.68431	0.0837447	0.99991
chr19	24030397	24030797	401	*	7.64192	7.48167	7.85319	-1.49877	0.0837771	0.99991
chr2	150451021	150451421	401	*	5.35892	5.17282	5.59958	-1.55069	0.0837984	0.99991
chr2	72269881	72270281	401	*	7.80762	7.64374	8.02307	-1.50667	0.0838105	0.99991
chr14	17630746	17631146	401	*	5.11092	5.74789	2.53235	2.0734	0.0838553	0.99991
chr13	43530898	43531298	401	*	6.53351	6.33945	6.78299	-1.56978	0.08394	0.99991
chr9	71536860	71537260	401	*	5.86278	6.46898	3.65618	1.67901	0.0839645	0.99991
chr11	3913628	3914028	401	*	6.55379	6.35927	6.80378	-1.57075	0.0840067	0.99991
chr16	5186184	5186584	401	*	6.62818	6.43319	6.8787	-1.57183	0.0840134	0.99991
chr14	63357603	63358003	401	*	6.78517	6.59408	7.03138	-1.56383	0.0840211	0.99991
chr12	17544948	17545348	401	*	7.97834	7.80254	8.20742	-1.53229	0.0840393	0.99991
chr10	20952323	20952723	401	*	6.6541	6.45966	6.904	-1.5707	0.0841086	0.99991
chr13	112463555	112463955	401	*	8.93551	8.52487	9.39133	-1.99407	0.0841913	0.99991
chr2	156111603	156112003	401	*	8.1515	7.95365	8.40516	-1.57897	0.0842003	0.99991
chr4	107962436	107962836	401	*	7.95331	7.7804	8.17911	-1.52611	0.0842303	0.99991
chr13	101491391	101491791	401	*	7.23048	7.0598	7.45373	-1.52089	0.0842494	0.99991
chr5	73193870	73194270	401	*	5.72908	6.33627	3.51195	1.68986	0.0842684	0.99991
chr7	34168146	34168546	401	*	7.82831	7.66455	8.04363	-1.50642	0.0843053	0.99991
chr7	28169714	28170114	401	*	7.23742	7.06644	7.46101	-1.52154	0.084466	0.99991
chr11	66487450	66487850	401	*	6.53942	6.34543	6.78882	-1.5696	0.0845526	0.99991
chr19	47579018	47579418	401	*	7.65526	7.497	7.8642	-1.49447	0.084625	0.99991
chr6	54867416	54867816	401	*	6.1031	6.70849	3.90498	1.67066	0.0846648	0.99991
chr4	134356298	134356698	401	*	7.54414	7.38504	7.75406	-1.49622	0.0846889	0.99991
chr3	30602333	30602733	401	*	7.96605	7.79319	8.19178	-1.52599	0.0847659	0.99991
chr18	65439959	65440359	401	*	5.78688	6.39343	3.57649	1.6827	0.0848363	0.99991
chr2	165099211	165099611	401	*	5.35482	5.97688	2.96941	1.86952	0.0849899	0.99991
chr17	56208503	56208903	401	*	6.3987	6.20725	6.64529	-1.56408	0.0850063	0.99991
chr17	56036862	56037262	401	*	6.01035	6.61557	3.81395	1.66843	0.0850302	0.99991
chr12	11265973	11266373	401	*	8.14034	7.94666	8.38942	-1.57022	0.0850319	0.99991
chr3	57431415	57431815	401	*	6.31491	6.92067	4.11295	1.67549	0.0851941	0.99991
chr5	142818294	142818694	401	*	8.68603	8.36334	9.06525	-1.82949	0.0852056	0.99991
chr11	52351106	52351506	401	*	5.94679	6.55213	3.74918	1.6695	0.0852441	0.99991
chr1	157038948	157039348	401	*	5.06616	5.70434	2.47064	2.09107	0.0854032	0.99991
chr4	147868957	147869357	401	*	7.79785	7.6381	8.00854	-1.49778	0.085432	0.99991
chr7	44553589	44553989	401	*	7.7436	7.58587	7.95192	-1.49337	0.0854982	0.99991
chr11	54879771	54880171	401	*	6.97425	6.79376	7.20861	-1.54159	0.0855007	0.99991
chr10	97313272	97313672	401	*	6.66245	6.47254	6.90736	-1.56121	0.0855188	0.99991
chr15	40673690	40674090	401	*	6.47957	7.08579	4.27267	1.68132	0.0855424	0.99991
chr4	82859522	82859922	401	*	5.85044	6.45599	3.6506	1.67153	0.0855889	0.99991
chr7	29438917	29439317	401	*	5.85601	6.46104	3.66167	1.66566	0.0856481	0.99991
chr2	130664285	130664685	401	*	7.91925	7.75274	8.13772	-1.51237	0.085723	0.99991
chr12	59011605	59012005	401	*	7.84868	7.68715	8.06142	-1.50164	0.0857236	0.99991
chr7	30562654	30563054	401	*	7.91435	7.74831	8.13228	-1.51136	0.0857434	0.99991
chr8	91505393	91505793	401	*	6.1773	6.78249	3.98123	1.66861	0.085832	0.99991
chr8	57651875	57652275	401	*	7.79575	7.6372	8.00502	-1.49516	0.0858589	0.99991
chr6	71887891	71888291	401	*	5.37486	5.9926	3.04059	1.81485	0.085939	0.99991
chr3	108017502	108017902	401	*	7.82521	7.66551	8.03583	-1.49767	0.0860277	0.99991
chr8	24701456	24701856	401	*	5.05688	5.6944	2.47063	2.08117	0.0860566	0.99991
chr9	24541887	24542287	401	*	8.03313	7.85692	8.26267	-1.53318	0.0860617	0.99991
chr7	112678777	112679177	401	*	8.79707	8.44185	9.20565	-1.89141	0.0860749	0.99991
chr12	59012847	59013247	401	*	8.13121	7.94117	8.37625	-1.56255	0.0861607	0.99991
chr15	79546805	79547205	401	*	8.22012	8.01564	8.48103	-1.59288	0.0861981	0.99991
chr3	146477166	146477566	401	*	6.24765	6.0607	6.48925	-1.55433	0.0862012	0.99991
chr4	108070724	108071124	401	*	7.78008	7.62279	7.9879	-1.49244	0.0862107	0.99991
chr11	106674979	106675379	401	*	7.01698	6.84039	7.24695	-1.53334	0.0863504	0.99991
chr2	34628974	34629374	401	*	5.27139	5.89562	2.85954	1.89728	0.0863639	0.99991
chr4	135272277	135272677	401	*	8.75213	8.41293	9.1464	-1.86107	0.0863943	0.99991
chr5	140388651	140389051	401	*	5.78709	6.39246	3.58911	1.66931	0.0864121	0.99991
chr12	76403681	76404081	401	*	7.27195	7.10754	7.48802	-1.50749	0.0864246	0.99991
chr13	13590415	13590815	401	*	6.913	6.73145	7.14856	-1.54378	0.0864313	0.99991
chr13	23697857	23698257	401	*	6.18453	6.00104	6.42228	-1.54698	0.0864415	0.99991
chrX	150593481	150593881	401	*	6.5135	6.32445	6.75744	-1.55919	0.0864453	0.99991
chr4	84015508	84015908	401	*	7.72799	7.57294	7.9332	-1.48757	0.0865066	0.99991
chr18	84885392	84885792	401	*	5.8478	6.4531	3.65061	1.66865	0.0865377	0.99991
chr4	42916645	42917045	401	*	5.49107	6.10344	3.21771	1.74961	0.086652	0.99991
chr14	55015503	55015903	401	*	7.70259	7.54848	7.90669	-1.48551	0.0867047	0.99991
chr18	37720295	37720695	401	*	5.18688	4.99757	5.43111	-1.55705	0.0867514	0.99991
chr15	100422607	100423007	401	*	7.62684	7.4738	7.82968	-1.48313	0.0868708	0.99991
chr4	125127488	125127888	401	*	8.14667	7.95639	8.39199	-1.56307	0.0869261	0.99991
chr6	87851129	87851529	401	*	7.56692	7.41342	7.77032	-1.48411	0.0869278	0.99991
chr18	67278780	67279180	401	*	7.34224	7.18281	7.55255	-1.4968	0.0870311	0.99991
chr11	69921817	69922217	401	*	8.05451	7.8772	8.28529	-1.53552	0.0870536	0.99991
chr1	118388873	118389273	401	*	7.73987	7.58587	7.94383	-1.48527	0.087132	0.99991
chr17	56703315	56703715	401	*	6.79749	6.61332	7.03599	-1.54921	0.0872246	0.99991
chr1	40224522	40224922	401	*	5.52228	6.13214	3.2765	1.72004	0.0873825	0.99991
chr9	107296141	107296541	401	*	7.36765	7.20991	7.57598	-1.49316	0.087411	0.99991
chr11	88909374	88909774	401	*	7.20996	7.04497	7.42669	-1.50868	0.0874175	0.99991
chr6	108660751	108661151	401	*	9.15925	8.67888	9.67003	-2.1188	0.087506	0.99991
chr8	105346767	105347167	401	*	7.51571	7.36238	7.7189	-1.4837	0.0875112	0.99991
chr15	59064740	59065140	401	*	6.22317	6.82754	4.03565	1.65945	0.0875462	0.99991
chr7	102681513	102681913	401	*	6.04283	5.86586	6.27324	-1.53291	0.0877009	0.99991
chr12	40483322	40483722	401	*	5.23396	5.8605	2.79334	1.92768	0.0877293	0.99991
chr10	95336659	95337059	401	*	7.88859	7.7292	8.09883	-1.49701	0.0878613	0.99991
chr11	102493744	102494144	401	*	5.89433	5.72169	6.11982	-1.5234	0.0878659	0.99991
chr16	56717624	56718024	401	*	6.32814	6.14509	6.5654	-1.54628	0.0879034	0.99991
chr1	73938091	73938491	401	*	8.18477	7.99103	8.4339	-1.57036	0.0879211	0.99991
chr18	35933804	35934204	401	*	6.77322	6.59144	7.00905	-1.54414	0.0879703	0.99991
chr19	59345506	59345906	401	*	7.30245	7.14154	7.51447	-1.49996	0.0879867	0.99991
chr4	123749891	123750291	401	*	7.65766	7.50689	7.85784	-1.47822	0.0880954	0.99991
chr14	31397610	31398010	401	*	8.26558	8.05796	8.52987	-1.59942	0.088109	0.99991
chr6	99360338	99360738	401	*	6.14064	5.96261	6.37224	-1.53534	0.0881371	0.99991
chr17	63318065	63318465	401	*	5.78225	6.38657	3.59523	1.65741	0.0882007	0.99991
chr1	182908822	182909222	401	*	5.95979	6.56365	3.77758	1.65271	0.088299	0.99991
chrX	163958216	163958616	401	*	7.62695	7.47678	7.82642	-1.47689	0.0883364	0.99991
chr4	134293909	134294309	401	*	7.54923	7.39852	7.74935	-1.47805	0.0884014	0.99991
chr14	99099423	99099823	401	*	6.78352	6.6015	7.01962	-1.54465	0.0884364	0.99991
chr17	13007919	13008319	401	*	8.48434	8.22919	8.79834	-1.6967	0.0884935	0.99991
chr4	63084012	63084412	401	*	4.80598	5.46876	1.80951	2.50658	0.0885243	0.99991
chr8	61652664	61653064	401	*	5.71023	6.31563	3.51194	1.66928	0.0885666	0.99991
chr2	31973901	31974301	401	*	5.94942	5.7777	6.17387	-1.52158	0.088605	0.99991
chr6	72570939	72571339	401	*	8.20489	8.00967	8.45565	-1.57347	0.0886149	0.99991
chr11	100859738	100860138	401	*	8.14527	7.95995	8.38507	-1.5526	0.0887726	0.99991
chr16	15637617	15638017	401	*	6.67071	6.4882	6.90734	-1.54555	0.0889985	0.99991
chr10	108065896	108066296	401	*	5.0368	5.67453	2.44761	2.08372	0.0891695	0.99991
chr2	163017078	163017478	401	*	6.92956	6.75554	7.15662	-1.52778	0.0892678	0.99991
chr3	27671097	27671497	401	*	6.78307	7.38871	4.58231	1.67528	0.0893312	0.99991
chr8	40271635	40272035	401	*	5.61255	6.21902	3.40296	1.68119	0.0893475	0.99991
chr11	61400980	61401380	401	*	8.06239	7.88986	8.28776	-1.52535	0.0893611	0.99991
chr2	104035936	104036336	401	*	7.56141	7.41343	7.75831	-1.4721	0.0894751	0.99991
chr6	92183656	92184056	401	*	6.50675	6.32553	6.74195	-1.54265	0.0895016	0.99991
chr15	76207593	76207993	401	*	7.06413	6.89601	7.28445	-1.51527	0.0895183	0.99991
chr7	112427971	112428371	401	*	8.28481	8.07735	8.54895	-1.59911	0.0895294	0.99991
chr8	69133624	69134024	401	*	7.2014	7.80642	5.0071	1.66899	0.0895384	0.99991
chr12	80811686	80812086	401	*	7.21804	7.05875	7.42819	-1.49642	0.0896407	0.99991
chr17	17234967	17235367	401	*	6.59014	6.40779	6.8266	-1.54512	0.0896593	0.99991
chr10	43490348	43490748	401	*	7.28006	7.1229	7.48772	-1.49185	0.0896679	0.99991
chr9	21167876	21168276	401	*	7.51474	7.36655	7.71189	-1.47254	0.0898095	0.99991
chr11	70015003	70015403	401	*	8.23764	8.03971	8.49138	-1.57917	0.0898108	0.99991
chr2	152669451	152669851	401	*	7.34638	7.19314	7.54947	-1.48341	0.0898138	0.99991
chr17	57059494	57059894	401	*	8.18136	7.99391	8.42353	-1.55711	0.0901203	0.99991
chr8	46415313	46415713	401	*	7.98599	7.82388	8.1994	-1.50295	0.0901418	0.99991
chr1	167284632	167285032	401	*	8.13108	7.95099	8.365	-1.54149	0.0901512	0.99991
chr15	51710054	51710454	401	*	7.68406	7.53775	7.87899	-1.46853	0.0902309	0.99991
chr3	96219997	96220397	401	*	8.25128	8.05244	8.50603	-1.58109	0.0902412	0.99991
chr13	56135084	56135484	401	*	7.44346	7.29464	7.64135	-1.47386	0.0903359	0.99991
chr2	49023400	49023800	401	*	5.21604	5.83851	2.82572	1.87409	0.0903753	0.99991
chr6	54429734	54430134	401	*	7.75844	7.61106	7.95464	-1.47091	0.0903999	0.99991
chr9	63896744	63897144	401	*	7.19697	7.03658	7.4084	-1.49878	0.0904723	0.99991
chr17	64676583	64676983	401	*	4.69363	5.36353	1.55505	2.65072	0.0904742	0.99991
chr10	53630196	53630596	401	*	5.6307	5.47016	5.84229	-1.49696	0.0904786	0.99991
chr18	82765553	82765953	401	*	4.6322	5.30733	1.37909	2.76554	0.0906204	0.99991
chr7	101267530	101267930	401	*	6.31052	6.91346	4.13771	1.64365	0.090627	0.99991
chr14	76731389	76731789	401	*	7.38179	7.23209	7.58073	-1.47575	0.0907519	0.99991
chr11	114197959	114198359	401	*	5.33769	5.95447	3.01452	1.80235	0.0908296	0.99991
chr6	124903905	124904305	401	*	6.73495	6.5576	6.96578	-1.53468	0.0908394	0.99991
chr3	40846215	40846615	401	*	7.25462	7.09915	7.46031	-1.48817	0.0908766	0.99991
chr11	3352704	3353104	401	*	5.20849	5.02953	5.44113	-1.53521	0.0909469	0.99991
chr1	161876938	161877338	401	*	6.84088	6.66712	7.06765	-1.52715	0.0910097	0.99991
chr19	4000576	4000976	401	*	8.29521	8.08956	8.55738	-1.59533	0.0910504	0.99991
chr4	86395980	86396380	401	*	6.20324	6.80592	4.03312	1.64035	0.0910588	0.99991
chr13	56155230	56155630	401	*	6.342	6.16578	6.57155	-1.53178	0.0910857	0.99991
chr18	74739072	74739472	401	*	7.13437	6.97387	7.34592	-1.49896	0.0912058	0.99991
chr17	56702041	56702441	401	*	6.07649	5.90677	6.29864	-1.51749	0.091268	0.99991
chrX	7841916	7842316	401	*	7.52215	7.37705	7.71565	-1.4658	0.0913628	0.99991
chr14	21520775	21521175	401	*	7.14192	6.98259	7.35211	-1.49643	0.091373	0.99991
chr3	41565049	41565449	401	*	8.49743	8.24761	8.80602	-1.68598	0.0914174	0.99991
chr15	89429520	89429920	401	*	8.71556	8.40524	9.08327	-1.80563	0.0914205	0.99991
chr1	74588314	74588714	401	*	7.11214	6.95049	7.32501	-1.5014	0.0914672	0.99991
chr4	141537932	141538332	401	*	8.25013	8.0542	8.50167	-1.57497	0.0914784	0.99991
chr17	46772736	46773136	401	*	7.21754	7.06206	7.42324	-1.48816	0.0915194	0.99991
chr11	51688149	51688549	401	*	7.86011	7.71079	8.05859	-1.47518	0.0915215	0.99991
chr8	84183542	84183942	401	*	5.85306	6.45596	3.68072	1.64155	0.0915228	0.99991
chr14	63002246	63002646	401	*	5.40577	6.0177	3.13736	1.7439	0.0915589	0.99991
chr19	34867364	34867764	401	*	5.63863	6.24431	3.43745	1.67213	0.0915979	0.99991
chr9	48618529	48618929	401	*	6.72269	6.54771	6.95084	-1.52962	0.0916681	0.99991
chr7	143112080	143112480	401	*	7.64261	7.49916	7.83412	-1.46223	0.0916816	0.99991
chr4	132922100	132922500	401	*	8.09756	7.92634	8.32144	-1.52256	0.0917767	0.99991
chr3	90248145	90248545	401	*	8.73825	8.42183	9.11166	-1.81743	0.0918421	0.99991
chr1	134891730	134892130	401	*	6.22346	6.82576	4.05721	1.63617	0.0919059	0.99991
chr6	51523877	51524277	401	*	5.56141	6.16887	3.34141	1.69205	0.0919468	0.99991
chr2	51140157	51140557	401	*	5.33587	5.95019	3.04065	1.77248	0.0919674	0.99991
chr15	82047207	82047607	401	*	7.80554	7.65987	7.9997	-1.46719	0.091969	0.99991
chr14	25661004	25661404	401	*	6.36752	6.19228	6.59597	-1.52972	0.0919743	0.99991
chr1	92180553	92180953	401	*	8.87591	8.51611	9.28852	-1.90003	0.0919826	0.99991
chr7	80762436	80762836	401	*	5.93821	6.54041	3.77309	1.63393	0.0920766	0.99991
chr14	78383636	78384036	401	*	7.35431	7.206	7.55159	-1.47268	0.0921283	0.99991
GL456216.1	16752	17152	401	*	7.81209	7.66621	8.00651	-1.46764	0.0921344	0.99991
chr11	114829733	114830133	401	*	6.25866	6.08666	6.48341	-1.52264	0.092249	0.99991
chr2	92055551	92055951	401	*	5.88189	6.48373	3.7204	1.62986	0.0922743	0.99991
chr2	32451563	32451963	401	*	8.03322	7.8708	8.24698	-1.50363	0.09228	0.99991
chr9	63346540	63346940	401	*	5.11137	5.74247	2.61212	1.98933	0.0923248	0.99991
chr6	136808255	136808655	401	*	6.38014	6.20644	6.60683	-1.52646	0.0923375	0.99991
chr5	51529148	51529548	401	*	6.7825	7.38624	4.60146	1.65377	0.0923521	0.99991
chr7	5080250	5080650	401	*	8.42464	8.19522	8.71214	-1.64447	0.0924078	0.99991
chr6	37441702	37442102	401	*	7.57224	7.43074	7.76144	-1.45794	0.0925045	0.99991
chr8	48688444	48688844	401	*	5.1042	5.73476	2.61208	1.98168	0.0925078	0.99991
chr13	55450091	55450491	401	*	7.32049	7.17115	7.51898	-1.4749	0.0925122	0.99991
chr19	43520750	43521150	401	*	8.06721	7.90144	8.28484	-1.51085	0.0925279	0.99991
chr10	118869312	118869712	401	*	8.31104	8.10648	8.57202	-1.59306	0.0925332	0.99991
chr3	104864824	104865224	401	*	8.62838	8.34706	8.96836	-1.74889	0.0925399	0.99991
chr14	75845322	75845722	401	*	8.62756	8.34719	8.96662	-1.74702	0.0926892	0.99991
chr11	95413358	95413758	401	*	7.07395	6.9142	7.28464	-1.4973	0.0927429	0.99991
chr6	87887381	87887781	401	*	5.42377	6.03465	3.16683	1.73139	0.0927692	0.99991
chr7	30321972	30322372	401	*	7.32359	7.17522	7.52095	-1.4728	0.092791	0.99991
chr19	5457226	5457626	401	*	7.17011	7.01486	7.37555	-1.48764	0.0928888	0.99991
chr6	148212253	148212653	401	*	8.2297	8.04038	8.47394	-1.56106	0.0929049	0.99991
chr1	185329054	185329454	401	*	8.43865	8.207	8.72849	-1.64904	0.0929054	0.99991
chr12	84218802	84219202	401	*	7.718	7.57691	7.90672	-1.45713	0.092912	0.99991
chr17	28350365	28350765	401	*	7.47696	7.33408	7.66782	-1.46092	0.0929237	0.99991
chr15	97169731	97170131	401	*	8.02777	7.86768	8.23885	-1.49862	0.0929551	0.99991
chr18	35815139	35815539	401	*	7.99732	7.84038	8.20473	-1.49179	0.0930024	0.99991
chr5	51517427	51517827	401	*	6.41526	7.01743	4.25033	1.6353	0.0930121	0.99991
chr7	109671601	109672001	401	*	6.19243	6.79431	4.03056	1.63127	0.0930196	0.99991
chr12	84193509	84193909	401	*	8.53571	8.28141	8.84885	-1.695	0.0930596	0.99991
chr7	48131880	48132280	401	*	4.82309	4.54967	5.15532	-1.72704	0.0931917	0.99991
chr7	4812331	4812731	401	*	7.59777	7.45787	7.78507	-1.45446	0.0932315	0.99991
chr14	122106613	122107013	401	*	7.60234	7.46241	7.78967	-1.45452	0.093248	0.99991
chr11	116130708	116131108	401	*	7.21449	7.06259	7.416	-1.4804	0.0932623	0.99991
chr8	34855858	34856258	401	*	6.31692	6.91884	4.15458	1.63216	0.0932903	0.99991
chr4	43656027	43656427	401	*	7.28025	7.1312	7.47841	-1.47424	0.0932987	0.99991
chr3	37419206	37419606	401	*	8.04197	7.88098	8.25407	-1.50054	0.0933402	0.99991
chr2	121140293	121140693	401	*	8.72121	8.41593	9.08418	-1.79585	0.093403	0.99991
chr14	76152263	76152663	401	*	7.85496	7.70995	8.04835	-1.46579	0.0934039	0.99991
chr16	4003862	4004262	401	*	7.06397	6.90492	7.27383	-1.49577	0.0934199	0.99991
chr2	52572005	52572405	401	*	5.78459	6.38616	3.62592	1.62644	0.0935214	0.99991
chr14	6637111	6637511	401	*	6.02517	5.86017	6.24191	-1.50719	0.0936069	0.99991
chr2	132252763	132253163	401	*	6.00058	5.83755	6.21505	-1.50298	0.0936697	0.99991
chr8	18902413	18902813	401	*	6.48702	6.31536	6.7114	-1.52226	0.0937057	0.99991
chr13	32745776	32746176	401	*	5.78741	6.38925	3.62587	1.6296	0.0937248	0.99991
chr13	100730993	100731393	401	*	6.38877	6.21779	6.61236	-1.52066	0.0938117	0.99991
chr19	24271926	24272326	401	*	5.69213	6.29445	3.52572	1.63456	0.093825	0.99991
chr11	21091269	21091669	401	*	7.67188	7.5331	7.85785	-1.45204	0.0938324	0.99991
chr13	8870728	8871128	401	*	7.9826	7.82914	8.18593	-1.48422	0.0939443	0.99991
chr4	100217118	100217518	401	*	5.29347	5.90914	2.98297	1.78864	0.0939968	0.99991
chr11	119085849	119086249	401	*	7.34506	7.19983	7.53871	-1.46596	0.0940973	0.99991
chr10	88731082	88731482	401	*	7.70389	7.56555	7.88932	-1.45108	0.0941077	0.99991
chr11	117809663	117810063	401	*	8.35952	8.1487	8.62726	-1.6061	0.094129	0.99991
chr5	31192900	31193300	401	*	7.01329	6.85258	7.22507	-1.49929	0.0941551	0.99991
chr3	127525893	127526293	401	*	7.80748	7.66645	7.99612	-1.45704	0.0942867	0.99991
chr2	25546562	25546962	401	*	8.05991	7.8991	8.27182	-1.50018	0.0943661	0.99991
chr8	83607334	83607734	401	*	7.74363	7.60514	7.92923	-1.45142	0.0944391	0.99991
chr8	91529107	91529507	401	*	5.74016	6.34221	3.57652	1.63155	0.0944631	0.99991
chr11	20631479	20631879	401	*	7.74966	7.61099	7.9355	-1.45185	0.0945231	0.99991
chr16	11175985	11176385	401	*	7.72139	7.58373	7.90599	-1.44959	0.0946424	0.99991
chrX	12080147	12080547	401	*	7.58504	7.4477	7.76927	-1.44881	0.094651	0.99991
chr4	141077917	141078317	401	*	7.49204	7.35339	7.67785	-1.45165	0.0946662	0.99991
chr14	21520179	21520579	401	*	6.77557	6.60926	6.99381	-1.51111	0.0949895	0.99991
chr9	101235044	101235444	401	*	5.80804	6.40893	3.65617	1.61908	0.095026	0.99991
chr14	47059353	47059753	401	*	5.832	6.43336	3.67534	1.62427	0.0950369	0.99991
chr7	29806514	29806914	401	*	6.34031	6.173	6.55971	-1.51274	0.0951311	0.99991
chr8	88199113	88199513	401	*	8.13215	7.96415	8.35234	-1.51567	0.095154	0.99991
chr10	80798587	80798987	401	*	8.35128	8.14515	8.61397	-1.59635	0.0952168	0.99991
chr18	4353062	4353462	401	*	8.73531	8.43104	9.09733	-1.7939	0.0953326	0.99991
chr4	74588476	74588876	401	*	4.9087	4.67598	5.19965	-1.64577	0.0954319	0.99991
chr5	50048512	50048912	401	*	5.83624	6.43697	3.686	1.61737	0.0954358	0.99991
chr2	166448412	166448812	401	*	5.28457	5.90067	2.96925	1.79362	0.0954402	0.99991
chr10	12869101	12869501	401	*	7.8642	7.72299	8.05306	-1.45747	0.0954761	0.99991
chr11	58978089	58978489	401	*	7.60396	7.46858	7.78583	-1.44452	0.0954804	0.99991
chr18	80256296	80256696	401	*	7.92709	7.78169	8.12092	-1.46664	0.0954867	0.99991
chr15	61984988	61985388	401	*	7.086	6.93336	7.28839	-1.48193	0.0955174	0.99991
chr9	91151648	91152048	401	*	5.77645	6.37721	3.6259	1.61754	0.0956077	0.99991
chr12	4907221	4907621	401	*	8.35896	8.15241	8.62211	-1.59724	0.0956462	0.99991
chr2	52623171	52623571	401	*	5.86484	6.46548	3.71544	1.61655	0.095715	0.99991
chr5	76951489	76951889	401	*	7.74649	7.61057	7.92901	-1.44578	0.0958648	0.99991
chr7	79254923	79255323	401	*	8.05949	7.90219	8.26732	-1.49259	0.0958877	0.99991
chr16	84735372	84735772	401	*	8.46702	8.23681	8.75537	-1.64612	0.095892	0.99991
chr9	35211244	35211644	401	*	8.11767	7.95276	8.33431	-1.50903	0.0959074	0.99991
chr8	71487851	71488251	401	*	7.56028	7.42508	7.74194	-1.44409	0.095911	0.99991
chr11	80218740	80219140	401	*	6.08165	5.92225	6.29193	-1.49535	0.095913	0.99991
chr9	94581764	94582164	401	*	5.7073	6.30861	3.55113	1.62334	0.0959229	0.99991
chr17	12880157	12880557	401	*	5.393	6.00377	3.13727	1.7301	0.0959847	0.99991
chr1	73937307	73937707	401	*	8.25055	8.06598	8.48951	-1.55105	0.0960118	0.99991
chr12	71398810	71399210	401	*	5.49057	6.09839	3.26671	1.696	0.0960514	0.99991
chr9	118589845	118590245	401	*	7.30757	7.90844	5.15592	1.62243	0.0960638	0.99991
chr1	156779869	156780269	401	*	7.24807	7.10383	7.44053	-1.46373	0.0961485	0.99991
chr5	116024019	116024419	401	*	7.89895	7.75711	8.08857	-1.45886	0.0961963	0.99991
chr10	34019878	34020278	401	*	7.37398	7.23454	7.56072	-1.4533	0.0962345	0.99991
chr18	61627728	61628128	401	*	7.51013	7.37484	7.69189	-1.44426	0.0962588	0.99991
chr16	30070563	30070963	401	*	7.59172	7.45779	7.77186	-1.44133	0.0962895	0.99991
chr16	92696789	92697189	401	*	6.2821	6.88225	4.13771	1.61247	0.0964054	0.99991
chr7	5019936	5020336	401	*	7.50454	7.36938	7.68614	-1.44397	0.0964135	0.99991
chr3	95739208	95739608	401	*	6.17279	6.77272	4.03054	1.60975	0.0964566	0.99991
chr18	36560550	36560950	401	*	8.23557	8.05406	8.4711	-1.54456	0.0964771	0.99991
chr19	47561396	47561796	401	*	8.04159	7.88761	8.24554	-1.48538	0.096498	0.99991
chr17	29341738	29342138	401	*	8.2188	8.04067	8.4505	-1.53734	0.0965207	0.99991
chr5	133488140	133488540	401	*	7.5016	7.36669	7.6829	-1.44342	0.096588	0.99991
chr4	139214299	139214699	401	*	8.04466	7.89069	8.24861	-1.48539	0.0967247	0.99991
chr10	8822982	8823382	401	*	5.30792	5.92208	3.0146	1.76995	0.0968101	0.99991
chr7	104287714	104288114	401	*	1.84569	0	3.16762	-6.95446	0.0968355	0.99991
chr7	143058702	143059102	401	*	7.37054	7.23179	7.55646	-1.45179	0.096855	0.99991
chr13	29855287	29855687	401	*	7.17228	7.02571	7.3675	-1.46875	0.096914	0.99991
chrX	38473467	38473867	401	*	7.20378	7.05851	7.39746	-1.46594	0.0969546	0.99991
chr2	73386693	73387093	401	*	6.80368	6.6418	7.01681	-1.50162	0.096963	0.99991
chr11	107335501	107335901	401	*	8.56036	8.30975	8.86976	-1.68759	0.096973	0.99991
chr16	43323390	43323790	401	*	5.06475	5.69679	2.55325	2.00211	0.0970391	0.99991
chr3	57777392	57777792	401	*	6.12127	6.72041	3.98696	1.60097	0.0970657	0.99991
chr11	29693094	29693494	401	*	7.64007	7.50807	7.81787	-1.43709	0.0971164	0.99991
chr8	48755009	48755409	401	*	6.03773	6.63671	3.90505	1.59893	0.0971716	0.99991
chr10	117023997	117024397	401	*	6.06365	6.66298	3.9275	1.60275	0.0971935	0.99991
chr9	107554732	107555132	401	*	8.41742	8.20228	8.6898	-1.61508	0.0972624	0.99991
chr8	84197975	84198375	401	*	7.66597	7.53475	7.84282	-1.43537	0.0976074	0.99991
chr11	114668730	114669130	401	*	6.80386	6.64277	7.01608	-1.49991	0.0976894	0.99991
chr16	38088932	38089332	401	*	6.81716	6.65694	7.02839	-1.49807	0.0977052	0.99991
chr3	122924492	122924892	401	*	6.95261	6.79734	7.15808	-1.48751	0.0977174	0.99991
chr7	27232542	27232942	401	*	5.72034	5.57403	5.91525	-1.46633	0.0977363	0.99991
chr7	128238023	128238423	401	*	8.19966	8.02694	8.42525	-1.52583	0.097768	0.99991
chr1	55080021	55080421	401	*	7.5785	7.44725	7.75538	-1.43539	0.0978139	0.99991
chr18	68219568	68219968	401	*	5.45102	6.0597	3.21794	1.70575	0.097844	0.99991
chr7	25718737	25719137	401	*	7.85791	7.72203	8.04039	-1.44576	0.0979213	0.99991
chr13	4656319	4656719	401	*	7.66084	7.53048	7.83664	-1.43347	0.0979362	0.99991
chr7	68085279	68085679	401	*	5.64015	6.24125	3.4861	1.62082	0.0979724	0.99991
chr19	47559719	47560119	401	*	7.68082	7.55067	7.85638	-1.43302	0.0981504	0.99991
chr9	107297286	107297686	401	*	8.87071	8.53358	9.26311	-1.85716	0.0981616	0.99991
chr4	86857097	86857497	401	*	7.48984	7.35828	7.6671	-1.43602	0.0982205	0.99991
chr5	139383199	139383599	401	*	8.63168	8.36644	8.95581	-1.71697	0.0982842	0.99991
chr3	123296860	123297260	401	*	5.70037	6.30165	3.54452	1.62293	0.0984111	0.99991
chr17	29422996	29423396	401	*	7.78651	7.65475	7.96402	-1.43663	0.0984429	0.99991
chr6	117916932	117917332	401	*	8.24907	8.07007	8.48178	-1.53924	0.0984531	0.99991
chr2	146265356	146265756	401	*	5.54503	6.15008	3.35044	1.66444	0.098707	0.99991
chr1	90967217	90967617	401	*	5.99957	6.59805	3.87179	1.59337	0.0987083	0.99991
chr14	122105088	122105488	401	*	7.75015	7.61995	7.92576	-1.43316	0.0987128	0.99991
chr11	111086961	111087361	401	*	8.25958	8.07934	8.49366	-1.54185	0.0987738	0.99991
chr11	11809025	11809425	401	*	6.95656	6.80414	7.15869	-1.48132	0.0987925	0.99991
chr17	32787928	32788328	401	*	7.83215	7.69946	8.01077	-1.4387	0.0988966	0.99991
chr5	124438543	124438943	401	*	6.09024	5.93641	6.29402	-1.4833	0.0988998	0.99991
chr15	102279443	102279843	401	*	7.24601	7.10662	7.43269	-1.4531	0.0989746	0.99991
chr7	101108711	101109111	401	*	7.37294	7.23902	7.55305	-1.44116	0.0990535	0.99991
chr17	32947004	32947404	401	*	7.1391	6.9955	7.3308	-1.46225	0.0993645	0.99991
chr18	46597722	46598122	401	*	8.24785	8.07099	8.47812	-1.53466	0.0994017	0.99991
chr10	18384428	18384828	401	*	5.22964	5.84915	2.8746	1.83621	0.0994297	0.99991
chr12	70825551	70825951	401	*	8.56975	8.32369	8.87451	-1.67841	0.0994818	0.99991
chr15	103503048	103503448	401	*	4.93634	5.58468	2.1892	2.24858	0.0995562	0.99991
chr8	70522714	70523114	401	*	8.25021	8.07333	8.48051	-1.5347	0.0995686	0.99991
chrUn_JH584304	97985	98385	401	*	6.08734	5.93422	6.29027	-1.4817	0.0995878	0.99991
chr9	56506592	56506992	401	*	8.23404	8.0604	8.46067	-1.52779	0.0996313	0.99991
chr1	170885108	170885508	401	*	6.39952	6.24144	6.60825	-1.49296	0.0996555	0.99991
chr13	93989599	93989999	401	*	6.764	7.36434	4.61763	1.61574	0.0998349	0.99991
chr1	131245250	131245650	401	*	6.04718	6.64551	3.92091	1.59181	0.099925	0.99991
chr2	74382041	74382441	401	*	5.91795	5.7707	6.11398	-1.4687	0.0999799	0.99991
chr4	86310801	86311201	401	*	5.54296	6.14698	3.359	1.65294	0.100053	0.99991
chr8	26976606	26977006	401	*	7.84594	7.71504	8.0224	-1.43475	0.100117	0.99991
chr19	47519082	47519482	401	*	6.96863	6.81843	7.16814	-1.47649	0.100143	0.99991
chr5	142424646	142425046	401	*	7.4831	7.35484	7.65635	-1.42872	0.100149	0.99991
chr4	135353561	135353961	401	*	7.50236	7.37408	7.67563	-1.42876	0.100161	0.99991
chr5	110497056	110497456	401	*	5.64264	6.24402	3.48579	1.62393	0.100252	0.99991
chr1	181257112	181257512	401	*	8.47404	8.25439	8.75125	-1.62444	0.100393	0.99991
chr1	178522761	178523161	401	*	5.56044	6.1627	3.39467	1.63313	0.100487	0.99991
chr11	117730115	117730515	401	*	5.37601	5.9873	3.11462	1.73588	0.100491	0.99991
chr17	30147573	30147973	401	*	7.49178	7.36455	7.66377	-1.42644	0.100527	0.99991
chr10	80151577	80151977	401	*	8.41674	8.21078	8.67925	-1.59604	0.100626	0.99991
chr13	111936564	111936964	401	*	8.40632	8.20233	8.66669	-1.59192	0.100709	0.99991
chr12	21373377	21373777	401	*	7.15361	7.01307	7.34167	-1.45555	0.100724	0.99991
chr14	46144380	46144780	401	*	5.31538	5.92679	3.05263	1.7374	0.10091	0.99991
chr10	85916615	85917015	401	*	7.52412	7.39786	7.69493	-1.4243	0.100923	0.99991
chr7	63939244	63939644	401	*	8.45834	8.2439	8.72998	-1.61366	0.101002	0.99991
chrX	73228260	73228660	401	*	7.40583	7.27611	7.58087	-1.43191	0.101031	0.99991
chr4	45819754	45820154	401	*	7.22433	7.08837	7.4069	-1.44555	0.101038	0.99991
chr14	18226021	18226421	401	*	5.71106	5.56972	5.90007	-1.45536	0.101054	0.99991
chr14	55575645	55576045	401	*	8.21381	8.04675	8.43292	-1.51369	0.101162	0.99991
chr11	101645853	101646253	401	*	7.11516	6.97233	7.30596	-1.46055	0.101195	0.99991
chr5	122693702	122694102	401	*	7.04859	7.64812	4.91041	1.6073	0.101274	0.99991
chr13	97190400	97190800	401	*	7.26227	7.8612	5.13007	1.60105	0.101352	0.99991
chr2	120850047	120850447	401	*	7.35804	7.22787	7.53362	-1.43287	0.101385	0.99991
chr14	32093376	32093776	401	*	5.54285	5.40456	5.72822	-1.44838	0.101469	0.99991
chr11	69990520	69990920	401	*	7.90567	7.7741	8.08293	-1.43625	0.1015	0.99991
chr6	94302987	94303387	401	*	5.52967	6.13157	3.36763	1.62905	0.101563	0.99991
chr14	20765939	20766339	401	*	7.32242	7.92036	5.20009	1.59028	0.101587	0.99991
chr3	37420263	37420663	401	*	8.34896	8.15968	8.59317	-1.56104	0.101643	0.99991
chr2	36048963	36049363	401	*	8.23584	8.06651	8.45756	-1.51857	0.101713	0.99991
chr13	23555425	23555825	401	*	6.99088	6.84549	7.1847	-1.46603	0.10177	0.99991
chr7	16019737	16020137	401	*	7.9431	7.80972	8.12255	-1.44027	0.101973	0.99991
chr15	38525076	38525476	401	*	6.0678	6.66496	3.95307	1.57927	0.102001	0.99991
chr4	129741957	129742357	401	*	7.92458	7.79257	8.10239	-1.43726	0.102007	0.99991
chr17	26621411	26621811	401	*	6.17414	6.77153	4.0572	1.58201	0.102015	0.99991
chr14	46067482	46067882	401	*	5.36556	5.97485	3.12593	1.71237	0.102053	0.99991
chrX	48256847	48257247	401	*	7.0899	6.9492	7.27815	-1.45585	0.102071	0.99991
chr3	142758226	142758626	401	*	7.3014	7.89943	5.17823	1.59118	0.102092	0.99991
chr17	87335470	87335870	401	*	6.54232	6.38793	6.74674	-1.48514	0.102094	0.99991
chr15	102016419	102016819	401	*	5.59118	6.19378	3.42195	1.63695	0.102176	0.99991
chr3	31095071	31095471	401	*	8.4205	8.21788	8.67937	-1.58906	0.102231	0.99991
chr7	25238031	25238431	401	*	8.15561	7.99951	8.36204	-1.49003	0.102255	0.99991
chr17	29929053	29929453	401	*	5.61909	6.21955	3.47147	1.61358	0.102365	0.99991
chr13	42906167	42906567	401	*	5.4272	6.03268	3.22811	1.66879	0.102422	0.99991
chr13	117707809	117708209	401	*	7.0746	6.93449	7.26215	-1.45456	0.102455	0.99991
chr13	74891251	74891651	401	*	5.86549	6.46235	3.75383	1.57528	0.102585	0.99991
chr15	32244282	32244682	401	*	5.52879	6.13144	3.35901	1.63741	0.102612	0.99991
chr9	89210939	89211339	401	*	5.03894	4.79474	5.3418	-1.66915	0.10268	0.99991
chr11	69981265	69981665	401	*	8.35358	8.1653	8.59667	-1.55893	0.102782	0.99991
chr16	23981459	23981859	401	*	8.04755	7.906	8.23683	-1.45831	0.102802	0.99991
chr17	31703463	31703863	401	*	8.07773	7.93294	8.27085	-1.46539	0.10287	0.99991
chr8	84789222	84789622	401	*	7.773	7.6501	7.9397	-1.41696	0.102893	0.99991
chr3	105717537	105717937	401	*	6.7031	6.54999	6.90604	-1.48256	0.102979	0.99991
chr1	180813109	180813509	401	*	8.13282	7.98116	8.33405	-1.48039	0.102989	0.99991
chr4	15945102	15945502	401	*	8.03345	7.89385	8.22037	-1.45399	0.103003	0.99991
chr7	27232979	27233379	401	*	5.72475	5.58828	5.90795	-1.4448	0.103061	0.99991
chr15	43675289	43675689	401	*	5.17253	5.79533	2.77815	1.8775	0.103061	0.99991
chr11	75679333	75679733	401	*	8.72158	8.44537	9.05657	-1.73882	0.103101	0.99991
chr10	85829343	85829743	401	*	5.13277	5.75533	2.74127	1.87443	0.103183	0.99991
chr14	11785761	11786161	401	*	6.31747	6.91465	4.20265	1.5801	0.103265	0.99991
chr9	21798467	21798867	401	*	7.58516	7.46453	7.74907	-1.41181	0.103315	0.99991
chr14	55591181	55591581	401	*	8.90294	8.57228	9.28947	-1.84483	0.103342	0.99991
chrX	13280772	13281172	401	*	7.8923	7.76536	8.06395	-1.42601	0.103454	0.99991
chr11	97659821	97660221	401	*	8.14456	7.99252	8.34623	-1.48121	0.10347	0.99991
chr3	53636041	53636441	401	*	8.14333	7.99217	8.34398	-1.47931	0.103779	0.99991
chr9	120027378	120027778	401	*	8.03881	7.90072	8.22394	-1.45069	0.103884	0.99991
chr5	111330716	111331116	401	*	7.38077	7.25624	7.54947	-1.42037	0.103892	0.99991
chrX	71185987	71186387	401	*	6.29253	6.14456	6.48941	-1.47087	0.103922	0.99991
chr11	72349410	72349810	401	*	4.83692	5.48403	2.10921	2.22718	0.103969	0.99991
chr2	102745333	102745733	401	*	5.69181	5.55738	5.87255	-1.44022	0.103999	0.99991
chr5	52741636	52742036	401	*	5.9149	6.51108	3.80981	1.56818	0.10405	0.99991
chr19	61226759	61227159	401	*	6.36062	6.95778	4.246	1.57998	0.104099	0.99991
chr13	109590349	109590749	401	*	5.13126	5.75369	2.74131	1.87276	0.104103	0.99991
chr10	88510452	88510852	401	*	8.10122	7.95632	8.29446	-1.46563	0.104108	0.99991
chr11	46341519	46341919	401	*	5.80399	6.39991	3.70139	1.56521	0.104185	0.99991
chr3	52299241	52299641	401	*	5.15449	5.77751	2.75753	1.88069	0.104222	0.99991
chr2	26444842	26445242	401	*	8.3628	8.1763	8.6039	-1.55515	0.104291	0.99991
chr11	103267823	103268223	401	*	6.96972	6.82802	7.15917	-1.45795	0.104463	0.99991
chr11	45980383	45980783	401	*	6.08126	6.67722	3.97832	1.56637	0.104613	0.99991
chr9	85381193	85381593	401	*	5.64016	5.50757	5.81866	-1.43603	0.104627	0.99991
chr13	12096093	12096493	401	*	8.48189	8.27069	8.75006	-1.60695	0.104723	0.99991
chr10	119081395	119081795	401	*	6.59262	7.19031	4.47273	1.58632	0.104748	0.99991
chr1	41133515	41133915	401	*	6.1613	6.75738	4.0572	1.56788	0.104905	0.99991
chr16	63833526	63833926	401	*	5.11193	4.89833	5.38266	-1.60697	0.105028	0.99991
chr2	14951992	14952392	401	*	5.97011	6.56559	3.87181	1.56097	0.105039	0.99991
chr9	21184288	21184688	401	*	8.27173	8.10377	8.49188	-1.51565	0.105067	0.99991
chr7	74510213	74510613	401	*	7.3949	7.27261	7.56085	-1.4154	0.10507	0.99991
chr7	144470314	144470714	401	*	7.2389	7.11096	7.41177	-1.42786	0.10513	0.99991
chr14	54253469	54253869	401	*	7.38362	7.26148	7.54939	-1.41506	0.105139	0.99991
chr15	41910289	41910689	401	*	5.60693	6.20546	3.4788	1.59228	0.105168	0.99991
chr11	48837323	48837723	401	*	8.22017	8.06068	8.43055	-1.4974	0.105174	0.99991
chr9	119479672	119480072	401	*	8.09624	7.95381	8.28655	-1.46023	0.105174	0.99991
chr9	121358141	121358541	401	*	8.54975	8.3242	8.83319	-1.63658	0.105185	0.99991
chr2	121448527	121448927	401	*	8.14908	8.00045	8.34674	-1.47379	0.105228	0.99991
chr17	65950747	65951147	401	*	8.21583	8.05749	8.42488	-1.49491	0.105336	0.99991
chr11	69913947	69914347	401	*	7.78035	7.66193	7.94153	-1.40698	0.105359	0.99991
chr1	134302698	134303098	401	*	7.70268	7.58617	7.86151	-1.40269	0.105477	0.99991
chr5	137502124	137502524	401	*	7.49932	7.38121	7.66012	-1.40613	0.105495	0.99991
chr15	77186239	77186639	401	*	7.62229	8.21547	5.54622	1.53968	0.105544	0.99991
chr10	26772487	26772887	401	*	7.73695	7.62005	7.89625	-1.40355	0.105635	0.99991
chr2	72980510	72980910	401	*	8.33009	8.1526	8.56107	-1.53602	0.105687	0.99991
chr11	54423190	54423590	401	*	5.85412	6.44933	3.75842	1.55776	0.105701	0.99991
chr8	83997450	83997850	401	*	6.6579	6.51039	6.85424	-1.47033	0.105769	0.99991
chr5	33629225	33629625	401	*	7.67842	7.5626	7.83639	-1.40112	0.105829	0.99991
chr17	24736612	24737012	401	*	6.95743	6.81791	7.14428	-1.45315	0.10601	0.99991
chr16	30069837	30070237	401	*	8.14387	7.99741	8.33897	-1.46907	0.106073	0.99991
chr4	131873056	131873456	401	*	6.89863	6.75796	7.08685	-1.45563	0.106096	0.99991
chr6	90736470	90736870	401	*	7.56207	7.44628	7.71999	-1.40098	0.106113	0.99991
chr6	146501711	146502111	401	*	7.41014	7.29093	7.57231	-1.40855	0.106216	0.99991
chr4	43524056	43524456	401	*	6.01926	6.61441	3.92422	1.5575	0.106285	0.99991
chrX	56597606	56598006	401	*	6.78227	6.63824	6.9745	-1.46289	0.106299	0.99991
chr1	13660123	13660523	401	*	8.0337	7.90069	8.21271	-1.4395	0.106339	0.99991
chr11	54787258	54787658	401	*	7.53798	7.42251	7.69551	-1.40025	0.106497	0.99991
chr19	8920356	8920756	401	*	7.49623	7.37964	7.65514	-1.40273	0.106599	0.99991
chr16	8919047	8919447	401	*	4.96938	5.60529	2.40557	2.05675	0.106679	0.99991
chr8	45529246	45529646	401	*	5.04499	5.6694	2.63099	1.89806	0.106686	0.99991
chr1	179731217	179731617	401	*	6.31731	6.17442	6.50818	-1.45983	0.106783	0.99991
chr11	54522899	54523299	401	*	8.26101	8.09852	8.47486	-1.50389	0.106811	0.99991
chr17	33909525	33909925	401	*	7.82235	7.70526	7.98189	-1.40402	0.106827	0.99991
chr10	80115067	80115467	401	*	7.90429	7.78313	8.06886	-1.41317	0.106848	0.99991
chr9	15279489	15279889	401	*	7.38466	7.26605	7.54609	-1.4072	0.106946	0.99991
chr4	133038903	133039303	401	*	7.90341	7.78243	8.06774	-1.41274	0.106978	0.99991
chr6	134035260	134035660	401	*	9.024	8.66571	9.43528	-1.89724	0.106984	0.99991
chr10	94035444	94035844	401	*	6.94187	6.80421	7.12649	-1.44907	0.106996	0.99991
chr10	84852470	84852870	401	*	6.97317	6.83547	7.15783	-1.44916	0.107027	0.99991
chr11	32946197	32946597	401	*	7.79342	7.67773	7.95121	-1.40086	0.107068	0.99991
chr2	68377312	68377712	401	*	7.49753	7.38231	7.65475	-1.39967	0.107085	0.99991
chr16	22429071	22429471	401	*	4.82798	5.47783	2.0569	2.27336	0.107088	0.99991
chr1	172632576	172632976	401	*	7.36698	7.24771	7.52922	-1.40866	0.107097	0.99991
chr13	32939574	32939974	401	*	5.62923	6.22736	3.50496	1.58806	0.107125	0.99991
chr1	134277240	134277640	401	*	6.12525	6.7201	4.03313	1.55463	0.107164	0.99991
chr18	80278335	80278735	401	*	6.17521	6.77027	4.08099	1.55706	0.107244	0.99991
chr18	24193574	24193974	401	*	7.63615	7.52291	7.7909	-1.39531	0.107253	0.99991
chr10	34282081	34282481	401	*	7.76893	7.65441	7.92529	-1.39826	0.1073	0.99991
chr10	94115778	94116178	401	*	6.15147	6.01305	6.337	-1.4498	0.10732	0.99991
chr11	67797760	67798160	401	*	7.31872	7.19838	7.48227	-1.411	0.107341	0.99991
chr2	173258120	173258520	401	*	6.29855	6.89378	4.20265	1.55926	0.107422	0.99991
chr3	65441837	65442237	401	*	7.7645	7.65038	7.92035	-1.39735	0.107426	0.99991
chr2	154657073	154657473	401	*	8.3507	8.17359	8.58126	-1.53523	0.10744	0.99991
chr18	6471801	6472201	401	*	6.34493	6.94003	4.25036	1.55796	0.107579	0.99991
chr16	91865925	91866325	401	*	7.41529	7.29855	7.5744	-1.40303	0.107595	0.99991
chr5	74291425	74291825	401	*	5.92936	6.5238	3.84121	1.54967	0.107647	0.99991
chr11	101086815	101087215	401	*	7.22769	7.10369	7.39574	-1.41909	0.107674	0.99991
chr17	12991830	12992230	401	*	8.50894	8.2996	8.77509	-1.60308	0.107763	0.99991
chr7	82866393	82866793	401	*	7.63733	7.52501	7.79094	-1.39324	0.107774	0.99991
chr5	9626888	9627288	401	*	5.69437	6.29058	3.589	1.56774	0.107776	0.99991
chr8	85730864	85731264	401	*	6.99129	7.58789	4.88211	1.57535	0.107777	0.99991
chr9	63666522	63666922	401	*	7.09155	6.96181	7.26661	-1.43173	0.10791	0.99991
chr15	38524475	38524875	401	*	6.04314	6.63713	3.95921	1.54543	0.107973	0.99991
chr8	69395221	69395621	401	*	6.97459	6.84058	7.1548	-1.44105	0.107997	0.99991
chr10	66852983	66853383	401	*	5.15144	5.7641	2.87489	1.75104	0.108057	0.99991
chr4	88757238	88757638	401	*	6.30777	6.16722	6.49585	-1.4547	0.10806	0.99991
chr14	31435708	31436108	401	*	7.15063	7.02497	7.3207	-1.42271	0.108113	0.99991
chr15	57957542	57957942	401	*	7.45225	7.33769	7.60865	-1.39816	0.108131	0.99991
chr4	125085083	125085483	401	*	7.00936	6.87594	7.18888	-1.43979	0.108132	0.99991
chr17	35970080	35970480	401	*	8.59114	8.3633	8.877	-1.64131	0.10814	0.99991
chr4	120567826	120568226	401	*	7.93225	7.81144	8.09639	-1.4124	0.108146	0.99991
chr2	4917728	4918128	401	*	5.57739	5.45188	5.7473	-1.42031	0.108147	0.99991
chr13	12293368	12293768	401	*	7.24168	7.83732	5.14185	1.56543	0.108235	0.99991
chr9	119496936	119497336	401	*	7.29751	7.17703	7.46124	-1.4113	0.108246	0.99991
chr5	63817377	63817777	401	*	5.02529	5.65432	2.55303	1.95998	0.10829	0.99991
chr5	115652622	115653022	401	*	6.88132	6.74343	7.06621	-1.4495	0.108312	0.99991
chr2	166713269	166713669	401	*	5.46896	6.07197	3.29553	1.64087	0.108331	0.99991
chr2	51934715	51935115	401	*	5.7205	6.31561	3.62586	1.55609	0.108367	0.99991
chr17	56186109	56186509	401	*	6.32861	6.18862	6.51602	-1.4535	0.108438	0.99991
chr14	73631824	73632224	401	*	8.83704	8.54209	9.1902	-1.77576	0.108459	0.99991
chr11	98509842	98510242	401	*	5.57129	6.17115	3.42979	1.60667	0.10854	0.99991
chr14	51914104	51914504	401	*	8.53913	8.32423	8.81126	-1.61463	0.108558	0.99991
chr7	41393438	41393838	401	*	7.49303	7.37999	7.64755	-1.39479	0.108593	0.99991
chr19	53898273	53898673	401	*	5.92267	5.79274	6.09796	-1.43075	0.108739	0.99991
chr5	66324118	66324518	401	*	7.36097	7.24351	7.52098	-1.40461	0.108819	0.99991
chrX	12761943	12762343	401	*	7.34877	7.23154	7.50847	-1.40406	0.108834	0.99991
chr11	101732665	101733065	401	*	7.0565	7.65262	4.952	1.5703	0.108929	0.99991
chr17	27820027	27820427	401	*	8.24782	8.09248	8.45337	-1.48843	0.10901	0.99991
chr7	16098695	16099095	401	*	8.82364	8.53447	9.17123	-1.76441	0.109022	0.99991
chr12	3887314	3887714	401	*	5.49024	5.36286	5.66243	-1.42421	0.10913	0.99991
chr2	20884432	20884832	401	*	5.32008	5.928	3.09512	1.69639	0.109134	0.99991
chr13	45493554	45493954	401	*	6.9208	6.78696	7.10081	-1.44063	0.109176	0.99991
chr11	90034863	90035263	401	*	5.55281	5.42824	5.72157	-1.41812	0.109313	0.99991
chr3	104692330	104692730	401	*	4.78517	5.43423	2.02672	2.25895	0.109326	0.99991
chr4	140701451	140701851	401	*	6.45097	6.31153	6.63771	-1.45246	0.109346	0.99991
chr6	89239212	89239612	401	*	7.09407	6.96724	7.26558	-1.42528	0.109348	0.99991
chr2	173306796	173307196	401	*	5.24978	5.86273	2.96986	1.7552	0.109358	0.99991
chr7	5020466	5020866	401	*	7.8223	7.70988	7.97604	-1.39356	0.109372	0.99991
chr8	13349834	13350234	401	*	6.30293	6.16536	6.48743	-1.44814	0.109389	0.99991
chr15	39172685	39173085	401	*	5.34461	5.94984	3.14809	1.66569	0.109393	0.99991
chr12	99457484	99457884	401	*	5.65494	6.25167	3.54454	1.57301	0.10941	0.99991
chr14	60251578	60251978	401	*	7.55257	7.44263	7.70321	-1.38785	0.10943	0.99991
chr14	11047320	11047720	401	*	4.01257	2.92942	4.85415	-3.02542	0.109486	0.99991
chr14	75170727	75171127	401	*	5.28982	5.90004	3.04009	1.72302	0.109492	0.99991
chr1	52119406	52119806	401	*	7.55482	7.44478	7.70557	-1.38806	0.109566	0.99991
chr13	45692649	45693049	401	*	5.83582	6.42961	3.75383	1.54261	0.109576	0.99991
chr18	88971713	88972113	401	*	5.98247	6.57542	3.90848	1.53435	0.109649	0.99991
chr7	15945750	15946150	401	*	8.49141	8.29021	8.74874	-1.58613	0.10967	0.99991
chr13	55445380	55445780	401	*	7.39517	7.2812	7.55085	-1.39681	0.109703	0.99991
chr7	30573336	30573736	401	*	5.71756	6.31415	3.60839	1.57187	0.109768	0.99991
chr1	151092476	151092876	401	*	6.19007	6.784	4.10668	1.5452	0.109785	0.99991
chr7	28380463	28380863	401	*	8.94176	8.61848	9.32151	-1.83069	0.109788	0.99991
chr6	92849956	92850356	401	*	7.41781	7.30517	7.57181	-1.39382	0.10981	0.99991
chr4	114999474	114999874	401	*	7.28229	7.16489	7.44221	-1.40442	0.109845	0.99991
chr11	88968157	88968557	401	*	5.45472	5.31961	5.63627	-1.44095	0.109891	0.99991
chr6	148211688	148212088	401	*	8.05322	7.92502	8.22641	-1.42888	0.109915	0.99991
chr4	133043297	133043697	401	*	8.03027	7.90467	8.20029	-1.4231	0.109923	0.99991
chr12	70719596	70719996	401	*	5.8914	6.48472	3.81397	1.53777	0.109982	0.99991
chr7	99217941	99218341	401	*	7.1267	7.00208	7.29552	-1.4204	0.11004	0.99991
chr9	41950822	41951222	401	*	6.84282	6.7079	7.02415	-1.44296	0.11007	0.99991
chr13	17695031	17695431	401	*	7.77687	7.66723	7.92713	-1.38729	0.11016	0.99991
chr7	28379534	28379934	401	*	8.88703	8.58257	9.24923	-1.79432	0.11019	0.99991
chr2	158066223	158066623	401	*	6.98469	7.58051	4.88312	1.56695	0.110197	0.99991
chr19	29250955	29251355	401	*	8.35732	8.18492	8.58252	-1.52516	0.110212	0.99991
chr4	135312372	135312772	401	*	8.13288	7.99615	8.31638	-1.44774	0.110312	0.99991
chr11	120549929	120550329	401	*	7.75161	7.64285	7.90077	-1.3853	0.110324	0.99991
chr15	93656974	93657374	401	*	6.05972	6.65284	3.98413	1.53629	0.110326	0.99991
chr14	58801929	58802329	401	*	8.42015	8.23612	8.65851	-1.54997	0.110415	0.99991
chr5	92694719	92695119	401	*	5.46789	6.06813	3.32257	1.61047	0.110553	0.99991
chr16	91847118	91847518	401	*	8.30297	8.14108	8.51612	-1.5026	0.11057	0.99991
chr13	45494272	45494672	401	*	7.28835	7.17216	7.44679	-1.40172	0.110628	0.99991
chr15	4069125	4069525	401	*	5.97459	6.56743	3.90166	1.5331	0.110636	0.99991
chr9	3013130	3013530	401	*	5.45558	5.3161	5.64238	-1.45051	0.110715	0.99991
chr4	134767531	134767931	401	*	8.35042	8.18031	8.57303	-1.52028	0.110728	0.99991
chr2	77795954	77796354	401	*	6.39859	6.99241	4.31639	1.54451	0.110741	0.99991
chr3	126768847	126769247	401	*	6.03237	6.62492	3.96223	1.53026	0.110805	0.99991
chr1	74118182	74118582	401	*	6.88097	7.47675	4.77976	1.56635	0.110815	0.99991
chr2	167384111	167384511	401	*	6.67748	7.27249	4.5837	1.55783	0.110817	0.99991
chr12	98721572	98721972	401	*	5.69131	5.56973	5.85639	-1.41177	0.110839	0.99991
chr12	85436515	85436915	401	*	8.03447	7.91021	8.20284	-1.42011	0.110864	0.99991
chr1	34312705	34313105	401	*	5.88786	6.4808	3.81397	1.53387	0.110899	0.99991
chr16	91452861	91453261	401	*	5.64679	6.242	3.55107	1.55693	0.110909	0.99991
chr11	3451931	3452331	401	*	8.36032	8.18916	8.58412	-1.52253	0.110934	0.99991
chr11	30953772	30954172	401	*	6.21045	6.80368	4.13385	1.53783	0.110937	0.99991
chr18	10182415	10182815	401	*	7.13815	7.01678	7.30296	-1.41316	0.111	0.99991
chrX	162267316	162267716	401	*	4.78654	5.43568	2.02681	2.26032	0.111177	0.99991
chrX	169986387	169986787	401	*	4.84368	4.53307	5.21167	-1.79924	0.111258	0.99991
chr7	112244101	112244501	401	*	6.60173	7.19646	4.51069	1.55463	0.111261	0.99991
chr13	99352921	99353321	401	*	5.64773	6.24304	3.55105	1.55799	0.111286	0.99991
chr17	24720068	24720468	401	*	7.00062	6.87192	7.1744	-1.42933	0.111311	0.99991
chrX	11839873	11840273	401	*	6.63763	6.50131	6.82064	-1.44582	0.111375	0.99991
chr1	12992104	12992504	401	*	8.2978	8.13951	8.50677	-1.49482	0.111406	0.99991
chr8	71579317	71579717	401	*	7.79416	7.68627	7.94222	-1.38334	0.111522	0.99991
chr11	79962585	79962985	401	*	6.11829	5.98938	6.29234	-1.42883	0.111549	0.99991
chr9	88241213	88241613	401	*	7.71108	7.60519	7.85661	-1.37878	0.111586	0.99991
chr1	44102047	44102447	401	*	7.2278	7.11056	7.38752	-1.40401	0.111595	0.99991
chr10	20312449	20312849	401	*	8.81148	8.53317	9.14852	-1.74299	0.111618	0.99991
chr4	44233397	44233797	401	*	6.55133	6.41436	6.7351	-1.44712	0.111744	0.99991
chr10	43491148	43491548	401	*	6.81067	6.6771	6.99035	-1.43992	0.111748	0.99991
chr9	50726436	50726836	401	*	7.3611	7.24948	7.51384	-1.3915	0.111774	0.99991
chr16	91805044	91805444	401	*	6.92188	6.79221	7.09686	-1.43143	0.111935	0.99991
chr14	120832024	120832424	401	*	7.25262	7.13763	7.40956	-1.39901	0.112008	0.99991
chr4	151096551	151096951	401	*	8.51664	8.31554	8.77386	-1.58592	0.112098	0.99991
chr9	119497864	119498264	401	*	8.04975	7.92626	8.21717	-1.4184	0.11211	0.99991
chr8	120972889	120973289	401	*	4.89003	5.52855	2.28972	2.09389	0.112148	0.99991
chrX	152015779	152016179	401	*	6.95266	6.82506	7.12512	-1.42688	0.112186	0.99991
chr1	155040813	155041213	401	*	6.85818	7.45322	4.76423	1.55832	0.112289	0.99991
chr11	103267018	103267418	401	*	7.84184	7.73375	7.99015	-1.38382	0.112315	0.99991
chr7	68152951	68153351	401	*	7.02981	7.62452	4.93894	1.55524	0.11233	0.99991
chr2	178841282	178841682	401	*	6.75707	6.62395	6.93622	-1.43889	0.112337	0.99991
chr1	180768248	180768648	401	*	6.30721	6.17527	6.48492	-1.43576	0.112366	0.99991
chr15	86721733	86722133	401	*	5.56878	6.16569	3.45654	1.5745	0.112372	0.99991
chr16	18411393	18411793	401	*	7.91311	7.80136	8.06601	-1.39209	0.112411	0.99991
chr3	90231607	90232007	401	*	7.52578	7.42043	7.67064	-1.37747	0.112484	0.99991
chr19	5567601	5568001	401	*	7.10711	6.98641	7.27111	-1.41165	0.112508	0.99991
chr9	63108819	63109219	401	*	7.37075	7.26115	7.52096	-1.38697	0.112754	0.99991
chr11	78803195	78803595	401	*	6.27303	6.86596	4.19927	1.53481	0.112766	0.99991
chrX	159254863	159255263	401	*	6.30091	6.16954	6.47795	-1.43449	0.112801	0.99991
chr19	7044533	7044933	401	*	8.10729	7.97848	8.2812	-1.43022	0.112821	0.99991
chr19	46056544	46056944	401	*	8.31821	8.15862	8.52871	-1.49765	0.11286	0.99991
chr14	124801652	124802052	401	*	5.52631	5.39768	5.70001	-1.42683	0.112877	0.99991
chr10	18545674	18546074	401	*	5.16647	5.78178	2.86009	1.78319	0.112885	0.99991
chr18	69344018	69344418	401	*	7.5894	7.48597	7.73183	-1.37316	0.112958	0.99991
chr5	31933897	31934297	401	*	7.2688	7.15581	7.42325	-1.39452	0.112998	0.99991
chr12	15766181	15766581	401	*	5.10423	5.72439	2.74153	1.84333	0.113096	0.99991
chr19	8942069	8942469	401	*	7.43442	7.32821	7.58037	-1.37937	0.113108	0.99991
chr4	28815069	28815469	401	*	6.84892	6.71903	7.02415	-1.43184	0.113234	0.99991
chr4	133096676	133097076	401	*	5.68238	5.56411	5.84337	-1.40432	0.11327	0.99991
chr3	152396298	152396698	401	*	8.75682	8.49858	9.07394	-1.703	0.113308	0.99991
chr2	23040297	23040697	401	*	5.55768	6.15541	3.43734	1.58354	0.113375	0.99991
chr7	128461320	128461720	401	*	8.42265	8.24443	8.65447	-1.53762	0.113411	0.99991
chr11	119390171	119390571	401	*	8.26877	8.11895	8.46782	-1.47642	0.113422	0.99991
chr1	74506095	74506495	401	*	7.56704	7.46392	7.70908	-1.37244	0.1136	0.99991
chrX	68494649	68495049	401	*	4.93029	5.56333	2.40555	2.01493	0.113624	0.99991
chr10	117987450	117987850	401	*	7.68152	7.57951	7.82217	-1.37001	0.113639	0.99991
chr18	5022489	5022889	401	*	7.40463	7.99647	5.34123	1.52547	0.113655	0.99991
chr5	8117242	8117642	401	*	6.01995	6.61119	3.96223	1.51654	0.1138	0.99991
chr7	29908384	29908784	401	*	8.02249	7.90466	8.18294	-1.40577	0.11381	0.99991
chr5	134630049	134630449	401	*	5.08227	5.70653	2.67014	1.89601	0.11382	0.99991
chr11	102016275	102016675	401	*	7.61183	7.51002	7.75221	-1.36951	0.113922	0.99991
chr11	77385768	77386168	401	*	7.23695	7.12493	7.39018	-1.39232	0.113951	0.99991
chr10	80603145	80603545	401	*	7.30227	7.19234	7.45289	-1.38767	0.113975	0.99991
chr2	33188676	33189076	401	*	6.1709	6.76282	4.10667	1.52406	0.114003	0.99991
chr11	106920372	106920772	401	*	7.95885	7.84694	8.11196	-1.39248	0.114019	0.99991
chr17	81788456	81788856	401	*	5.78587	6.37844	3.71544	1.52965	0.114133	0.99991
chr15	62098749	62099149	401	*	7.11692	6.99971	7.27661	-1.40387	0.114177	0.99991
chr8	107048124	107048524	401	*	7.98544	7.87186	8.14062	-1.39623	0.114244	0.99991
chr4	33189129	33189529	401	*	7.96012	7.84868	8.11263	-1.39142	0.114269	0.99991
chr11	90687250	90687650	401	*	5.81414	6.40614	3.74918	1.52376	0.114316	0.99991
chr8	123102293	123102693	401	*	7.03009	6.9086	7.19506	-1.41335	0.114432	0.99991
chr7	46569070	46569470	401	*	5.78114	6.37374	3.71044	1.52989	0.114444	0.99991
chr5	142425388	142425788	401	*	7.88265	7.77638	8.02868	-1.37974	0.114496	0.99991
chr5	45449856	45450256	401	*	7.15035	7.03439	7.3085	-1.4011	0.114573	0.99991
chr6	90616273	90616673	401	*	8.45284	8.27227	8.68731	-1.54263	0.11465	0.99991
chr17	32017619	32018019	401	*	7.99416	7.88156	8.14811	-1.39402	0.114731	0.99991
chr14	45508178	45508578	401	*	7.34892	7.24255	7.49508	-1.37968	0.114846	0.99991
chr15	32244897	32245297	401	*	5.33048	5.93749	3.11531	1.68552	0.114848	0.99991
chr5	21330221	21330621	401	*	9.01898	8.68731	9.40642	-1.84678	0.114868	0.99991
chr5	53590220	53590620	401	*	8.38747	8.21963	8.60748	-1.51543	0.114904	0.99991
chr1	178673064	178673464	401	*	6.21862	6.80993	4.16025	1.5178	0.114983	0.99991
chr13	23716006	23716406	401	*	6.05653	5.93441	6.22228	-1.41363	0.114993	0.99991
chr9	74953044	74953444	401	*	8.63236	8.41081	8.91158	-1.62839	0.115014	0.99991
chr3	88502777	88503177	401	*	8.49599	8.30639	8.74053	-1.56174	0.115083	0.99991
chr12	76369026	76369426	401	*	7.61336	7.51358	7.75118	-1.36491	0.115129	0.99991
chr14	101511194	101511594	401	*	5.51569	6.11188	3.41051	1.56685	0.115132	0.99991
chr10	128923173	128923573	401	*	8.23606	8.09466	8.42514	-1.45803	0.115217	0.99991
chr17	10270552	10270952	401	*	6.16731	6.75817	4.11313	1.51305	0.115242	0.99991
chr16	38350796	38351196	401	*	7.8906	7.78532	8.03538	-1.3775	0.115351	0.99991
chr10	78184772	78185172	401	*	6.8207	6.69412	6.9919	-1.42448	0.115358	0.99991
chr11	69920872	69921272	401	*	8.79363	8.53081	9.11534	-1.71218	0.11536	0.99991
chr19	6060631	6061031	401	*	7.22631	7.1157	7.37778	-1.38914	0.115362	0.99991
chr3	40948957	40949357	401	*	7.04575	6.927	7.20734	-1.40725	0.115397	0.99991
chr11	51584186	51584586	401	*	8.12308	7.99755	8.293	-1.42297	0.115434	0.99991
chr6	54817272	54817672	401	*	7.857	7.75377	7.99919	-1.37285	0.115577	0.99991
chr1	187675152	187675552	401	*	5.92333	6.5143	3.8681	1.51341	0.115616	0.99991
chr4	8961079	8961479	401	*	5.72479	6.31719	3.65609	1.52759	0.11564	0.99991
chr19	5689355	5689755	401	*	7.46185	7.36011	7.60216	-1.36928	0.11569	0.99991
chr1	119196397	119196797	401	*	6.13615	6.72736	4.07863	1.51654	0.115762	0.99991
chr11	118401990	118402390	401	*	6.21857	6.09403	6.38728	-1.41924	0.115773	0.99991
chr14	55934391	55934791	401	*	5.0302	5.65965	2.55265	1.96569	0.115828	0.99991
chr11	43774078	43774478	401	*	5.89994	5.78303	6.05927	-1.40176	0.11583	0.99991
chr5	107167214	107167614	401	*	8.18947	8.05595	8.36909	-1.44068	0.115931	0.99991
chr10	99108047	99108447	401	*	6.18782	6.06455	6.35497	-1.41636	0.116126	0.99991
chr9	119093065	119093465	401	*	8.37348	8.21076	8.58758	-1.5044	0.116203	0.99991
chr3	137864540	137864940	401	*	6.69151	6.56374	6.86417	-1.42699	0.116297	0.99991
chr17	10755713	10756113	401	*	6.0868	6.67732	4.03571	1.50939	0.116314	0.99991
chr13	92484032	92484432	401	*	6.52074	6.39362	6.6926	-1.42536	0.116394	0.99991
chr17	84926672	84927072	401	*	6.35286	6.94413	4.29476	1.51783	0.116443	0.99991
chr5	74341198	74341598	401	*	4.70766	5.36506	1.80956	2.4032	0.116459	0.99991
chr5	74160291	74160691	401	*	6.18899	6.77953	4.13781	1.50979	0.11667	0.99991
chr6	128424637	128425037	401	*	8.22389	8.08722	8.40732	-1.44765	0.116723	0.99991
chrX	10834128	10834528	401	*	6.05071	5.93224	6.21196	-1.40551	0.116727	0.99991
chr16	24475678	24476078	401	*	6.16135	6.7518	4.11098	1.50881	0.116757	0.99991
chr4	98376747	98377147	401	*	5.08587	5.70309	2.75756	1.80642	0.116778	0.99991
chr7	101934021	101934421	401	*	6.64448	6.51789	6.8157	-1.42434	0.116863	0.99991
chr17	10725034	10725434	401	*	4.87472	5.51213	2.29008	2.07717	0.116887	0.99991
chr12	83169844	83170244	401	*	5.04189	5.66753	2.61261	1.91414	0.116901	0.99991
chr2	30442155	30442555	401	*	9.44083	8.9781	9.93815	-2.08778	0.116982	0.99991
chr17	35969442	35969842	401	*	7.61384	7.51732	7.74751	-1.35751	0.117038	0.99991
chr1	69106430	69106830	401	*	8.3994	8.23368	8.61696	-1.51087	0.117068	0.99991
chr18	56707813	56708213	401	*	6.93174	6.81197	7.0946	-1.40944	0.117144	0.99991
chr12	21227163	21227563	401	*	7.00222	6.88505	7.16185	-1.40368	0.1172	0.99991
chr2	34799972	34800372	401	*	6.86676	6.7455	7.03145	-1.41271	0.117459	0.99991
chr17	40934642	40935042	401	*	8.63697	8.42039	8.91089	-1.61812	0.117465	0.99991
chr3	105521548	105521948	401	*	8.09413	7.97578	8.25523	-1.40696	0.117484	0.99991
chr3	149345254	149345654	401	*	6.43421	7.02547	4.37626	1.51783	0.117519	0.99991
chr1	136415218	136415618	401	*	8.25144	8.11243	8.43767	-1.45279	0.117596	0.99991
chr8	45419830	45420230	401	*	4.85517	5.49465	2.24116	2.10864	0.117609	0.99991
chr19	24031033	24031433	401	*	7.63647	7.54085	7.76896	-1.35544	0.11762	0.99991
chr1	133222984	133223384	401	*	8.42242	8.25364	8.6435	-1.51745	0.117622	0.99991
chr7	126487322	126487722	401	*	6.62235	6.49668	6.79244	-1.42226	0.117633	0.99991
chr4	116993871	116994271	401	*	6.88293	6.76251	7.04659	-1.41085	0.11772	0.99991
chr9	62816700	62817100	401	*	6.63212	6.50675	6.80184	-1.42159	0.11775	0.99991
chr7	25077203	25077603	401	*	7.42102	7.32115	7.55895	-1.365	0.117798	0.99991
chr10	9641713	9642113	401	*	6.03013	6.6195	3.98987	1.49734	0.117882	0.99991
chr5	31220215	31220615	401	*	7.33279	7.23031	7.47403	-1.37087	0.117882	0.99991
chr6	47777957	47778357	401	*	5.57311	5.45577	5.73297	-1.40189	0.117887	0.99991
chr7	99217268	99217668	401	*	7.31834	7.21552	7.46001	-1.37162	0.117906	0.99991
chr18	84088105	84088505	401	*	8.75435	8.50881	9.05858	-1.67742	0.117932	0.99991
chr16	44724206	44724606	401	*	8.08054	7.9645	8.23878	-1.4018	0.117953	0.99991
chr6	90716011	90716411	401	*	7.60993	7.51513	7.74139	-1.35358	0.118041	0.99991
chr9	22225759	22226159	401	*	7.64544	7.55055	7.77701	-1.35379	0.118059	0.99991
chr11	74829942	74830342	401	*	7.77241	7.67632	7.90551	-1.3566	0.11806	0.99991
chr11	50291946	50292346	401	*	8.98056	8.67041	9.34811	-1.80538	0.118147	0.99991
chr8	75212617	75213017	401	*	6.38907	6.97987	4.33545	1.51296	0.118186	0.99991
chr1	39367835	39368235	401	*	7.03531	6.92044	7.1921	-1.39857	0.118203	0.99991
chr18	60560758	60561158	401	*	7.58935	7.49438	7.72102	-1.35395	0.118228	0.99991
chr15	62294977	62295377	401	*	7.0527	6.93976	7.20708	-1.39425	0.118245	0.99991
chr19	9982668	9983068	401	*	8.25123	8.11367	8.43573	-1.44962	0.118304	0.99991
chr1	97922471	97922871	401	*	5.74209	6.33315	3.68599	1.51377	0.118346	0.99991
chr16	78301886	78302286	401	*	8.12804	8.00712	8.2923	-1.4127	0.118377	0.99991
chr2	60478382	60478782	401	*	5.91608	6.50549	3.87548	1.49734	0.118384	0.99991
chr2	103073083	103073483	401	*	7.72698	7.63225	7.85833	-1.35346	0.118386	0.99991
chr7	28382311	28382711	401	*	8.18657	8.05916	8.35878	-1.42716	0.118432	0.99991
chr5	121190995	121191395	401	*	8.76233	8.51581	9.06756	-1.6794	0.118439	0.99991
chr12	80643532	80643932	401	*	6.93925	6.82197	7.09903	-1.40388	0.118448	0.99991
chr14	20984394	20984794	401	*	5.44599	6.04494	3.31366	1.59611	0.118457	0.99991
chr15	34063654	34064054	401	*	5.70917	6.29991	3.65613	1.51029	0.118479	0.99991
chr3	94932963	94933363	401	*	6.97358	6.85723	7.1322	-1.40183	0.118559	0.99991
chr15	76722782	76723182	401	*	6.0809	5.96463	6.23942	-1.4006	0.11871	0.99991
chr6	116616030	116616430	401	*	5.56231	6.15775	3.46436	1.55892	0.118714	0.99991
chr4	135801287	135801687	401	*	7.01869	7.61077	4.95298	1.52749	0.118717	0.99991
chr5	112276721	112277121	401	*	7.94164	7.83916	8.08289	-1.37119	0.118791	0.99991
chr9	21328634	21329034	401	*	6.45962	6.33671	6.62633	-1.41594	0.118793	0.99991
chr7	137410625	137411025	401	*	8.06484	7.952	8.21909	-1.3946	0.11882	0.99991
chr6	146577486	146577886	401	*	8.12493	8.00529	8.28762	-1.40985	0.11883	0.99991
chr4	147883695	147884095	401	*	6.98253	6.86674	7.14046	-1.40058	0.118956	0.99991
chr8	105891262	105891662	401	*	6.76609	6.6444	6.93131	-1.41356	0.119192	0.99991
chr5	92961423	92961823	401	*	7.90036	7.80125	8.03733	-1.36354	0.119302	0.99991
chr5	37587469	37587869	401	*	6.07812	5.96347	6.23463	-1.397	0.119329	0.99991
chr18	56925736	56926136	401	*	6.03619	5.92199	6.19216	-1.39592	0.119335	0.99991
chrUn_JH584304	59413	59813	401	*	8.65602	8.43772	8.93179	-1.62171	0.119345	0.99991
chr8	85071678	85072078	401	*	7.94298	7.84138	8.0831	-1.36919	0.119357	0.99991
chr15	59448283	59448683	401	*	5.55727	6.1507	3.47868	1.53778	0.119366	0.99991
chr1	161070397	161070797	401	*	6.55581	6.43354	6.72173	-1.41463	0.119392	0.99991
chr4	126202309	126202709	401	*	8.549	8.35751	8.79565	-1.56576	0.119425	0.99991
chr3	101805973	101806373	401	*	8.20288	8.07458	8.3762	-1.42917	0.119481	0.99991
chr13	111809183	111809583	401	*	8.58224	8.38337	8.83701	-1.58126	0.119677	0.99991
chr10	118003395	118003795	401	*	7.45106	7.35603	7.58281	-1.35401	0.119804	0.99991
chr10	91507495	91507895	401	*	6.59828	6.47706	6.76291	-1.41234	0.119823	0.99991
chr10	91240918	91241318	401	*	5.85283	6.44205	3.81396	1.4952	0.119825	0.99991
chr18	46597147	46597547	401	*	8.19208	8.06601	8.36265	-1.42418	0.119865	0.99991
chr4	53738633	53739033	401	*	4.8809	4.6865	5.13076	-1.56655	0.119905	0.99991
chr13	85288760	85289160	401	*	8.36435	8.21145	8.56703	-1.48317	0.119994	0.99991
chr13	5696786	5697186	401	*	5.52188	6.11672	3.42979	1.55233	0.120034	0.99991
chr4	114371101	114371501	401	*	7.76188	7.66927	7.89052	-1.34865	0.120062	0.99991
chr2	144010593	144010993	401	*	8.16838	8.04611	8.33432	-1.41575	0.120109	0.99991
chr19	8953282	8953682	401	*	6.51181	6.39108	6.67585	-1.41117	0.120115	0.99991
chr17	55878626	55879026	401	*	6.08524	5.97118	6.24101	-1.39565	0.120131	0.99991
chr9	108508014	108508414	401	*	7.06891	6.95937	7.21903	-1.38661	0.120134	0.99991
chr12	28700112	28700512	401	*	7.67544	7.58391	7.8027	-1.34615	0.120142	0.99991
chr2	182012664	182013064	401	*	7.93815	7.83939	8.07467	-1.36274	0.12029	0.99991
chr10	95258119	95258519	401	*	7.64553	7.5545	7.77214	-1.34498	0.120322	0.99991
chr14	3922304	3922704	401	*	5.0642	4.86396	5.32048	-1.57906	0.120367	0.99991
chr10	24958515	24958915	401	*	5.45967	6.05713	3.3421	1.57988	0.120409	0.99991
chr19	24543554	24543954	401	*	6.42052	7.01042	4.37531	1.50374	0.120443	0.99991
chr14	117306414	117306814	401	*	4.71453	5.37431	1.77379	2.44656	0.120494	0.99991
chr5	53267124	53267524	401	*	7.98845	7.88538	8.13043	-1.37254	0.120528	0.99991
chr9	56140949	56141349	401	*	5.80197	5.69527	5.94854	-1.37867	0.120534	0.99991
chr14	103470788	103471188	401	*	5.70729	6.29783	3.65607	1.5083	0.120544	0.99991
chr2	129800753	129801153	401	*	9.33438	8.91953	9.79365	-2.00185	0.12056	0.99991
chr18	16725001	16725401	401	*	5.70837	6.29903	3.65606	1.50951	0.120624	0.99991
chr18	37997782	37998182	401	*	5.73938	5.63304	5.8855	-1.37771	0.120634	0.99991
chr14	107298466	107298866	401	*	5.02097	5.64635	2.59492	1.91023	0.120649	0.99991
chr6	38550802	38551202	401	*	8.55577	8.36521	8.8014	-1.56382	0.120723	0.99991
chr2	26608780	26609180	401	*	8.04788	7.93996	8.19597	-1.38352	0.12073	0.99991
chr8	108369426	108369826	401	*	5.7327	6.3222	3.69117	1.49772	0.120741	0.99991
chr13	4942347	4942747	401	*	5.30338	5.90464	3.14781	1.62087	0.12078	0.99991
chr12	98601754	98602154	401	*	5.6721	6.26273	3.62002	1.50907	0.120821	0.99991
chr1	133226444	133226844	401	*	8.32198	8.17788	8.51428	-1.46398	0.120886	0.99991
chr5	150522147	150522547	401	*	6.69729	6.57843	6.85903	-1.4072	0.120893	0.99991
chr19	17241154	17241554	401	*	5.70641	6.29628	3.66148	1.50141	0.120912	0.99991
chr13	13954708	13955108	401	*	7.91031	7.81352	8.04431	-1.35824	0.12097	0.99991
chr18	67746209	67746609	401	*	7.42739	7.33403	7.557	-1.35019	0.12104	0.99991
chr15	41641303	41641703	401	*	5.76246	6.3515	3.72523	1.4931	0.121093	0.99991
chr12	3427013	3427413	401	*	8.21652	8.0896	8.38815	-1.4261	0.121167	0.99991
chr4	144940056	144940456	401	*	6.16675	6.75532	4.13387	1.48952	0.121215	0.99991
chr9	7184552	7184952	401	*	8.12819	8.01247	8.28603	-1.40109	0.121217	0.99991
chr11	73047803	73048203	401	*	7.5338	7.44307	7.66002	-1.34424	0.121247	0.99991
chr11	58214505	58214905	401	*	7.72683	7.63693	7.85196	-1.34241	0.121308	0.99991
chr5	119671040	119671440	401	*	6.8831	6.76891	7.03904	-1.39692	0.121318	0.99991
chr12	80216277	80216677	401	*	7.52378	7.43272	7.65042	-1.34498	0.121329	0.99991
chr15	97821765	97822165	401	*	8.30281	8.16293	8.49009	-1.45474	0.121336	0.99991
chr4	149777553	149777953	401	*	7.71812	7.62855	7.84283	-1.34166	0.121484	0.99991
chr2	32969040	32969440	401	*	7.78581	7.69501	7.91212	-1.34452	0.121514	0.99991
chr10	76447884	76448284	401	*	7.19234	7.08945	7.33412	-1.37172	0.121523	0.99991
chr11	95032661	95033061	401	*	6.41464	7.00413	4.37334	1.4994	0.121554	0.99991
chr3	5575829	5576229	401	*	7.80286	7.71165	7.9297	-1.34547	0.121556	0.99991
chr8	46739165	46739565	401	*	7.61779	7.52848	7.74217	-1.34103	0.121567	0.99991
chr18	20553114	20553514	401	*	8.16864	8.0484	8.33206	-1.4112	0.121608	0.99991
chr6	117605381	117605781	401	*	6.35198	6.9411	4.31405	1.49556	0.121662	0.99991
chr6	83775438	83775838	401	*	6.49965	6.38166	6.66031	-1.40503	0.121688	0.99991
chr16	91597361	91597761	401	*	7.65558	7.56653	7.77963	-1.34045	0.12169	0.99991
chr15	59647745	59648145	401	*	8.15921	8.04068	8.32054	-1.4074	0.121742	0.99991
chr6	71621851	71622251	401	*	5.81831	6.40678	3.78635	1.48748	0.121785	0.99991
chr8	47533660	47534060	401	*	7.58849	7.49952	7.71243	-1.34022	0.121851	0.99991
chr17	10153336	10153736	401	*	5.46543	6.06176	3.35883	1.56808	0.121887	0.99991
chr4	151057576	151057976	401	*	8.45144	8.28579	8.66893	-1.51074	0.121937	0.99991
chr10	75596912	75597312	401	*	5.08093	5.70372	2.68674	1.87706	0.121963	0.99991
chr1	181210036	181210436	401	*	7.3539	7.25843	7.4862	-1.35494	0.12197	0.99991
chr14	5368924	5369324	401	*	3.42857	1.36824	4.52642	-4.19929	0.122018	0.99991
chr10	25061382	25061782	401	*	5.08536	5.69795	2.80963	1.74963	0.12207	0.99991
chr19	4231803	4232203	401	*	7.20832	7.10778	7.34709	-1.36637	0.122142	0.99991
chr16	30059178	30059578	401	*	7.58106	7.49241	7.70459	-1.33948	0.122246	0.99991
chr14	5249421	5249821	401	*	1.82651	0	3.14843	-6.93547	0.12233	0.99991
chr18	73995046	73995446	401	*	7.31884	7.22243	7.45235	-1.35707	0.122398	0.99991
chr4	131873659	131874059	401	*	8.34876	8.20305	8.54297	-1.46751	0.122479	0.99991
chr6	137735115	137735515	401	*	8.16389	8.04624	8.32413	-1.40544	0.122555	0.99991
chr9	35267318	35267718	401	*	6.86673	6.75412	7.02069	-1.39334	0.122604	0.99991
chr10	93663702	93664102	401	*	5.72844	6.31749	3.69112	1.49307	0.122648	0.99991
chr11	49712835	49713235	401	*	6.32884	6.21494	6.48442	-1.39568	0.122732	0.99991
chr18	50023190	50023590	401	*	8.0851	7.97676	8.23373	-1.38449	0.122735	0.99991
chr3	51340625	51341025	401	*	8.47231	8.305	8.69171	-1.51432	0.122789	0.99991
chr14	4090384	4090784	401	*	3.49542	1.60421	4.56281	-4.0141	0.122804	0.99991
chr14	48120415	48120815	401	*	5.9503	6.53814	3.92422	1.48135	0.122838	0.99991
chr11	107234251	107234651	401	*	6.51286	7.10221	4.47272	1.49833	0.12287	0.99991
chr16	38522297	38522697	401	*	7.74223	7.65479	7.86419	-1.33679	0.123051	0.99991
chr10	112928682	112929082	401	*	7.7461	7.65865	7.86809	-1.33684	0.123056	0.99991
chr9	107613045	107613445	401	*	7.87822	7.78655	8.00566	-1.34656	0.123111	0.99991
chr18	80933667	80934067	401	*	8.02524	7.92341	8.16565	-1.36974	0.123121	0.99991
chr16	20548107	20548507	401	*	7.82168	7.73233	7.94612	-1.34122	0.12314	0.99991
chr8	111624320	111624720	401	*	8.9455	8.65991	9.28963	-1.7574	0.123151	0.99991
chr7	133637671	133638071	401	*	7.65295	7.56626	7.77393	-1.33503	0.123169	0.99991
chr15	78899846	78900246	401	*	5.59912	6.19072	3.53803	1.51859	0.123202	0.99991
chr5	135008491	135008891	401	*	7.83539	7.74581	7.96013	-1.34176	0.123213	0.99991
chr3	89393912	89394312	401	*	8.23186	8.10638	8.40173	-1.42291	0.123216	0.99991
chrX	99135481	99135881	401	*	5.93971	5.83447	6.08444	-1.37562	0.123222	0.99991
chr17	30148394	30148794	401	*	7.93421	7.83951	8.06553	-1.35349	0.123248	0.99991
chr2	72054073	72054473	401	*	6.20794	6.7959	4.18064	1.48346	0.12326	0.99991
chr15	21656344	21656744	401	*	4.34209	3.86985	4.84669	-2.09265	0.123344	0.99991
chr7	46133835	46134235	401	*	6.07379	5.96605	6.22166	-1.38147	0.123437	0.99991
chr8	105854791	105855191	401	*	7.80944	7.72116	7.93249	-1.33875	0.123528	0.99991
chr6	133105238	133105638	401	*	8.74182	8.51264	9.02909	-1.64411	0.12354	0.99991
chr2	93032320	93032720	401	*	8.56169	8.37662	8.80121	-1.55221	0.123551	0.99991
chr8	27023231	27023631	401	*	5.72238	6.31133	3.68598	1.49199	0.123557	0.99991
chr11	106365211	106365611	401	*	7.30605	7.21135	7.43738	-1.35317	0.123597	0.99991
chr13	107890594	107890994	401	*	8.17878	8.06132	8.33878	-1.40501	0.123612	0.99991
chr4	118062082	118062482	401	*	5.52387	6.11661	3.45192	1.53047	0.123665	0.99991
chr7	63905428	63905828	401	*	7.69184	7.60574	7.81205	-1.33368	0.12367	0.99991
chr17	81843050	81843450	401	*	5.83808	6.42615	3.80982	1.48342	0.123685	0.99991
chr4	46304865	46305265	401	*	8.00956	7.91011	8.14696	-1.36434	0.123688	0.99991
chr6	120275079	120275479	401	*	5.65718	6.2481	3.60246	1.51177	0.123731	0.99991
chr1	64039690	64040090	401	*	6.97591	6.86917	7.12253	-1.38024	0.123808	0.99991
chr10	63601555	63601955	401	*	5.10598	5.7191	2.82426	1.75646	0.123845	0.99991
chr5	144460174	144460574	401	*	5.12019	5.73712	2.79525	1.80277	0.123848	0.99991
chr18	38929624	38930024	401	*	8.38808	8.23828	8.58711	-1.47643	0.123884	0.99991
chr2	137560507	137560907	401	*	5.30338	5.90674	3.12633	1.64405	0.123915	0.99991
chr15	38473414	38473814	401	*	7.19681	7.09912	7.33197	-1.35992	0.123982	0.99991
chr7	67562413	67562813	401	*	7.92324	7.83057	8.05196	-1.34886	0.124028	0.99991
chr14	99099830	99100230	401	*	6.74035	6.62769	6.89439	-1.39336	0.124186	0.99991
chr2	166995903	166996303	401	*	8.12395	8.01414	8.27443	-1.38783	0.12423	0.99991
chr2	75631800	75632200	401	*	5.09812	5.71184	2.80965	1.76349	0.124238	0.99991
chr14	118551857	118552257	401	*	5.35785	5.95751	3.21829	1.60346	0.124256	0.99991
chr9	57073783	57074183	401	*	7.20725	7.10988	7.34201	-1.3592	0.12431	0.99991
chr3	87930233	87930633	401	*	7.65841	7.57358	7.77699	-1.33076	0.124328	0.99991
chr5	130038479	130038879	401	*	4.79945	4.59924	5.05571	-1.57848	0.124351	0.99991
chr19	42613099	42613499	401	*	5.91583	6.50313	3.89465	1.47581	0.12437	0.99991
chr13	69739572	69739972	401	*	7.35906	7.26822	7.48542	-1.34437	0.124429	0.99991
chr4	15958005	15958405	401	*	8.43836	8.28013	8.64727	-1.49475	0.124488	0.99991
chr15	62037702	62038102	401	*	5.88823	6.47541	3.8681	1.47457	0.124506	0.99991
chr12	35770903	35771303	401	*	5.51294	6.1045	3.45219	1.5181	0.124532	0.99991
chr2	120404151	120404551	401	*	7.85769	7.76925	7.98095	-1.33915	0.124549	0.99991
chr4	14535110	14535510	401	*	7.85624	7.76793	7.97933	-1.33885	0.12461	0.99991
chr5	150665035	150665435	401	*	8.37673	8.23047	8.5716	-1.46872	0.124612	0.99991
chr11	100387618	100388018	401	*	7.3035	7.21079	7.43227	-1.34862	0.124618	0.99991
chr15	86185476	86185876	401	*	8.52514	8.35041	8.753	-1.53021	0.124643	0.99991
chr10	43478601	43479001	401	*	8.49734	8.3284	8.7186	-1.51782	0.12468	0.99991
chr4	45461664	45462064	401	*	6.36019	6.94812	4.33322	1.48344	0.124699	0.99991
chr13	38658665	38659065	401	*	6.59214	6.47916	6.74658	-1.39392	0.124899	0.99991
chr15	39031708	39032108	401	*	5.65924	6.24912	3.61424	1.50119	0.125014	0.99991
chr2	76070216	76070616	401	*	5.64042	5.54341	5.77471	-1.35643	0.125063	0.99991
chr18	74696522	74696922	401	*	5.23948	5.84502	3.03981	1.66842	0.125091	0.99991
chr7	16295114	16295514	401	*	7.11692	7.01683	7.25512	-1.3653	0.125126	0.99991
chr9	44343846	44344246	401	*	7.91942	7.8289	8.04537	-1.34394	0.125163	0.99991
chr17	9406992	9407392	401	*	6.12995	6.71654	4.11522	1.46941	0.12519	0.99991
chr4	47353177	47353577	401	*	7.25139	7.15727	7.38196	-1.3518	0.125202	0.99991
chr5	125441106	125441506	401	*	7.13992	7.04103	7.27661	-1.36259	0.125221	0.99991
chr3	88336143	88336543	401	*	7.87611	7.78792	7.99904	-1.33858	0.125224	0.99991
chr4	141538819	141539219	401	*	8.01534	7.91811	8.14991	-1.3593	0.125348	0.99991
chr6	29694309	29694709	401	*	5.06826	5.68667	2.7262	1.82066	0.12546	0.99991
chr4	143161817	143162217	401	*	8.55082	8.37178	8.78357	-1.53942	0.12546	0.99991
chr11	5788569	5788969	401	*	7.55751	7.47365	7.67482	-1.32848	0.125478	0.99991
chr13	49506744	49507144	401	*	5.44985	6.04458	3.35883	1.55093	0.125489	0.99991
chr8	128673824	128674224	401	*	5.3024	5.90258	3.15764	1.60918	0.125533	0.99991
chr9	53676097	53676497	401	*	5.88876	6.47519	3.87548	1.46709	0.125546	0.99991
chr5	142816188	142816588	401	*	8.19958	8.08253	8.35907	-1.4041	0.125555	0.99991
chr18	67288558	67288958	401	*	6.76339	6.65314	6.91441	-1.38795	0.12562	0.99991
chr2	30066400	30066800	401	*	7.87503	7.78754	7.99706	-1.33698	0.125621	0.99991
chr5	144768432	144768832	401	*	7.43448	7.34818	7.55497	-1.33402	0.125661	0.99991
chr17	64716306	64716706	401	*	7.29885	7.20743	7.42595	-1.34566	0.125731	0.99991
chr2	167852377	167852777	401	*	7.79426	7.70995	7.91215	-1.32962	0.125775	0.99991
chr2	130667836	130668236	401	*	6.25587	6.14804	6.40387	-1.38194	0.125799	0.99991
chr7	122031293	122031693	401	*	5.79415	6.38192	3.76861	1.48015	0.125807	0.99991
chr15	80053629	80054029	401	*	6.55966	7.14818	4.52724	1.48988	0.125818	0.99991
chr7	126502032	126502432	401	*	7.5753	7.49196	7.69193	-1.32729	0.125833	0.99991
chr11	43836083	43836483	401	*	7.16776	7.07176	7.30076	-1.35605	0.125839	0.99991
chr15	88839531	88839931	401	*	7.87184	7.78483	7.99325	-1.33587	0.125842	0.99991
chr17	46552945	46553345	401	*	7.55273	7.46924	7.66956	-1.32762	0.125945	0.99991
chr11	102248569	102248969	401	*	5.10584	5.71897	2.82403	1.75656	0.125984	0.99991
chr8	70673300	70673700	401	*	8.34846	8.21005	8.53397	-1.45151	0.126057	0.99991
chr11	52876319	52876719	401	*	6.68461	7.27323	4.65128	1.49116	0.126087	0.99991
chr15	74750838	74751238	401	*	7.89668	7.80887	8.01911	-1.3377	0.126104	0.99991
chr8	85026819	85027219	401	*	8.08775	7.98492	8.22944	-1.37205	0.12614	0.99991
chr5	110135870	110136270	401	*	7.40279	7.31614	7.52372	-1.33479	0.126194	0.99991
chr12	72954566	72954966	401	*	5.99266	6.57888	3.98126	1.46529	0.126204	0.99991
chr1	65112266	65112666	401	*	5.35906	5.25925	5.49692	-1.3622	0.126223	0.99991
chr12	87387907	87388307	401	*	7.21973	7.1266	7.34904	-1.34954	0.126363	0.99991
chr19	4478199	4478599	401	*	6.35485	6.94195	4.33548	1.47507	0.126399	0.99991
chr7	118115750	118116150	401	*	7.1954	7.10138	7.32585	-1.35154	0.126425	0.99991
chr18	24121553	24121953	401	*	7.34689	7.25874	7.46976	-1.3382	0.126443	0.99991
chr9	35210593	35210993	401	*	8.25981	8.13616	8.42744	-1.41886	0.126533	0.99991
chr6	127985940	127986340	401	*	8.0154	7.92028	8.14726	-1.35449	0.12654	0.99991
chr19	21572260	21572660	401	*	5.82849	6.41461	3.81807	1.46375	0.126567	0.99991
chr11	120624567	120624967	401	*	6.03944	5.93708	6.18052	-1.36922	0.126588	0.99991
chr19	32712016	32712416	401	*	8.04973	7.95158	8.18546	-1.3614	0.126665	0.99991
chr2	26359693	26360093	401	*	6.99695	6.89395	7.13884	-1.37179	0.126715	0.99991
chr4	11156128	11156528	401	*	7.7362	7.65466	7.85047	-1.32322	0.126867	0.99991
chr13	115090217	115090617	401	*	8.13202	8.02584	8.27794	-1.37964	0.126965	0.99991
chrX	20291449	20291849	401	*	4.99471	5.61505	2.62995	1.84492	0.127009	0.99991
chr11	116024156	116024556	401	*	8.32066	8.18838	8.49879	-1.438	0.127012	0.99991
chr5	67694984	67695384	401	*	7.69741	7.61654	7.81081	-1.32165	0.127024	0.99991
chr3	89228293	89228693	401	*	6.28749	6.18154	6.43312	-1.37776	0.127042	0.99991
chr17	86456095	86456495	401	*	6.33055	6.9172	4.31525	1.47051	0.12707	0.99991
chr3	104673658	104674058	401	*	6.23874	6.82511	4.22602	1.46742	0.127143	0.99991
chr15	38544321	38544721	401	*	7.57588	7.49466	7.68974	-1.3224	0.127176	0.99991
chr8	13282644	13283044	401	*	6.08862	6.67495	4.07621	1.4666	0.1272	0.99991
chr19	37315511	37315911	401	*	8.75599	8.53225	9.03753	-1.63294	0.12723	0.99991
chr4	65821472	65821872	401	*	5.23139	5.12251	5.3807	-1.3823	0.127254	0.99991
chrX	12252505	12252905	401	*	4.94631	5.5675	2.57145	1.85548	0.127261	0.99991
chr9	123852224	123852624	401	*	6.98045	6.87899	7.1204	-1.36831	0.127261	0.99991
chr11	88221869	88222269	401	*	6.016	6.60176	4.0088	1.46072	0.127266	0.99991
chr12	76369948	76370348	401	*	9.09268	8.77507	9.46719	-1.81983	0.12735	0.99991
chr3	99141017	99141417	401	*	7.90265	7.81658	8.02284	-1.33373	0.127393	0.99991
chr19	56679615	56680015	401	*	7.42171	7.33772	7.53918	-1.3287	0.127438	0.99991
chr12	69197174	69197574	401	*	7.54514	7.46398	7.65892	-1.32225	0.127461	0.99991
chr19	42659541	42659941	401	*	7.70002	7.61978	7.81258	-1.32018	0.127497	0.99991
chr1	142895602	142896002	401	*	5.65201	6.24049	3.61999	1.48692	0.12758	0.99991
chr11	111067458	111067858	401	*	7.80533	7.72357	7.91989	-1.32375	0.127673	0.99991
chr12	113140610	113141010	401	*	8.61562	8.42688	8.85922	-1.55998	0.127674	0.99991
chr17	46552442	46552842	401	*	7.33902	7.25179	7.46071	-1.33609	0.127752	0.99991
chr15	100614786	100615186	401	*	7.45073	7.3679	7.56668	-1.32602	0.127793	0.99991
chr12	70707986	70708386	401	*	5.70689	6.29416	3.68598	1.47485	0.127836	0.99991
chr3	104360673	104361073	401	*	5.98954	6.57478	3.98706	1.45547	0.127906	0.99991
chr13	3538066	3538466	401	*	7.76175	7.68146	7.87439	-1.32034	0.127947	0.99991
chr9	78175872	78176272	401	*	8.25944	8.13792	8.42445	-1.4141	0.127969	0.99991
chr8	46211533	46211933	401	*	8.34578	8.21166	8.52615	-1.44208	0.128021	0.99991
chr2	26408709	26409109	401	*	6.99176	6.89177	7.12983	-1.36496	0.128021	0.99991
chr11	117963787	117964187	401	*	7.81953	7.73811	7.93366	-1.32299	0.128063	0.99991
chr4	32615419	32615819	401	*	7.3375	7.25162	7.45744	-1.333	0.128067	0.99991
chr9	51008585	51008985	401	*	7.02179	6.92321	7.15809	-1.36182	0.128085	0.99991
chr11	51615444	51615844	401	*	6.71073	6.60401	6.85733	-1.37997	0.128118	0.99991
chr8	23131598	23131998	401	*	5.84804	6.43419	3.83727	1.46411	0.128122	0.99991
chr19	47537540	47537940	401	*	9.18211	8.83925	9.57969	-1.86816	0.128164	0.99991
chr3	104788936	104789336	401	*	7.85284	7.77038	7.96832	-1.32539	0.12819	0.99991
chr9	90213657	90214057	401	*	5.98343	6.56896	3.9783	1.4583	0.128239	0.99991
chr10	80929300	80929700	401	*	8.05786	7.96151	8.1913	-1.35731	0.128257	0.99991
chrUn_JH584304	68807	69207	401	*	7.84829	7.76589	7.96369	-1.32525	0.128289	0.99991
chr2	39008214	39008614	401	*	8.5091	8.34494	8.72487	-1.50755	0.128293	0.99991
chr15	73825994	73826394	401	*	5.70373	6.29122	3.68079	1.47703	0.128382	0.99991
chr17	62755332	62755732	401	*	6.70895	7.29658	4.68473	1.48115	0.128437	0.99991
chr15	102102370	102102770	401	*	8.99145	8.70651	9.33495	-1.75614	0.128502	0.99991
chr3	97609780	97610180	401	*	7.71303	7.63427	7.82365	-1.31677	0.12851	0.99991
chrX	150598775	150599175	401	*	5.89739	5.80183	6.02981	-1.35359	0.128563	0.99991
chr3	52653489	52653889	401	*	4.70947	5.35562	1.99661	2.20953	0.128679	0.99991
chr13	101717354	101717754	401	*	7.85014	7.76843	7.96462	-1.32364	0.128695	0.99991
chr5	30655343	30655743	401	*	6.60332	7.19064	4.5819	1.47781	0.128714	0.99991
chr3	136669518	136669918	401	*	8.35692	8.22201	8.53823	-1.44382	0.128834	0.99991
chr16	11253633	11254033	401	*	9.03185	8.73579	9.38606	-1.77797	0.12885	0.99991
chr15	37568749	37569149	401	*	5.5177	6.10848	3.46429	1.5098	0.128892	0.99991
chr16	38088410	38088810	401	*	7.73302	7.65451	7.84331	-1.3162	0.128905	0.99991
chrX	170673778	170674178	401	*	5.55568	5.45663	5.69256	-1.36071	0.129065	0.99991
chr17	43744107	43744507	401	*	8.22641	8.11185	8.38282	-1.39853	0.129104	0.99991
chr16	5050141	5050541	401	*	8.48264	8.32551	8.69027	-1.49237	0.129156	0.99991
chr15	97812571	97812971	401	*	8.19934	8.08844	8.35119	-1.3903	0.129167	0.99991
chr2	32423741	32424539	799	*	7.9609	7.87408	8.08206	-1.33548	0.129186	0.99991
chr4	138434673	138435073	401	*	8.55726	8.38457	8.78281	-1.52588	0.129192	0.99991
chr8	88137912	88138312	401	*	8.43901	8.29054	8.63648	-1.47355	0.129253	0.99991
chr12	71893633	71894033	401	*	6.58204	7.16877	4.56601	1.47185	0.129259	0.99991
chr12	108792324	108792724	401	*	8.70359	8.49796	8.96573	-1.59543	0.129407	0.99991
chr10	122829965	122830365	401	*	7.34654	7.26232	7.46431	-1.32917	0.129412	0.99991
chr11	20347906	20348306	401	*	5.6759	6.26246	3.66143	1.4677	0.129492	0.99991
chr5	51922864	51923264	401	*	5.07561	5.69329	2.74208	1.81179	0.129537	0.99991
chr19	29501115	29501515	401	*	5.403	5.99756	3.31366	1.54883	0.129544	0.99991
chr7	25282133	25282533	401	*	7.99676	7.90805	8.12037	-1.33982	0.129549	0.99991
chr4	102557517	102557917	401	*	8.04652	7.95335	8.17589	-1.35007	0.129588	0.99991
chr6	118479262	118479662	401	*	5.8169	6.40219	3.81396	1.45541	0.129596	0.99991
chr3	9122695	9123095	401	*	5.42848	6.02009	3.36717	1.51828	0.129639	0.99991
chr9	46632966	46633366	401	*	6.01012	6.59463	4.01423	1.44823	0.129666	0.99991
chr17	34587229	34587629	401	*	7.41554	7.334	7.52982	-1.32305	0.129687	0.99991
chr8	35300072	35300472	401	*	5.58216	6.17055	3.55098	1.48571	0.129697	0.99991
chr2	148864665	148865065	401	*	7.13263	7.03994	7.26138	-1.34846	0.129731	0.99991
chr12	111758525	111758925	401	*	7.91077	7.82793	8.02674	-1.32628	0.129766	0.99991
chr2	94406338	94406738	401	*	8.17817	8.07117	8.32511	-1.3815	0.129806	0.99991
chr12	87443489	87443889	401	*	6.95265	6.85422	7.08875	-1.36141	0.129855	0.99991
chr3	137867340	137867740	401	*	7.61277	7.53619	7.72052	-1.31168	0.129907	0.99991
chr7	126565978	126566378	401	*	7.46189	7.38279	7.57297	-1.31744	0.129924	0.99991
chr10	79936655	79937055	401	*	6.54283	7.12929	4.52927	1.46903	0.129931	0.99991
chr16	17619298	17619698	401	*	5.54746	6.13705	3.50509	1.4978	0.129955	0.99991
chr5	115272530	115272930	401	*	8.57412	8.39979	8.80153	-1.52938	0.130088	0.99991
chr16	62847110	62847510	401	*	6.61593	6.51089	6.76041	-1.37606	0.130124	0.99991
chr19	36926062	36926462	401	*	8.80802	8.57842	9.09571	-1.64496	0.130216	0.99991
chr8	73282465	73282865	401	*	5.8421	6.42716	3.84121	1.45321	0.130218	0.99991
chr8	18917116	18917516	401	*	6.96418	6.86672	7.09903	-1.35919	0.130245	0.99991
chr4	135873494	135873894	401	*	8.31297	8.18781	8.48245	-1.42223	0.130263	0.99991
chr7	25385835	25386235	401	*	8.17385	8.06828	8.31899	-1.37826	0.130268	0.99991
chr14	25451460	25451860	401	*	5.57598	6.16509	3.53811	1.49294	0.130324	0.99991
chr10	77440637	77441037	401	*	7.19415	7.10573	7.31737	-1.33871	0.130346	0.99991
chr2	154192713	154193113	401	*	6.06772	5.97105	6.20156	-1.35638	0.130366	0.99991
chr2	69885608	69886008	401	*	5.98025	6.56445	3.98706	1.44515	0.130379	0.99991
chr4	82512687	82513087	401	*	7.63386	7.55761	7.74118	-1.31092	0.130463	0.99991
chr8	107336112	107336512	401	*	5.43304	6.02601	3.35881	1.53243	0.130503	0.99991
chr1	181143949	181144349	401	*	7.50129	7.42378	7.61028	-1.31378	0.130551	0.99991
chr11	113684142	113684542	401	*	8.34039	8.21127	8.51469	-1.43102	0.130632	0.99991
chr18	67369977	67370377	401	*	5.40055	5.99664	3.29638	1.56489	0.13068	0.99991
chr11	75294534	75294934	401	*	7.31547	7.23223	7.43196	-1.32689	0.130694	0.99991
chr14	31336644	31337044	401	*	7.83641	7.75834	7.94613	-1.31524	0.130736	0.99991
chr10	128547383	128547783	401	*	7.52254	7.44557	7.6308	-1.31252	0.130738	0.99991
chr2	129198245	129198645	401	*	8.34989	8.2195	8.52572	-1.43382	0.130747	0.99991
chr3	127124487	127124887	401	*	8.31263	8.18886	8.4804	-1.41913	0.130807	0.99991
chr9	96823982	96824382	401	*	5.54501	6.13434	3.5051	1.49509	0.130808	0.99991
chr13	115564404	115564804	401	*	5.53203	5.44463	5.65394	-1.33429	0.130835	0.99991
chr6	67276943	67277343	401	*	5.92376	6.50793	3.93081	1.44471	0.130862	0.99991
chr3	139074600	139075000	401	*	6.96209	6.86558	7.09574	-1.35705	0.130867	0.99991
chr2	39225908	39226308	401	*	7.9441	7.86107	8.06032	-1.32674	0.130905	0.99991
chr10	122046879	122047279	401	*	5.30088	5.89989	3.16793	1.59588	0.130908	0.99991
chr6	72597978	72598378	401	*	7.4491	7.37096	7.55891	-1.3152	0.130943	0.99991
chr1	130715348	130715748	401	*	8.02733	7.93839	8.15125	-1.34038	0.130991	0.99991
chr13	29058470	29058870	401	*	5.58199	6.17105	3.54461	1.4925	0.131009	0.99991
chr17	5116320	5116720	401	*	6.84718	6.74755	6.98481	-1.36405	0.131089	0.99991
chr19	29251840	29252240	401	*	7.41247	7.33345	7.52343	-1.31721	0.131123	0.99991
chr10	93160786	93161186	401	*	8.18594	8.08022	8.33127	-1.37861	0.131139	0.99991
chr13	51847404	51847804	401	*	8.35031	8.22101	8.52482	-1.4314	0.131256	0.99991
chr12	104174511	104174911	401	*	5.75217	6.33747	3.74917	1.45522	0.131311	0.99991
chr17	64600174	64600574	401	*	6.39135	6.29009	6.53105	-1.36726	0.131314	0.99991
chr3	106721782	106722182	401	*	8.36215	8.23142	8.5384	-1.43459	0.131417	0.99991
chr15	67018858	67019258	401	*	5.97017	6.55456	3.97531	1.44687	0.131427	0.99991
chr9	96363805	96364205	401	*	7.79516	7.71929	7.90197	-1.31012	0.131442	0.99991
chr5	124240748	124241148	401	*	8.22103	8.11143	8.37123	-1.38737	0.131484	0.99991
chr16	19959262	19959662	401	*	5.72167	6.30677	3.72036	1.45325	0.131514	0.99991
chr1	189898266	189898666	401	*	6.69786	7.2843	4.68444	1.46916	0.131518	0.99991
chr4	59813607	59814007	401	*	6.05345	6.63717	4.06453	1.44064	0.131546	0.99991
chr17	57249469	57249869	401	*	8.63731	8.45194	8.87716	-1.55288	0.131582	0.99991
chr9	35175678	35176078	401	*	7.20343	7.11768	7.3232	-1.33261	0.131684	0.99991
chr2	157135272	157135672	401	*	6.51927	6.41769	6.65938	-1.36815	0.131689	0.99991
chr15	40824158	40824558	401	*	7.58216	7.50777	7.687	-1.30656	0.131727	0.99991
chr4	86689759	86690159	401	*	7.37811	7.29926	7.48885	-1.3168	0.131736	0.99991
chr18	6136303	6136703	401	*	8.16121	8.05958	8.30137	-1.36935	0.13177	0.99991
chr6	38448919	38449319	401	*	5.11702	5.73122	2.82318	1.76964	0.13179	0.99991
chr14	17916943	17917343	401	*	5.35059	5.25922	5.47763	-1.34297	0.131806	0.99991
chr7	104352796	104353196	401	*	6.37031	6.27049	6.50817	-1.36396	0.131854	0.99991
chr12	103388659	103389059	401	*	6.45822	7.04357	4.45473	1.45771	0.131892	0.99991
chr11	74830453	74830853	401	*	8.16582	8.06398	8.30627	-1.36985	0.131901	0.99991
chr3	90433099	90433499	401	*	7.43553	7.35821	7.54425	-1.31329	0.131913	0.99991
chr8	46217255	46217655	401	*	7.69092	7.61731	7.79475	-1.30482	0.131968	0.99991
chr5	121612223	121612623	401	*	5.94801	5.85654	6.07518	-1.34435	0.132065	0.99991
chr5	29741396	29741796	401	*	6.70804	6.60742	6.84693	-1.36616	0.132162	0.99991
chr11	52745283	52745683	401	*	6.67585	7.26158	4.66894	1.46195	0.132182	0.99991
chr18	56925097	56925497	401	*	7.09823	7.00906	7.22242	-1.34037	0.132185	0.99991
chr12	80790542	80790942	401	*	8.80207	8.57806	9.0839	-1.63352	0.132222	0.99991
chr16	91505078	91505478	401	*	5.88531	6.46963	3.89108	1.4459	0.132241	0.99991
chr17	20945407	20945807	401	*	8.08344	7.99134	8.21142	-1.34762	0.132334	0.99991
chr11	55062688	55063088	401	*	5.72218	6.30681	3.72519	1.44854	0.13247	0.99991
chr15	80710153	80710553	401	*	7.178	7.09254	7.29739	-1.33193	0.132474	0.99991
chr17	34031730	34032130	401	*	8.9559	8.69179	9.27891	-1.71481	0.132483	0.99991
chr4	151862134	151862534	401	*	8.77255	8.55659	9.0458	-1.61688	0.132494	0.99991
chr1	144055562	144055962	401	*	7.06922	6.97888	7.19494	-1.34304	0.132525	0.99991
chr2	157278989	157279389	401	*	7.65151	7.57886	7.75406	-1.30257	0.132549	0.99991
chr18	61526895	61527295	401	*	5.66516	6.25054	3.66142	1.45581	0.132566	0.99991
chr2	128338841	128339241	401	*	8.20765	8.10185	8.35309	-1.37881	0.13265	0.99991
chr1	181257810	181258210	401	*	7.50653	7.43207	7.61147	-1.30669	0.132664	0.99991
chrX	10716630	10717030	401	*	8.18742	8.08429	8.32948	-1.37275	0.132747	0.99991
chr5	122085597	122085997	401	*	6.01818	6.60206	4.02786	1.44198	0.132784	0.99991
chr7	102100702	102101102	401	*	8.744	8.53586	9.00886	-1.60066	0.132823	0.99991
chr1	131828053	131828453	401	*	8.50124	8.34733	8.70512	-1.48542	0.132829	0.99991
chr19	47562439	47562839	401	*	8.01622	7.93096	8.13534	-1.3319	0.132832	0.99991
chr1	179722304	179722704	401	*	7.42786	7.35167	7.5351	-1.31067	0.13287	0.99991
chr2	69722800	69723200	401	*	8.22219	8.11483	8.3696	-1.38234	0.132912	0.99991
chr9	119088150	119088550	401	*	7.19699	7.11206	7.31569	-1.33072	0.132917	0.99991
chr18	74779178	74779578	401	*	8.22674	8.11881	8.37485	-1.38361	0.132933	0.99991
chr6	72616390	72616790	401	*	7.79601	7.7224	7.89982	-1.30485	0.132938	0.99991
chr19	6951728	6952128	401	*	8.54819	8.38523	8.76258	-1.50499	0.132991	0.99991
chr7	127014248	127014648	401	*	7.64694	7.57501	7.74852	-1.30088	0.133027	0.99991
chrX	162735347	162735747	401	*	5.48652	5.40103	5.60595	-1.32982	0.133046	0.99991
chr12	3310258	3310658	401	*	7.21469	7.13097	7.33181	-1.32793	0.133057	0.99991
chr17	33745658	33746058	401	*	6.24228	6.14646	6.37504	-1.35471	0.133063	0.99991
chr17	26939142	26939542	401	*	7.24924	7.16709	7.3643	-1.32433	0.133158	0.99991
chr11	4604724	4605124	401	*	7.98602	7.90341	8.1017	-1.3258	0.133178	0.99991
chr12	53033159	53033559	401	*	7.0306	6.9401	7.15652	-1.34337	0.133205	0.99991
chr2	117122595	117122995	401	*	6.68179	6.58289	6.81848	-1.36222	0.133231	0.99991
chr1	126232662	126233062	401	*	5.54234	6.13065	3.51186	1.48476	0.133272	0.99991
chr11	4620496	4620896	401	*	5.85816	6.44159	3.87181	1.43716	0.133348	0.99991
chr14	45329781	45330181	401	*	8.33255	8.20975	8.49912	-1.41697	0.133371	0.99991
chrX	36112179	36112579	401	*	7.59945	7.52775	7.70073	-1.30032	0.133375	0.99991
chr17	43801376	43801776	401	*	7.48165	7.40784	7.58575	-1.30519	0.133444	0.99991
chr12	35292253	35292653	401	*	7.33042	7.25241	7.44005	-1.31482	0.133492	0.99991
chr8	70776808	70777208	401	*	8.05203	7.96466	8.17391	-1.33677	0.133508	0.99991
chr1	163295954	163296354	401	*	6.14309	6.72655	4.15648	1.43826	0.133533	0.99991
chr9	27030240	27030640	401	*	8.29877	8.18152	8.4585	-1.40457	0.133573	0.99991
chr5	135744017	135744417	401	*	7.38039	7.30381	7.48814	-1.31155	0.133585	0.99991
chr11	100472867	100473267	401	*	5.99092	6.57419	4.00603	1.43593	0.133597	0.99991
chr1	75521461	75521861	401	*	7.6243	7.55317	7.72482	-1.29901	0.133641	0.99991
chr1	187930722	187931122	401	*	5.62805	6.21454	3.61425	1.46667	0.133681	0.99991
chr4	33587174	33587574	401	*	5.17794	5.78421	2.97052	1.67625	0.133737	0.99991
[truncated: 37,096 more rows]

## Sheet: H3k27ac WT vs Sham
start	end	TAC Avg Peak Height	Sham Avg Peak Height	logFC (TAC-Sham)	P-value	FDR	GeneID	distancetoFeature	insideFeature	shortestDistance	fromOverlappingOrNearest	hgnc	biotype
107597389	107599789	8.28031	0.342173	7.93814	4.97194e-24	2.51023e-19	ENSMUSG00000034684	13017	inside	15417	NearestStart	Sema3f	protein_coding
118006108	118008308	8.19519	0.342173	7.85302	4.13337e-22	8.74693e-18	ENSMUSG00000078581	19156	upstream	-19156	NearestStart	NA	NA
79198334	79200834	8.57558	0.342173	8.23341	5.19743e-22	8.74693e-18	ENSMUSG00000042622	8832	downstream	20363	NearestStart	Maff	protein_coding
36071044	36073172	7.90259	0.342173	7.56042	1.13835e-21	1.43682e-17	ENSMUSG00000036553	713	overlapStart	713	NearestStart	Sh3tc1	protein_coding
108027747	108029947	7.73099	0.342173	7.38881	2.59802e-21	2.19769e-17	ENSMUSG00000031891	12699	upstream	-14899	NearestStart	Hsd11b2	protein_coding
83122934	83125146	7.65769	0.342173	7.31552	2.62683e-21	2.19769e-17	ENSMUSG00000047878	40730	upstream	-40730	NearestStart	A4galt	protein_coding
73266047	73268447	7.96566	0.342173	7.62349	3.04702e-21	2.19769e-17	ENSMUSG00000031840	10163	upstream	-12563	NearestStart	Rab3a	protein_coding
48695537	48697967	7.67006	0.342173	7.32788	3.84502e-21	2.42659e-17	ENSMUSG00000043505	659	overlapStart	-659	NearestStart	Gimap5	protein_coding
106864047	106866147	7.79631	0.342173	7.45414	4.94771e-21	2.77555e-17	ENSMUSG00000031875	593	overlapStart	-593	NearestStart	Cmtm3	protein_coding
148132381	148134081	7.68717	0.342173	7.345	6.52286e-21	3.29326e-17	ENSMUSG00000025489	781	downstream	3757	NearestStart	Ifitm5	protein_coding
62282554	62284454	7.85658	0.342173	7.51441	2.23283e-20	1.02483e-16	ENSMUSG00000059810	61673	inside	61673	NearestStart	Rgs3	protein_coding
101536625	101538525	7.35085	0.342173	7.00868	4.44929e-20	1.73337e-16	ENSMUSG00000072882	1630	downstream	1887	NearestStart	NA	NA
193778731	193781067	7.59479	0.342173	7.25262	4.4632e-20	1.73337e-16	ENSMUSG00000049353	20211	upstream	-22547	NearestStart	Rd3	protein_coding
114815437	114817337	7.42256	0.342173	7.08039	8.97253e-20	3.09337e-16	ENSMUSG00000030315	3322	inside	56374	NearestStart	Vgll4	protein_coding
36419134	36421434	7.6157	0.342173	7.27353	9.1904e-20	3.09337e-16	ENSMUSG00000048307	5072	inside	7372	NearestStart	Ankrd46	protein_coding
92837613	92839824	7.34768	0.342173	7.0055	1.19944e-19	3.78485e-16	ENSMUSG00000008398	63829	upstream	-63829	NearestStart	Elk3	protein_coding
32045144	32047144	7.36212	0.342173	7.01995	1.59292e-19	4.47543e-16	ENSMUSG00000021904	1608	downstream	14098	NearestStart	Sema3g	protein_coding
90713537	90715667	8.09365	0.342173	7.75147	1.59558e-19	4.47543e-16	ENSMUSG00000034312	279	overlapStart	279	NearestStart	Iqsec1	protein_coding
19532981	19535081	7.64457	0.342173	7.30239	1.86622e-19	4.95904e-16	ENSMUSG00000030411	9068	inside	22283	NearestStart	Nova2	protein_coding
103084395	103086308	7.52803	0.342173	7.18585	2.13896e-19	5.27735e-16	ENSMUSG00000044787	4645	upstream	-4645	NearestStart	4933400C05Rik	protein_coding
128084037	128085537	7.25454	0.342173	6.91236	2.19506e-19	5.27735e-16	ENSMUSG00000030352	8059	inside	9559	NearestStart	Tspan9	protein_coding
127554406	127556506	7.70777	0.342173	7.3656	2.41555e-19	5.53741e-16	ENSMUSG00000027377	873	overlapStart	1227	NearestStart	Mall	protein_coding
90706637	90708437	7.37727	0.342173	7.03509	2.52259e-19	5.53741e-16	ENSMUSG00000034312	5379	inside	7179	NearestStart	Iqsec1	protein_coding
120328716	120331081	7.9595	1.31605	6.64346	2.99883e-19	6.30855e-16	ENSMUSG00000055116	19898	upstream	-22263	NearestStart	Arntl	protein_coding
135348231	135350331	7.45274	0.342173	7.11057	5.08103e-19	1.02612e-15	ENSMUSG00000070643	27442	upstream	-27442	NearestStart	Sox13	protein_coding
31591767	31593137	7.0177	0.342173	6.67553	5.76732e-19	1.11993e-15	ENSMUSG00000025608	77856	upstream	-77856	NearestStart	Podxl	protein_coding
18704322	18706422	7.25811	0.342173	6.91594	6.04814e-19	1.13096e-15	ENSMUSG00000041378	70518	upstream	-72618	NearestStart	Cldn5	protein_coding
78259334	78261646	7.63226	0.342173	7.29009	6.50513e-19	1.15912e-15	ENSMUSG00000033287	276	inside	276	NearestStart	Kctd17	protein_coding
14488683	14490747	7.26393	0.812728	6.4512	6.65794e-19	1.15912e-15	ENSMUSG00000055795	92630	upstream	-94694	NearestStart	Gm5160	protein_coding
154301454	154303754	7.49331	0.342173	7.15114	7.05215e-19	1.18683e-15	ENSMUSG00000042333	732	overlapStart	732	NearestStart	Tnfrsf14	protein_coding
120293381	120295681	7.51034	0.596551	6.91379	7.47671e-19	1.21769e-15	ENSMUSG00000055116	55298	upstream	-57598	NearestStart	Arntl	protein_coding
13670601	13672754	7.1823	0.342173	6.84012	8.51591e-19	1.33411e-15	ENSMUSG00000006586	18	inside	18	NearestStart	Runx1t1	protein_coding
124955747	124957747	7.66742	0.342173	7.32525	8.72e-19	1.33411e-15	ENSMUSG00000006519	939	overlapStart	1061	NearestStart	Cyba	protein_coding
65092744	65095072	7.30165	0.342173	6.95948	9.39586e-19	1.39523e-15	ENSMUSG00000029178	99556	upstream	-101884	NearestStart	Klf3	protein_coding
137474854	137477154	7.85437	0.342173	7.5122	1.0095e-18	1.45622e-15	ENSMUSG00000057530	43986	inside	56642	NearestStart	Ece1	protein_coding
129000506	129002506	7.15331	0.342173	6.81113	1.16039e-18	1.62738e-15	ENSMUSG00000082274	4282	downstream	6070	NearestStart	Gm14026	pseudogene
35158157	35160157	7.38858	0.342173	7.0464	1.30238e-18	1.77715e-15	ENSMUSG00000007030	3529	inside	4633	NearestStart	D17H6S56E-3	protein_coding
55266195	55268008	7.65864	1.45115	6.20749	1.57206e-18	2.08869e-15	ENSMUSG00000018585	6052	inside	8546	NearestStart	Atox1	protein_coding
125442637	125444637	7.66717	0.342173	7.325	1.6434e-18	2.12748e-15	ENSMUSG00000030342	101	inside	2101	NearestStart	Cd9	protein_coding
75624547	75626147	7.09746	0.342173	6.75528	1.86188e-18	2.35006e-15	ENSMUSG00000073534	48152	upstream	-49752	NearestStart	Gm10532	lincRNA
26329906	26332006	7.81356	0.342173	7.47139	2.04524e-18	2.51316e-15	ENSMUSG00000026924	29170	upstream	-29170	NearestStart	Sec16a	protein_coding
130375954	130377754	7.33057	0.342173	6.9884	2.09065e-18	2.51316e-15	ENSMUSG00000025743	4479	inside	27502	NearestStart	Sdc3	protein_coding
32737006	32738806	7.47396	0.342173	7.13178	2.32893e-18	2.66585e-15	ENSMUSG00000026796	5248	inside	5248	NearestStart	Fam129b	protein_coding
113582125	113584204	7.20846	0.342173	6.86629	2.36381e-18	2.66585e-15	ENSMUSG00000047828	67922	downstream	79298	NearestStart	A730018C14Rik	protein_coding
82995346	82997246	7.02549	0.342173	6.68332	2.37607e-18	2.66585e-15	ENSMUSG00000018042	5386	inside	7286	NearestStart	Cyb5r3	protein_coding
73365234	73367434	7.48573	0.342173	7.14356	2.64245e-18	2.85662e-15	ENSMUSG00000036661	22244	inside	22244	NearestStart	Dennd3	protein_coding
113561144	113562644	7.60262	0.342173	7.26045	2.65927e-18	2.85662e-15	ENSMUSG00000051339	29727	inside	31227	NearestStart	2900026A02Rik	protein_coding
112926381	112928381	7.43588	0.342173	7.09371	2.91668e-18	3.06786e-15	ENSMUSG00000036862	21386	upstream	-21386	NearestStart	Dchs1	protein_coding
87532081	87534181	7.7838	0.342173	7.44162	3.06174e-18	3.14604e-15	ENSMUSG00000053158	700	overlapStart	700	NearestStart	Fes	protein_coding
12905347	12907347	7.43839	0.342173	7.09622	3.11563e-18	3.14604e-15	ENSMUSG00000079146	21621	upstream	-21621	NearestStart	Gm15353	processed_transcript
120599789	120601489	7.10084	0.342173	6.75867	3.30759e-18	3.27438e-15	ENSMUSG00000064397	99087	downstream	101114	NearestStart	7SK	misc_RNA
132663754	132665754	7.28444	0.342173	6.94227	3.38994e-18	3.29137e-15	ENSMUSG00000066041	18924	downstream	19719	NearestStart	Gm10151	lincRNA
64581444	64583344	7.21362	0.812728	6.40089	3.46943e-18	3.30499e-15	ENSMUSG00000063060	11875	downstream	18933	NearestStart	Sox7	protein_coding
77173434	77175234	7.28321	0.342173	6.94104	3.87847e-18	3.59377e-15	ENSMUSG00000033565	36399	upstream	-36399	NearestStart	Rbfox2	protein_coding
115187944	115189744	7.13972	0.342173	6.79755	3.94203e-18	3.59377e-15	ENSMUSG00000002486	15608	downstream	30116	NearestStart	Tchp	protein_coding
71103157	71105357	7.70315	1.16697	6.53618	3.99411e-18	3.59377e-15	ENSMUSG00000047407	88194	downstream	99729	NearestStart	Tgif1	protein_coding
10354130	10355964	7.04796	0.342173	6.70579	4.0573e-18	3.59377e-15	ENSMUSG00000035735	23383	inside	25217	NearestStart	Dagla	protein_coding
112629881	112631581	7.47587	0.342173	7.1337	4.41054e-18	3.8393e-15	ENSMUSG00000037060	760	overlapStart	830	NearestStart	Prkcdbp	protein_coding
27725546	27727134	6.97623	0.342173	6.63405	4.9634e-18	4.24732e-15	ENSMUSG00000052811	58929	upstream	-60517	NearestStart	NA	NA
75858108	75859708	7.0921	0.342173	6.74993	5.08483e-18	4.25953e-15	ENSMUSG00000020846	16824	upstream	-16824	NearestStart	Fam101b	protein_coding
101534195	101535908	7.0949	0.342173	6.75273	5.1464e-18	4.25953e-15	ENSMUSG00000034936	5052	downstream	7320	NearestStart	Arl4d	protein_coding
44553308	44555208	7.04064	0.342173	6.69846	5.66271e-18	4.61127e-15	ENSMUSG00000078561	122033	downstream	122489	NearestStart	Ebf1	pseudogene
128073437	128075437	7.3288	0.342173	6.98663	6.05055e-18	4.84889e-15	ENSMUSG00000030352	18159	inside	20159	NearestStart	Tspan9	protein_coding
8585613	8587213	7.21641	0.342173	6.87424	6.50145e-18	5.12883e-15	ENSMUSG00000015305	18655	inside	20255	NearestStart	Sash1	protein_coding
84316557	84318557	7.2224	0.342173	6.88023	6.92874e-18	5.38182e-15	ENSMUSG00000000673	70427	upstream	-70427	NearestStart	Haao	protein_coding
182232231	182234231	7.23383	0.342173	6.89166	7.15775e-18	5.47546e-15	ENSMUSG00000038855	26376	upstream	-28376	NearestStart	Itpkb	protein_coding
93510213	93512424	6.93112	0.342173	6.58895	8.89013e-18	6.69918e-15	ENSMUSG00000020021	11307	inside	11307	NearestStart	Fgd6	protein_coding
35560857	35562757	7.68158	0.342173	7.33941	9.45198e-18	7.01782e-15	ENSMUSG00000073409	938	overlapStart	-938	NearestStart	H2-Q6	protein_coding
35575357	35577057	7.62272	0.342173	7.28055	9.60497e-18	7.02805e-15	ENSMUSG00000060550	743	overlapStart	-743	NearestStart	H2-Q7	protein_coding
35316019	35317806	7.02627	0.342173	6.6841	9.79102e-18	7.06184e-15	ENSMUSG00000035778	837	overlapStart	950	NearestStart	Ggta1	protein_coding
135389131	135391031	7.32006	0.342173	6.97788	9.97459e-18	7.09291e-15	ENSMUSG00000070643	68342	upstream	-68342	NearestStart	Sox13	protein_coding
69706628	69708444	6.80075	0.342173	6.45857	1.05681e-17	7.41056e-15	ENSMUSG00000014813	50068	downstream	59181	NearestStart	Stc1	protein_coding
112962625	112965025	7.78652	0.342173	7.44435	1.11046e-17	7.57036e-15	ENSMUSG00000037787	7403	inside	11121	NearestStart	2810002N01Rik	protein_coding
137555431	137557367	7.7993	1.45115	6.34815	1.1188e-17	7.57036e-15	ENSMUSG00000009418	27315	inside	29251	NearestStart	Nav1	protein_coding
98778895	98780908	7.16344	0.342173	6.82127	1.12458e-17	7.57036e-15	ENSMUSG00000037992	8224	upstream	-10237	NearestStart	Rara	protein_coding
35377544	35379644	7.37053	0.342173	7.02836	1.14681e-17	7.61844e-15	ENSMUSG00000029102	4594	upstream	-6694	NearestStart	Hgfac	protein_coding
35530257	35532057	7.37679	0.342173	7.03461	1.29585e-17	8.49671e-15	ENSMUSG00000055413	823	overlapStart	-823	NearestStart	H2-Q8	processed_transcript
143681844	143683744	7.44261	1.31605	6.12656	1.34241e-17	8.6892e-15	ENSMUSG00000029580	13440	upstream	-13440	NearestStart	Actb	protein_coding
59429734	59431834	7.48461	0.342173	7.14244	1.4592e-17	9.3256e-15	ENSMUSG00000032501	48071	upstream	-50171	NearestStart	Trib1	protein_coding
75448308	75450208	7.18933	0.342173	6.84715	1.58299e-17	9.99022e-15	ENSMUSG00000006127	3818	inside	3818	NearestStart	Inpp5k	protein_coding
57268289	57269789	6.97027	0.342173	6.62809	1.64004e-17	1.02225e-14	ENSMUSG00000063849	7814	inside	19632	NearestStart	Ppcdc	protein_coding
152751206	152752806	7.17487	0.342173	6.8327	1.79337e-17	1.10419e-14	ENSMUSG00000074676	4828	downstream	7738	NearestStart	Foxs1	protein_coding
97272608	97274008	7.05209	0.342173	6.70992	1.8597e-17	1.12658e-14	ENSMUSG00000049807	2839	upstream	-4239	NearestStart	Arhgap23	protein_coding
75742747	75744890	6.98574	0.342173	6.64357	1.87436e-17	1.12658e-14	ENSMUSG00000073534	60287	downstream	68448	NearestStart	Gm10532	lincRNA
26347906	26349406	7.49231	0.342173	7.15014	2.10131e-17	1.24813e-14	ENSMUSG00000026923	15771	inside	17271	NearestStart	Notch1	protein_coding
4112864	4114630	7.10882	0.342173	6.76665	2.19428e-17	1.28819e-14	ENSMUSG00000024847	184	overlapEnd	12994	NearestStart	Aip	protein_coding
52208531	52210231	6.91896	0.342173	6.57679	2.34507e-17	1.35151e-14	ENSMUSG00000026104	8473	inside	32249	NearestStart	Stat1	protein_coding
91922437	91924637	7.35177	0.342173	7.0096	2.35567e-17	1.35151e-14	ENSMUSG00000034037	4235	upstream	-6435	NearestStart	Fgd5	protein_coding
73307093	73309206	7.26383	0.342173	6.92166	2.40072e-17	1.36188e-14	ENSMUSG00000075284	39419	inside	60374	NearestStart	Wipf1	protein_coding
108250247	108252347	7.48108	0.342173	7.13891	2.49786e-17	1.40125e-14	ENSMUSG00000013158	16103	downstream	18056	NearestStart	4933405L10Rik	protein_coding
120966389	120968389	6.98895	0.342173	6.64678	2.57639e-17	1.42942e-14	ENSMUSG00000006932	96765	downstream	123783	NearestStart	Ctnnb1	protein_coding
116676008	116677008	6.90052	0.342173	6.55835	2.67647e-17	1.4688e-14	ENSMUSG00000020814	11290	inside	13352	NearestStart	Mxra7	protein_coding
12311457	12313557	7.39175	0.342173	7.04958	2.73636e-17	1.48552e-14	ENSMUSG00000023827	693	overlapStart	-693	NearestStart	Agpat4	protein_coding
143759372	143761044	6.92061	0.342173	6.57844	2.80336e-17	1.5057e-14	ENSMUSG00000029581	24510	downstream	37337	NearestStart	Fscn1	protein_coding
119933847	119935668	7.32581	0.342173	6.98364	2.95374e-17	1.56977e-14	ENSMUSG00000034330	86512	upstream	-88333	NearestStart	Plcg2	protein_coding
101083901	101085701	6.99267	0.342173	6.6505	3.24836e-17	1.70837e-14	ENSMUSG00000027863	4070	inside	7961	NearestStart	Cd2	protein_coding
135690054	135691954	7.89214	1.57468	6.31746	3.29756e-17	1.71636e-14	ENSMUSG00000007872	7785	upstream	-9685	NearestStart	Id3	protein_coding
101149134	101151434	7.48475	0.342173	7.14257	3.64239e-17	1.86996e-14	ENSMUSG00000075408	22113	downstream	25448	NearestStart	6030408B16Rik	protein_coding
120606044	120607944	7.00548	0.342173	6.66331	3.66673e-17	1.86996e-14	ENSMUSG00000072671	32053	upstream	-32053	NearestStart	Gm10390	lincRNA
75422234	75424234	7.6769	1.31605	6.36085	4.09824e-17	2.06912e-14	ENSMUSG00000022579	2854	upstream	-4854	NearestStart	Gpihbp1	protein_coding
106597908	106599708	7.08827	0.342173	6.74609	4.39426e-17	2.19661e-14	ENSMUSG00000080664	11144	downstream	11336	NearestStart	U3	snoRNA
89535831	89537731	7.00948	0.342173	6.6673	4.53108e-17	2.24279e-14	ENSMUSG00000026288	18880	inside	18880	NearestStart	Inpp5d	protein_coding
73453581	73455416	6.97752	0.342173	6.63535	4.93564e-17	2.41933e-14	ENSMUSG00000078677	55375	upstream	-57210	NearestStart	Gm10974	protein_coding
84839606	84841606	7.00555	0.342173	6.66337	5.24298e-17	2.54527e-14	ENSMUSG00000075226	3247	upstream	-3247	NearestStart	NA	NA
119508344	119509844	6.96672	0.342173	6.62455	5.74476e-17	2.7623e-14	ENSMUSG00000084548	237410	upstream	-238910	NearestStart	NA	NA
74566713	74568913	7.09075	0.342173	6.74857	6.09592e-17	2.9035e-14	ENSMUSG00000009681	43072	inside	43072	NearestStart	Bcr	protein_coding
102244725	102246625	7.03212	0.342173	6.68995	6.39709e-17	3.01847e-14	ENSMUSG00000080575	13258	downstream	15278	NearestStart	Mir1190	miRNA
47211430	47213530	7.30887	0.342173	6.9667	6.79288e-17	3.17555e-14	ENSMUSG00000033033	746	overlapStart	1354	NearestStart	Calhm2	protein_coding
115958837	115960137	7.09499	0.812728	6.28226	6.94264e-17	3.21578e-14	ENSMUSG00000030123	13814	upstream	-13814	NearestStart	Plxnd1	protein_coding
152004506	152006406	7.144	0.342173	6.80183	7.55816e-17	3.45974e-14	ENSMUSG00000081087	4621	downstream	6912	NearestStart	Gm14166	pseudogene
70272195	70274308	7.73891	1.57468	6.16423	7.60638e-17	3.45974e-14	ENSMUSG00000040829	740	overlapStart	-740	NearestStart	Zmynd15	protein_coding
69508608	69510408	7.29277	0.342173	6.9506	7.95339e-17	3.58528e-14	ENSMUSG00000018752	808	overlapStart	992	NearestStart	BC096441	protein_coding
39792231	39794050	6.61506	0.342173	6.27289	8.10292e-17	3.61703e-14	ENSMUSG00000057173	14389	upstream	-14389	NearestStart	Rfx8	protein_coding
62268289	62270089	7.45037	0.342173	7.1082	8.16711e-17	3.61703e-14	ENSMUSG00000032249	42591	downstream	79100	NearestStart	Anp32a	protein_coding
116022544	116024472	7.00115	0.342173	6.65898	8.35018e-17	3.66595e-14	ENSMUSG00000041638	7272	inside	7272	NearestStart	Gcn1l1	protein_coding
91173947	91175447	7.03413	0.342173	6.69195	8.44119e-17	3.67396e-14	ENSMUSG00000055994	2733	inside	2733	NearestStart	Nod2	protein_coding
5819047	5820883	7.03308	0.342173	6.69091	8.76693e-17	3.78312e-14	ENSMUSG00000080543	204466	downstream	204576	NearestStart	AC127028.1	miRNA
73487881	73489481	6.71981	0.342173	6.37764	8.90067e-17	3.79146e-14	ENSMUSG00000078677	21310	upstream	-22910	NearestStart	Gm10974	protein_coding
135362344	135364144	7.09759	0.342173	6.75541	8.93645e-17	3.79146e-14	ENSMUSG00000040576	13320	downstream	20259	NearestStart	Wbscr28	protein_coding
75370044	75371944	7.02586	0.342173	6.68369	9.01794e-17	3.79415e-14	ENSMUSG00000072874	7651	downstream	24825	NearestStart	Gm6116	processed_transcript
31826381	31828281	7.312	0.342173	6.96983	9.44861e-17	3.94249e-14	ENSMUSG00000009687	756	overlapStart	756	NearestStart	Fxyd5	protein_coding
134849644	134851644	6.94136	0.342173	6.59919	1.15042e-16	4.76086e-14	ENSMUSG00000077437	40465	upstream	-42465	NearestStart	NA	NA
78161025	78163025	6.82342	0.596551	6.22687	1.33689e-16	5.48754e-14	ENSMUSG00000059436	97837	upstream	-97837	NearestStart	Max	protein_coding
132672554	132674454	7.25353	0.342173	6.91136	1.38226e-16	5.62804e-14	ENSMUSG00000028868	12028	upstream	-13928	NearestStart	Wasf2	protein_coding
25051506	25053719	7.76928	1.16697	6.60231	1.46591e-16	5.92088e-14	ENSMUSG00000059555	624	overlapStart	624	NearestStart	A830007P12Rik	protein_coding
111118868	111120747	6.67004	0.342173	6.32787	1.49548e-16	5.99236e-14	ENSMUSG00000080371	92219	upstream	-94098	NearestStart	NA	NA
144835754	144837154	7.15951	1.00069	6.15882	1.55829e-16	6.14717e-14	ENSMUSG00000028599	381	overlapStart	1019	NearestStart	Tnfrsf1b	protein_coding
122477206	122478806	6.68023	0.342173	6.33805	1.55846e-16	6.14717e-14	ENSMUSG00000076309	10589	downstream	10667	NearestStart	Mir147	miRNA
169458706	169460306	6.97015	0.342173	6.62797	1.57415e-16	6.16092e-14	ENSMUSG00000047907	35	inside	35	NearestStart	Tshz2	protein_coding
29800219	29802306	6.96684	0.342173	6.62467	1.69605e-16	6.58694e-14	ENSMUSG00000019715	9242	inside	9242	NearestStart	Gle1	protein_coding
5345130	5346730	6.93071	1.00069	5.93002	1.73681e-16	6.69373e-14	ENSMUSG00000024846	1128	downstream	4230	NearestStart	Cst6	protein_coding
73323106	73325119	6.76643	0.342173	6.42426	1.82459e-16	6.97877e-14	ENSMUSG00000075284	42348	inside	44361	NearestStart	Wipf1	protein_coding
118161354	118163554	7.03615	0.843426	6.19273	1.89992e-16	7.16106e-14	ENSMUSG00000033191	1022	overlapStart	1022	NearestStart	Tie1	protein_coding
69264908	69266895	6.84928	0.342173	6.50711	1.90061e-16	7.16106e-14	ENSMUSG00000018476	37731	upstream	-37731	NearestStart	Kdm6b	protein_coding
113154504	113156025	6.76882	0.342173	6.42665	1.94275e-16	7.26559e-14	ENSMUSG00000021285	43678	upstream	-43678	NearestStart	Ppp1r13b	protein_coding
69688808	69690908	7.99909	2.48849	5.5106	2.09694e-16	7.7846e-14	ENSMUSG00000046731	855	downstream	6100	NearestStart	Kctd11	protein_coding
72758908	72760608	6.80326	0.342173	6.46109	2.37939e-16	8.76867e-14	ENSMUSG00000020788	14063	upstream	-15763	NearestStart	Atp2a3	protein_coding
78868508	78870108	6.93776	0.342173	6.59559	2.5217e-16	9.22153e-14	ENSMUSG00000001123	70155	upstream	-70155	NearestStart	Lgals9	protein_coding
115653544	115655444	7.05528	0.342173	6.71311	2.53881e-16	9.22153e-14	ENSMUSG00000083182	4830	downstream	5192	NearestStart	Gm13828	pseudogene
105679081	105681081	7.44461	1.47095	5.97366	2.70855e-16	9.76781e-14	ENSMUSG00000065803	23455	downstream	23617	NearestStart	U1	snRNA
131226806	131229106	7.36123	2.00348	5.35775	2.8292e-16	1.01306e-13	ENSMUSG00000084721	10293	downstream	12885	NearestStart	NA	NA
31206481	31208681	7.42664	0.342173	7.08447	2.84946e-16	1.01308e-13	ENSMUSG00000036931	270	overlapStart	-270	NearestStart	Nfkbid	protein_coding
146156037	146158237	6.81012	0.596551	6.21357	2.8694e-16	1.01308e-13	ENSMUSG00000082120	253611	downstream	256092	NearestStart	Gm15720	pseudogene
86526004	86527825	6.56525	0.342173	6.22308	2.89618e-16	1.01543e-13	ENSMUSG00000004791	7758	upstream	-7758	NearestStart	Pgf	protein_coding
91964037	91965737	6.87907	0.342173	6.53689	2.96138e-16	1.02789e-13	ENSMUSG00000034037	35165	inside	35165	NearestStart	Fgd5	protein_coding
98570208	98572408	7.23581	0.342173	6.89364	2.97242e-16	1.02789e-13	ENSMUSG00000038067	5265	downstream	7581	NearestStart	Csf3	protein_coding
84581157	84583057	7.24399	0.342173	6.90181	3.25699e-16	1.11863e-13	ENSMUSG00000045817	214	downstream	6130	NearestStart	Zfp36l2	protein_coding
35355457	35357457	7.3356	0.342173	6.99342	3.55131e-16	1.21148e-13	ENSMUSG00000081650	322	upstream	-2322	NearestStart	Gm16181	protein_coding
92734413	92735713	6.93538	0.342173	6.5932	3.59186e-16	1.21709e-13	ENSMUSG00000008398	22786	inside	39371	NearestStart	Elk3	protein_coding
87571901	87573529	6.9988	0.342173	6.65662	3.63116e-16	1.2222e-13	ENSMUSG00000028073	654	overlapStart	974	NearestStart	Pear1	protein_coding
75988747	75990247	6.62661	0.342173	6.28444	3.66828e-16	1.22652e-13	ENSMUSG00000044646	8915	inside	8915	NearestStart	Zbtb7c	protein_coding
38157047	38158747	7.37221	0.342173	7.03004	3.81181e-16	1.26612e-13	ENSMUSG00000024451	169	overlapStart	169	NearestStart	Arap3	protein_coding
74703025	74705025	6.92183	0.843426	6.07841	3.92664e-16	1.29574e-13	ENSMUSG00000021108	17242	inside	17242	NearestStart	Prkch	protein_coding
35288006	35289506	6.79094	0.342173	6.44877	4.00697e-16	1.31366e-13	ENSMUSG00000035778	27463	inside	28963	NearestStart	Ggta1	protein_coding
6579808	6581708	6.7383	0.342173	6.39613	4.11373e-16	1.33996e-13	ENSMUSG00000083075	4119	upstream	-6019	NearestStart	Gm11980	pseudogene
121073101	121075201	6.87159	0.342173	6.52941	4.35229e-16	1.40858e-13	ENSMUSG00000070355	5914	downstream	7425	NearestStart	NA	NA
4486731	4488531	7.54656	2.03827	5.50829	4.59806e-16	1.47518e-13	ENSMUSG00000025902	704	overlapStart	704	NearestStart	Sox17	protein_coding
54418165	54420165	6.77519	0.342173	6.43301	4.6165e-16	1.47518e-13	ENSMUSG00000025867	52548	upstream	-54548	NearestStart	Cplx2	protein_coding
106570908	106572408	7.60827	2.1886	5.41967	4.79766e-16	1.52342e-13	ENSMUSG00000080664	14164	upstream	-15664	NearestStart	U3	snoRNA
99265634	99266934	6.48867	0.342173	6.14649	5.14788e-16	1.62441e-13	ENSMUSG00000023009	13168	inside	22545	NearestStart	Nckap5l	protein_coding
56748428	56750465	6.69781	0.342173	6.35564	5.3118e-16	1.66573e-13	ENSMUSG00000035493	7717	downstream	37481	NearestStart	Tgfbi	protein_coding
34031844	34033544	6.99305	0.342173	6.65088	5.4694e-16	1.70456e-13	ENSMUSG00000054252	30829	upstream	-32529	NearestStart	Fgfr3	protein_coding
3472808	3474795	6.89	0.342173	6.54783	5.75725e-16	1.78326e-13	ENSMUSG00000020439	33554	upstream	-33554	NearestStart	Smtn	protein_coding
167419506	167422006	8.29546	1.68846	6.60699	6.01438e-16	1.85155e-13	ENSMUSG00000081511	2136	downstream	2611	NearestStart	Gm11475	pseudogene
106619168	106621147	7.36373	0.596551	6.76717	6.33642e-16	1.93887e-13	ENSMUSG00000031871	4452	upstream	-6431	NearestStart	Cdh5	protein_coding
100451434	100453246	6.7503	0.342173	6.40813	6.49163e-16	1.97439e-13	ENSMUSG00000000346	272	downstream	5377	NearestStart	Dazap2	protein_coding
105251781	105253881	7.11338	0.342173	6.7712	7.05166e-16	2.13188e-13	ENSMUSG00000030761	14153	inside	16253	NearestStart	Myo7a	protein_coding
97665208	97666708	6.90814	0.342173	6.56596	7.22676e-16	2.16984e-13	ENSMUSG00000078692	53	downstream	1863	NearestStart	NA	NA
56441544	56443444	7.2983	0.342173	6.95612	7.26316e-16	2.16984e-13	ENSMUSG00000023411	342	upstream	-2242	NearestStart	Nfatc4	protein_coding
104896816	104899081	6.89264	0.342173	6.55047	7.43357e-16	2.20768e-13	ENSMUSG00000042797	10319	upstream	-10319	NearestStart	Aqp11	protein_coding
34776857	34778757	6.88632	0.342173	6.54414	7.53487e-16	2.22468e-13	ENSMUSG00000033739	3001	upstream	-4901	NearestStart	Fkbpl	protein_coding
5809147	5810747	6.65305	0.342173	6.31088	7.95232e-16	2.33428e-13	ENSMUSG00000080543	194566	downstream	194676	NearestStart	AC127028.1	miRNA
12896847	12898868	7.01813	0.342173	6.67596	8.2243e-16	2.40017e-13	ENSMUSG00000079146	13121	upstream	-13121	NearestStart	Gm15353	processed_transcript
119903547	119905447	7.2887	1.31605	5.97265	8.36683e-16	2.42773e-13	ENSMUSG00000034330	116733	upstream	-118633	NearestStart	Plcg2	protein_coding
84385057	84385957	6.66351	0.596551	6.06696	8.47683e-16	2.44559e-13	ENSMUSG00000000673	138927	upstream	-138927	NearestStart	Haao	protein_coding
8393125	8394325	6.577	0.342173	6.23483	8.64918e-16	2.48114e-13	ENSMUSG00000020605	43728	downstream	72881	NearestStart	Hs1bp3	protein_coding
13614247	13616047	6.75864	0.342173	6.41647	8.82653e-16	2.51771e-13	ENSMUSG00000031452	51799	upstream	-51799	NearestStart	1700029H14Rik	protein_coding
193720531	193722267	6.47468	0.342173	6.1325	8.9037e-16	2.52545e-13	ENSMUSG00000037434	8379	upstream	-10115	NearestStart	Slc30a1	protein_coding
113612108	113613908	7.83665	1.00069	6.83596	9.11837e-16	2.57189e-13	ENSMUSG00000041598	787	overlapStart	1013	NearestStart	Cdc42ep4	protein_coding
83399113	83401113	6.70077	0.596551	6.10422	9.37485e-16	2.62954e-13	ENSMUSG00000020263	287704	upstream	-287704	NearestStart	Appl2	protein_coding
109772225	109773825	6.37827	0.342173	6.0361	9.97041e-16	2.78114e-13	ENSMUSG00000021262	19105	upstream	-20705	NearestStart	Evl	protein_coding
21856628	21858365	6.37524	0.342173	6.03306	1.00802e-15	2.79009e-13	ENSMUSG00000069271	7122	downstream	10636	NearestStart	Hist1h2bn	protein_coding
101742808	101743908	6.67064	0.342173	6.32846	1.0113e-15	2.79009e-13	ENSMUSG00000078040	2737	upstream	-2737	NearestStart	NA	NA
129766244	129767844	6.53715	0.342173	6.19497	1.02617e-15	2.81572e-13	ENSMUSG00000060419	128890	upstream	-128890	NearestStart	Rps16-ps2	pseudogene
81042725	81044625	6.75801	0.342173	6.41584	1.03794e-15	2.82184e-13	ENSMUSG00000021127	164122	downstream	171275	NearestStart	Zfp36l1	protein_coding
123693947	123695847	7.03172	0.342173	6.68955	1.03958e-15	2.82184e-13	ENSMUSG00000043867	41075	downstream	42085	NearestStart	Foxl1	pseudogene
127683213	127685113	7.13277	0.342173	6.7906	1.09294e-15	2.94405e-13	ENSMUSG00000051716	6074	upstream	-7974	NearestStart	Apon	protein_coding
25121506	25122819	6.70882	0.342173	6.36665	1.09626e-15	2.94405e-13	ENSMUSG00000048707	2583	inside	3368	NearestStart	Tprn	protein_coding
78797408	78799308	7.05467	0.596551	6.45812	1.11569e-15	2.98037e-13	ENSMUSG00000001123	945	overlapStart	945	NearestStart	Lgals9	protein_coding
106173372	106175344	6.64942	0.342173	6.30725	1.25344e-15	3.33073e-13	ENSMUSG00000046079	44384	inside	44384	NearestStart	Lrrc8d	protein_coding
119400344	119402144	6.63712	0.843426	5.79369	1.32606e-15	3.50525e-13	ENSMUSG00000084548	345110	upstream	-346910	NearestStart	NA	NA
41502354	41504154	6.68133	0.342173	6.33916	1.39252e-15	3.66176e-13	ENSMUSG00000028439	12416	inside	14216	NearestStart	2310028H24Rik	protein_coding
6299830	6301030	8.1433	2.45906	5.68425	1.62714e-15	4.25653e-13	ENSMUSG00000024769	5686	upstream	-6886	NearestStart	Cdc42bpg	protein_coding
112935625	112937425	7.41986	1.45115	5.96871	1.80737e-15	4.70363e-13	ENSMUSG00000049792	10644	downstream	15843	NearestStart	Bag5	protein_coding
122251806	122253893	6.54347	0.342173	6.20129	1.86196e-15	4.8004e-13	ENSMUSG00000027219	407	overlapStart	-407	NearestStart	Slc28a2	protein_coding
113608108	113609308	6.68272	0.342173	6.34055	1.86482e-15	4.8004e-13	ENSMUSG00000041598	3813	inside	5013	NearestStart	Cdc42ep4	protein_coding
79119008	79121208	7.06055	0.342173	6.71838	1.87308e-15	4.8004e-13	ENSMUSG00000055072	8887	upstream	-8887	NearestStart	Gm9964	protein_coding
137615931	137617631	6.63867	0.342173	6.2965	2.12067e-15	5.40751e-13	ENSMUSG00000026421	707	overlapStart	-707	NearestStart	Csrp1	protein_coding
146515101	146516229	6.4232	0.342173	6.08103	2.30429e-15	5.84619e-13	ENSMUSG00000036745	270	overlapStart	-270	NearestStart	Ttll7	protein_coding
113653744	113655844	6.92341	0.342173	6.58123	2.43946e-15	6.15817e-13	ENSMUSG00000066964	85	upstream	-2185	NearestStart	Tmem211	protein_coding
83244947	83247183	6.79085	0.342173	6.44868	2.74818e-15	6.90298e-13	ENSMUSG00000073518	10852	downstream	11301	NearestStart	NA	NA
100952734	100954634	7.15449	0.342173	6.81232	2.79322e-15	6.98139e-13	ENSMUSG00000000530	4334	upstream	-6234	NearestStart	Acvrl1	protein_coding
89665001	89667001	7.20418	1.57468	5.6295	2.8157e-15	7.0029e-13	ENSMUSG00000046280	2243	downstream	29709	NearestStart	She	protein_coding
106065244	106066944	6.64876	0.342173	6.30659	2.90727e-15	7.19521e-13	ENSMUSG00000046079	62044	upstream	-63744	NearestStart	Lrrc8d	protein_coding
93526044	93527444	6.46122	0.342173	6.11905	3.0263e-15	7.45325e-13	ENSMUSG00000058013	3567	inside	3567	NearestStart	40787	protein_coding
92788213	92790313	6.79488	0.342173	6.45271	3.60128e-15	8.78447e-13	ENSMUSG00000008398	14429	upstream	-14429	NearestStart	Elk3	protein_coding
131847706	131849006	6.35163	0.342173	6.00945	3.60234e-15	8.78447e-13	ENSMUSG00000027339	6932	inside	8232	NearestStart	Rassf2	protein_coding
140833354	140835254	7.21503	0.342173	6.87286	3.61902e-15	8.78447e-13	ENSMUSG00000006445	21901	upstream	-23801	NearestStart	Epha2	protein_coding
10747834	10749746	6.35645	0.342173	6.01428	3.66806e-15	8.83131e-13	ENSMUSG00000022246	104539	upstream	-104539	NearestStart	Rai14	protein_coding
167178106	167179206	6.51645	0.342173	6.17428	3.6733e-15	8.83131e-13	ENSMUSG00000017929	3428	upstream	-3428	NearestStart	B4galt5	protein_coding
194648231	194650131	6.70167	0.342173	6.35949	3.82174e-15	9.14464e-13	ENSMUSG00000047384	9340	downstream	11848	NearestStart	A730013G03Rik	protein_coding
154644950	154646931	6.7586	0.342173	6.41643	3.86048e-15	9.19378e-13	ENSMUSG00000026480	8035	upstream	-10016	NearestStart	Ncf2	protein_coding
83441489	83443089	6.82732	0.342173	6.48515	4.10921e-15	9.74019e-13	ENSMUSG00000032261	468	overlapStart	-468	NearestStart	Sh3bgrl2	protein_coding
130352754	130354054	6.90059	0.342173	6.55842	4.19808e-15	9.90433e-13	ENSMUSG00000025743	4302	inside	4302	NearestStart	Sdc3	protein_coding
104596901	104598101	7.18997	0.342173	6.8478	4.31824e-15	1.01404e-12	ENSMUSG00000002233	476	overlapEnd	4949	NearestStart	Rhoc	protein_coding
97203334	97205034	6.62596	0.342173	6.28379	4.43746e-15	1.03721e-12	ENSMUSG00000044250	11073	inside	11709	NearestStart	Fam113b	protein_coding
57423657	57425357	6.56569	0.342173	6.22352	4.54743e-15	1.05802e-12	ENSMUSG00000034116	5119	inside	5119	NearestStart	Vav1	protein_coding
74877847	74879147	6.50703	0.342173	6.16485	4.75054e-15	1.10021e-12	ENSMUSG00000055148	32294	downstream	34886	NearestStart	Klf2	protein_coding
139530081	139532181	6.64829	0.342173	6.30612	4.82633e-15	1.11266e-12	ENSMUSG00000030930	21177	upstream	-21177	NearestStart	Chst15	protein_coding
118781644	118783272	6.57656	0.812728	5.76384	4.96895e-15	1.14033e-12	ENSMUSG00000077540	65055	downstream	65186	NearestStart	SNORA17	snoRNA
115589644	115591344	6.58203	0.342173	6.23986	5.04053e-15	1.15152e-12	ENSMUSG00000079986	2441	downstream	4389	NearestStart	NA	NA
105630281	105632181	6.90916	0.342173	6.56699	5.19157e-15	1.18069e-12	ENSMUSG00000074003	4293	downstream	10238	NearestStart	Gucy2d	protein_coding
125188547	125190147	7.07388	0.342173	6.73171	5.2405e-15	1.1817e-12	ENSMUSG00000074047	32634	upstream	-34234	NearestStart	NA	NA
122179428	122181328	7.01251	1.31605	5.69646	5.24887e-15	1.1817e-12	ENSMUSG00000025558	41744	upstream	-41744	NearestStart	Dock9	protein_coding
125522537	125524467	6.62002	0.596551	6.02347	5.28692e-15	1.1817e-12	ENSMUSG00000001930	25745	inside	25745	NearestStart	Vwf	protein_coding
47263954	47265654	6.8772	1.00069	5.87651	5.28965e-15	1.1817e-12	ENSMUSG00000028339	42919	inside	42919	NearestStart	Col15a1	protein_coding
29715030	29716964	6.42021	0.812728	5.60748	5.53849e-15	1.22821e-12	ENSMUSG00000046324	5946	inside	7880	NearestStart	Ermp1	protein_coding
72765308	72767108	7.12292	0.342173	6.78075	5.5465e-15	1.22821e-12	ENSMUSG00000020788	7563	upstream	-9363	NearestStart	Atp2a3	protein_coding
62127013	62129113	7.03862	0.342173	6.69644	5.76269e-15	1.26549e-12	ENSMUSG00000020076	13047	upstream	-13047	NearestStart	Ddx50	protein_coding
53732334	53734034	6.63951	0.342173	6.29734	5.76498e-15	1.26549e-12	ENSMUSG00000058656	43	overlapStart	1657	NearestStart	Samd12	protein_coding
166481819	166483606	6.47801	0.342173	6.13583	5.81869e-15	1.26777e-12	ENSMUSG00000065871	1177	upstream	-1177	NearestStart	NA	NA
108922847	108924747	6.72374	0.342173	6.38157	5.82558e-15	1.26777e-12	ENSMUSG00000078934	1062	inside	2285	NearestStart	9230113P08Rik	protein_coding
26381406	26383106	6.71304	0.342173	6.37087	5.92332e-15	1.2835e-12	ENSMUSG00000026923	16229	upstream	-16229	NearestStart	Notch1	protein_coding
18919006	18920806	7.19221	0.342173	6.85004	5.96074e-15	1.28609e-12	ENSMUSG00000026737	742	overlapStart	742	NearestStart	Pip4k2a	protein_coding
124544693	124546506	6.42671	0.342173	6.08454	6.18726e-15	1.32929e-12	ENSMUSG00000035183	347354	upstream	-349167	NearestStart	Slc24a5	protein_coding
152210481	152212381	6.73773	0.342173	6.39556	6.77015e-15	1.44835e-12	ENSMUSG00000070348	84651	upstream	-84651	NearestStart	Ccnd1	protein_coding
36908325	36909925	6.53475	0.342173	6.19258	6.81961e-15	1.45278e-12	ENSMUSG00000036188	13953	inside	24585	NearestStart	Ankmy2	protein_coding
47964830	47966464	6.78587	0.342173	6.4437	7.10587e-15	1.5074e-12	ENSMUSG00000025069	4016	downstream	24795	NearestStart	Gsto2	protein_coding
32590606	32591919	6.55838	0.342173	6.2162	7.43074e-15	1.56972e-12	ENSMUSG00000009551	2463	inside	5930	NearestStart	6330409D20Rik	protein_coding
157985106	157986706	6.51614	1.00625	5.50989	7.86308e-15	1.65413e-12	ENSMUSG00000037820	12943	upstream	-12943	NearestStart	Tgm2	protein_coding
59813713	59814913	6.6762	0.342173	6.33403	8.07216e-15	1.68998e-12	ENSMUSG00000020101	4114	inside	4114	NearestStart	4632428N05Rik	protein_coding
23890347	23891647	6.48392	0.342173	6.14175	8.10044e-15	1.68998e-12	ENSMUSG00000031538	1662	inside	22121	NearestStart	Plat	protein_coding
34698306	34700106	6.39946	0.342173	6.05728	8.86053e-15	1.83508e-12	ENSMUSG00000081904	11676	downstream	11856	NearestStart	Gm13419	pseudogene
8670922	8672422	7.10923	0.342173	6.76706	8.86864e-15	1.83508e-12	ENSMUSG00000008393	174	overlapStart	1326	NearestStart	Carhsp1	protein_coding
86905857	86907057	6.39198	0.342173	6.0498	9.029e-15	1.86064e-12	ENSMUSG00000071036	1285	upstream	-1285	NearestStart	Gm10309	protein_coding
169615606	169617506	6.42062	0.342173	6.07844	9.16242e-15	1.88046e-12	ENSMUSG00000047907	121088	inside	156935	NearestStart	Tshz2	protein_coding
143722044	143724044	7.6441	0.342173	7.30192	9.79303e-15	2.00174e-12	ENSMUSG00000029581	9	inside	9	NearestStart	Fscn1	protein_coding
64561944	64563444	7.46467	1.57468	5.88999	9.85403e-15	2.00609e-12	ENSMUSG00000063060	567	overlapStart	-567	NearestStart	Sox7	protein_coding
38304047	38305347	7.03313	0.342173	6.69096	1.06435e-14	2.15811e-12	ENSMUSG00000051375	43852	downstream	65369	NearestStart	Pcdh1	protein_coding
113617737	113619437	6.92197	0.342173	6.57979	1.078e-14	2.17705e-12	ENSMUSG00000056952	28056	upstream	-29756	NearestStart	Tatdn2	protein_coding
101746808	101747808	6.50158	0.342173	6.15941	1.08541e-14	2.18327e-12	ENSMUSG00000078040	6737	upstream	-6737	NearestStart	NA	NA
73346406	73347806	6.62934	0.342173	6.28717	1.09613e-14	2.19609e-12	ENSMUSG00000075284	19661	inside	21061	NearestStart	Wipf1	protein_coding
100457934	100459534	6.50231	0.342173	6.16013	1.10917e-14	2.21343e-12	ENSMUSG00000053559	6161	inside	9352	NearestStart	Smagp	protein_coding
55028244	55029844	6.64475	0.342173	6.30257	1.13106e-14	2.24823e-12	ENSMUSG00000000958	53	overlapStart	53	NearestStart	Slc7a7	protein_coding
169558906	169560319	6.87908	1.31605	5.56303	1.14556e-14	2.26811e-12	ENSMUSG00000047907	100235	inside	100235	NearestStart	Tshz2	protein_coding
100958946	100959846	6.51602	0.342173	6.17385	1.1585e-14	2.28479e-12	ENSMUSG00000000530	22	overlapStart	-22	NearestStart	Acvrl1	protein_coding
56363589	56365289	6.90078	0.342173	6.55861	1.19117e-14	2.34007e-12	ENSMUSG00000032329	18898	downstream	97138	NearestStart	Hmg20a	protein_coding
53598808	53600808	7.60219	1.9842	5.61799	1.21847e-14	2.38443e-12	ENSMUSG00000078860	5458	downstream	7570	NearestStart	Gm11006	protein_coding
12098247	12100347	6.99361	0.342173	6.65144	1.25593e-14	2.44265e-12	ENSMUSG00000080608	97423	upstream	-97423	NearestStart	NA	NA
78698334	78700134	6.58368	0.342173	6.24151	1.2579e-14	2.44265e-12	ENSMUSG00000033128	7486	upstream	-9286	NearestStart	Gga1	protein_coding
88344031	88345631	7.03983	2.02494	5.01488	1.27441e-14	2.46523e-12	ENSMUSG00000036574	19407	downstream	21114	NearestStart	1700019O17Rik	pseudogene
42826564	42828330	6.78211	0.342173	6.43994	1.28927e-14	2.48445e-12	ENSMUSG00000060224	701	overlapStart	701	NearestStart	Pyroxd2	protein_coding
135695331	135697531	7.02612	0.342173	6.68395	1.35153e-14	2.59452e-12	ENSMUSG00000073560	28574	upstream	-30774	NearestStart	NA	NA
53321095	53322608	6.42053	0.342173	6.07836	1.36431e-14	2.60914e-12	ENSMUSG00000081247	5834	downstream	6409	NearestStart	NA	NA
50720034	50721934	6.80187	0.342173	6.4597	1.45601e-14	2.77401e-12	ENSMUSG00000084458	537	includeFeature	626	NearestStart	mmu-mir-1907	miRNA
96337889	96339589	6.7734	1.16697	5.60643	1.48938e-14	2.82691e-12	ENSMUSG00000056418	134	upstream	-134	NearestStart	BC043934	protein_coding
118797854	118799454	6.52942	0.342173	6.18724	1.49511e-14	2.82716e-12	ENSMUSG00000028645	10478	inside	16445	NearestStart	Slc2a1	protein_coding
31061222	31062422	6.34207	0.342173	5.9999	1.55072e-14	2.92137e-12	ENSMUSG00000047434	19044	inside	20244	NearestStart	AI480653	protein_coding
84938406	84940606	6.99254	1.31605	5.67649	1.57511e-14	2.95629e-12	ENSMUSG00000044338	35937	upstream	-38137	NearestStart	Aplnr	protein_coding
127577547	127579247	6.56439	0.342173	6.22222	1.64839e-14	3.08238e-12	ENSMUSG00000043051	548	overlapStart	-548	NearestStart	Disc1	protein_coding
152391781	152393281	6.73846	0.342173	6.39628	1.6621e-14	3.09654e-12	ENSMUSG00000048677	46547	downstream	78051	NearestStart	Tpcn2	protein_coding
54952434	54953734	6.1471	0.342173	5.80493	1.70721e-14	3.16465e-12	ENSMUSG00000053749	7200	upstream	-7200	NearestStart	Gm9920	protein_coding
53626308	53628195	7.46736	1.9842	5.48316	1.7112e-14	3.16465e-12	ENSMUSG00000078860	19930	upstream	-19930	NearestStart	Gm11006	protein_coding
78454334	78456246	6.59757	0.342173	6.2554	1.71801e-14	3.16566e-12	ENSMUSG00000018008	1885	downstream	26857	NearestStart	Cyth4	protein_coding
67477044	67478544	6.6088	0.342173	6.26663	1.75058e-14	3.21394e-12	ENSMUSG00000022048	8893	inside	10393	NearestStart	Dpysl2	protein_coding
34791857	34793457	7.15693	0.342173	6.81476	1.79261e-14	3.27917e-12	ENSMUSG00000015461	160	overlapEnd	7701	NearestStart	Atf6b	protein_coding
14169489	14171589	7.11211	1.61082	5.50129	1.80059e-14	3.28189e-12	ENSMUSG00000037419	11039	inside	16197	NearestStart	Endod1	protein_coding
164880506	164882406	6.61848	0.342173	6.27631	1.83948e-14	3.34071e-12	ENSMUSG00000017652	630	overlapStart	-630	NearestStart	Cd40	protein_coding
94608165	94610365	6.46121	0.342173	6.11904	2.01485e-14	3.64609e-12	ENSMUSG00000042082	66531	inside	66531	NearestStart	Arsb	protein_coding
113182325	113185225	8.9419	2.4391	6.5028	2.07406e-14	3.73982e-12	ENSMUSG00000021290	14362	downstream	22863	NearestStart	2010107E04Rik	protein_coding
117831981	117833881	7.19353	1.68846	5.50507	2.12411e-14	3.81644e-12	ENSMUSG00000030790	58648	downstream	60806	NearestStart	Adm	protein_coding
78169434	78171034	6.74518	0.342173	6.403	2.17654e-14	3.89678e-12	ENSMUSG00000071713	9431	inside	12984	NearestStart	Csf2rb	protein_coding
55617254	55618954	6.81926	0.342173	6.47708	2.24904e-14	4.01235e-12	ENSMUSG00000066176	5086	downstream	41117	NearestStart	Gm12511	processed_transcript
78616834	78618734	7.25008	0.342173	6.9079	2.42371e-14	4.30874e-12	ENSMUSG00000018169	12929	upstream	-12929	NearestStart	Mfng	protein_coding
89604788	89606401	6.26146	0.342173	5.91929	2.63022e-14	4.65945e-12	ENSMUSG00000042572	16874	downstream	27250	NearestStart	Ube2q1	protein_coding
182242267	182244531	7.45887	1.9842	5.47467	2.70851e-14	4.78138e-12	ENSMUSG00000038855	16076	upstream	-18340	NearestStart	Itpkb	protein_coding
141865381	141866916	7.47433	1.89219	5.58214	2.71864e-14	4.78253e-12	ENSMUSG00000058325	3011	inside	3011	NearestStart	Dock1	protein_coding
6267330	6269030	6.57038	0.342173	6.2282	2.80723e-14	4.92123e-12	ENSMUSG00000065523	2398	downstream	2486	NearestStart	Mir192	miRNA
152891206	152893019	7.0122	1.50974	5.50246	2.85298e-14	4.98412e-12	ENSMUSG00000027474	485	overlapStart	-485	NearestStart	BC020535	protein_coding
61465808	61467308	6.41294	0.342173	6.07077	2.96012e-14	5.15346e-12	ENSMUSG00000004837	485	overlapStart	-1015	NearestStart	Grap	protein_coding
87397408	87399108	6.75469	0.342173	6.41251	2.97952e-14	5.16942e-12	ENSMUSG00000018401	6611	upstream	-8311	NearestStart	Mtmr4	protein_coding
121067501	121069201	6.39441	0.342173	6.05223	2.99806e-14	5.18259e-12	ENSMUSG00000070355	314	downstream	1825	NearestStart	NA	NA
107237308	107238208	6.23484	0.342173	5.89267	3.00764e-14	5.18259e-12	ENSMUSG00000081995	44936	downstream	45286	NearestStart	Gm11719	pseudogene
137428672	137430544	6.51126	0.342173	6.16909	3.03329e-14	5.209e-12	ENSMUSG00000019054	473	overlapStart	-473	NearestStart	Fis1	protein_coding
64027644	64029744	6.63731	0.342173	6.29514	3.07405e-14	5.26111e-12	ENSMUSG00000014453	6280	inside	8380	NearestStart	Blk	protein_coding
106794204	106796025	6.88653	1.45115	5.43538	3.10538e-14	5.29678e-12	ENSMUSG00000021070	5357	upstream	-7178	NearestStart	Bdkrb2	protein_coding
132500954	132502854	6.99885	0.342173	6.65668	3.12378e-14	5.31021e-12	ENSMUSG00000028878	22481	upstream	-22481	NearestStart	Fam76a	protein_coding
70547804	70549725	7.33318	2.1886	5.14458	3.34325e-14	5.66422e-12	ENSMUSG00000052673	74359	upstream	-74359	NearestStart	Gm9887	protein_coding
108136768	108138547	7.92114	1.89219	6.02895	3.38919e-14	5.72286e-12	ENSMUSG00000038604	7547	inside	18847	NearestStart	Fam65a	protein_coding
34658537	34660237	6.71886	0.342173	6.37669	3.42138e-14	5.75795e-12	ENSMUSG00000060411	16594	downstream	18368	NearestStart	Npn2	protein_coding
84322688	84324357	6.23834	0.342173	5.89617	3.62894e-14	6.07912e-12	ENSMUSG00000000673	76558	upstream	-76558	NearestStart	Haao	protein_coding
107883989	107885589	7.70406	1.79392	5.91014	3.6363e-14	6.07912e-12	ENSMUSG00000079323	200	overlapStart	-1400	NearestStart	Cdhr4	protein_coding
106244768	106246672	6.10583	0.342173	5.76366	3.67932e-14	6.13074e-12	ENSMUSG00000045750	6858	upstream	-8762	NearestStart	D830014E11Rik	protein_coding
32453308	32454308	6.4126	0.342173	6.07042	3.72602e-14	6.18814e-12	ENSMUSG00000020272	20042	inside	20042	NearestStart	Stk10	protein_coding
80863813	80865513	7.18583	0.342173	6.84366	3.80554e-14	6.29947e-12	ENSMUSG00000079936	3956	upstream	-3956	NearestStart	NA	NA
119892247	119893647	6.62846	0.342173	6.28629	4.18055e-14	6.89763e-12	ENSMUSG00000034390	89664	inside	111143	NearestStart	4933407C03Rik	protein_coding
54319844	54321044	6.24068	0.342173	5.8985	4.4446e-14	7.28662e-12	ENSMUSG00000039156	68718	upstream	-69918	NearestStart	Stim2	protein_coding
58912931	58914631	6.26319	0.342173	5.92102	4.44517e-14	7.28662e-12	ENSMUSG00000026029	9080	downstream	60655	NearestStart	Casp8	protein_coding
84312057	84313157	6.17157	0.342173	5.8294	4.64269e-14	7.58576e-12	ENSMUSG00000000673	65927	upstream	-65927	NearestStart	Haao	protein_coding
115841137	115842737	6.25829	0.342173	5.91612	4.70151e-14	7.6571e-12	ENSMUSG00000030323	33980	inside	37649	NearestStart	Ift122	protein_coding
3905330	3907530	7.50135	1.45115	6.05019	5.13433e-14	8.33512e-12	ENSMUSG00000001750	490	overlapStart	1710	NearestStart	Tcirg1	protein_coding
92430337	92431437	6.25585	0.342173	5.91367	5.17598e-14	8.3758e-12	ENSMUSG00000030020	109435	inside	225802	NearestStart	Prickle2	protein_coding
136552244	136554044	6.48479	0.342173	6.14262	5.35509e-14	8.63795e-12	ENSMUSG00000004952	5742	upstream	-7542	NearestStart	Rasa4	protein_coding
36108734	36110434	6.34463	0.342173	6.00246	5.3725e-14	8.63844e-12	ENSMUSG00000037617	389	overlapStart	-389	NearestStart	Spag1	protein_coding
123785947	123787647	6.58406	0.342173	6.24189	5.51467e-14	8.83888e-12	ENSMUSG00000043867	133075	downstream	134085	NearestStart	Foxl1	pseudogene
32821622	32823122	6.16282	0.342173	5.82065	5.54497e-14	8.85932e-12	ENSMUSG00000035638	24101	upstream	-24101	NearestStart	Muc20	protein_coding
125521406	125522706	5.99182	0.342173	5.64965	6.19547e-14	9.85888e-12	ENSMUSG00000078135	21569	downstream	22543	NearestStart	Eid1	pseudogene
136008944	136009844	6.19887	0.342173	5.8567	6.20964e-14	9.85888e-12	ENSMUSG00000039959	11103	inside	12003	NearestStart	Hip1	protein_coding
110891689	110893189	6.16733	0.342173	5.82516	6.46379e-14	1.02302e-11	ENSMUSG00000066319	528	overlapStart	528	NearestStart	Rtp3	protein_coding
71630308	71632208	6.09453	0.342173	5.75235	6.8137e-14	1.07503e-11	ENSMUSG00000077456	29370	downstream	31400	NearestStart	SNORA17	snoRNA
120617089	120618489	6.01569	0.342173	5.67351	6.93256e-14	1.09038e-11	ENSMUSG00000064397	82087	downstream	83814	NearestStart	7SK	misc_RNA
6398306	6400606	7.81902	2.07068	5.74834	6.9911e-14	1.09617e-11	ENSMUSG00000048749	154489	upstream	-154489	NearestStart	NA	NA
114501544	114503472	7.05115	1.57468	5.47647	7.2859e-14	1.13573e-11	ENSMUSG00000042078	24625	inside	39845	NearestStart	Svop	protein_coding
47658957	47660757	6.61087	0.342173	6.2687	7.28837e-14	1.13573e-11	ENSMUSG00000023980	19721	upstream	-19721	NearestStart	Taf8	protein_coding
54361244	54363072	6.28996	0.596551	5.69341	7.64952e-14	1.18834e-11	ENSMUSG00000039156	26690	upstream	-28518	NearestStart	Stim2	protein_coding
37689567	37691150	6.07975	0.342173	5.73757	7.69802e-14	1.1922e-11	ENSMUSG00000026090	21045	inside	87089	NearestStart	2010300C02Rik	protein_coding
8640944	8642867	6.51981	0.342173	6.17763	7.74248e-14	1.19542e-11	ENSMUSG00000049460	6465	downstream	7220	NearestStart	Gm8396	pseudogene
44425908	44427108	6.25173	0.342173	5.90956	7.7862e-14	1.19851e-11	ENSMUSG00000057098	3711	upstream	-4911	NearestStart	Ebf1	protein_coding
85061425	85062825	6.11316	0.342173	5.77099	7.8228e-14	1.20048e-11	ENSMUSG00000019969	13324	inside	32273	NearestStart	Psen1	protein_coding
164337506	164339606	7.06185	1.00069	6.06116	7.94742e-14	1.21591e-11	ENSMUSG00000017721	3707	downstream	14473	NearestStart	Pigt	protein_coding
72114608	72116408	6.6129	0.342173	6.27073	8.0013e-14	1.22045e-11	ENSMUSG00000040483	557	overlapStart	-557	NearestStart	Xaf1	protein_coding
31563137	31564737	7.43459	1.9842	5.45039	8.26399e-14	1.25672e-11	ENSMUSG00000025608	49226	upstream	-49226	NearestStart	Podxl	protein_coding
27222001	27222901	6.14507	0.342173	5.8029	8.34282e-14	1.2649e-11	ENSMUSG00000039304	6002	inside	6002	NearestStart	Tnfsf10	protein_coding
75692134	75693834	6.26181	0.342173	5.91964	8.3907e-14	1.26835e-11	ENSMUSG00000022575	635	overlapStart	-635	NearestStart	Gsdmd	protein_coding
31587637	31588837	6.28815	0.342173	5.94598	8.45612e-14	1.27443e-11	ENSMUSG00000025608	73726	upstream	-73726	NearestStart	Podxl	protein_coding
71511806	71512406	6.32835	0.342173	5.98618	8.73721e-14	1.31287e-11	ENSMUSG00000064263	45040	upstream	-45640	NearestStart	Gm1631	protein_coding
56308557	56310357	6.70515	0.342173	6.36298	9.3451e-14	1.40005e-11	ENSMUSG00000044469	2084	inside	6574	NearestStart	Tnfaip8l1	protein_coding
141047972	141049144	5.95543	0.342173	5.61326	9.45588e-14	1.41245e-11	ENSMUSG00000036586	6951	upstream	-6951	NearestStart	Grifin	protein_coding
58167728	58169665	6.81624	0.342173	6.47407	1.02932e-13	1.53298e-11	ENSMUSG00000014164	26946	inside	28883	NearestStart	Klhl3	protein_coding
153418331	153419867	6.30346	0.342173	5.96129	1.03552e-13	1.53454e-11	ENSMUSG00000026483	263	overlapStart	-263	NearestStart	Fam129a	protein_coding
150182101	150183454	6.01676	0.342173	5.67459	1.03644e-13	1.53454e-11	ENSMUSG00000084314	37768	upstream	-39121	NearestStart	Gm13048	pseudogene
78737495	78739208	6.1666	0.342173	5.82442	1.04207e-13	1.53836e-11	ENSMUSG00000020826	3142	inside	3142	NearestStart	Nos2	protein_coding
117727637	117729129	6.50699	0.342173	6.16481	1.07536e-13	1.58288e-11	ENSMUSG00000071237	29221	upstream	-30713	NearestStart	Gm6253	pseudogene
71101157	71101757	6.08441	0.342173	5.74224	1.11699e-13	1.63634e-11	ENSMUSG00000047407	91794	downstream	101729	NearestStart	Tgif1	protein_coding
30552322	30554022	6.58754	0.342173	6.24536	1.11816e-13	1.63634e-11	ENSMUSG00000022537	1658	upstream	-1658	NearestStart	Tmem44	protein_coding
101980434	101981934	6.40263	0.342173	6.06046	1.14903e-13	1.67515e-11	ENSMUSG00000023045	572	overlapStart	-572	NearestStart	Soat2	protein_coding
163561306	163562706	6.35669	0.342173	6.01452	1.15132e-13	1.67515e-11	ENSMUSG00000017697	8986	inside	14607	NearestStart	Ada	protein_coding
121960789	121962089	6.05474	0.342173	5.71257	1.17439e-13	1.70381e-11	ENSMUSG00000066235	55658	upstream	-55658	NearestStart	C85492	protein_coding
61197389	61199389	6.31489	0.342173	5.97272	1.2037e-13	1.74133e-11	ENSMUSG00000074256	19456	downstream	21860	NearestStart	Gm10655	protein_coding
150086554	150088354	6.66147	0.342173	6.3193	1.20838e-13	1.74311e-11	ENSMUSG00000039838	60282	upstream	-60282	NearestStart	Slc45a1	protein_coding
170133106	170134706	6.16033	0.342173	5.81816	1.21433e-13	1.74669e-11	ENSMUSG00000084013	21726	downstream	22571	NearestStart	Gm14270	pseudogene
71649706	71650806	6.28818	0.342173	5.94601	1.28813e-13	1.84578e-11	ENSMUSG00000027111	24709	inside	24709	NearestStart	Itga6	protein_coding
133811216	133812681	5.97672	0.342173	5.63455	1.29053e-13	1.84578e-11	ENSMUSG00000030711	3698	downstream	8730	NearestStart	Sult1a1	protein_coding
90391201	90393301	7.53089	1.9842	5.54669	1.29827e-13	1.85162e-11	ENSMUSG00000001021	10835	upstream	-12935	NearestStart	S100a3	protein_coding
82981547	82983347	6.83133	0.342173	6.48916	1.31108e-13	1.86462e-11	ENSMUSG00000073519	117979	downstream	119871	NearestStart	Gm10524	lincRNA
95524822	95526522	6.02301	0.342173	5.68083	1.33732e-13	1.89659e-11	ENSMUSG00000062609	2955	downstream	45657	NearestStart	Kcnj15	protein_coding
135031144	135032744	6.70047	0.812728	5.88774	1.37853e-13	1.94956e-11	ENSMUSG00000063146	2840	upstream	-2840	NearestStart	Clip2	protein_coding
12362757	12364379	6.2805	0.342173	5.93833	1.38717e-13	1.95151e-11	ENSMUSG00000023827	48127	inside	50607	NearestStart	Agpat4	protein_coding
133049354	133050554	6.18599	0.342173	5.84381	1.38764e-13	1.95151e-11	ENSMUSG00000056596	2333	inside	5067	NearestStart	Trnp1	protein_coding
31556444	31557644	6.02896	0.342173	5.68679	1.42381e-13	1.99681e-11	ENSMUSG00000029149	869	downstream	2365	NearestStart	Krtcap3	protein_coding
117993808	117994808	6.1948	0.342173	5.85263	1.45164e-13	2.0302e-11	ENSMUSG00000078581	6856	upstream	-6856	NearestStart	NA	NA
59514306	59515406	6.4057	0.812728	5.59297	1.49562e-13	2.08089e-11	ENSMUSG00000035168	64207	inside	64207	NearestStart	Tanc1	protein_coding
20377008	20378195	5.96161	0.342173	5.61944	1.49612e-13	2.08089e-11	ENSMUSG00000083878	30195	downstream	30593	NearestStart	Gm12034	pseudogene
89371937	89373437	6.07405	0.342173	5.73188	1.50823e-13	2.09197e-11	ENSMUSG00000030084	59345	upstream	-59345	NearestStart	Plxna1	protein_coding
62369789	62371489	6.75447	0.342173	6.4123	1.52113e-13	2.10025e-11	ENSMUSG00000084540	6845	downstream	6953	NearestStart	NA	NA
135672454	135673554	6.10693	0.342173	5.76476	1.52252e-13	2.10025e-11	ENSMUSG00000007872	26185	upstream	-27285	NearestStart	Id3	protein_coding
106634347	106636147	7.3935	1.9842	5.4093	1.61064e-13	2.21575e-11	ENSMUSG00000031871	8748	inside	8748	NearestStart	Cdh5	protein_coding
79269013	79269913	6.58796	0.342173	6.24578	1.61762e-13	2.21875e-11	ENSMUSG00000035863	12696	inside	12696	NearestStart	Palm	protein_coding
67266801	67268301	6.22841	0.342173	5.88623	1.62161e-13	2.21875e-11	ENSMUSG00000047557	472	overlapStart	1028	NearestStart	Lxn	protein_coding
84130657	84132257	6.17525	0.596551	5.5787	1.70235e-13	2.32292e-11	ENSMUSG00000055817	25154	inside	25154	NearestStart	Mta3	protein_coding
40929689	40931489	6.04149	0.342173	5.69932	1.73892e-13	2.36643e-11	ENSMUSG00000032020	34309	inside	36109	NearestStart	Ubash3b	protein_coding
114659865	114661165	6.13152	0.342173	5.78934	1.77222e-13	2.40527e-11	ENSMUSG00000042348	75098	inside	75098	NearestStart	Arl15	protein_coding
30480919	30482319	5.90015	0.342173	5.55798	1.80479e-13	2.4429e-11	ENSMUSG00000047363	16455	downstream	30355	NearestStart	Cstad	protein_coding
30237681	30239281	6.46251	0.342173	6.12034	1.90446e-13	2.57091e-11	ENSMUSG00000030583	51198	inside	52798	NearestStart	Sipa1l3	protein_coding
61818408	61820495	6.26991	0.342173	5.92774	2.18704e-13	2.94452e-11	ENSMUSG00000083212	30556	upstream	-30556	NearestStart	Gm12274	pseudogene
78748008	78749508	6.12807	0.342173	5.7859	2.2952e-13	3.08192e-11	ENSMUSG00000020826	13655	inside	13655	NearestStart	Nos2	protein_coding
167710467	167712131	6.07057	0.342173	5.7284	2.40832e-13	3.21795e-11	ENSMUSG00000005763	6689	upstream	-8353	NearestStart	Cd247	protein_coding
30540906	30542606	6.63582	0.342173	6.29364	2.40926e-13	3.21795e-11	ENSMUSG00000075416	26064	downstream	31657	NearestStart	Gm14488	lincRNA
116970208	116971808	6.19847	0.342173	5.85629	2.55931e-13	3.40935e-11	ENSMUSG00000020823	4744	upstream	-6344	NearestStart	Sec14l1	protein_coding
60878989	60880689	6.28305	0.342173	5.94087	2.60028e-13	3.45281e-11	ENSMUSG00000052143	192982	upstream	-192982	NearestStart	Gm9869	protein_coding
182215231	182216731	6.59271	0.342173	6.25053	2.60561e-13	3.45281e-11	ENSMUSG00000010609	28856	upstream	-28856	NearestStart	Psen2	protein_coding
32010357	32011857	6.61192	0.342173	6.26974	2.62889e-13	3.47269e-11	ENSMUSG00000024042	17620	upstream	-17620	NearestStart	Sik1	protein_coding
68271090	68272247	6.10606	0.342173	5.76389	2.63437e-13	3.47269e-11	ENSMUSG00000024544	142956	inside	178179	NearestStart	D18Ertd653e	protein_coding
65838347	65840147	6.23951	0.342173	5.89734	2.75687e-13	3.6247e-11	ENSMUSG00000046610	17775	upstream	-19575	NearestStart	5330437I02Rik	protein_coding
20181965	20183765	7.68947	2.07068	5.61878	3.0142e-13	3.95275e-11	ENSMUSG00000041112	523	overlapStart	-523	NearestStart	Elmo1	protein_coding
5955830	5956830	6.2559	0.342173	5.91372	3.0913e-13	4.04335e-11	ENSMUSG00000024833	7360	inside	8360	NearestStart	Pola2	protein_coding
70631547	70632547	6.39631	0.342173	6.05414	3.11861e-13	4.06854e-11	ENSMUSG00000044906	413	overlapStart	587	NearestStart	4930503L19Rik	protein_coding
30373744	30375344	6.10067	0.342173	5.7585	3.22132e-13	4.1917e-11	ENSMUSG00000025747	10023	downstream	26377	NearestStart	Tyms	protein_coding
6193413	6195213	6.25532	0.342173	5.91315	3.26992e-13	4.244e-11	ENSMUSG00000065792	46859	downstream	48815	NearestStart	U1	snRNA
76687713	76689113	5.98971	0.342173	5.64753	3.36289e-13	4.34339e-11	ENSMUSG00000078444	31407	downstream	34103	NearestStart	Gm10941	protein_coding
8771747	8773247	6.29109	0.843426	5.44766	3.3637e-13	4.34339e-11	ENSMUSG00000040459	81430	upstream	-81430	NearestStart	Arglu1	protein_coding
127606747	127608647	6.09851	0.342173	5.75634	3.43062e-13	4.4185e-11	ENSMUSG00000080516	18775	downstream	18832	NearestStart	AL672234.1	miRNA
67457144	67458644	6.17666	0.342173	5.83449	3.46533e-13	4.45185e-11	ENSMUSG00000022048	28793	inside	30293	NearestStart	Dpysl2	protein_coding
97411134	97413046	6.36855	0.342173	6.02637	3.48162e-13	4.45394e-11	ENSMUSG00000022466	92483	downstream	125122	NearestStart	Rpap3	protein_coding
96294365	96295928	6.27695	0.342173	5.93478	3.49257e-13	4.45394e-11	ENSMUSG00000021678	746	overlapStart	817	NearestStart	F2rl1	protein_coding
113551444	113553144	7.1949	1.9638	5.2311	3.49342e-13	4.45394e-11	ENSMUSG00000051339	34626	inside	40927	NearestStart	2900026A02Rik	protein_coding
137569931	137570931	6.32545	0.342173	5.98327	3.51452e-13	4.45879e-11	ENSMUSG00000009418	13751	inside	14751	NearestStart	Nav1	protein_coding
89065201	89067001	6.54607	1.00069	5.54537	3.51489e-13	4.45879e-11	ENSMUSG00000042737	1921	inside	1921	NearestStart	Dpm3	protein_coding
151064844	151066344	6.20871	0.342173	5.86654	3.60363e-13	4.5599e-11	ENSMUSG00000056602	31619	upstream	-33119	NearestStart	Fry	protein_coding
34375757	34377557	6.16227	0.342173	5.8201	3.70447e-13	4.66628e-11	ENSMUSG00000041538	93	overlapStart	-93	NearestStart	H2-Ob	protein_coding
84505893	84507406	6.44288	1.17686	5.26602	3.7106e-13	4.66628e-11	ENSMUSG00000076437	1969	downstream	4972	NearestStart	2700094K13Rik	protein_coding
147373401	147374201	5.9176	0.342173	5.57543	3.71542e-13	4.66628e-11	ENSMUSG00000041616	651	upstream	-1451	NearestStart	Nppa	protein_coding
135788067	135789631	6.45926	0.342173	6.11708	3.78051e-13	4.73624e-11	ENSMUSG00000010311	4146	downstream	15682	NearestStart	Optc	protein_coding
83184754	83185954	6.0199	0.342173	5.67772	3.90131e-13	4.87548e-11	ENSMUSG00000064606	11082	upstream	-11082	NearestStart	U4	snRNA
132173501	132175154	6.29498	1.35917	4.9358	3.99593e-13	4.9814e-11	ENSMUSG00000028886	19807	upstream	-21460	NearestStart	Eya3	protein_coding
68001908	68003108	6.16526	0.342173	5.82308	4.03364e-13	5.01603e-11	ENSMUSG00000083924	92442	upstream	-92442	NearestStart	Gm12304	pseudogene
20804744	20806544	6.04655	0.342173	5.70437	4.12236e-13	5.11375e-11	ENSMUSG00000043004	8538	upstream	-8538	NearestStart	Gng2	protein_coding
29675306	29676806	6.28529	0.342173	5.94312	4.14016e-13	5.12325e-11	ENSMUSG00000069020	6098	upstream	-7598	NearestStart	Urm1	protein_coding
29954281	29955981	6.7722	0.342173	6.43003	4.24971e-13	5.24595e-11	ENSMUSG00000031493	742	overlapStart	-958	NearestStart	Ggn	protein_coding
65724647	65726347	6.3335	0.342173	5.99133	4.38363e-13	5.39807e-11	ENSMUSG00000042439	13537	upstream	-15237	NearestStart	Zfp532	protein_coding
14445189	14447189	6.67028	0.342173	6.32811	4.40665e-13	5.41321e-11	ENSMUSG00000013076	25745	upstream	-25745	NearestStart	Amotl1	protein_coding
37503401	37504801	6.08492	0.342173	5.74275	4.44401e-13	5.44585e-11	ENSMUSG00000081093	4407	upstream	-4407	NearestStart	Gm12565	pseudogene
97201847	97203047	5.95942	0.342173	5.61725	4.77106e-13	5.83248e-11	ENSMUSG00000031776	3530	downstream	11296	NearestStart	Arl2bp	protein_coding
30406501	30408401	7.43546	0.812728	6.62273	4.83628e-13	5.89793e-11	ENSMUSG00000065361	85867	downstream	88181	NearestStart	Telomerase-vert	misc_RNA
60254813	60256213	6.36537	0.342173	6.02319	4.90927e-13	5.97251e-11	ENSMUSG00000020099	29455	inside	39516	NearestStart	Unc5b	protein_coding
156895706	156897006	6.35861	0.342173	6.01644	5.113e-13	6.20541e-11	ENSMUSG00000055485	7984	inside	9284	NearestStart	9830001H06Rik	protein_coding
100164465	100165865	5.98477	0.342173	5.6426	5.19073e-13	6.27073e-11	ENSMUSG00000041632	19652	inside	49720	NearestStart	Mrps27	protein_coding
75985172	75986472	5.79776	0.342173	5.45559	5.19166e-13	6.27073e-11	ENSMUSG00000005672	14131	inside	14131	NearestStart	Kit	protein_coding
158402931	158404831	6.75226	0.342173	6.41009	5.2327e-13	6.30521e-11	ENSMUSG00000026600	372	overlapStart	1528	NearestStart	Soat1	protein_coding
116797454	116799854	8.69914	3.51384	5.18531	5.28727e-13	6.35581e-11	ENSMUSG00000047671	436	overlapStart	-1964	NearestStart	Tctex1d4	protein_coding
152909693	152911119	6.13043	0.342173	5.78826	5.55512e-13	6.66193e-11	ENSMUSG00000027474	2222	downstream	18002	NearestStart	BC020535	protein_coding
87314194	87315925	6.66802	2.1016	4.56642	5.67174e-13	6.78566e-11	ENSMUSG00000021253	81830	downstream	105797	NearestStart	Tgfb3	protein_coding
109547325	109548425	6.0961	0.342173	5.75393	5.69254e-13	6.79445e-11	ENSMUSG00000021260	2740	inside	2740	NearestStart	Hhipl1	protein_coding
97369144	97370672	5.77316	0.342173	5.43098	5.74324e-13	6.8388e-11	ENSMUSG00000064550	32300	downstream	32493	NearestStart	U2	snRNA
6594608	6596208	6.49144	1.21471	5.27673	5.75999e-13	6.8426e-11	ENSMUSG00000083075	7796	downstream	8781	NearestStart	Gm11980	pseudogene
71501989	71503589	5.99355	0.342173	5.65138	6.11508e-13	7.24451e-11	ENSMUSG00000041361	61822	upstream	-61822	NearestStart	Gcom1	protein_coding
51459808	51460908	6.63373	0.342173	6.29155	6.12701e-13	7.24451e-11	ENSMUSG00000001053	3216	inside	4561	NearestStart	N4bp3	protein_coding
35322657	35324257	6.18416	0.843426	5.34073	6.43302e-13	7.57827e-11	ENSMUSG00000073412	617	inside	2728	NearestStart	Lst1	protein_coding
37226868	37228302	5.82777	0.342173	5.4856	6.4393e-13	7.57827e-11	ENSMUSG00000050271	16027	downstream	68986	NearestStart	D8Ertd82e	protein_coding
115472137	115473437	6.12283	0.342173	5.78065	6.49093e-13	7.62126e-11	ENSMUSG00000042389	21285	upstream	-22585	NearestStart	Tsen2	protein_coding
74713925	74714925	6.05743	0.342173	5.71526	6.66057e-13	7.80229e-11	ENSMUSG00000021108	28142	inside	28142	NearestStart	Prkch	protein_coding
75725683	75727147	6.63255	1.50974	5.12281	6.8088e-13	7.95747e-11	ENSMUSG00000073534	43223	downstream	51384	NearestStart	Gm10532	lincRNA
32583806	32584706	6.71133	0.342173	6.36915	6.99347e-13	8.15055e-11	ENSMUSG00000059013	7214	inside	7214	NearestStart	Sh2d3c	protein_coding
109143401	109145101	6.48128	0.342173	6.13911	7.0063e-13	8.15055e-11	ENSMUSG00000033721	200	overlapStart	-200	NearestStart	Vav3	protein_coding
101540608	101542508	6.37497	0.342173	6.03279	7.06212e-13	8.19661e-11	ENSMUSG00000034936	11465	downstream	13733	NearestStart	Arl4d	protein_coding
53161030	53162730	6.18344	0.342173	5.84127	7.17716e-13	8.31102e-11	ENSMUSG00000025027	47995	upstream	-47995	NearestStart	Xpnpep1	protein_coding
114367844	114369444	6.23814	0.342173	5.89596	7.25063e-13	8.37688e-11	ENSMUSG00000004530	9129	upstream	-9129	NearestStart	Coro1c	protein_coding
118992944	118994544	5.94517	0.342173	5.603	7.38402e-13	8.51151e-11	ENSMUSG00000064644	8584	downstream	8683	NearestStart	U6	snRNA
115865608	115867308	6.72909	0.596551	6.13254	7.45576e-13	8.57464e-11	ENSMUSG00000020766	2523	downstream	8399	NearestStart	Galk1	protein_coding
111894544	111896144	6.37652	0.342173	6.03435	7.76982e-13	8.91552e-11	ENSMUSG00000070576	8499	downstream	47358	NearestStart	Mn1	protein_coding
163400506	163402306	6.95059	1.79392	5.15667	7.82453e-13	8.95794e-11	ENSMUSG00000017679	25796	upstream	-27596	NearestStart	Ttpal	protein_coding
115341344	115343044	6.5996	1.31605	5.28356	7.93146e-13	9.05981e-11	ENSMUSG00000029561	4472	upstream	-6172	NearestStart	Oasl2	protein_coding
167395406	167396706	6.75668	0.342173	6.41451	7.95673e-13	9.06816e-11	ENSMUSG00000081511	20189	upstream	-21489	NearestStart	Gm11475	pseudogene
12925347	12927047	6.56877	0.342173	6.2266	8.31975e-13	9.44834e-11	ENSMUSG00000079146	41621	upstream	-41621	NearestStart	Gm15353	processed_transcript
54889137	54891237	7.51654	2.3676	5.14894	8.32774e-13	9.44834e-11	ENSMUSG00000038058	15194	inside	33470	NearestStart	Nod1	protein_coding
34701357	34701888	6.02927	0.342173	5.6871	8.43196e-13	9.52884e-11	ENSMUSG00000015468	117	inside	117	NearestStart	Notch4	protein_coding
14848989	14850589	6.34481	0.342173	6.00264	8.43644e-13	9.52884e-11	ENSMUSG00000031934	685	overlapStart	915	NearestStart	Panx1	protein_coding
112931981	112933281	6.302	0.812728	5.48927	8.49292e-13	9.57122e-11	ENSMUSG00000030879	24920	downstream	27514	NearestStart	Mrpl17	protein_coding
171458006	171459819	6.37669	1.31605	5.06064	8.5241e-13	9.58496e-11	ENSMUSG00000067578	401910	downstream	410863	NearestStart	Cbln4	protein_coding
92981406	92982806	5.89348	0.342173	5.55131	8.75102e-13	9.81826e-11	ENSMUSG00000077883	40239	downstream	41725	NearestStart	AL683882.1	miRNA
98730913	98732413	6.47682	0.812728	5.66409	8.77641e-13	9.82491e-11	ENSMUSG00000019960	795	downstream	5048	NearestStart	Dusp6	protein_coding
104243228	104244428	6.80648	1.79392	5.01256	8.8032e-13	9.8331e-11	ENSMUSG00000022122	162	overlapStart	162	NearestStart	Ednrb	protein_coding
21661989	21663589	6.06904	0.342173	5.72686	8.91141e-13	9.932e-11	ENSMUSG00000032198	4910	upstream	-4910	NearestStart	Dock6	protein_coding
139135354	139137254	7.34357	2.07068	5.27289	8.98743e-13	9.99465e-11	ENSMUSG00000041025	3862	inside	3862	NearestStart	Iffo2	protein_coding
49077744	49079567	6.24136	0.843426	5.39794	9.34272e-13	1.03669e-10	ENSMUSG00000036339	11613	inside	11613	NearestStart	6720456H20Rik	protein_coding
114649244	114650444	6.05577	0.342173	5.7136	9.42691e-13	1.04374e-10	ENSMUSG00000084243	36741	downstream	38690	NearestStart	Gm13784	pseudogene
82206134	82207534	7.26694	1.89219	5.37474	9.93279e-13	1.09734e-10	ENSMUSG00000061740	3058	inside	4458	NearestStart	Cyp2d22	protein_coding
73903747	73905247	5.96353	0.342173	5.62135	1.02833e-12	1.13359e-10	ENSMUSG00000036941	8886	inside	10386	NearestStart	Elac1	protein_coding
26823934	26825934	7.23293	1.16697	6.06596	1.04153e-12	1.14563e-10	ENSMUSG00000043556	870	overlapStart	870	NearestStart	Fbxl7	protein_coding
26353506	26354206	6.31591	0.342173	5.97374	1.07025e-12	1.17467e-10	ENSMUSG00000026923	10971	inside	11671	NearestStart	Notch1	protein_coding
66326313	66328113	6.29208	0.342173	5.94991	1.09551e-12	1.19978e-10	ENSMUSG00000075004	163054	upstream	-164854	NearestStart	NA	NA
18818793	18820293	6.16712	0.342173	5.82495	1.13693e-12	1.24245e-10	ENSMUSG00000026737	54910	inside	100955	NearestStart	Pip4k2a	protein_coding
98797028	98798465	6.78126	1.79392	4.98734	1.14497e-12	1.24854e-10	ENSMUSG00000021662	128478	inside	179092	NearestStart	Rgnef	protein_coding
96757008	96758308	6.13181	0.342173	5.78964	1.18032e-12	1.28431e-10	ENSMUSG00000018669	10822	downstream	20707	NearestStart	Cdk5rap3	protein_coding
37627401	37628701	5.9879	0.342173	5.64573	1.18856e-12	1.29049e-10	ENSMUSG00000058174	3989	upstream	-3989	NearestStart	Gm5148	protein_coding
29452357	29454088	6.75661	0.342173	6.41444	1.21069e-12	1.30912e-10	ENSMUSG00000024011	1739	upstream	-3470	NearestStart	Pi16	protein_coding
91909937	91911367	5.88617	0.342173	5.544	1.2109e-12	1.30912e-10	ENSMUSG00000034037	17505	upstream	-18935	NearestStart	Fgd5	protein_coding
105033289	105034689	6.06284	0.342173	5.72067	1.22949e-12	1.32638e-10	ENSMUSG00000032565	554	overlapStart	846	NearestStart	Nudt16	protein_coding
80157813	80159013	5.91926	0.342173	5.57709	1.25553e-12	1.35159e-10	ENSMUSG00000003348	3579	upstream	-3579	NearestStart	Mob3a	protein_coding
84983357	84985257	6.04776	0.342173	5.70559	1.28958e-12	1.38529e-10	ENSMUSG00000065319	38485	upstream	-40385	NearestStart	U6	snRNA
102190225	102191425	6.02451	0.596551	5.42796	1.37894e-12	1.47813e-10	ENSMUSG00000047415	43817	upstream	-43817	NearestStart	Gpr68	protein_coding
148156881	148158381	6.3782	0.342173	6.03603	1.38949e-12	1.48628e-10	ENSMUSG00000025491	1157	downstream	3761	NearestStart	Ifitm1	protein_coding
21567713	21569313	5.83772	0.342173	5.49555	1.40381e-12	1.49843e-10	ENSMUSG00000080607	29277	downstream	30985	NearestStart	SNORD23	snoRNA
126940254	126941954	6.45936	0.342173	6.11719	1.41222e-12	1.50423e-10	ENSMUSG00000042380	15202	downstream	19159	NearestStart	BC003266	protein_coding
76692324	76693424	5.72393	0.342173	5.38176	1.44933e-12	1.5405e-10	ENSMUSG00000078444	27096	downstream	29492	NearestStart	Gm10941	protein_coding
53619308	53620308	5.97473	0.596551	5.37818	1.49864e-12	1.58956e-10	ENSMUSG00000078860	12930	upstream	-12930	NearestStart	Gm11006	protein_coding
68668844	68670144	6.04614	0.342173	5.70397	1.5086e-12	1.59678e-10	ENSMUSG00000022055	31797	upstream	-33097	NearestStart	Nefl	protein_coding
73360106	73361819	6.76994	1.79392	4.97602	1.52823e-12	1.61417e-10	ENSMUSG00000075284	5648	inside	7361	NearestStart	Wipf1	protein_coding
10976222	10977122	6.2873	0.342173	5.94512	1.54686e-12	1.63044e-10	ENSMUSG00000080688	6016	downstream	6123	NearestStart	NA	NA
79256213	79258013	7.34701	0.342173	7.00484	1.55775e-12	1.63849e-10	ENSMUSG00000035863	104	overlapStart	-104	NearestStart	Palm	protein_coding
98961329	98962937	6.44273	1.16697	5.27576	1.56235e-12	1.63992e-10	ENSMUSG00000079448	135424	upstream	-137032	NearestStart	NA	NA
90482047	90483647	7.20239	1.57468	5.62771	1.57591e-12	1.65071e-10	ENSMUSG00000045333	177	overlapStart	1423	NearestStart	Zfp423	protein_coding
143792844	143793944	5.66226	0.342173	5.32008	1.60115e-12	1.67369e-10	ENSMUSG00000029581	57982	downstream	70809	NearestStart	Fscn1	protein_coding
88758608	88759708	6.21644	1.16697	5.04947	1.6126e-12	1.68189e-10	ENSMUSG00000065012	6727	upstream	-7827	NearestStart	U6	snRNA
87727046	87728981	7.33308	2.50778	4.82529	1.61566e-12	1.68189e-10	ENSMUSG00000080458	43167	downstream	43286	NearestStart	NA	NA
25803104	25804825	6.40486	1.50974	4.89512	1.62721e-12	1.69043e-10	ENSMUSG00000020644	22149	upstream	-22149	NearestStart	Id2	protein_coding
148945254	148946801	6.38537	0.342173	6.04319	1.65356e-12	1.71427e-10	ENSMUSG00000039953	13736	upstream	-15283	NearestStart	Clstn1	protein_coding
155587831	155589467	5.92551	0.342173	5.58334	1.68354e-12	1.73922e-10	ENSMUSG00000026475	353	inside	353	NearestStart	Rgs16	protein_coding
86519637	86522229	8.20972	2.62207	5.58766	1.68452e-12	1.73922e-10	ENSMUSG00000051695	43322	upstream	-43322	NearestStart	Pcbp1	protein_coding
52604228	52606144	7.12884	0.342173	6.78667	1.69666e-12	1.74818e-10	ENSMUSG00000004562	306	overlapStart	-306	NearestStart	Arhgef40	protein_coding
135453954	135455454	5.8645	0.342173	5.52233	1.70594e-12	1.75416e-10	ENSMUSG00000062585	2645	inside	2645	NearestStart	Cnr2	protein_coding
20564789	20566389	6.12214	0.342173	5.77997	1.80002e-12	1.84714e-10	ENSMUSG00000032172	32116	upstream	-32116	NearestStart	Olfm2	protein_coding
57819989	57821389	7.09805	1.9638	5.13426	1.81033e-12	1.85396e-10	ENSMUSG00000038264	9318	downstream	32069	NearestStart	Sema7a	protein_coding
21664444	21666344	6.30894	0.843426	5.46552	1.86217e-12	1.90318e-10	ENSMUSG00000021822	1834	downstream	8515	NearestStart	Plau	protein_coding
8651244	8652644	6.56311	1.16697	5.39615	1.87092e-12	1.90826e-10	ENSMUSG00000025278	578	inside	578	NearestStart	Flnb	protein_coding
95575631	95577631	6.20425	0.342173	5.86208	1.8951e-12	1.92903e-10	ENSMUSG00000026278	4702	upstream	-6702	NearestStart	Bok	protein_coding
29627206	29628706	5.70127	0.342173	5.3591	1.90841e-12	1.93867e-10	ENSMUSG00000075425	2688	downstream	10158	NearestStart	Gm13547	protein_coding
34824137	34824837	6.44803	0.342173	6.10586	1.91718e-12	1.94175e-10	ENSMUSG00000046806	2366	inside	3894	NearestStart	3110062M04Rik	protein_coding
14194022	14195822	5.86015	0.342173	5.51798	1.91914e-12	1.94175e-10	ENSMUSG00000022678	1101	downstream	30642	NearestStart	Nde1	protein_coding
165779706	165781206	6.33026	0.342173	5.98809	1.93569e-12	1.95458e-10	ENSMUSG00000082924	4083	upstream	-5583	NearestStart	Gm11462	pseudogene
74779413	74780713	6.75744	0.342173	6.41527	1.94894e-12	1.96404e-10	ENSMUSG00000020178	275	overlapStart	-275	NearestStart	Adora2a	protein_coding
15178044	15180144	7.99767	2.5027	5.49497	1.9586e-12	1.96867e-10	ENSMUSG00000068758	965	overlapStart	-965	NearestStart	Il3ra	protein_coding
89635101	89636301	6.72877	0.342173	6.3866	1.96134e-12	1.96867e-10	ENSMUSG00000046280	191	overlapStart	-191	NearestStart	She	protein_coding
119862847	119864047	5.8884	0.342173	5.54623	1.97439e-12	1.97783e-10	ENSMUSG00000034390	81743	inside	81743	NearestStart	4933407C03Rik	protein_coding
35330872	35332144	6.15659	0.342173	5.81442	1.98304e-12	1.98257e-10	ENSMUSG00000029101	38772	inside	38772	NearestStart	Rgs12	protein_coding
109504525	109505825	6.76115	0.812728	5.94842	2.01973e-12	2.01526e-10	ENSMUSG00000072840	18908	upstream	-18908	NearestStart	NA	NA
98890165	98891565	5.95767	0.342173	5.6155	2.15141e-12	2.14241e-10	ENSMUSG00000021662	84555	inside	85955	NearestStart	Rgnef	protein_coding
75375144	75376644	6.07081	0.812728	5.25808	2.16406e-12	2.15077e-10	ENSMUSG00000072874	12751	downstream	29925	NearestStart	Gm6116	processed_transcript
126418768	126420568	6.38253	0.342173	6.04036	2.23402e-12	2.21594e-10	ENSMUSG00000031972	117	upstream	-117	NearestStart	Acta1	protein_coding
63767247	63768947	5.89603	0.342173	5.55385	2.24063e-12	2.21813e-10	ENSMUSG00000031642	64578	inside	64578	NearestStart	Sh3rf1	protein_coding
87744647	87746347	6.02009	0.342173	5.67791	2.27621e-12	2.24895e-10	ENSMUSG00000051952	8049	upstream	-9749	NearestStart	Olfr371	protein_coding
70045189	70046789	5.63424	0.342173	5.29207	2.32331e-12	2.291e-10	ENSMUSG00000032220	8368	upstream	-9968	NearestStart	Myo1e	protein_coding
105595781	105597481	6.11773	0.342173	5.77556	2.37382e-12	2.33624e-10	ENSMUSG00000074003	22562	upstream	-24262	NearestStart	Gucy2d	protein_coding
150192044	150193144	6.03001	0.812728	5.21729	2.39756e-12	2.35502e-10	ENSMUSG00000075529	16827	downstream	20421	NearestStart	BC028471	processed_transcript
30445301	30446801	6.04766	0.342173	5.70549	2.42028e-12	2.37272e-10	ENSMUSG00000065361	47467	downstream	49381	NearestStart	Telomerase-vert	misc_RNA
154246831	154248331	6.27903	0.342173	5.93686	2.44931e-12	2.39652e-10	ENSMUSG00000032649	220	overlapStart	-220	NearestStart	Glt25d2	protein_coding
76466425	76467725	6.056	0.342173	5.71383	2.49076e-12	2.43237e-10	ENSMUSG00000048982	44982	downstream	51343	NearestStart	Gphb5	protein_coding
146645737	146647337	5.85446	0.342173	5.51229	2.53942e-12	2.4751e-10	ENSMUSG00000001630	26193	upstream	-27793	NearestStart	Stk38l	protein_coding
94827465	94828865	6.22472	0.342173	5.88255	2.57164e-12	2.50167e-10	ENSMUSG00000045312	286	overlapStart	-286	NearestStart	Lhfpl2	protein_coding
134290054	134291854	6.58886	0.342173	6.24668	2.59913e-12	2.52356e-10	ENSMUSG00000037306	29849	upstream	-29849	NearestStart	Man1c1	protein_coding
38668622	38669422	5.89188	0.342173	5.54971	2.70307e-12	2.61944e-10	ENSMUSG00000081651	16006	downstream	17360	NearestStart	Gm15530	pseudogene
17427981	17431081	8.53709	2.56362	5.97347	2.79898e-12	2.70718e-10	ENSMUSG00000041187	302	overlapStart	-302	NearestStart	Prkd2	protein_coding
61794489	61796489	6.64519	0.342173	6.30302	2.80958e-12	2.71224e-10	ENSMUSG00000032254	92	overlapStart	92	NearestStart	Kif23	protein_coding
111557244	111558744	5.75091	0.342173	5.40874	2.82381e-12	2.72077e-10	ENSMUSG00000083771	119379	upstream	-119379	NearestStart	Gm15988	pseudogene
62279154	62280154	6.6198	0.342173	6.27763	2.83388e-12	2.72528e-10	ENSMUSG00000059810	58273	inside	58273	NearestStart	Rgs3	protein_coding
125541419	125543019	5.72716	0.342173	5.38499	2.90664e-12	2.78993e-10	ENSMUSG00000035109	6865	inside	8465	NearestStart	Shc4	protein_coding
101691108	101693608	8.27227	3.42827	4.84399	2.97654e-12	2.8516e-10	ENSMUSG00000017724	44423	upstream	-44423	NearestStart	Etv4	protein_coding
5379644	5381344	6.18611	0.342173	5.84394	2.98219e-12	2.85161e-10	ENSMUSG00000028926	559	overlapStart	559	NearestStart	Cdk14	protein_coding
148457244	148458144	6.70082	1.9068	4.79402	3.01581e-12	2.8783e-10	ENSMUSG00000029648	79420	inside	80320	NearestStart	Flt1	protein_coding
86898857	86900888	6.79118	1.89219	4.89899	3.02506e-12	2.88168e-10	ENSMUSG00000071036	1785	inside	5715	NearestStart	Gm10309	protein_coding
87188681	87189781	6.4225	1.45115	4.97135	3.04979e-12	2.89977e-10	ENSMUSG00000048897	17461	inside	17461	NearestStart	Zfp710	protein_coding
86346781	86348281	5.88116	0.342173	5.53898	3.11221e-12	2.95356e-10	ENSMUSG00000030605	52847	upstream	-52847	NearestStart	Mfge8	protein_coding
100962934	100964334	6.32439	0.342173	5.98222	3.11965e-12	2.95507e-10	ENSMUSG00000000530	3966	inside	3966	NearestStart	Acvrl1	protein_coding
134707944	134709144	5.91083	0.342173	5.56866	3.16998e-12	2.99712e-10	ENSMUSG00000015950	2449	upstream	-2449	NearestStart	Ncf1	protein_coding
79552008	79554108	7.3875	2.07068	5.31681	3.37734e-12	3.1872e-10	ENSMUSG00000072632	6765	downstream	8309	NearestStart	NA	NA
115636444	115638644	7.95807	2.37256	5.58551	3.41669e-12	3.21832e-10	ENSMUSG00000029544	5746	inside	7946	NearestStart	Cabp1	protein_coding
125426437	125427737	6.83193	2.27525	4.55668	3.426e-12	3.22108e-10	ENSMUSG00000030342	16153	inside	18301	NearestStart	Cd9	protein_coding
107053901	107055701	6.17611	1.31605	4.86006	3.47113e-12	3.25744e-10	ENSMUSG00000070368	11334	upstream	-11334	NearestStart	Prok1	protein_coding
150329144	150330044	5.77921	0.342173	5.43704	3.54866e-12	3.32402e-10	ENSMUSG00000029658	1210	upstream	-2110	NearestStart	Wdr95	protein_coding
129321247	129322947	6.81357	1.89219	4.92137	3.57929e-12	3.3465e-10	ENSMUSG00000074025	51204	upstream	-52904	NearestStart	NA	NA
135367231	135368731	6.20342	0.342173	5.86124	3.62194e-12	3.38012e-10	ENSMUSG00000070643	46442	upstream	-46442	NearestStart	Sox13	protein_coding
119857747	119859547	6.75121	0.342173	6.40904	3.63195e-12	3.38321e-10	ENSMUSG00000034390	76643	inside	76643	NearestStart	4933407C03Rik	protein_coding
72469937	72470737	6.37464	1.16697	5.20767	3.66357e-12	3.40094e-10	ENSMUSG00000052631	205	overlapStart	595	NearestStart	Sh2d6	protein_coding
30638806	30640706	6.57731	0.342173	6.23514	3.66445e-12	3.40094e-10	ENSMUSG00000044320	10378	downstream	18421	NearestStart	1700001O22Rik	protein_coding
178944331	178945831	5.91717	0.342173	5.575	3.72963e-12	3.45507e-10	ENSMUSG00000026504	99450	inside	199540	NearestStart	Sdccag8	protein_coding
119637708	119639108	5.7439	0.342173	5.40173	3.74013e-12	3.45846e-10	ENSMUSG00000083870	129764	upstream	-129764	NearestStart	Gm11761	pseudogene
78753357	78754557	5.90373	0.342173	5.56156	3.85007e-12	3.55361e-10	ENSMUSG00000056121	22668	downstream	64114	NearestStart	Fez2	protein_coding
137595031	137597131	7.40125	2.07068	5.33056	3.9023e-12	3.59524e-10	ENSMUSG00000009418	10349	upstream	-10349	NearestStart	Nav1	protein_coding
158492206	158493506	6.44354	0.342173	6.10136	3.99279e-12	3.67191e-10	ENSMUSG00000037754	1072	inside	1072	NearestStart	Ppp1r16b	protein_coding
27178501	27179701	6.76885	1.68846	5.08039	4.02313e-12	3.69309e-10	ENSMUSG00000039304	36298	upstream	-37498	NearestStart	Tnfsf10	protein_coding
38116530	38118330	6.07521	0.342173	5.73304	4.15553e-12	3.8077e-10	ENSMUSG00000048612	482	overlapStart	1318	NearestStart	Myof	protein_coding
100181028	100183365	7.84635	2.4391	5.40725	4.18463e-12	3.82742e-10	ENSMUSG00000041632	2152	inside	66283	NearestStart	Mrps27	protein_coding
193770231	193771131	6.13114	1.33777	4.79337	4.30966e-12	3.93465e-10	ENSMUSG00000049353	30147	upstream	-31047	NearestStart	Rd3	protein_coding
85067225	85069225	6.80615	1.89219	4.91395	4.48003e-12	4.08281e-10	ENSMUSG00000021223	35359	upstream	-37359	NearestStart	Papln	protein_coding
158559906	158561906	6.35223	0.342173	6.01006	4.59878e-12	4.18348e-10	ENSMUSG00000027654	31923	upstream	-33923	NearestStart	Fam83d	protein_coding
100563908	100565708	6.29076	0.342173	5.94859	4.6577e-12	4.22946e-10	ENSMUSG00000017830	123	overlapStart	1677	NearestStart	Dhx58	protein_coding
126590147	126591747	6.10049	0.342173	5.75832	4.74006e-12	4.29652e-10	ENSMUSG00000031976	17743	downstream	44739	NearestStart	Urb2	protein_coding
94772054	94773754	6.24019	0.342173	5.89802	4.85524e-12	4.39303e-10	ENSMUSG00000084624	42600	downstream	42713	NearestStart	NA	NA
129173054	129174454	5.90167	0.342173	5.55949	4.86996e-12	4.39847e-10	ENSMUSG00000078554	3855	downstream	4611	NearestStart	1700125D06Rik	protein_coding
102463754	102465654	5.88112	0.342173	5.53894	4.96366e-12	4.4751e-10	ENSMUSG00000077951	12503	upstream	-14403	NearestStart	NA	NA
94130608	94131899	6.03017	0.596551	5.43362	5.02238e-12	4.51996e-10	ENSMUSG00000044177	26587	upstream	-26587	NearestStart	Wfikkn2	protein_coding
21924565	21926365	6.68135	0.342173	6.33918	5.1616e-12	4.63699e-10	ENSMUSG00000069304	330	includeFeature	811	NearestStart	Hist1h2ap	protein_coding
88419901	88421501	7.19718	1.89219	5.30499	5.2031e-12	4.66597e-10	ENSMUSG00000028059	3546	upstream	-5146	NearestStart	Arhgef2	protein_coding
116738806	116740106	6.17181	1.17686	4.99495	5.27028e-12	4.71784e-10	ENSMUSG00000027355	20576	downstream	34362	NearestStart	Tmco5	protein_coding
26819847	26821447	5.90349	0.342173	5.56131	5.31395e-12	4.7485e-10	ENSMUSG00000031570	9089	upstream	-10689	NearestStart	Ppapdc1b	protein_coding
106699368	106700568	5.54464	0.342173	5.20247	5.34973e-12	4.77204e-10	ENSMUSG00000031872	4955	inside	4955	NearestStart	Bean1	protein_coding
117116908	117118008	6.21326	0.342173	5.87109	5.48467e-12	4.8836e-10	ENSMUSG00000059248	55933	inside	55933	NearestStart	40057	protein_coding
61992913	61994513	5.80927	0.342173	5.4671	5.49415e-12	4.8836e-10	ENSMUSG00000020077	2714	upstream	-2714	NearestStart	Srgn	protein_coding
26533557	26534757	5.54348	0.342173	5.20131	5.76607e-12	5.1163e-10	ENSMUSG00000034413	17153	upstream	-18353	NearestStart	Neurl1b	protein_coding
105235008	105236695	5.89647	0.342173	5.5543	5.92902e-12	5.25166e-10	ENSMUSG00000050879	12895	inside	16744	NearestStart	NA	NA
121408313	121409613	5.73383	0.342173	5.39166	5.9747e-12	5.28285e-10	ENSMUSG00000020121	74751	inside	76051	NearestStart	Srgap1	protein_coding
120761589	120763289	5.94171	0.342173	5.59953	6.05599e-12	5.34536e-10	ENSMUSG00000064397	60686	upstream	-60686	NearestStart	7SK	misc_RNA
73334534	73337134	7.65937	2.37256	5.28681	6.08178e-12	5.35876e-10	ENSMUSG00000036661	5856	upstream	-8456	NearestStart	Dennd3	protein_coding
164687006	164688619	6.46193	1.57468	4.88725	6.20766e-12	5.46014e-10	ENSMUSG00000017754	3867	upstream	-3867	NearestStart	Pltp	protein_coding
113687704	113688925	5.72229	0.342173	5.38012	6.34523e-12	5.57144e-10	ENSMUSG00000047828	26281	upstream	-26281	NearestStart	A730018C14Rik	protein_coding
156015306	156016906	6.22639	1.47095	4.75544	6.47286e-12	5.67364e-10	ENSMUSG00000038116	5477	upstream	-7077	NearestStart	Phf20	protein_coding
118223808	118225208	6.71068	0.342173	6.36851	6.5374e-12	5.72028e-10	ENSMUSG00000017466	7169	upstream	-7169	NearestStart	Timp2	protein_coding
77690825	77691925	6.12068	0.342173	5.77851	6.62449e-12	5.78646e-10	ENSMUSG00000052609	10798	downstream	56256	NearestStart	Plekhg3	protein_coding
89656301	89658201	6.45969	0.342173	6.11751	6.87156e-12	5.9919e-10	ENSMUSG00000046280	4557	inside	21009	NearestStart	She	protein_coding
9249413	9251113	5.6994	0.342173	5.35723	6.94918e-12	6.04914e-10	ENSMUSG00000053980	3224	downstream	5364	NearestStart	Gm9930	protein_coding
113609044	113610944	7.0225	0.342173	6.68032	7.07191e-12	6.14538e-10	ENSMUSG00000051339	16673	upstream	-16673	NearestStart	2900026A02Rik	protein_coding
4875081	4876881	6.59495	0.342173	6.25278	7.18228e-12	6.22428e-10	ENSMUSG00000035279	565	upstream	-2365	NearestStart	A430110N23Rik	protein_coding
72806368	72807947	6.76412	1.00069	5.76343	7.18889e-12	6.22428e-10	ENSMUSG00000003573	581	overlapStart	-581	NearestStart	Homer3	protein_coding
83287825	83289925	5.86618	0.342173	5.52401	7.1997e-12	6.22428e-10	ENSMUSG00000042700	17418	inside	17418	NearestStart	Sipa1l1	protein_coding
70455444	70457244	6.61134	0.342173	6.26917	7.26325e-12	6.26849e-10	ENSMUSG00000033730	20008	upstream	-21808	NearestStart	Egr3	protein_coding
141469554	141470854	5.54875	0.342173	5.20658	7.32901e-12	6.31445e-10	ENSMUSG00000040659	38737	upstream	-38737	NearestStart	Efhd2	protein_coding
124155247	124156747	6.71622	0.342173	6.37405	7.40936e-12	6.37281e-10	ENSMUSG00000061410	19086	inside	20586	NearestStart	Zcchc14	protein_coding
26163747	26164547	5.6174	0.342173	5.27522	7.48681e-12	6.42847e-10	ENSMUSG00000024268	251089	upstream	-251089	NearestStart	Celf4	protein_coding
94904465	94905565	6.02249	0.342173	5.68031	7.52737e-12	6.45233e-10	ENSMUSG00000045312	59799	inside	76714	NearestStart	Lhfpl2	protein_coding
31933906	31935006	5.98801	0.342173	5.64584	7.76949e-12	6.64858e-10	ENSMUSG00000050592	4221	inside	5321	NearestStart	Fam78a	protein_coding
89672701	89674101	5.94703	0.342173	5.60485	8.07396e-12	6.88578e-10	ENSMUSG00000046280	9943	downstream	37409	NearestStart	She	protein_coding
4080281	4081781	5.94703	0.342173	5.60485	8.07396e-12	6.88578e-10	ENSMUSG00000035545	6877	upstream	-8377	NearestStart	Leng8	protein_coding
77606213	77607213	5.67464	0.342173	5.33247	8.14809e-12	6.93728e-10	ENSMUSG00000053329	17614	downstream	26293	NearestStart	D10Jhu81e	protein_coding
140206744	140207844	6.02111	0.342173	5.67894	8.1814e-12	6.95391e-10	ENSMUSG00000036718	4413	inside	5513	NearestStart	Micall2	protein_coding
94450595	94452408	6.53438	2.15978	4.3746	8.24533e-12	6.99647e-10	ENSMUSG00000076435	10777	inside	12590	NearestStart	Acsf2	protein_coding
101754508	101755108	5.55211	0.342173	5.20994	8.30509e-12	7.03536e-10	ENSMUSG00000001493	570	inside	1170	NearestStart	Meox1	protein_coding
74966408	74968295	7.9049	3.09209	4.81281	8.62729e-12	7.29606e-10	ENSMUSG00000043099	10587	downstream	17349	NearestStart	Hic1	protein_coding
90120889	90122389	6.22608	0.342173	5.88391	8.68734e-12	7.33455e-10	ENSMUSG00000081520	4426	upstream	-4426	NearestStart	Gm16200	pseudogene
38591922	38593422	5.80831	0.342173	5.46614	8.775e-12	7.3962e-10	ENSMUSG00000002845	425	downstream	28950	NearestStart	Tmem39a	protein_coding
93143719	93145306	6.29997	1.31605	4.98392	8.83944e-12	7.43809e-10	ENSMUSG00000027217	29301	inside	30888	NearestStart	Tspan18	protein_coding
81108068	81109368	5.63994	0.342173	5.29777	9.51496e-12	7.9932e-10	ENSMUSG00000031684	74801	inside	74801	NearestStart	Slc10a7	protein_coding
80828847	80830047	6.31734	1.16697	5.15037	9.63366e-12	8.07947e-10	ENSMUSG00000033016	25903	inside	80950	NearestStart	Nfatc1	protein_coding
70107789	70109489	7.35954	3.31393	4.04561	1.01591e-11	8.506e-10	ENSMUSG00000032220	52632	inside	52632	NearestStart	Myo1e	protein_coding
130554744	130556144	6.43857	0.342173	6.09639	1.03294e-11	8.63425e-10	ENSMUSG00000034118	5548	inside	5548	NearestStart	Tpst1	protein_coding
120315481	120316981	6.19796	1.16697	5.03099	1.04876e-11	8.75206e-10	ENSMUSG00000055116	33998	upstream	-35498	NearestStart	Arntl	protein_coding
87017388	87018788	6.36898	1.68846	4.68052	1.07157e-11	8.92766e-10	ENSMUSG00000066898	99081	downstream	99330	NearestStart	NA	NA
127195537	127196937	5.81436	0.342173	5.47218	1.11879e-11	9.30564e-10	ENSMUSG00000081113	35144	downstream	36990	NearestStart	Gm7308	pseudogene
158004706	158006206	5.96352	0.342173	5.62135	1.12433e-11	9.33639e-10	ENSMUSG00000078957	11539	upstream	-13039	NearestStart	1700060C20Rik	protein_coding
24966206	24967819	5.96763	0.342173	5.62546	1.13647e-11	9.42173e-10	ENSMUSG00000036805	15537	upstream	-15537	NearestStart	Noxa1	protein_coding
107641281	107642916	7.03262	1.79392	5.2387	1.14629e-11	9.48751e-10	ENSMUSG00000033685	599	overlapStart	-599	NearestStart	Ucp2	protein_coding
119821747	119823147	6.23099	0.342173	5.88881	1.19568e-11	9.86719e-10	ENSMUSG00000034390	40643	inside	40643	NearestStart	4933407C03Rik	protein_coding
87143888	87144957	5.58588	0.342173	5.24371	1.19607e-11	9.86719e-10	ENSMUSG00000024140	8525	upstream	-9594	NearestStart	Epas1	protein_coding
117103608	117104508	5.77789	0.596551	5.18134	1.22733e-11	1.01086e-09	ENSMUSG00000059248	42633	inside	42633	NearestStart	40057	protein_coding
73362816	73363881	5.47825	0.342173	5.13607	1.25452e-11	1.0304e-09	ENSMUSG00000065800	98527	upstream	-98527	NearestStart	U6	snRNA
146410381	146411481	5.65714	0.342173	5.31497	1.25554e-11	1.0304e-09	ENSMUSG00000015980	11494	inside	11494	NearestStart	Lrrc27	protein_coding
138019254	138020601	5.81583	0.342173	5.47366	1.25719e-11	1.0304e-09	ENSMUSG00000046447	5196	downstream	8153	NearestStart	Camk2n1	protein_coding
53270208	53271608	6.26523	1.16697	5.09826	1.27189e-11	1.04077e-09	ENSMUSG00000018387	499	overlapStart	-499	NearestStart	Shroom1	protein_coding
146170437	146171567	5.49538	0.342173	5.15321	1.27411e-11	1.04089e-09	ENSMUSG00000082120	240281	downstream	241692	NearestStart	Gm15720	pseudogene
26566381	26567581	5.9868	0.342173	5.64463	1.2772e-11	1.04173e-09	ENSMUSG00000002602	6008	inside	7208	NearestStart	Axl	protein_coding
125055047	125056447	6.24085	0.342173	5.89868	1.30058e-11	1.05909e-09	ENSMUSG00000065080	10473	upstream	-10473	NearestStart	U6	snRNA
158514106	158515606	6.33885	0.342173	5.99667	1.32397e-11	1.0764e-09	ENSMUSG00000037754	22972	inside	22972	NearestStart	Ppp1r16b	protein_coding
83040046	83041134	5.53457	0.342173	5.19239	1.33568e-11	1.08418e-09	ENSMUSG00000018042	37414	upstream	-37414	NearestStart	Cyb5r3	protein_coding
56676664	56678065	5.82082	0.342173	5.47865	1.33991e-11	1.08586e-09	ENSMUSG00000074883	24715	upstream	-26116	NearestStart	NA	NA
113566925	113568225	6.06798	0.342173	5.7258	1.36391e-11	1.10354e-09	ENSMUSG00000047828	83901	downstream	94498	NearestStart	A730018C14Rik	protein_coding
144491481	144492381	6.15401	1.00069	5.15331	1.39337e-11	1.12557e-09	ENSMUSG00000010476	13747	inside	14647	NearestStart	Ebf3	protein_coding
32488806	32490006	6.44446	0.342173	6.10228	1.43677e-11	1.15878e-09	ENSMUSG00000026817	993	inside	11528	NearestStart	Ak1	protein_coding
122628347	122629447	6.25725	0.342173	5.91508	1.45813e-11	1.17413e-09	ENSMUSG00000031823	3107	upstream	-3107	NearestStart	Zdhhc7	protein_coding
102431944	102432944	5.75016	0.342173	5.40799	1.50551e-11	1.21035e-09	ENSMUSG00000043940	65996	inside	66996	NearestStart	Wdfy3	protein_coding
8830947	8832068	5.69741	0.843426	4.85399	1.5468e-11	1.24157e-09	ENSMUSG00000040459	140630	upstream	-140630	NearestStart	Arglu1	protein_coding
87223947	87225647	6.89161	1.31605	5.57556	1.58247e-11	1.26747e-09	ENSMUSG00000034041	291	overlapStart	-1409	NearestStart	Lyl1	protein_coding
34891744	34893044	5.77393	0.342173	5.43176	1.58408e-11	1.26747e-09	ENSMUSG00000054520	13230	inside	23311	NearestStart	Sh3bp2	protein_coding
95119908	95121408	6.67174	0.342173	6.32957	1.59619e-11	1.27514e-09	ENSMUSG00000020872	1435	upstream	-2935	NearestStart	Tac4	protein_coding
117333513	117334413	5.99599	0.342173	5.65382	1.60559e-11	1.28062e-09	ENSMUSG00000052681	50501	upstream	-50501	NearestStart	Rap1b	protein_coding
5427647	5428747	5.93891	0.342173	5.59674	1.62198e-11	1.29165e-09	ENSMUSG00000050945	93215	upstream	-93215	NearestStart	Zfp438	protein_coding
59677206	59678506	6.37292	1.80955	4.56337	1.62965e-11	1.29572e-09	ENSMUSG00000080602	23085	upstream	-23085	NearestStart	AL929160.1	miRNA
125079947	125081547	6.33866	0.342173	5.99648	1.65247e-11	1.31179e-09	ENSMUSG00000006585	10368	upstream	-11968	NearestStart	Cdt1	protein_coding
63069954	63071854	6.8763	0.342173	6.53412	1.65593e-11	1.31247e-09	ENSMUSG00000039158	5566	upstream	-5566	NearestStart	Akna	protein_coding
125942537	125944167	5.57937	0.342173	5.2372	1.6915e-11	1.33857e-09	ENSMUSG00000049107	107266	downstream	172441	NearestStart	Ntf3	protein_coding
35351293	35352506	5.89836	0.342173	5.55619	1.69705e-11	1.34085e-09	ENSMUSG00000081421	4254	upstream	-4254	NearestStart	Gm13445	pseudogene
87999425	88000925	5.54857	0.342173	5.2064	1.70287e-11	1.34335e-09	ENSMUSG00000075832	3244	downstream	3350	NearestStart	U6	snRNA
30939722	30940622	5.49978	0.342173	5.15761	1.70714e-11	1.34462e-09	ENSMUSG00000064754	125368	downstream	125474	NearestStart	U6	snRNA
25181557	25183157	5.58759	0.342173	5.24542	1.74335e-11	1.371e-09	ENSMUSG00000024169	27889	inside	27889	NearestStart	Ift140	protein_coding
101798208	101799308	5.48295	0.342173	5.14077	1.75078e-11	1.3747e-09	ENSMUSG00000082171	1507	upstream	-2607	NearestStart	Rpl27-ps2	pseudogene
152292216	152293216	5.57064	0.342173	5.22847	1.80127e-11	1.41009e-09	ENSMUSG00000070348	166386	upstream	-166386	NearestStart	Ccnd1	protein_coding
115255444	115257144	6.00554	0.342173	5.66337	1.80144e-11	1.41009e-09	ENSMUSG00000072694	1064	downstream	8488	NearestStart	2610524H06Rik	protein_coding
72498437	72499937	7.79458	2.56362	5.23096	1.81069e-11	1.41514e-09	ENSMUSG00000056737	4052	inside	4052	NearestStart	Capg	protein_coding
84910257	84911557	5.91057	0.342173	5.5684	1.86682e-11	1.45675e-09	ENSMUSG00000040852	322	overlapStart	-978	NearestStart	Plekhh2	protein_coding
62775431	62776331	5.95401	0.596551	5.35746	1.88531e-11	1.46891e-09	ENSMUSG00000025969	25572	inside	25572	NearestStart	Nrp2	protein_coding
108304031	108305650	5.79202	0.342173	5.44985	1.90211e-11	1.47972e-09	ENSMUSG00000054006	132870	upstream	-134489	NearestStart	D630008O14Rik	processed_transcript
79707267	79708767	6.0013	1.31605	4.68525	1.92524e-11	1.49541e-09	ENSMUSG00000054702	38722	upstream	-38722	NearestStart	Ap1s3	protein_coding
38443447	38445047	6.43804	0.342173	6.09586	1.9641e-11	1.52158e-09	ENSMUSG00000024440	608	overlapStart	608	NearestStart	Pcdh12	protein_coding
104457395	104458808	5.53291	0.342173	5.19073	1.96497e-11	1.52158e-09	ENSMUSG00000020689	10562	upstream	-11975	NearestStart	Itgb3	protein_coding
76714013	76716013	7.00648	0.342173	6.66431	1.9859e-11	1.53544e-09	ENSMUSG00000078444	4507	downstream	7803	NearestStart	Gm10941	protein_coding
140559037	140560937	5.89079	0.843426	5.04736	1.99451e-11	1.53973e-09	ENSMUSG00000030232	10247	upstream	-12147	NearestStart	Aebp2	protein_coding
113421504	113423225	6.60042	0.342173	6.25825	2.02485e-11	1.56078e-09	ENSMUSG00000021294	1547	downstream	10674	NearestStart	Kif26a	protein_coding
62274454	62275554	5.85179	0.342173	5.50962	2.05675e-11	1.58294e-09	ENSMUSG00000059810	53573	inside	53573	NearestStart	Rgs3	protein_coding
179997006	179998406	5.81983	0.342173	5.47765	2.06529e-11	1.5871e-09	ENSMUSG00000039001	3865	downstream	4884	NearestStart	Rps21	protein_coding
102559701	102561001	5.81656	0.342173	5.47439	2.07637e-11	1.59319e-09	ENSMUSG00000027858	15214	inside	21008	NearestStart	Tspan2	protein_coding
110123804	110125225	5.66885	0.342173	5.32667	2.12717e-11	1.62969e-09	ENSMUSG00000021266	7122	inside	8543	NearestStart	Wars	protein_coding
144819254	144820354	6.1195	0.342173	5.77732	2.17035e-11	1.66025e-09	ENSMUSG00000028599	16419	inside	17519	NearestStart	Tnfrsf1b	protein_coding
28604565	28606028	5.43809	0.342173	5.09591	2.32768e-11	1.77791e-09	ENSMUSG00000061330	254573	downstream	255102	NearestStart	Gm11361	pseudogene
104966806	104968206	6.71602	0.342173	6.37385	2.3523e-11	1.794e-09	ENSMUSG00000016458	120	inside	120	NearestStart	Wt1	protein_coding
36645231	36646331	6.00394	0.342173	5.66176	2.35918e-11	1.79654e-09	ENSMUSG00000073704	3846	inside	4946	NearestStart	NA	NA
20531744	20532944	5.84006	0.843426	4.99663	2.39048e-11	1.81763e-09	ENSMUSG00000021806	37535	upstream	-38735	NearestStart	Nid2	protein_coding
64367528	64369528	5.79525	0.342173	5.45308	2.41604e-11	1.8343e-09	ENSMUSG00000076049	21424	downstream	21502	NearestStart	Mir598	miRNA
94949608	94951008	6.27787	0.342173	5.9357	2.42914e-11	1.84148e-09	ENSMUSG00000001507	11493	upstream	-11493	NearestStart	Itga3	protein_coding
92221121	92223021	6.12515	0.812728	5.31242	2.44836e-11	1.85326e-09	ENSMUSG00000071722	900	overlapStart	900	NearestStart	Spin4	protein_coding
127561406	127562919	6.26011	1.57468	4.68543	2.45392e-11	1.85469e-09	ENSMUSG00000027377	5773	upstream	-5773	NearestStart	Mall	protein_coding
122059544	122060728	5.54606	0.342173	5.20388	2.46544e-11	1.86061e-09	ENSMUSG00000025558	76956	inside	78140	NearestStart	Dock9	protein_coding
62544208	62545808	6.22086	0.342173	5.87869	2.52301e-11	1.90122e-09	ENSMUSG00000005267	1613	upstream	-1613	NearestStart	Zfp287	protein_coding
155804406	155806206	5.84905	0.342173	5.50688	2.54202e-11	1.91269e-09	ENSMUSG00000038241	18430	inside	22112	NearestStart	Cep250	protein_coding
117532437	117533737	5.83797	0.342173	5.4958	2.71993e-11	2.04351e-09	ENSMUSG00000054488	14226	downstream	22722	NearestStart	Gm9946	processed_transcript
81845908	81847608	5.76006	0.342173	5.41789	2.73243e-11	2.04985e-09	ENSMUSG00000035385	1471	upstream	-3171	NearestStart	Ccl2	protein_coding
78645434	78646734	5.70122	0.342173	5.35905	2.74742e-11	2.05804e-09	ENSMUSG00000033170	11962	upstream	-11962	NearestStart	Card10	protein_coding
20917128	20918344	5.38524	0.342173	5.04307	2.75809e-11	2.06233e-09	ENSMUSG00000045107	14808	upstream	-14808	NearestStart	1810063B07Rik	protein_coding
100335125	100337125	6.5097	1.45115	5.05855	2.76234e-11	2.06233e-09	ENSMUSG00000062582	49293	downstream	49756	NearestStart	Rpl30-ps8	protein_coding
125040747	125041747	6.74382	1.89219	4.85163	2.76541e-11	2.06233e-09	ENSMUSG00000065080	2721	downstream	3827	NearestStart	U6	snRNA
88707937	88709537	7.28318	2.3028	4.98038	2.80055e-11	2.08546e-09	ENSMUSG00000033174	33510	inside	33510	NearestStart	Mgll	protein_coding
46598130	46599730	6.75333	0.342173	6.41115	2.88969e-11	2.14867e-09	ENSMUSG00000045472	20858	upstream	-20858	NearestStart	NA	NA
122458329	122459937	5.90148	0.342173	5.5593	2.96671e-11	2.20269e-09	ENSMUSG00000030116	3740	upstream	-5348	NearestStart	Mfap5	protein_coding
137565731	137566831	6.22101	1.16697	5.05404	2.97252e-11	2.20377e-09	ENSMUSG00000009418	17851	inside	18951	NearestStart	Nav1	protein_coding
104974306	104975806	7.02315	2.07068	4.95246	3.00656e-11	2.22335e-09	ENSMUSG00000016458	7620	inside	7620	NearestStart	Wt1	protein_coding
71876406	71877806	5.74241	0.342173	5.40023	3.00773e-11	2.22335e-09	ENSMUSG00000049044	57134	inside	57134	NearestStart	Rapgef4	protein_coding
135498501	135499354	5.54394	0.596551	4.94739	3.06485e-11	2.26225e-09	ENSMUSG00000028672	3026	upstream	-3879	NearestStart	Hmgcl	protein_coding
157030006	157030906	6.01955	0.342173	5.67738	3.15679e-11	2.32671e-09	ENSMUSG00000054839	34	overlapStart	-34	NearestStart	NA	NA
116303444	116305444	6.4543	0.342173	6.11213	3.19279e-11	2.34982e-09	ENSMUSG00000029516	7791	inside	7791	NearestStart	Cit	protein_coding
167495806	167497306	5.7729	0.342173	5.43073	3.21266e-11	2.361e-09	ENSMUSG00000019755	8752	upstream	-8752	NearestStart	NA	NA
53327854	53329154	5.81331	0.342173	5.47114	3.23707e-11	2.37274e-09	ENSMUSG00000083735	6310	downstream	6756	NearestStart	Gm12495	pseudogene
4795913	4797413	6.42291	1.57468	4.84823	3.23803e-11	2.37274e-09	ENSMUSG00000019769	64	inside	64	NearestStart	Syne1	protein_coding
22671544	22673328	5.69959	0.342173	5.35742	3.26029e-11	2.38559e-09	ENSMUSG00000021773	3415	upstream	-3415	NearestStart	Comtd1	protein_coding
90344701	90346001	6.21099	0.342173	5.86882	3.27008e-11	2.38928e-09	ENSMUSG00000074457	1072	inside	3464	NearestStart	S100a16	protein_coding
35195757	35197257	6.86627	0.342173	6.52409	3.34925e-11	2.4436e-09	ENSMUSG00000007039	273	overlapStart	-273	NearestStart	Ddah2	protein_coding
88153337	88154737	6.67254	0.342173	6.33036	3.51822e-11	2.56318e-09	ENSMUSG00000015053	1746	inside	5009	NearestStart	Gata2	protein_coding
52186901	52188301	5.50739	0.342173	5.16522	3.77488e-11	2.74449e-09	ENSMUSG00000044167	35891	downstream	114561	NearestStart	Foxo1	protein_coding
153283706	153285006	5.66397	0.342173	5.32179	3.77797e-11	2.74449e-09	ENSMUSG00000079001	33520	upstream	-34820	NearestStart	4930404H24Rik	protein_coding
72758834	72760334	5.91284	0.342173	5.57066	3.79952e-11	2.75618e-09	ENSMUSG00000078297	14599	downstream	15050	NearestStart	Gm3150	protein_coding
94760554	94762101	5.5149	0.342173	5.17272	3.83339e-11	2.77676e-09	ENSMUSG00000084624	31100	downstream	31213	NearestStart	NA	NA
87299925	87301225	6.11038	1.16697	4.94341	3.91771e-11	2.83377e-09	ENSMUSG00000021253	96530	downstream	120066	NearestStart	Tgfb3	protein_coding
74785534	74786234	5.96896	0.342173	5.62679	3.93047e-11	2.83894e-09	ENSMUSG00000022587	142	overlapStart	-558	NearestStart	Ly6e	protein_coding
53121081	53122581	6.04617	0.342173	5.704	3.94375e-11	2.84446e-09	ENSMUSG00000002771	82	overlapStart	1418	NearestStart	Grin2d	protein_coding
83098434	83099834	5.83365	0.342173	5.49148	3.99904e-11	2.88022e-09	ENSMUSG00000047878	16230	upstream	-16230	NearestStart	A4galt	protein_coding
86818808	86819608	5.56923	0.342173	5.22706	4.04385e-11	2.90835e-09	ENSMUSG00000018427	11544	upstream	-11544	NearestStart	Ypel2	protein_coding
81627147	81628747	6.19219	1.31605	4.87614	4.06952e-11	2.92264e-09	ENSMUSG00000071064	74811	inside	74811	NearestStart	Zfp827	protein_coding
141083444	141084044	5.97875	0.342173	5.63657	4.16054e-11	2.98377e-09	ENSMUSG00000029570	149	inside	149	NearestStart	Lfng	protein_coding
118299808	118301108	5.83513	0.812728	5.0224	4.21701e-11	3.01998e-09	ENSMUSG00000017446	9995	inside	9995	NearestStart	C1qtnf1	protein_coding
132637231	132638631	5.68047	0.342173	5.3383	4.22769e-11	3.02334e-09	ENSMUSG00000042510	2567	inside	8568	NearestStart	AA986860	protein_coding
71481606	71483606	7.20506	2.82344	4.38162	4.29593e-11	3.06779e-09	ENSMUSG00000064263	73840	upstream	-75840	NearestStart	Gm1631	protein_coding
79819631	79821431	6.11406	1.31605	4.79801	4.35053e-11	3.10239e-09	ENSMUSG00000026249	28859	inside	35580	NearestStart	Serpine2	protein_coding
150316144	150317744	5.72686	0.342173	5.38469	4.52568e-11	3.22274e-09	ENSMUSG00000082959	10522	upstream	-10522	NearestStart	Gm2566	pseudogene
166954606	166955806	6.41303	1.16697	5.24606	4.59363e-11	3.26652e-09	ENSMUSG00000083436	35350	downstream	35547	NearestStart	Gm11471	pseudogene
13245089	13247089	7.02744	2.51055	4.51689	4.69044e-11	3.33067e-09	ENSMUSG00000031802	9994	downstream	10403	NearestStart	Phxr4	protein_coding
32129722	32131022	5.88861	0.342173	5.54644	4.76916e-11	3.38182e-09	ENSMUSG00000035790	21582	downstream	29834	NearestStart	1500031L02Rik	protein_coding
107542189	107543489	5.75788	0.342173	5.4157	4.79679e-11	3.39664e-09	ENSMUSG00000032562	4513	upstream	-4513	NearestStart	Gnai2	protein_coding
137662331	137663831	6.70375	0.342173	6.36158	4.88465e-11	3.45401e-09	ENSMUSG00000041801	429	overlapStart	-429	NearestStart	Phlda3	protein_coding
115347244	115349044	5.86037	0.342173	5.5182	4.94733e-11	3.49344e-09	ENSMUSG00000065508	93849	upstream	-95649	NearestStart	Mir17	miRNA
82833308	82834808	5.92905	0.342173	5.58688	4.97056e-11	3.50494e-09	ENSMUSG00000035208	496	overlapStart	1004	NearestStart	Slfn8	protein_coding
67331889	67333189	5.58117	0.342173	5.239	5.11881e-11	3.60186e-09	ENSMUSG00000052698	54233	inside	55533	NearestStart	Tln2	protein_coding
47431257	47433057	6.22878	0.342173	5.88661	5.12228e-11	3.60186e-09	ENSMUSG00000034729	72779	upstream	-74579	NearestStart	Mrps10	protein_coding
28149544	28150644	5.73407	0.342173	5.39189	5.14382e-11	3.61198e-09	ENSMUSG00000040651	91389	upstream	-92489	NearestStart	D14Abb1e	protein_coding
171987331	171989431	6.1219	0.342173	5.77972	5.17731e-11	3.62797e-09	ENSMUSG00000026674	51261	inside	53361	NearestStart	Ddr2	protein_coding
99324567	99325467	5.46628	0.342173	5.12411	5.18096e-11	3.62797e-09	ENSMUSG00000030067	108058	upstream	-108058	NearestStart	Foxp1	protein_coding
32551689	32552289	5.43574	0.342173	5.09357	5.3177e-11	3.71856e-09	ENSMUSG00000032035	13116	inside	107883	NearestStart	Ets1	protein_coding
68730447	68732047	6.11102	1.62855	4.48247	5.48791e-11	3.82757e-09	ENSMUSG00000045569	141542	upstream	-141542	NearestStart	Mc2r	protein_coding
25001306	25001906	5.92384	1.45928	4.46456	5.48874e-11	3.82757e-09	ENSMUSG00000078202	34372	upstream	-34972	NearestStart	Nrarp	protein_coding
154283931	154285331	6.5081	1.79392	4.71418	5.5448e-11	3.86132e-09	ENSMUSG00000080878	29276	upstream	-29276	NearestStart	Gm15618	pseudogene
38183134	38184946	6.4279	1.50974	4.91816	5.59779e-11	3.89285e-09	ENSMUSG00000076032	14699	downstream	14807	NearestStart	AC122459.1	miRNA
51710495	51712408	7.27757	2.4391	4.83848	5.79559e-11	4.02487e-09	ENSMUSG00000020387	39340	upstream	-39340	NearestStart	Phf15	protein_coding
74397164	74398264	6.00661	1.16697	4.83964	5.81015e-11	4.02595e-09	ENSMUSG00000021575	31515	inside	32615	NearestStart	Ahrr	protein_coding
84372688	84374157	6.72965	2.32473	4.40492	5.8131e-11	4.02595e-09	ENSMUSG00000000673	126558	upstream	-126558	NearestStart	Haao	protein_coding
24256244	24258044	6.68327	0.342173	6.34109	5.83241e-11	4.03379e-09	ENSMUSG00000038135	577	overlapEnd	7417	NearestStart	Crygn	protein_coding
27193057	27195057	6.93506	0.342173	6.59288	5.84457e-11	4.03667e-09	ENSMUSG00000042644	576	overlapStart	-1424	NearestStart	Itpr3	protein_coding
10532047	10533683	6.42141	1.89219	4.52922	5.85349e-11	4.03731e-09	ENSMUSG00000084693	17604	downstream	19357	NearestStart	SNORA33	snoRNA
48074789	48076289	5.47222	0.342173	5.13005	6.01358e-11	4.14207e-09	ENSMUSG00000032028	49800	downstream	74128	NearestStart	Fam55b	protein_coding
167378006	167379206	5.55722	0.342173	5.21505	6.0503e-11	4.16169e-09	ENSMUSG00000042821	9698	downstream	14302	NearestStart	Snai1	protein_coding
117078513	117079913	5.72412	0.342173	5.38195	6.11357e-11	4.19948e-09	ENSMUSG00000020183	11951	inside	11951	NearestStart	Cpm	protein_coding
56413128	56415644	7.33006	3.10146	4.2286	6.15695e-11	4.22353e-09	ENSMUSG00000022221	5448	upstream	-5448	NearestStart	Ripk3	protein_coding
18742806	18744706	6.0387	0.342173	5.69653	6.17616e-11	4.23097e-09	ENSMUSG00000081139	61415	downstream	62195	NearestStart	Gm13333	pseudogene
65775347	65776847	5.76598	0.342173	5.4238	6.34863e-11	4.34322e-09	ENSMUSG00000042439	35463	inside	35463	NearestStart	Zfp532	protein_coding
137439431	137440631	5.75571	0.342173	5.41354	6.35785e-11	4.34364e-09	ENSMUSG00000054412	40719	upstream	-41919	NearestStart	Gm4793	protein_coding
88929208	88930508	5.58685	0.342173	5.24468	6.47439e-11	4.41728e-09	ENSMUSG00000000276	1044	upstream	-1044	NearestStart	Dgke	protein_coding
32173634	32174334	5.56414	0.342173	5.22197	6.66948e-11	4.53293e-09	ENSMUSG00000022231	234	upstream	-934	NearestStart	Sema5a	protein_coding
118115208	118116508	5.7279	0.342173	5.38573	6.67019e-11	4.53293e-09	ENSMUSG00000017132	5328	upstream	-5328	NearestStart	Cyth1	protein_coding
158186719	158188006	5.57282	0.342173	5.23064	6.67083e-11	4.53293e-09	ENSMUSG00000064405	1054	upstream	-1054	NearestStart	SNORA71	snoRNA
143778244	143780272	6.61094	1.9638	4.64714	6.72537e-11	4.56307e-09	ENSMUSG00000029581	43382	downstream	56209	NearestStart	Fscn1	protein_coding
74803306	74804419	5.47513	0.342173	5.13296	6.73326e-11	4.56307e-09	ENSMUSG00000084574	29735	upstream	-29735	NearestStart	NA	NA
72754008	72754708	5.36633	0.342173	5.02416	6.90869e-11	4.67568e-09	ENSMUSG00000020788	19963	upstream	-20663	NearestStart	Atp2a3	protein_coding
161852431	161854131	6.56211	1.57468	4.98743	6.97389e-11	4.71349e-09	ENSMUSG00000050883	120413	upstream	-122113	NearestStart	4930523C07Rik	protein_coding
115964944	115966844	7.90309	2.67824	5.22484	7.02194e-11	4.73962e-09	ENSMUSG00000029528	8223	inside	8223	NearestStart	Pxn	protein_coding
76209944	76211644	5.6222	0.342173	5.28003	7.12953e-11	4.80582e-09	ENSMUSG00000062960	117208	downstream	164539	NearestStart	Kdr	protein_coding
114084244	114085944	6.27267	0.342173	5.9305	7.1777e-11	4.83184e-09	ENSMUSG00000042190	14455	inside	16155	NearestStart	Cmklr1	protein_coding
118874944	118876344	5.60926	0.342173	5.26709	7.26367e-11	4.8832e-09	ENSMUSG00000082365	76505	upstream	-77905	NearestStart	Gm15754	pseudogene
40728154	40729743	6.3934	1.75456	4.63884	7.34433e-11	4.93086e-09	ENSMUSG00000056412	5443	upstream	-5443	NearestStart	Gm12396	pseudogene
182833831	182835131	6.00741	0.342173	5.66523	7.46349e-11	5.00224e-09	ENSMUSG00000026520	609	overlapStart	-609	NearestStart	Pycr2	protein_coding
18858706	18860093	5.89259	0.342173	5.55042	7.47047e-11	5.00224e-09	ENSMUSG00000026737	59655	inside	61042	NearestStart	Pip4k2a	protein_coding
116725219	116726306	5.35548	0.342173	5.01331	7.55875e-11	5.05465e-09	ENSMUSG00000027355	6989	downstream	20775	NearestStart	Tmco5	protein_coding
60173108	60175208	7.5889	2.4391	5.14981	7.6255e-11	5.09254e-09	ENSMUSG00000056598	6277	inside	6277	NearestStart	Lrrc48	protein_coding
93358401	93360701	8.1296	2.78442	5.34518	7.6833e-11	5.12437e-09	ENSMUSG00000041959	638	overlapStart	-638	NearestStart	S100a10	protein_coding
126937081	126938216	5.51758	0.342173	5.17541	7.7615e-11	5.16969e-09	ENSMUSG00000030929	435	overlapStart	435	NearestStart	Eri2	protein_coding
151025944	151027044	5.5455	0.342173	5.20333	7.77914e-11	5.17461e-09	ENSMUSG00000056602	70919	upstream	-72019	NearestStart	Fry	protein_coding
71560708	71561808	5.41961	0.342173	5.07743	7.84919e-11	5.2077e-09	ENSMUSG00000020811	2397	upstream	-3497	NearestStart	Wscd1	protein_coding
76755434	76756834	6.1258	0.342173	5.78363	7.8495e-11	5.2077e-09	ENSMUSG00000054967	444	overlapStart	444	NearestStart	Zfp647	protein_coding
74051247	74053547	7.69159	3.12664	4.56495	8.14646e-11	5.39762e-09	ENSMUSG00000046718	4616	downstream	10081	NearestStart	Bst2	protein_coding
100934429	100936001	5.90781	0.342173	5.56564	8.1645e-11	5.40248e-09	ENSMUSG00000027864	20340	upstream	-20340	NearestStart	Ptgfrn	protein_coding
28935165	28936065	5.54611	0.342173	5.20394	8.33046e-11	5.50508e-09	ENSMUSG00000082861	5572	downstream	6421	NearestStart	Gm11362	pseudogene
125431237	125433137	7.38211	2.30864	5.07347	8.40236e-11	5.54534e-09	ENSMUSG00000030342	11601	inside	13501	NearestStart	Cd9	protein_coding
151470554	151472254	6.78467	0.342173	6.44249	8.43187e-11	5.55755e-09	ENSMUSG00000024793	17934	upstream	-19634	NearestStart	Tnfrsf25	protein_coding
130368731	130370031	5.44302	0.342173	5.10085	8.63492e-11	5.68396e-09	ENSMUSG00000080357	47857	downstream	49244	NearestStart	NA	NA
75638147	75639047	5.82063	0.342173	5.47846	8.77637e-11	5.76955e-09	ENSMUSG00000073534	35252	upstream	-36152	NearestStart	Gm10532	lincRNA
84529854	84531401	6.59599	1.45115	5.14484	8.84634e-11	5.80799e-09	ENSMUSG00000038070	377	overlapStart	-377	NearestStart	Cntln	protein_coding
102814589	102815689	5.32721	0.342173	4.98503	8.86494e-11	5.81264e-09	ENSMUSG00000032547	3952	downstream	77339	NearestStart	Ryk	protein_coding
92541144	92542444	5.64528	0.342173	5.3031	8.91288e-11	5.82074e-09	ENSMUSG00000029407	24520	upstream	-25820	NearestStart	Uso1	protein_coding
10629930	10631464	6.39934	1.89219	4.50715	8.9139e-11	5.82074e-09	ENSMUSG00000024667	734	overlapStart	800	NearestStart	Tmem216	protein_coding
84900606	84901806	5.9311	0.342173	5.58893	8.9151e-11	5.82074e-09	ENSMUSG00000033955	9907	inside	9907	NearestStart	Tnks1bp1	protein_coding
98568328	98568828	5.35643	0.342173	5.01425	8.92341e-11	5.82074e-09	ENSMUSG00000055639	66	overlapStart	434	NearestStart	Dach1	protein_coding
82560008	82561608	5.48771	0.342173	5.14554	9.02664e-11	5.88048e-09	ENSMUSG00000081828	301	upstream	-301	NearestStart	Gm11420	pseudogene
83433689	83435289	5.50361	0.342173	5.16144	9.0496e-11	5.88784e-09	ENSMUSG00000032261	6668	upstream	-8268	NearestStart	Sh3bgrl2	protein_coding
73333206	73335306	7.40396	3.07279	4.33117	9.3944e-11	6.10067e-09	ENSMUSG00000075284	32161	inside	34261	NearestStart	Wipf1	protein_coding
118850454	118851754	5.78369	0.342173	5.44152	9.4009e-11	6.10067e-09	ENSMUSG00000078585	1283	upstream	-2583	NearestStart	NA	NA
61300828	61302244	5.67885	0.342173	5.33668	9.43655e-11	6.10979e-09	ENSMUSG00000021990	23517	upstream	-24933	NearestStart	Spata13	protein_coding
107998147	107999347	6.23415	0.342173	5.89198	9.43914e-11	6.10979e-09	ENSMUSG00000014846	2855	upstream	-2855	NearestStart	Tppp3	protein_coding
11741221	11743221	6.35315	1.79392	4.55923	9.61631e-11	6.2165e-09	ENSMUSG00000083486	13623	downstream	15972	NearestStart	Gm14521	pseudogene
125420281	125422281	6.8784	2.25256	4.62584	9.7997e-11	6.32694e-09	ENSMUSG00000055159	31216	downstream	32860	NearestStart	4930583K01Rik	lincRNA
111367381	111368581	5.69025	0.342173	5.34808	1.0028e-10	6.46608e-09	ENSMUSG00000072244	67	inside	67	NearestStart	Trim6	protein_coding
109735108	109736795	5.44344	0.342173	5.10127	1.0072e-10	6.48614e-09	ENSMUSG00000020617	45748	upstream	-45748	NearestStart	1700012B07Rik	protein_coding
94819008	94820408	6.09762	0.342173	5.75545	1.04864e-10	6.74443e-09	ENSMUSG00000038994	8567	upstream	-9967	NearestStart	Hils1	protein_coding
3433144	3434044	5.77272	1.16697	4.60575	1.05916e-10	6.80341e-09	ENSMUSG00000040274	88181	inside	88832	NearestStart	Cdk6	protein_coding
90385131	90386031	5.4507	0.342173	5.10853	1.06238e-10	6.8154e-09	ENSMUSG00000062310	10415	downstream	21510	NearestStart	Glrp1	protein_coding
32344144	32345767	5.8034	0.342173	5.46123	1.07834e-10	6.90903e-09	ENSMUSG00000021890	21277	downstream	35856	NearestStart	Eaf1	protein_coding
183790067	183791831	6.48535	1.68846	4.79689	1.0819e-10	6.92308e-09	ENSMUSG00000056699	6747	upstream	-6747	NearestStart	Gm5533	protein_coding
118903389	118904689	5.56837	0.342173	5.2262	1.10283e-10	7.04669e-09	ENSMUSG00000065513	36225	upstream	-37525	NearestStart	Mir26a-1	miRNA
14012447	14013447	5.62171	0.342173	5.27953	1.10401e-10	7.04669e-09	ENSMUSG00000084481	46120	downstream	47192	NearestStart	NA	NA
57344608	57346108	5.46676	0.342173	5.12459	1.10639e-10	7.05298e-09	ENSMUSG00000020522	1209	inside	12442	NearestStart	Mfap3	protein_coding
20330165	20331565	5.45203	0.342173	5.10986	1.12215e-10	7.14437e-09	ENSMUSG00000041112	147677	inside	147677	NearestStart	Elmo1	protein_coding
149254481	149255481	5.70401	0.843426	4.86058	1.12395e-10	7.14686e-09	ENSMUSG00000025147	7542	upstream	-7542	NearestStart	Mob2	protein_coding
33739922	33741222	6.0343	1.21471	4.81959	1.13253e-10	7.19237e-09	ENSMUSG00000075254	14380	inside	14380	NearestStart	Heg1	protein_coding
118469044	118470367	5.70526	0.342173	5.36308	1.15421e-10	7.32083e-09	ENSMUSG00000022129	17637	upstream	-17637	NearestStart	Dct	protein_coding
106639947	106641147	6.33483	2.10909	4.22574	1.18109e-10	7.48189e-09	ENSMUSG00000031871	14348	inside	14348	NearestStart	Cdh5	protein_coding
60827783	60830047	8.42148	3.87538	4.54611	1.1919e-10	7.54094e-09	ENSMUSG00000043079	38296	upstream	-38296	NearestStart	Synpo	protein_coding
125808354	125809654	5.83523	0.342173	5.49305	1.2118e-10	7.65722e-09	ENSMUSG00000050212	15334	upstream	-16634	NearestStart	Fam176b	protein_coding
104555744	104558344	7.92064	3.46793	4.45271	1.22241e-10	7.71462e-09	ENSMUSG00000029309	12992	upstream	-12992	NearestStart	Sparcl1	protein_coding
135818031	135818731	5.50801	0.342173	5.16583	1.22486e-10	7.72043e-09	ENSMUSG00000041577	77	upstream	-77	NearestStart	Prelp	protein_coding
81991637	81993037	5.75831	0.342173	5.41614	1.26977e-10	7.99355e-09	ENSMUSG00000035104	52	overlapStart	-52	NearestStart	Fam176a	protein_coding
88996857	88997357	5.73205	0.342173	5.38987	1.28803e-10	8.09837e-09	ENSMUSG00000033855	28559	upstream	-29059	NearestStart	Ston1	protein_coding
59560334	59561534	5.49371	0.342173	5.15154	1.29204e-10	8.11348e-09	ENSMUSG00000032501	72798	downstream	80429	NearestStart	Trib1	protein_coding
42235889	42237689	5.87976	0.342173	5.53759	1.30291e-10	8.17156e-09	ENSMUSG00000037705	27877	upstream	-27877	NearestStart	Tecta	protein_coding
91686937	91688437	5.83623	0.342173	5.49405	1.31294e-10	8.22427e-09	ENSMUSG00000078283	23921	downstream	25801	NearestStart	NA	NA
39279147	39280747	6.39218	1.68846	4.70372	1.32247e-10	8.27369e-09	ENSMUSG00000036452	126348	inside	126348	NearestStart	Arhgap26	protein_coding
74908313	74909713	6.42779	1.79392	4.63387	1.34048e-10	8.37599e-09	ENSMUSG00000084622	2625	downstream	2948	NearestStart	7SK	misc_RNA
31556437	31558237	6.07031	0.596551	5.47376	1.36353e-10	8.50952e-09	ENSMUSG00000025608	42526	upstream	-42526	NearestStart	Podxl	protein_coding
137923501	137925054	6.08598	0.342173	5.7438	1.38475e-10	8.63127e-09	ENSMUSG00000028755	369	overlapStart	369	NearestStart	Cda	protein_coding
70961381	70962381	5.57377	0.342173	5.2316	1.41822e-10	8.82897e-09	ENSMUSG00000052040	73872	downstream	122362	NearestStart	Klf13	protein_coding
130601131	130602750	5.63469	0.342173	5.29252	1.43668e-10	8.93287e-09	ENSMUSG00000045382	112255	upstream	-112255	NearestStart	Cxcr4	protein_coding
81341734	81342934	5.76715	0.342173	5.42498	1.45205e-10	9.01737e-09	ENSMUSG00000022400	34935	downstream	44988	NearestStart	Rbx1	protein_coding
93801319	93802819	6.44404	1.9842	4.45984	1.47801e-10	9.16728e-09	ENSMUSG00000075021	4113	upstream	-4113	NearestStart	Gm13889	pseudogene
102093206	102094406	5.32276	0.342173	4.98058	1.49946e-10	9.28894e-09	ENSMUSG00000081774	42670	upstream	-42670	NearestStart	Gm13866	pseudogene
125920481	125921981	5.88783	0.342173	5.54566	1.5034e-10	9.30193e-09	ENSMUSG00000030982	36226	inside	36226	NearestStart	9030624J02Rik	protein_coding
70009544	70010844	5.94855	0.342173	5.60638	1.51226e-10	9.34528e-09	ENSMUSG00000071316	384	upstream	-384	NearestStart	NA	NA
5805057	5806057	5.57121	0.342173	5.22903	1.53751e-10	9.48969e-09	ENSMUSG00000068120	10143	downstream	11583	NearestStart	Gm10231	pseudogene
10709434	10711034	6.26672	1.68846	4.57826	1.54448e-10	9.52109e-09	ENSMUSG00000022246	66139	upstream	-66139	NearestStart	Rai14	protein_coding
106378444	106380144	5.52059	0.342173	5.17842	1.58523e-10	9.76036e-09	ENSMUSG00000022114	82408	upstream	-82408	NearestStart	Spry2	protein_coding
60263213	60264013	5.70654	0.342173	5.36436	1.59981e-10	9.83816e-09	ENSMUSG00000020099	30316	inside	31116	NearestStart	Unc5b	protein_coding
70537625	70539225	5.72503	0.342173	5.38286	1.6494e-10	1.01307e-08	ENSMUSG00000052673	64180	upstream	-64180	NearestStart	Gm9887	protein_coding
148141381	148142781	7.68185	2.56362	5.11823	1.67983e-10	1.03051e-08	ENSMUSG00000060591	479	overlapStart	479	NearestStart	Ifitm2	protein_coding
134956937	134958729	6.30513	1.21471	5.09042	1.80969e-10	1.10883e-08	ENSMUSG00000030204	2909	upstream	-4701	NearestStart	Ddx47	protein_coding
56445125	56446525	5.49306	0.342173	5.15089	1.89189e-10	1.15779e-08	ENSMUSG00000021022	41430	upstream	-41430	NearestStart	Ppp2r3c	protein_coding
77695025	77696225	6.11826	0.342173	5.77608	1.93348e-10	1.18181e-08	ENSMUSG00000052609	14998	downstream	60456	NearestStart	Plekhg3	protein_coding
152468881	152470481	5.95424	0.342173	5.61207	1.95593e-10	1.19409e-08	ENSMUSG00000048677	649	overlapStart	951	NearestStart	Tpcn2	protein_coding
76237947	76239447	5.75252	0.342173	5.41035	1.96634e-10	1.19899e-08	ENSMUSG00000079589	62616	upstream	-62616	NearestStart	NA	NA
64615744	64617244	5.64678	0.342173	5.30461	1.99453e-10	1.21472e-08	ENSMUSG00000081143	26573	downstream	28701	NearestStart	Gm15823	pseudogene
89516831	89518131	5.96956	0.342173	5.62739	2.01579e-10	1.22618e-08	ENSMUSG00000026288	120	overlapStart	-120	NearestStart	Inpp5d	protein_coding
56158544	56160444	6.66551	0.342173	6.32334	2.06191e-10	1.25273e-08	ENSMUSG00000040618	559	overlapStart	-559	NearestStart	Pck2	protein_coding
25239313	25241113	6.18846	1.31605	4.87241	2.07487e-10	1.25909e-08	ENSMUSG00000019978	2207	inside	159709	NearestStart	Epb4.1l2	protein_coding
125340906	125342406	5.48187	0.843426	4.63844	2.0862e-10	1.26444e-08	ENSMUSG00000027204	7177	upstream	-7177	NearestStart	Fbn1	protein_coding
59399489	59400489	5.30848	0.342173	4.9663	2.10888e-10	1.27666e-08	ENSMUSG00000025232	11985	inside	11985	NearestStart	Hexa	protein_coding
111676372	111677672	5.79013	0.342173	5.44796	2.16958e-10	1.31183e-08	ENSMUSG00000072734	40003	upstream	-41303	NearestStart	NA	NA
38675422	38676622	6.14244	1.82502	4.31742	2.19874e-10	1.32787e-08	ENSMUSG00000081651	8806	downstream	10560	NearestStart	Gm15530	pseudogene
128805929	128807029	5.41284	0.342173	5.07066	2.32049e-10	1.39972e-08	ENSMUSG00000079298	29606	upstream	-29606	NearestStart	Klrb1b	protein_coding
89651588	89652401	6.55004	1.9638	4.58624	2.36897e-10	1.42726e-08	ENSMUSG00000046280	10357	inside	16296	NearestStart	She	protein_coding
66152589	66154089	6.26768	1.79392	4.47375	2.42968e-10	1.46209e-08	ENSMUSG00000038664	44242	upstream	-45742	NearestStart	Herc1	protein_coding
137442144	137443944	6.79484	0.342173	6.45267	2.45883e-10	1.47787e-08	ENSMUSG00000001739	342	overlapStart	-342	NearestStart	Cldn15	protein_coding
61541308	61542608	5.4984	0.342173	5.15623	2.49522e-10	1.49796e-08	ENSMUSG00000042371	7007	upstream	-7007	NearestStart	Slc5a10	protein_coding
150081001	150082554	6.14002	0.342173	5.79785	2.53176e-10	1.51753e-08	ENSMUSG00000039838	54729	upstream	-54729	NearestStart	Slc45a1	protein_coding
47327743	47328943	5.93034	1.00069	4.92964	2.53382e-10	1.51753e-08	ENSMUSG00000007613	37234	upstream	-38434	NearestStart	Tgfbr1	protein_coding
50757337	50758537	5.34676	0.342173	5.00459	2.55368e-10	1.52761e-08	ENSMUSG00000073072	38153	downstream	70741	NearestStart	G930045G22Rik	protein_coding
22529108	22529808	5.24104	0.342173	4.89887	2.58888e-10	1.54683e-08	ENSMUSG00000083008	2441	upstream	-2441	NearestStart	Gm12053	pseudogene
108238188	108239629	6.4795	2.65724	3.82226	2.60294e-10	1.55339e-08	ENSMUSG00000068739	8437	inside	9878	NearestStart	Sars	protein_coding
148733601	148735088	5.87447	1.47095	4.40352	2.63663e-10	1.57164e-08	ENSMUSG00000065270	41599	downstream	41705	NearestStart	U6	snRNA
122105544	122106544	5.54934	0.342173	5.20717	2.65293e-10	1.57949e-08	ENSMUSG00000025558	31140	inside	32140	NearestStart	Dock9	protein_coding
135096931	135098650	5.71762	0.342173	5.37545	2.68067e-10	1.59413e-08	ENSMUSG00000041757	44033	upstream	-45752	NearestStart	Plekha6	protein_coding
34572980	34574622	5.99161	0.342173	5.64944	2.70595e-10	1.60727e-08	ENSMUSG00000061751	638	overlapStart	638	NearestStart	Kalrn	protein_coding
30982601	30983801	5.52466	0.342173	5.18249	2.70966e-10	1.60758e-08	ENSMUSG00000027660	10179	upstream	-11379	NearestStart	Skil	protein_coding
60949065	60951265	6.54088	2.3676	4.17328	2.77454e-10	1.64414e-08	ENSMUSG00000050345	5083	inside	16713	NearestStart	4930486L24Rik	protein_coding
54846944	54848044	5.51816	0.342173	5.17599	2.78914e-10	1.65086e-08	ENSMUSG00000076928	4172	downstream	6748	NearestStart	Trac	IG_C_gene
79124744	79125944	6.37493	0.342173	6.03276	2.82546e-10	1.6704e-08	ENSMUSG00000034731	152	overlapStart	152	NearestStart	Dgkh	protein_coding
105653625	105654725	5.26617	0.342173	4.924	2.83034e-10	1.67102e-08	ENSMUSG00000077398	2756	downstream	3985	NearestStart	SNORA17	snoRNA
117609072	117610672	5.45451	0.342173	5.11234	2.83314e-10	1.67102e-08	ENSMUSG00000084587	35892	upstream	-37492	NearestStart	NA	NA
125038737	125039737	5.3808	0.342173	5.03863	2.84251e-10	1.67459e-08	ENSMUSG00000063870	6262	upstream	-7262	NearestStart	Chd4	protein_coding
134549381	134551181	6.88363	2.07068	4.81294	2.86728e-10	1.68722e-08	ENSMUSG00000045757	845	overlapStart	955	NearestStart	Zfp764	protein_coding
80772157	80773557	6.33267	0.342173	5.9905	2.87558e-10	1.69013e-08	ENSMUSG00000066938	401	includeFeature	724	NearestStart	Gm10190	protein_coding
33948557	33950888	7.11845	2.86496	4.25349	2.90762e-10	1.70698e-08	ENSMUSG00000042099	1089	inside	1089	NearestStart	Kank3	protein_coding
74887147	74888647	5.84153	0.342173	5.49936	2.9711e-10	1.74222e-08	ENSMUSG00000006276	22249	inside	37751	NearestStart	Eps15l1	protein_coding
9226431	9228231	5.79	0.342173	5.44783	2.97936e-10	1.74503e-08	ENSMUSG00000065625	220520	upstream	-222320	NearestStart	U6	snRNA
21545730	21547630	6.86604	2.15228	4.71376	2.99741e-10	1.75357e-08	ENSMUSG00000058624	305	inside	2205	NearestStart	Gda	protein_coding
62352854	62353454	5.56321	0.342173	5.22104	3.05092e-10	1.78281e-08	ENSMUSG00000077161	120008	upstream	-120608	NearestStart	SNORA17	snoRNA
82016137	82017937	5.63416	0.342173	5.29199	3.09378e-10	1.80576e-08	ENSMUSG00000035104	24448	inside	24448	NearestStart	Fam176a	protein_coding
30275937	30277637	5.5251	0.342173	5.18293	3.09821e-10	1.80626e-08	ENSMUSG00000039159	21415	upstream	-21415	NearestStart	Ube2h	protein_coding
118001808	118003008	5.87161	0.342173	5.52944	3.13192e-10	1.82381e-08	ENSMUSG00000078581	14856	upstream	-14856	NearestStart	NA	NA
52108537	52109937	6.08081	0.342173	5.73863	3.1997e-10	1.86114e-08	ENSMUSG00000029844	221	upstream	-221	NearestStart	Hoxa1	protein_coding
120810308	120812108	6.43618	0.342173	6.09401	3.21164e-10	1.86593e-08	ENSMUSG00000025161	514	inside	514	NearestStart	Slc16a3	protein_coding
116127589	116128989	5.62584	1.00069	4.62514	3.26208e-10	1.89306e-08	ENSMUSG00000080560	5337	upstream	-6737	NearestStart	AC131777.1	miRNA
44482230	44483630	5.39621	0.342173	5.05404	3.27004e-10	1.8955e-08	ENSMUSG00000037071	187	upstream	-187	NearestStart	Scd1	protein_coding
54386144	54387044	5.84423	0.342173	5.50206	3.33366e-10	1.93016e-08	ENSMUSG00000039156	2718	upstream	-3618	NearestStart	Stim2	protein_coding
78290489	78291789	5.69603	0.342173	5.35386	3.35851e-10	1.94232e-08	ENSMUSG00000032344	555	overlapStart	555	NearestStart	E330016A19Rik	protein_coding
56735465	56736965	5.73358	0.342173	5.3914	3.37567e-10	1.95001e-08	ENSMUSG00000035493	3746	inside	24518	NearestStart	Tgfbi	protein_coding
193877067	193878567	5.17934	0.342173	4.83717	3.43452e-10	1.98174e-08	ENSMUSG00000026637	37882	inside	39382	NearestStart	Traf5	protein_coding
85900822	85902322	6.16186	0.342173	5.81969	3.46663e-10	1.99798e-08	ENSMUSG00000022894	548	overlapStart	548	NearestStart	Adamts5	protein_coding
135120044	135121244	5.27767	0.342173	4.9355	3.55537e-10	2.04679e-08	ENSMUSG00000040731	4845	upstream	-4845	NearestStart	Eif4h	protein_coding
125958537	125960137	5.56798	0.843426	4.72456	3.58475e-10	2.06135e-08	ENSMUSG00000049107	91296	downstream	156441	NearestStart	Ntf3	protein_coding
113234747	113236147	5.94708	0.342173	5.60491	3.59044e-10	2.06228e-08	ENSMUSG00000033763	9237	upstream	-10637	NearestStart	Mtss1l	protein_coding
102087234	102088934	6.33446	0.342173	5.99229	3.7274e-10	2.13851e-08	ENSMUSG00000001288	716	overlapStart	716	NearestStart	Rarg	protein_coding
65547944	65549944	7.01652	2.2295	4.78702	3.7488e-10	2.14835e-08	ENSMUSG00000037890	41008	upstream	-43008	NearestStart	Wdr19	protein_coding
115104244	115105044	5.77966	0.342173	5.43749	3.8034e-10	2.17716e-08	ENSMUSG00000014158	3383	inside	4183	NearestStart	Trpv4	protein_coding
71165406	71167006	5.35452	0.342173	5.01234	3.86223e-10	2.20834e-08	ENSMUSG00000082190	7094	downstream	7566	NearestStart	Gm13641	pseudogene
118915144	118916744	5.94344	0.342173	5.60126	3.94e-10	2.25025e-08	ENSMUSG00000082365	36105	upstream	-37705	NearestStart	Gm15754	pseudogene
37788322	37789622	5.85413	0.342173	5.51196	4.09594e-10	2.33668e-08	ENSMUSG00000082387	8312	downstream	10053	NearestStart	Gm15724	pseudogene
47255144	47256544	5.36225	0.342173	5.02008	4.11993e-10	2.34771e-08	ENSMUSG00000037628	123756	upstream	-125156	NearestStart	Cdkn3	protein_coding
78350534	78352134	6.33689	0.342173	5.99472	4.15395e-10	2.36442e-08	ENSMUSG00000022440	1644	downstream	9514	NearestStart	C1qtnf6	protein_coding
70585768	70586947	6.12487	1.16697	4.9579	4.25398e-10	2.41864e-08	ENSMUSG00000077545	51399	downstream	51529	NearestStart	SNORA17	snoRNA
97094067	97095029	5.81579	1.46333	4.35247	4.266e-10	2.42274e-08	ENSMUSG00000035245	3892	inside	4854	NearestStart	A130022J15Rik	protein_coding
38401106	38401906	5.58942	0.812728	4.77669	4.37617e-10	2.48252e-08	ENSMUSG00000026749	33918	inside	33918	NearestStart	Nek6	protein_coding
155211654	155213454	7.36283	3.14197	4.22085	4.38261e-10	2.48338e-08	ENSMUSG00000029070	413	upstream	-2213	NearestStart	Mxra8	protein_coding
47245854	47247254	5.80043	0.342173	5.45825	4.39495e-10	2.48758e-08	ENSMUSG00000028339	24819	inside	24819	NearestStart	Col15a1	protein_coding
78815708	78817208	6.7626	2.72844	4.03415	4.43797e-10	2.50912e-08	ENSMUSG00000001123	17355	upstream	-17355	NearestStart	Lgals9	protein_coding
41419230	41420530	5.42092	0.342173	5.07874	4.45323e-10	2.51493e-08	ENSMUSG00000025017	39078	inside	40378	NearestStart	Pik3ap1	protein_coding
4513747	4515947	7.76847	3.17855	4.58992	4.48745e-10	2.53142e-08	ENSMUSG00000033960	118980	upstream	-121180	NearestStart	9430020K01Rik	protein_coding
69953947	69955147	5.39645	0.342173	5.05428	4.56925e-10	2.57469e-08	ENSMUSG00000064706	16248	upstream	-16248	NearestStart	Y_RNA	misc_RNA
76365613	76366667	5.64325	0.342173	5.30108	4.6782e-10	2.631e-08	ENSMUSG00000001120	57965	inside	59019	NearestStart	Pcbp3	protein_coding
51836906	51838206	5.59358	0.342173	5.25141	4.6796e-10	2.631e-08	ENSMUSG00000026946	8290	upstream	-8290	NearestStart	Nmi	protein_coding
112337537	112339137	5.84536	0.342173	5.50319	4.71168e-10	2.64609e-08	ENSMUSG00000034387	480	overlapStart	480	NearestStart	D630042P16Rik	protein_coding
32827744	32829044	5.48168	0.342173	5.13951	4.73203e-10	2.65457e-08	ENSMUSG00000021903	13131	upstream	-14431	NearestStart	Galntl2	protein_coding
44388265	44389865	5.81047	1.59286	4.21761	4.74822e-10	2.66069e-08	ENSMUSG00000038518	436775	upstream	-438375	NearestStart	Jarid2	protein_coding
124329601	124331101	5.67938	0.342173	5.33721	4.77515e-10	2.67256e-08	ENSMUSG00000078236	3795	upstream	-5295	NearestStart	Pou3f1	protein_coding
128074806	128075906	5.17213	0.342173	4.82996	4.78e-10	2.67256e-08	ENSMUSG00000027381	86523	downstream	123032	NearestStart	Bcl2l11	protein_coding
137486054	137487554	6.98962	2.15228	4.83734	4.7981e-10	2.67972e-08	ENSMUSG00000028760	61383	upstream	-62883	NearestStart	Eif4g3	protein_coding
23865930	23867030	5.32607	0.342173	4.9839	4.96545e-10	2.77012e-08	ENSMUSG00000024897	32564	inside	32564	NearestStart	Apba1	protein_coding
69319589	69320989	6.48461	1.89219	4.59242	4.9755e-10	2.77266e-08	ENSMUSG00000032231	18086	inside	18086	NearestStart	Anxa2	protein_coding
100154365	100156365	6.62187	2.15228	4.46959	5.14055e-10	2.86148e-08	ENSMUSG00000041632	29152	inside	39620	NearestStart	Mrps27	protein_coding
122149931	122151431	5.71191	0.342173	5.36973	5.19931e-10	2.89066e-08	ENSMUSG00000026389	17851	inside	19351	NearestStart	Steap3	protein_coding
120777589	120779489	6.89975	2.37256	4.52719	5.20442e-10	2.89066e-08	ENSMUSG00000006932	63117	upstream	-65017	NearestStart	Ctnnb1	protein_coding
93186106	93187419	5.85887	1.50974	4.34913	5.22648e-10	2.89972e-08	ENSMUSG00000023461	11443	upstream	-11443	NearestStart	Tspan18	protein_coding
76915104	76916404	5.71864	1.58586	4.13278	5.26148e-10	2.91593e-08	ENSMUSG00000054397	2901	upstream	-4201	NearestStart	NA	NA
66865272	66865872	6.34967	2.48849	3.86118	5.29766e-10	2.93277e-08	ENSMUSG00000029207	21728	upstream	-21728	NearestStart	Apbb2	protein_coding
93429144	93430544	5.50252	0.342173	5.16034	5.42257e-10	2.99863e-08	ENSMUSG00000045314	41058	downstream	44740	NearestStart	Ankrd56	protein_coding
121776001	121777601	5.95822	0.342173	5.61605	5.56081e-10	3.07171e-08	ENSMUSG00000028125	28623	inside	28623	NearestStart	Abca4	protein_coding
19796513	19798013	5.58833	0.342173	5.24616	5.63118e-10	3.10718e-08	ENSMUSG00000019996	70806	upstream	-72306	NearestStart	Mtap7	protein_coding
48472347	48473447	5.55548	0.342173	5.21331	5.68111e-10	3.13131e-08	ENSMUSG00000060559	25036	upstream	-26136	NearestStart	Gm10083	protein_coding
106616381	106618281	6.88081	1.89219	4.98862	5.72853e-10	3.154e-08	ENSMUSG00000035298	1844	inside	1844	NearestStart	Klhl35	protein_coding
148308181	148309781	6.50849	1.68846	4.82002	5.86213e-10	3.222e-08	ENSMUSG00000025495	7404	upstream	-9004	NearestStart	Ptdss2	protein_coding
125478437	125479737	5.44849	0.342173	5.10632	5.86479e-10	3.222e-08	ENSMUSG00000001930	17055	upstream	-18355	NearestStart	Vwf	protein_coding
85736013	85737813	7.07014	2.30864	4.76151	5.87861e-10	3.22608e-08	ENSMUSG00000020044	25344	upstream	-27144	NearestStart	Timp3	protein_coding
120566389	120567389	5.43565	0.342173	5.09348	5.92018e-10	3.24444e-08	ENSMUSG00000052658	79199	downstream	79908	NearestStart	5830454E08Rik	protein_coding
29037837	29039437	5.61352	0.342173	5.27135	5.92492e-10	3.24444e-08	ENSMUSG00000064436	24004	downstream	25769	NearestStart	U1	snRNA
106288344	106289344	5.22632	0.342173	4.88414	6.01259e-10	3.28888e-08	ENSMUSG00000072451	2376	downstream	4377	NearestStart	Gm10359	protein_coding
112792728	112793765	5.79862	1.16697	4.63165	6.03114e-10	3.29546e-08	ENSMUSG00000082433	118343	upstream	-118343	NearestStart	Gm9025	pseudogene
59648319	59649706	5.57483	0.812728	4.7621	6.09405e-10	3.32623e-08	ENSMUSG00000080602	4326	downstream	5802	NearestStart	AL929160.1	miRNA
148430744	148432344	5.98312	1.50974	4.47337	6.12123e-10	3.33746e-08	ENSMUSG00000029648	56972	inside	106820	NearestStart	Flt1	protein_coding
149456444	149457744	5.4187	0.342173	5.07653	6.17136e-10	3.36116e-08	ENSMUSG00000001687	92403	upstream	-92403	NearestStart	Ubl3	protein_coding
17530222	17532122	7.36168	2.3028	5.05888	6.30037e-10	3.42773e-08	ENSMUSG00000022760	923	overlapStart	923	NearestStart	Thap7	protein_coding
181783031	181784731	5.4946	0.342173	5.15242	6.31049e-10	3.42954e-08	ENSMUSG00000026491	49235	upstream	-49235	NearestStart	Ahctf1	protein_coding
108466065	108467965	5.97395	0.342173	5.63178	6.40018e-10	3.47454e-08	ENSMUSG00000078301	47369	downstream	49604	NearestStart	NA	NA
51575744	51577244	5.79138	1.00069	4.79069	6.42102e-10	3.48211e-08	ENSMUSG00000068417	68	overlapStart	-68	NearestStart	Pnp2	protein_coding
65390101	65391129	5.0731	0.342173	4.73092	6.50734e-10	3.52513e-08	ENSMUSG00000074580	56808	upstream	-56808	NearestStart	4931440P22Rik	protein_coding
19363981	19365716	5.18972	0.342173	4.84755	6.52481e-10	3.53081e-08	ENSMUSG00000004542	9427	downstream	19878	NearestStart	Psg19	protein_coding
89060001	89061201	5.55826	0.342173	5.21609	6.60323e-10	3.56915e-08	ENSMUSG00000042737	2079	upstream	-3279	NearestStart	Dpm3	protein_coding
75365395	75366595	5.42197	0.342173	5.07979	6.6098e-10	3.56915e-08	ENSMUSG00000038178	20195	inside	20195	NearestStart	Slc43a2	protein_coding
26738857	26739957	6.47454	1.31605	5.1585	6.71104e-10	3.61995e-08	ENSMUSG00000001576	40386	inside	40386	NearestStart	Ergic1	protein_coding
117597072	117598468	5.36619	0.342173	5.02402	6.72455e-10	3.62336e-08	ENSMUSG00000061288	26934	inside	26934	NearestStart	Taok3	protein_coding
99188621	99190421	5.4699	0.596551	4.87335	6.93697e-10	3.73088e-08	ENSMUSG00000073037	55769	upstream	-57569	NearestStart	NA	NA
51002346	51003981	5.73977	1.21471	4.52505	6.93887e-10	3.73088e-08	ENSMUSG00000044430	20286	upstream	-21921	NearestStart	Klk12	protein_coding
169603006	169603906	5.60699	1.00069	4.6063	6.97753e-10	3.74768e-08	ENSMUSG00000047907	134688	inside	144335	NearestStart	Tshz2	protein_coding
38094437	38095737	5.62928	1.21471	4.41456	7.02029e-10	3.765e-08	ENSMUSG00000038600	19863	upstream	-19863	NearestStart	Atp6v0a4	protein_coding
144862554	144863854	5.50406	0.342173	5.16189	7.0247e-10	3.765e-08	ENSMUSG00000028599	25781	upstream	-25781	NearestStart	Tnfrsf1b	protein_coding
19543516	19545481	7.31689	2.45438	4.8625	7.14438e-10	3.82508e-08	ENSMUSG00000051965	27392	upstream	-29357	NearestStart	Nanos2	protein_coding
97602934	97604234	5.78643	0.342173	5.44426	7.19976e-10	3.85065e-08	ENSMUSG00000022469	4831	upstream	-4831	NearestStart	Rapgef3	protein_coding
41390965	41392265	5.4336	0.342173	5.09142	7.23798e-10	3.86681e-08	ENSMUSG00000021364	75191	upstream	-75191	NearestStart	Elovl2	protein_coding
181222106	181223793	6.71815	2.67423	4.04392	7.24529e-10	3.86681e-08	ENSMUSG00000055882	4118	upstream	-5805	NearestStart	Abhd16b	protein_coding
45497808	45499808	5.48451	0.342173	5.14233	7.54092e-10	4.02034e-08	ENSMUSG00000077320	44792	downstream	44923	NearestStart	SNORA17	snoRNA
37221144	37222444	5.68368	0.342173	5.34151	7.54917e-10	4.02049e-08	ENSMUSG00000029119	578	overlapStart	722	NearestStart	Man2b2	protein_coding
38981846	38982781	5.22551	0.342173	4.88333	7.65828e-10	4.0743e-08	ENSMUSG00000054676	1857	downstream	13011	NearestStart	1600014C10Rik	protein_coding
34698157	34698657	5.19534	0.342173	4.85317	7.92939e-10	4.21409e-08	ENSMUSG00000015468	2583	upstream	-3083	NearestStart	Notch4	protein_coding
31979288	31980688	5.75223	1.16697	4.58526	7.97896e-10	4.23598e-08	ENSMUSG00000024042	505	downstream	13449	NearestStart	Sik1	protein_coding
109721095	109722195	5.09989	0.342173	4.75772	8.18647e-10	4.34158e-08	ENSMUSG00000020617	31735	upstream	-31735	NearestStart	1700012B07Rik	protein_coding
75814224	75815713	5.39777	0.342173	5.0556	8.23365e-10	4.36202e-08	ENSMUSG00000020231	6282	upstream	-6282	NearestStart	Dip2a	protein_coding
34680037	34681537	5.38365	0.342173	5.04148	8.33547e-10	4.40846e-08	ENSMUSG00000060411	3132	upstream	-3132	NearestStart	Npn2	protein_coding
48625437	48627237	6.50171	1.75456	4.74715	8.33877e-10	4.40846e-08	ENSMUSG00000051124	697	overlapStart	-697	NearestStart	Gimap9	protein_coding
104117744	104119744	6.98873	2.94831	4.04042	8.5617e-10	4.52158e-08	ENSMUSG00000055717	13732	downstream	68284	NearestStart	Slain1	protein_coding
112675725	112676325	5.31253	0.342173	4.97036	8.60392e-10	4.53439e-08	ENSMUSG00000021281	4544	upstream	-5144	NearestStart	Tnfaip2	protein_coding
128411206	128412806	5.31253	0.342173	4.97036	8.60392e-10	4.53439e-08	ENSMUSG00000082350	825	downstream	2698	NearestStart	Gm14008	pseudogene
184430231	184431431	6.67914	1.57468	5.10446	8.79266e-10	4.62903e-08	ENSMUSG00000026509	16183	inside	17383	NearestStart	Capn2	protein_coding
114746354	114748454	6.755	1.9638	4.7912	8.85168e-10	4.65525e-08	ENSMUSG00000028716	12874	upstream	-14974	NearestStart	Pdzk1ip1	protein_coding
68513757	68515557	5.7093	1.16697	4.54233	8.88663e-10	4.66876e-08	ENSMUSG00000041565	107580	upstream	-109380	NearestStart	L3mbtl4	protein_coding
86954201	86955801	5.93802	0.342173	5.59585	8.97188e-10	4.70865e-08	ENSMUSG00000041734	22821	inside	24421	NearestStart	Kirrel	protein_coding
86528537	86529237	5.26973	0.342173	4.92756	8.99903e-10	4.718e-08	ENSMUSG00000033508	48931	upstream	-49631	NearestStart	Asprv1	protein_coding
133936231	133937731	5.62325	0.342173	5.28108	9.06414e-10	4.7472e-08	ENSMUSG00000059149	13026	inside	28311	NearestStart	Mfsd4	protein_coding
129507744	129509344	5.97442	0.342173	5.63225	9.68412e-10	5.06665e-08	ENSMUSG00000029428	5032	inside	6632	NearestStart	Stx2	protein_coding
48134089	48135889	7.16431	3.04665	4.11766	9.72396e-10	5.08223e-08	ENSMUSG00000032028	8000	inside	14828	NearestStart	Fam55b	protein_coding
35190644	35192744	7.89896	2.83472	5.06424	9.73449e-10	5.08247e-08	ENSMUSG00000041445	1954	inside	1954	NearestStart	Mmrn2	protein_coding
120269189	120270389	5.39047	0.342173	5.0483	9.82858e-10	5.12629e-08	ENSMUSG00000082356	23640	upstream	-24840	NearestStart	Gm15565	pseudogene
109638247	109639947	6.52461	1.79392	4.73069	1.01061e-09	5.26559e-08	ENSMUSG00000040399	3063	upstream	-4763	NearestStart	C630050I24Rik	protein_coding
31311734	31312934	5.24313	0.342173	4.90096	1.02054e-09	5.31183e-08	ENSMUSG00000022237	14253	upstream	-14253	NearestStart	Ankrd33b	protein_coding
101370065	101371665	5.83956	0.843426	4.99614	1.0544e-09	5.48244e-08	ENSMUSG00000065678	2649	upstream	-4249	NearestStart	U6	snRNA
54283801	54285401	5.54093	0.843426	4.6975	1.07381e-09	5.57762e-08	ENSMUSG00000069014	13	overlapStart	-1587	NearestStart	Gm5641	pseudogene
91928537	91930237	6.46446	0.342173	6.12228	1.11107e-09	5.76522e-08	ENSMUSG00000034037	335	overlapStart	-335	NearestStart	Fgd5	protein_coding
38598980	38599830	5.30075	0.812728	4.48802	1.11901e-09	5.80047e-08	ENSMUSG00000002845	7483	downstream	36008	NearestStart	Tmem39a	protein_coding
136101344	136102244	5.2419	0.342173	4.89972	1.1438e-09	5.92291e-08	ENSMUSG00000039917	6280	upstream	-7180	NearestStart	Rhbdd2	protein_coding
141120743	141122454	7.22869	3.87917	3.34952	1.17141e-09	6.05963e-08	ENSMUSG00000048406	17868	downstream	18398	NearestStart	B330016D10Rik	pseudogene
21901665	21903465	6.60798	0.342173	6.26581	1.17615e-09	6.07793e-08	ENSMUSG00000069307	401	overlapStart	401	NearestStart	Hist1h2bq	protein_coding
76291544	76293372	6.27131	1.89219	4.37911	1.20262e-09	6.20836e-08	ENSMUSG00000062960	35480	downstream	82939	NearestStart	Kdr	protein_coding
13427247	13428868	6.7043	2.3028	4.4015	1.21302e-09	6.25568e-08	ENSMUSG00000038457	6558	upstream	-8179	NearestStart	Fam70b	protein_coding
90474906	90476406	5.55157	0.342173	5.2094	1.22862e-09	6.32964e-08	ENSMUSG00000051329	40966	upstream	-42466	NearestStart	Nup160	protein_coding
58174465	58175765	5.33955	0.342173	4.99737	1.23174e-09	6.33926e-08	ENSMUSG00000014164	20846	inside	22146	NearestStart	Klhl3	protein_coding
35877868	35879068	5.84243	1.31605	4.52639	1.2344e-09	6.34647e-08	ENSMUSG00000031530	3880	inside	7517	NearestStart	Dusp4	protein_coding
151981306	151982506	5.01755	0.342173	4.67538	1.24073e-09	6.37256e-08	ENSMUSG00000068079	6480	downstream	11998	NearestStart	Tcf15	protein_coding
20814508	20816408	6.31317	1.79392	4.51925	1.24752e-09	6.4009e-08	ENSMUSG00000064671	66624	upstream	-66624	NearestStart	SNORA65	snoRNA
75894847	75897183	7.01804	2.51733	4.50071	1.26291e-09	6.47329e-08	ENSMUSG00000052928	37639	upstream	-37639	NearestStart	Ctif	protein_coding
109201947	109203147	5.23675	0.342173	4.89457	1.29584e-09	6.63531e-08	ENSMUSG00000041949	3821	upstream	-5021	NearestStart	Tmco7	protein_coding
36501431	36502631	5.33929	0.342173	4.99712	1.32448e-09	6.77513e-08	ENSMUSG00000001143	515	overlapStart	685	NearestStart	Lman2l	protein_coding
29155237	29156237	5.45595	0.342173	5.11377	1.33625e-09	6.82841e-08	ENSMUSG00000003500	4795	inside	7034	NearestStart	Impdh1	protein_coding
8400525	8402125	6.46131	2.07068	4.39062	1.33812e-09	6.83103e-08	ENSMUSG00000020605	51128	downstream	80281	NearestStart	Hs1bp3	protein_coding
46418047	46419747	6.6992	2.15228	4.54692	1.35221e-09	6.89601e-08	ENSMUSG00000079057	503	overlapStart	503	NearestStart	Cyp4v3	protein_coding
147183554	147185001	6.02814	1.68846	4.33967	1.38611e-09	7.06173e-08	ENSMUSG00000080059	10885	downstream	12757	NearestStart	Rps19-ps3	pseudogene
72271708	72272408	5.53085	0.342173	5.18868	1.40039e-09	7.1273e-08	ENSMUSG00000040463	6658	downstream	16837	NearestStart	Mybbp1a	protein_coding
98799334	98800646	5.06392	0.342173	4.72175	1.40648e-09	7.15109e-08	ENSMUSG00000075421	13206	downstream	13880	NearestStart	NA	NA
101406225	101407625	5.26212	0.342173	4.91995	1.41034e-09	7.15752e-08	ENSMUSG00000021179	8412	upstream	-8412	NearestStart	BC002230	protein_coding
24803165	24804765	5.45451	0.342173	5.11234	1.41058e-09	7.15752e-08	ENSMUSG00000006715	38949	downstream	50641	NearestStart	Gmnn	protein_coding
53394564	53396330	6.93907	2.4391	4.49997	1.43439e-09	7.27104e-08	ENSMUSG00000025025	9568	inside	9568	NearestStart	Mxi1	protein_coding
135874031	135875031	5.39804	0.342173	5.05586	1.43882e-09	7.28617e-08	ENSMUSG00000041577	56077	upstream	-56077	NearestStart	Prelp	protein_coding
120611989	120612989	5.09848	0.342173	4.75631	1.47351e-09	7.45438e-08	ENSMUSG00000064397	87587	downstream	88914	NearestStart	7SK	misc_RNA
105400165	105402165	6.70675	1.89219	4.81455	1.47547e-09	7.45683e-08	ENSMUSG00000021715	19078	downstream	206810	NearestStart	Cwc27	protein_coding
103232408	103233708	6.27619	0.342173	5.93402	1.48767e-09	7.51095e-08	ENSMUSG00000034255	7710	upstream	-7710	NearestStart	Arhgap27	protein_coding
6583413	6584424	6.19473	1.9638	4.23093	1.51466e-09	7.63959e-08	ENSMUSG00000040624	21753	inside	22764	NearestStart	Plekhg1	protein_coding
59810013	59811013	5.95225	0.342173	5.61008	1.53181e-09	7.71836e-08	ENSMUSG00000020101	414	inside	414	NearestStart	4632428N05Rik	protein_coding
88048108	88050208	6.9173	3.25035	3.66696	1.54183e-09	7.7611e-08	ENSMUSG00000023723	23099	downstream	30195	NearestStart	Mrps23	protein_coding
70558625	70559925	5.90337	1.16697	4.7364	1.55339e-09	7.81125e-08	ENSMUSG00000052673	85180	upstream	-85180	NearestStart	Gm9887	protein_coding
148536944	148538644	7.46353	2.4391	5.02443	1.55489e-09	7.81125e-08	ENSMUSG00000029648	620	overlapStart	620	NearestStart	Flt1	protein_coding
136985101	136986501	5.53475	0.819059	4.71569	1.5651e-09	7.85473e-08	ENSMUSG00000054690	17530	upstream	-18930	NearestStart	Emcn	protein_coding
72282637	72284137	5.18517	0.342173	4.843	1.56837e-09	7.86337e-08	ENSMUSG00000056305	11007	inside	12507	NearestStart	Usp39	protein_coding
55730922	55731922	5.45115	0.342173	5.10898	1.574e-09	7.88374e-08	ENSMUSG00000035356	79566	downstream	108090	NearestStart	Nfkbiz	protein_coding
95122013	95123413	5.24377	0.342173	4.9016	1.5805e-09	7.90845e-08	ENSMUSG00000074780	12212	downstream	14072	NearestStart	Gm6843	protein_coding
69542913	69544513	5.67726	0.342173	5.33509	1.62523e-09	8.12168e-08	ENSMUSG00000048701	15535	upstream	-17135	NearestStart	Ccdc6	protein_coding
45250630	45251730	5.18536	0.342173	4.84318	1.62633e-09	8.12168e-08	ENSMUSG00000025215	19198	downstream	25425	NearestStart	Tlx1	protein_coding
57005189	57006789	6.06404	0.342173	5.72187	1.6286e-09	8.12495e-08	ENSMUSG00000032299	685	overlapStart	915	NearestStart	Commd4	protein_coding
154567931	154569031	5.21427	0.342173	4.8721	1.64923e-09	8.21978e-08	ENSMUSG00000080950	7258	downstream	9758	NearestStart	Gm7278	pseudogene
32099389	32100589	5.28563	0.342173	4.94346	1.66814e-09	8.30581e-08	ENSMUSG00000032034	21779	downstream	52433	NearestStart	Kcnj5	protein_coding
51971831	51972931	6.19769	0.342173	5.85552	1.67346e-09	8.32412e-08	ENSMUSG00000018417	135	overlapStart	965	NearestStart	Myo1b	protein_coding
74859813	74861213	5.14786	0.342173	4.80569	1.67625e-09	8.32978e-08	ENSMUSG00000033427	8547	upstream	-9947	NearestStart	Upb1	protein_coding
134838454	134839554	6.59096	2.65705	3.93391	1.68348e-09	8.3575e-08	ENSMUSG00000081031	6727	downstream	8136	NearestStart	NA	NA
139166554	139168254	5.81663	0.342173	5.47446	1.69509e-09	8.40686e-08	ENSMUSG00000028737	10771	upstream	-12471	NearestStart	Aldh4a1	protein_coding
69459001	69459901	5.28953	0.342173	4.94736	1.73781e-09	8.61025e-08	ENSMUSG00000043300	56218	upstream	-56218	NearestStart	B3galnt1	protein_coding
96520421	96521921	5.27432	0.342173	4.93214	1.75015e-09	8.6629e-08	ENSMUSG00000073051	79530	downstream	81392	NearestStart	Gm14812	processed_transcript
38161847	38163247	6.16604	2.0836	4.08244	1.76169e-09	8.7115e-08	ENSMUSG00000024451	4631	upstream	-4631	NearestStart	Arap3	protein_coding
134280631	134281231	5.19403	0.342173	4.85185	1.76924e-09	8.74027e-08	ENSMUSG00000042066	6529	inside	7129	NearestStart	Tmcc2	protein_coding
47703857	47704857	5.10938	0.342173	4.76721	1.80893e-09	8.9276e-08	ENSMUSG00000034165	25634	upstream	-26634	NearestStart	Ccnd3	protein_coding
92121531	92123031	6.51693	2.15228	4.36465	1.81077e-09	8.92795e-08	ENSMUSG00000044337	8668	downstream	20953	NearestStart	Cxcr7	protein_coding
51487108	51488708	5.31768	0.342173	4.9755	1.81794e-09	8.95456e-08	ENSMUSG00000007777	10179	downstream	15268	NearestStart	0610009B22Rik	protein_coding
27027425	27029425	6.23509	2.42839	3.80671	1.82073e-09	8.95957e-08	ENSMUSG00000020642	35763	inside	72696	NearestStart	Rnf144a	protein_coding
47970057	47971757	5.90032	0.342173	5.55814	1.8274e-09	8.9836e-08	ENSMUSG00000032717	117	overlapStart	1583	NearestStart	Mdfi	protein_coding
106078644	106080672	7.28465	3.08228	4.20237	1.84662e-09	9.06925e-08	ENSMUSG00000046079	48316	upstream	-50344	NearestStart	Lrrc8d	protein_coding
74898846	74900281	5.4465	0.812728	4.63377	1.84872e-09	9.07078e-08	ENSMUSG00000030554	4298	inside	5733	NearestStart	Synm	protein_coding
114932608	114934108	5.26345	0.342173	4.92127	1.85378e-09	9.08676e-08	ENSMUSG00000048498	9255	upstream	-9255	NearestStart	Cd300e	protein_coding
12387457	12388757	5.57776	0.342173	5.23559	1.8608e-09	9.11234e-08	ENSMUSG00000079716	59239	upstream	-60539	NearestStart	Map3k4	protein_coding
154947931	154949631	5.6868	0.342173	5.34462	1.86514e-09	9.12471e-08	ENSMUSG00000026479	20255	downstream	85646	NearestStart	Lamc2	protein_coding
107588089	107588989	5.33834	0.342173	4.99616	1.88996e-09	9.2347e-08	ENSMUSG00000034837	6143	upstream	-6143	NearestStart	Gnat1	protein_coding
8730530	8731764	5.03572	0.342173	4.69355	1.89226e-09	9.2347e-08	ENSMUSG00000032773	7077	upstream	-8311	NearestStart	Chrm1	protein_coding
77165834	77167634	7.5104	2.67824	4.83216	1.89311e-09	9.2347e-08	ENSMUSG00000033565	28799	upstream	-28799	NearestStart	Rbfox2	protein_coding
105670581	105672881	7.86375	2.70798	5.15576	1.92191e-09	9.36613e-08	ENSMUSG00000065803	14955	downstream	15117	NearestStart	U1	snRNA
14682688	14684388	5.03212	0.342173	4.68995	1.92473e-09	9.37087e-08	ENSMUSG00000046390	146739	upstream	-146739	NearestStart	NA	NA
8737047	8738247	5.18243	0.342173	4.84025	1.93283e-09	9.40123e-08	ENSMUSG00000040459	46730	upstream	-46730	NearestStart	Arglu1	protein_coding
135367244	135368444	5.87522	0.342173	5.53304	1.93801e-09	9.41734e-08	ENSMUSG00000040576	9020	downstream	15359	NearestStart	Wbscr28	protein_coding
48060247	48061347	5.83618	1.91273	3.92345	2.02036e-09	9.80807e-08	ENSMUSG00000038173	10932	upstream	-12032	NearestStart	Enpp6	protein_coding
45776821	45778021	5.56992	0.342173	5.22774	2.02405e-09	9.81656e-08	ENSMUSG00000031103	12598	inside	30525	NearestStart	Elf4	protein_coding
34283521	34284721	5.09673	0.342173	4.75456	2.0663e-09	1.00118e-07	ENSMUSG00000037636	185	overlapStart	-185	NearestStart	Slc25a43	protein_coding
72290995	72292208	6.6941	2.07068	4.62342	2.09082e-09	1.0121e-07	ENSMUSG00000040447	11255	inside	12468	NearestStart	Spns2	protein_coding
26385347	26387147	6.51456	1.89219	4.62236	2.10615e-09	1.01854e-07	ENSMUSG00000065954	73426	upstream	-73426	NearestStart	Tacc1	protein_coding
21868013	21869613	6.62351	0.342173	6.28134	2.14894e-09	1.03824e-07	ENSMUSG00000055657	616	overlapStart	616	NearestStart	E030030I06Rik	protein_coding
68358495	68359795	5.87031	1.68846	4.18184	2.1877e-09	1.05595e-07	ENSMUSG00000048329	9893	upstream	-11193	NearestStart	Mfsd6l	protein_coding
121405031	121407167	7.7169	2.88333	4.83357	2.19129e-09	1.05668e-07	ENSMUSG00000004451	3826	upstream	-3826	NearestStart	Ralb	protein_coding
121032601	121034001	5.54149	0.342173	5.19932	2.20345e-09	1.06153e-07	ENSMUSG00000084674	6609	upstream	-8009	NearestStart	7SK	misc_RNA
94774508	94775708	5.6412	0.342173	5.29903	2.25305e-09	1.08438e-07	ENSMUSG00000043522	5176	upstream	-5176	NearestStart	A430060F13Rik	pseudogene
146650537	146652367	6.84402	2.37256	4.47146	2.28583e-09	1.09911e-07	ENSMUSG00000001630	21163	upstream	-22993	NearestStart	Stk38l	protein_coding
113229265	113230365	5.83503	1.45115	4.38387	2.29622e-09	1.10306e-07	ENSMUSG00000021756	23952	upstream	-25052	NearestStart	Il6st	protein_coding
139303016	139304416	5.39264	0.812728	4.57992	2.35965e-09	1.13245e-07	ENSMUSG00000030862	42006	inside	43406	NearestStart	Cpxm2	protein_coding
81155834	81157034	5.37373	0.342173	5.03155	2.37973e-09	1.14101e-07	ENSMUSG00000022404	6483	inside	35361	NearestStart	Slc25a17	protein_coding
32672522	32674022	5.78585	0.342173	5.44368	2.39345e-09	1.1465e-07	ENSMUSG00000075265	4239	upstream	-4239	NearestStart	Gm10818	processed_transcript
98676913	98678413	5.90914	1.49443	4.4147	2.41748e-09	1.15613e-07	ENSMUSG00000019960	47452	upstream	-48952	NearestStart	Dusp6	protein_coding
120934513	120935713	5.59209	0.342173	5.24992	2.41814e-09	1.15613e-07	ENSMUSG00000025795	21180	upstream	-21180	NearestStart	Rassf3	protein_coding
78958908	78960508	6.73786	0.342173	6.39568	2.4496e-09	1.17006e-07	ENSMUSG00000018334	599	overlapStart	1001	NearestStart	Ksr1	protein_coding
20456281	20457781	5.8079	0.342173	5.46573	2.46126e-09	1.17452e-07	ENSMUSG00000014686	9633	upstream	-9633	NearestStart	Ceacam16	protein_coding
81545813	81546913	5.31097	0.342173	4.9688	2.46694e-09	1.17592e-07	ENSMUSG00000061371	21739	downstream	24651	NearestStart	Zfp873	protein_coding
21648044	21649044	5.33524	0.342173	4.99307	2.46886e-09	1.17592e-07	ENSMUSG00000021822	6885	upstream	-7885	NearestStart	Plau	protein_coding
71639206	71640906	6.93031	2.70356	4.22675	2.49399e-09	1.18677e-07	ENSMUSG00000027111	14209	inside	14209	NearestStart	Itga6	protein_coding
26883606	26884306	5.14219	0.342173	4.80002	2.50126e-09	1.18911e-07	ENSMUSG00000036067	131	upstream	-131	NearestStart	Slc2a6	protein_coding
122846344	122847344	7.11553	3.1078	4.00773	2.53122e-09	1.20222e-07	ENSMUSG00000029465	4427	inside	4427	NearestStart	Arpc3	protein_coding
136879037	136880337	5.33823	0.342173	4.99606	2.57905e-09	1.22379e-07	ENSMUSG00000030219	8336	upstream	-8336	NearestStart	Erp27	protein_coding
11405747	11406868	5.24325	0.342173	4.90108	2.58914e-09	1.22742e-07	ENSMUSG00000031504	46524	downstream	72891	NearestStart	Rab20	protein_coding
133181054	133182854	7.79689	2.88333	4.91357	2.61186e-09	1.23692e-07	ENSMUSG00000037553	6490	inside	8290	NearestStart	Zdhhc18	protein_coding
20613228	20615244	6.4396	2.15228	4.28732	2.61732e-09	1.23692e-07	ENSMUSG00000021807	15899	downstream	29792	NearestStart	2700060E02Rik	protein_coding
74029565	74031164	5.23818	0.342173	4.89601	2.61887e-09	1.23692e-07	ENSMUSG00000021569	18744	downstream	45608	NearestStart	Trip13	protein_coding
47702547	47704347	6.13867	0.342173	5.79649	2.61897e-09	1.23692e-07	ENSMUSG00000038225	7	overlapStart	7	NearestStart	Ccdc111	protein_coding
20513481	20514181	6.133	1.89219	4.2408	2.67102e-09	1.26032e-07	ENSMUSG00000040511	7019	upstream	-7019	NearestStart	Pvr	protein_coding
71195157	71195857	5.1155	0.342173	4.77332	2.6799e-09	1.26333e-07	ENSMUSG00000047407	1606	inside	7729	NearestStart	Tgif1	protein_coding
70793164	70794065	5.48985	0.342173	5.14767	2.72853e-09	1.28506e-07	ENSMUSG00000034525	47847	upstream	-47847	NearestStart	BC018507	protein_coding
56407325	56409125	6.91899	2.69962	4.21937	2.73444e-09	1.28664e-07	ENSMUSG00000021022	3630	upstream	-3630	NearestStart	Ppp2r3c	protein_coding
38100430	38101530	5.79886	1.00069	4.79817	2.73735e-09	1.28681e-07	ENSMUSG00000048612	16318	inside	17418	NearestStart	Myof	protein_coding
71932406	71934019	6.28866	2.07068	4.21798	2.80218e-09	1.31606e-07	ENSMUSG00000049044	113134	inside	113134	NearestStart	Rapgef4	protein_coding
186572831	186573531	5.48062	1.19104	4.28958	2.8196e-09	1.32301e-07	ENSMUSG00000039377	16351	upstream	-16351	NearestStart	Hlx	protein_coding
31692044	31693244	5.73084	0.342173	5.38867	2.85367e-09	1.33776e-07	ENSMUSG00000042485	516	overlapStart	-684	NearestStart	Mustn1	protein_coding
148569144	148571044	6.56257	2.15228	4.41029	2.90799e-09	1.36195e-07	ENSMUSG00000029648	31580	upstream	-31580	NearestStart	Flt1	protein_coding
43985354	43986854	5.50326	1.16697	4.33629	2.97663e-09	1.39281e-07	ENSMUSG00000070999	9522	upstream	-11022	NearestStart	Ccin	protein_coding
23875747	23876947	5.49808	0.342173	5.15591	3.06499e-09	1.43283e-07	ENSMUSG00000031538	7521	inside	7521	NearestStart	Plat	protein_coding
39256801	39258301	5.44885	0.342173	5.10667	3.08795e-09	1.44222e-07	ENSMUSG00000050533	379	includeFeature	1026	NearestStart	Gm9845	pseudogene
106272944	106274244	5.15346	0.342173	4.81128	3.13542e-09	1.46304e-07	ENSMUSG00000072451	17476	downstream	19777	NearestStart	Gm10359	protein_coding
29144037	29145737	5.84955	0.342173	5.50738	3.14488e-09	1.4661e-07	ENSMUSG00000079654	14453	upstream	-14453	NearestStart	Prrt4	protein_coding
115595044	115597344	7.94917	3.70271	4.24646	3.16539e-09	1.4743e-07	ENSMUSG00000079986	1011	upstream	-1011	NearestStart	NA	NA
173527706	173528506	5.35418	1.00069	4.35348	3.1824e-09	1.47987e-07	ENSMUSG00000057047	16449	upstream	-17249	NearestStart	1700010B08Rik	protein_coding
31347346	31348434	5.91756	1.79392	4.12364	3.18321e-09	1.47987e-07	ENSMUSG00000068964	26980	downstream	29233	NearestStart	Gm6361	pseudogene
83333513	83334813	5.24574	0.342173	4.90357	3.21144e-09	1.49162e-07	ENSMUSG00000020263	222104	upstream	-222104	NearestStart	Appl2	protein_coding
173382731	173384231	6.4146	2.39346	4.02114	3.24385e-09	1.50529e-07	ENSMUSG00000038235	10493	inside	15039	NearestStart	F11r	protein_coding
74581081	74582081	5.08342	0.342173	4.74125	3.28434e-09	1.52129e-07	ENSMUSG00000030557	63337	upstream	-63337	NearestStart	Mef2a	protein_coding
143911806	143913306	5.50795	0.342173	5.16578	3.28437e-09	1.52129e-07	ENSMUSG00000037307	12091	downstream	52968	NearestStart	Banf2	protein_coding
81938747	81940268	5.75851	1.57468	4.18383	3.33003e-09	1.54103e-07	ENSMUSG00000031681	15330	upstream	-15330	NearestStart	Smad1	protein_coding
137690531	137692131	5.6276	0.342173	5.28543	3.40821e-09	1.57577e-07	ENSMUSG00000026418	9293	upstream	-10893	NearestStart	Tnni1	protein_coding
150193981	150195681	6.19293	0.342173	5.85076	3.56339e-09	1.64601e-07	ENSMUSG00000052281	43	upstream	-43	NearestStart	Gm15024	processed_transcript
44981664	44983630	6.69161	2.86496	3.82665	3.56907e-09	1.64712e-07	ENSMUSG00000036097	21979	upstream	-23945	NearestStart	Fam178a	protein_coding
133376654	133377454	5.12208	0.342173	4.7799	3.57926e-09	1.65032e-07	ENSMUSG00000084555	23020	upstream	-23020	NearestStart	U4	snRNA
55203708	55204908	5.20758	0.342173	4.86541	3.69246e-09	1.7e-07	ENSMUSG00000082257	2057	upstream	-2057	NearestStart	Gm12234	pseudogene
87645857	87647057	5.23563	0.342173	4.89345	3.69375e-09	1.7e-07	ENSMUSG00000024150	6950	downstream	19418	NearestStart	Mcfd2	protein_coding
47174013	47175524	4.91624	0.342173	4.57406	3.71278e-09	1.7072e-07	ENSMUSG00000065718	615700	upstream	-615700	NearestStart	U1	snRNA
4561131	4562831	6.73951	2.15228	4.58723	3.72275e-09	1.71023e-07	ENSMUSG00000064376	41927	downstream	42033	NearestStart	U6	snRNA
30943006	30944106	5.19673	0.342173	4.85456	3.73103e-09	1.71248e-07	ENSMUSG00000075415	53422	inside	54522	NearestStart	Fnbp1	protein_coding
113637644	113638744	6.36121	0.342173	6.01904	3.75198e-09	1.72053e-07	ENSMUSG00000066964	17185	upstream	-18285	NearestStart	Tmem211	protein_coding
99193634	99195734	7.07553	3.12038	3.95515	3.77037e-09	1.72739e-07	ENSMUSG00000064723	2726	downstream	4932	NearestStart	U6	snRNA
70591244	70592744	7.76137	2.93034	4.83103	3.82953e-09	1.75291e-07	ENSMUSG00000022090	13765	upstream	-13765	NearestStart	Pdlim2	protein_coding
59769765	59771165	5.38959	0.342173	5.04741	3.84197e-09	1.757e-07	ENSMUSG00000021556	5980	inside	7380	NearestStart	Golm1	protein_coding
167779431	167780531	5.20787	0.342173	4.86569	3.86311e-09	1.76507e-07	ENSMUSG00000070191	39558	upstream	-39558	NearestStart	U6	snRNA
112991625	112992725	5.49851	1.31605	4.18246	3.89695e-09	1.77892e-07	ENSMUSG00000021288	4365	upstream	-5465	NearestStart	Klc1	protein_coding
31116646	31118434	5.39333	0.342173	5.05116	3.90046e-09	1.77892e-07	ENSMUSG00000077468	5526	downstream	7447	NearestStart	SNORA17	snoRNA
26262281	26263481	5.50882	0.342173	5.16665	3.95242e-09	1.79992e-07	ENSMUSG00000074272	363	overlapStart	363	NearestStart	Ceacam1	protein_coding
87774201	87775701	7.10126	1.89219	5.20907	3.95363e-09	1.79992e-07	ENSMUSG00000004891	686	overlapStart	-814	NearestStart	Nes	protein_coding
120584489	120585689	5.82786	1.75456	4.07331	3.96288e-09	1.80128e-07	ENSMUSG00000052658	97299	downstream	98008	NearestStart	5830454E08Rik	protein_coding
35262347	35264383	7.12005	3.35058	3.76947	3.96377e-09	1.80128e-07	ENSMUSG00000037815	14183	upstream	-16219	NearestStart	Ctnna1	protein_coding
144822954	144824854	7.52612	3.39239	4.13373	3.99403e-09	1.8134e-07	ENSMUSG00000028599	11919	inside	13819	NearestStart	Tnfrsf1b	protein_coding
132723981	132724981	6.37102	1.9842	4.38682	4.05607e-09	1.83992e-07	ENSMUSG00000030745	22002	upstream	-23002	NearestStart	Il21r	protein_coding
87905901	87907101	5.44629	0.342173	5.10411	4.06461e-09	1.84214e-07	ENSMUSG00000028068	17869	inside	19928	NearestStart	Iqgap3	protein_coding
103411344	103413144	6.63542	2.78861	3.84681	4.10882e-09	1.8605e-07	ENSMUSG00000048107	29687	upstream	-29687	NearestStart	Kctd12	pseudogene
25827925	25828725	4.96968	0.342173	4.62751	4.15382e-09	1.87919e-07	ENSMUSG00000020644	46970	upstream	-46970	NearestStart	Id2	protein_coding
144231144	144232144	4.98872	0.342173	4.64655	4.20425e-09	1.89999e-07	ENSMUSG00000039206	5640	inside	5640	NearestStart	Daglb	protein_coding
138104106	138105006	5.57591	0.342173	5.23374	4.20732e-09	1.89999e-07	ENSMUSG00000062098	8149	inside	21786	NearestStart	Btbd3	protein_coding
4027794	4029825	7.31039	3.71275	3.59763	4.23681e-09	1.9116e-07	ENSMUSG00000020658	9090	inside	11121	NearestStart	Efr3b	protein_coding
135314231	135315731	6.83341	0.342173	6.49124	4.24447e-09	1.91335e-07	ENSMUSG00000070643	5058	inside	6558	NearestStart	Sox13	protein_coding
37484801	37486801	6.9351	2.97954	3.95556	4.29653e-09	1.93509e-07	ENSMUSG00000081093	11545	downstream	14193	NearestStart	Gm12565	pseudogene
20749408	20750695	5.48658	1.16697	4.31961	4.30058e-09	1.93519e-07	ENSMUSG00000064671	1524	upstream	-1524	NearestStart	SNORA65	snoRNA
128125181	128126981	7.48794	2.56362	4.92432	4.32945e-09	1.94644e-07	ENSMUSG00000030878	627	overlapStart	627	NearestStart	Cdr2	protein_coding
38705765	38707065	5.29057	0.342173	4.9484	4.41379e-09	1.98259e-07	ENSMUSG00000038982	19913	inside	21213	NearestStart	Muted	protein_coding
52059465	52060365	5.37516	0.342173	5.03299	4.48411e-09	2.01239e-07	ENSMUSG00000021453	115624	downstream	117418	NearestStart	Gadd45g	protein_coding
70465744	70466744	5.45753	1.21471	4.24282	4.49244e-09	2.01434e-07	ENSMUSG00000033730	10508	upstream	-11508	NearestStart	Egr3	protein_coding
108008247	108009047	5.36318	0.342173	5.02101	4.58416e-09	2.05364e-07	ENSMUSG00000039199	83	overlapStart	83	NearestStart	Zdhhc1	protein_coding
134334754	134336154	5.37747	0.342173	5.0353	4.59838e-09	2.05818e-07	ENSMUSG00000037295	10892	upstream	-10892	NearestStart	Ldlrap1	protein_coding
173956931	173958031	5.44795	0.342173	5.10578	4.61842e-09	2.06532e-07	ENSMUSG00000026556	544	inside	1644	NearestStart	Vangl2	protein_coding
27427706	27429006	5.54176	1.31605	4.22571	4.63265e-09	2.06954e-07	ENSMUSG00000080538	32256	upstream	-32256	NearestStart	U6atac	snRNA
91991337	91992437	5.01675	0.342173	4.67457	4.63606e-09	2.06954e-07	ENSMUSG00000005893	48947	upstream	-50047	NearestStart	Nr2c2	protein_coding
52428337	52429437	5.22795	0.342173	4.88578	4.64741e-09	2.07278e-07	ENSMUSG00000059159	44974	upstream	-44974	NearestStart	Gm8129	pseudogene
37638265	37639265	5.26593	0.342173	4.92376	4.66799e-09	2.08012e-07	ENSMUSG00000021423	127452	downstream	201021	NearestStart	Ly86	protein_coding
64632744	64633344	5.55476	1.17686	4.3779	4.73718e-09	2.10736e-07	ENSMUSG00000081143	10473	downstream	11701	NearestStart	Gm15823	pseudogene
129190954	129191654	5.64337	0.342173	5.3012	4.73746e-09	2.10736e-07	ENSMUSG00000047945	79	inside	79	NearestStart	Marcksl1	protein_coding
62251954	62253154	5.29717	0.342173	4.95499	4.82052e-09	2.14242e-07	ENSMUSG00000059810	31073	inside	31073	NearestStart	Rgs3	protein_coding
28215844	28217444	5.68226	1.17192	4.51033	4.84471e-09	2.15127e-07	ENSMUSG00000040651	24589	upstream	-26189	NearestStart	D14Abb1e	protein_coding
134233831	134235031	6.69454	3.06378	3.63075	5.003e-09	2.21961e-07	ENSMUSG00000009772	3966	downstream	21117	NearestStart	Nuak2	protein_coding
86551334	86553234	6.38171	2.97828	3.40342	5.01241e-09	2.22183e-07	ENSMUSG00000064631	446309	upstream	-448209	NearestStart	NA	NA
65675547	65676547	5.22684	0.342173	4.88467	5.07362e-09	2.24699e-07	ENSMUSG00000042439	63337	upstream	-64337	NearestStart	Zfp532	protein_coding
77593725	77594625	5.15723	0.342173	4.81506	5.10461e-09	2.25873e-07	ENSMUSG00000052609	39944	upstream	-40844	NearestStart	Plekhg3	protein_coding
121049813	121051413	5.47554	0.342173	5.13336	5.17321e-09	2.28708e-07	ENSMUSG00000034667	11959	inside	13559	NearestStart	Xpot	protein_coding
26943906	26944906	5.36379	0.342173	5.02162	5.18839e-09	2.29179e-07	ENSMUSG00000036040	9007	inside	9007	NearestStart	Adamtsl2	protein_coding
16551981	16552781	5.34582	0.342173	5.00364	5.21134e-09	2.29991e-07	ENSMUSG00000074364	44	inside	844	NearestStart	Ehd2	protein_coding
102286608	102287508	5.10968	0.342173	4.76751	5.40278e-09	2.38232e-07	ENSMUSG00000034708	4313	upstream	-5213	NearestStart	Grn	protein_coding
101091808	101094308	7.97298	3.72954	4.24344	5.50852e-09	2.42683e-07	ENSMUSG00000006920	4031	upstream	-4031	NearestStart	Ezh1	protein_coding
86014608	86016108	5.75926	1.00069	4.75856	5.54285e-09	2.43833e-07	ENSMUSG00000034329	87	overlapStart	87	NearestStart	Brip1	protein_coding
94227646	94229546	5.46976	0.342173	5.12758	5.54429e-09	2.43833e-07	ENSMUSG00000022449	5143	inside	7043	NearestStart	Adamts20	protein_coding
117540013	117541713	6.73133	2.3028	4.42853	5.56416e-09	2.44399e-07	ENSMUSG00000020212	37175	upstream	-38875	NearestStart	Mdm1	protein_coding
13600347	13601647	5.29072	0.342173	4.94855	5.56684e-09	2.44399e-07	ENSMUSG00000031452	37899	upstream	-37899	NearestStart	1700029H14Rik	protein_coding
50914521	50915821	4.96609	0.342173	4.62391	5.65883e-09	2.48222e-07	ENSMUSG00000051851	2212	downstream	3422	NearestStart	Cxx1c	protein_coding
31650244	31651644	5.40796	0.342173	5.06578	5.77804e-09	2.53231e-07	ENSMUSG00000006526	11456	inside	11456	NearestStart	Tmem110	protein_coding
167368306	167369906	6.37567	0.342173	6.03349	5.80964e-09	2.54395e-07	ENSMUSG00000042821	2	overlapEnd	4602	NearestStart	Snai1	protein_coding
74034534	74036134	6.54253	2.1465	4.39604	5.87076e-09	2.56848e-07	ENSMUSG00000082585	109771	upstream	-109771	NearestStart	Gm15387	pseudogene
39214037	39215237	5.72712	1.57468	4.15244	5.91278e-09	2.58463e-07	ENSMUSG00000042599	57278	upstream	-57278	NearestStart	Jhdm1d	protein_coding
68299657	68300257	5.00413	0.342173	4.66195	6.09275e-09	2.6604e-07	ENSMUSG00000024043	53141	inside	53741	NearestStart	Arhgap28	protein_coding
35346357	35347957	6.06072	2.13413	3.92659	6.09665e-09	2.6604e-07	ENSMUSG00000024402	4061	upstream	-4061	NearestStart	Lta	protein_coding
125237906	125239006	5.32086	0.342173	4.97869	6.21423e-09	2.70936e-07	ENSMUSG00000053615	91819	upstream	-92919	NearestStart	Gm9913	protein_coding
144501081	144502381	6.69118	0.342173	6.34901	6.22145e-09	2.71017e-07	ENSMUSG00000010476	3747	inside	5047	NearestStart	Ebf3	protein_coding
55160237	55161737	5.56302	0.342173	5.22085	6.23616e-09	2.71384e-07	ENSMUSG00000038022	6778	inside	6778	NearestStart	Fam188b	protein_coding
39770431	39772031	6.96936	2.80016	4.1692	6.24062e-09	2.71384e-07	ENSMUSG00000057173	5811	inside	7411	NearestStart	Rfx8	protein_coding
86828395	86830608	6.67283	2.68346	3.98938	6.28238e-09	2.72965e-07	ENSMUSG00000018427	21131	upstream	-21131	NearestStart	Ypel2	protein_coding
44478408	44479708	6.66915	2.84636	3.8228	6.30925e-09	2.73896e-07	ENSMUSG00000078561	47133	downstream	47589	NearestStart	Ebf1	pseudogene
45121230	45123230	6.89643	0.342173	6.55426	6.39631e-09	2.77437e-07	ENSMUSG00000025212	923	overlapStart	-1077	NearestStart	Sfxn3	protein_coding
127590747	127592847	6.79483	2.37256	4.42227	6.43786e-09	2.79e-07	ENSMUSG00000080516	2775	downstream	2832	NearestStart	AL672234.1	miRNA
55610754	55612254	6.02016	1.79392	4.22624	6.45622e-09	2.79556e-07	ENSMUSG00000066176	86	overlapEnd	34617	NearestStart	Gm12511	processed_transcript
71500219	71502006	6.69128	2.4391	4.25218	6.68417e-09	2.89178e-07	ENSMUSG00000064263	55440	upstream	-57227	NearestStart	Gm1631	protein_coding
25277825	25278925	5.2525	0.342173	4.91033	6.70206e-09	2.89703e-07	ENSMUSG00000020656	20644	inside	20644	NearestStart	Grhl1	protein_coding
56779565	56781165	6.48808	2.65705	3.83103	6.89694e-09	2.97872e-07	ENSMUSG00000021540	23248	upstream	-24848	NearestStart	Smad5	protein_coding
90314047	90316147	6.45663	2.61264	3.84399	6.92319e-09	2.9875e-07	ENSMUSG00000045333	128340	inside	169423	NearestStart	Zfp423	protein_coding
83458389	83459589	5.33532	0.342173	4.99314	6.95371e-09	2.99811e-07	ENSMUSG00000032261	16432	inside	16432	NearestStart	Sh3bgrl2	protein_coding
81003625	81004225	5.8304	1.79392	4.03648	6.96753e-09	3.00151e-07	ENSMUSG00000021127	204522	downstream	210375	NearestStart	Zfp36l1	protein_coding
146331881	146333281	5.39662	0.342173	5.05445	6.97509e-09	3.0022e-07	ENSMUSG00000015981	41091	inside	42491	NearestStart	Stk32c	protein_coding
88278081	88280216	6.91779	2.5027	4.41509	7.03047e-09	3.02346e-07	ENSMUSG00000025726	18396	inside	18396	NearestStart	Slc28a1	protein_coding
149788672	149790372	6.32336	2.07068	4.25268	7.26002e-09	3.11952e-07	ENSMUSG00000079069	25438	downstream	26846	NearestStart	8430423G03Rik	protein_coding
62383589	62385389	6.32447	0.342173	5.98229	7.35487e-09	3.15759e-07	ENSMUSG00000041729	538	overlapStart	1262	NearestStart	Coro2b	protein_coding
74733825	74734425	5.23643	0.843426	4.39301	7.45501e-09	3.19786e-07	ENSMUSG00000073017	16145	upstream	-16745	NearestStart	NA	NA
50309357	50310857	5.43412	0.342173	5.09194	7.6473e-09	3.27756e-07	ENSMUSG00000039316	18965	inside	20465	NearestStart	Rftn1	protein_coding
58045431	58046731	5.2381	0.342173	4.89592	7.77271e-09	3.32849e-07	ENSMUSG00000026039	6179	upstream	-7479	NearestStart	Sgol2	protein_coding
140377116	140379146	6.31878	2.2295	4.08928	7.79841e-09	3.33666e-07	ENSMUSG00000030970	62066	upstream	-62066	NearestStart	Ctbp2	protein_coding
53617830	53618864	4.88218	0.342173	4.54001	7.89439e-09	3.37487e-07	ENSMUSG00000034765	2018	downstream	14192	NearestStart	Dusp5	protein_coding
114325947	114327147	5.86292	1.45115	4.41177	7.95035e-09	3.39592e-07	ENSMUSG00000031954	33574	inside	52263	NearestStart	Cfdp1	protein_coding
36328831	36330967	7.91288	3.02002	4.89286	8.09194e-09	3.45347e-07	ENSMUSG00000047180	697	overlapStart	1439	NearestStart	Neurl3	protein_coding
26362806	26364406	7.06748	2.56362	4.50386	8.28986e-09	3.53495e-07	ENSMUSG00000026923	771	inside	2371	NearestStart	Notch1	protein_coding
118688425	118689525	5.71033	1.82502	3.88532	8.34281e-09	3.55453e-07	ENSMUSG00000041992	65427	upstream	-66527	NearestStart	Rapgef5	protein_coding
38499764	38500664	5.37207	0.843426	4.52865	8.35844e-09	3.55819e-07	ENSMUSG00000039004	61962	inside	61962	NearestStart	Bmp6	protein_coding
78902408	78903608	5.35	0.342173	5.00783	8.57745e-09	3.64834e-07	ENSMUSG00000018334	56301	inside	57501	NearestStart	Ksr1	protein_coding
82453213	82455013	6.67462	2.30864	4.36598	8.60405e-09	3.65658e-07	ENSMUSG00000034612	4971	inside	4971	NearestStart	Chst11	protein_coding
121400706	121401706	5.47778	1.31605	4.16173	8.81737e-09	3.74408e-07	ENSMUSG00000027242	30110	downstream	68247	NearestStart	Wdr76	protein_coding
72644237	72645637	5.30549	0.342173	4.96332	8.84479e-09	3.75257e-07	ENSMUSG00000079524	3571	downstream	10847	NearestStart	Gm15402	processed_transcript
38776847	38778047	5.03673	0.342173	4.69456	8.94251e-09	3.79085e-07	ENSMUSG00000073576	15659	inside	15659	NearestStart	9630014M24Rik	protein_coding
118637472	118638372	4.86079	0.342173	4.51862	9.08819e-09	3.84937e-07	ENSMUSG00000046607	1115	inside	17699	NearestStart	Hrk	protein_coding
113973047	113974647	7.03071	3.78265	3.24806	9.1114e-09	3.85596e-07	ENSMUSG00000077477	30284	downstream	30415	NearestStart	SNORA17	snoRNA
193787031	193787931	4.8388	0.342173	4.49662	9.12015e-09	3.85643e-07	ENSMUSG00000049353	13347	upstream	-14247	NearestStart	Rd3	protein_coding
13630765	13632065	5.20628	0.342173	4.8641	9.76419e-09	4.12531e-07	ENSMUSG00000019726	50611	upstream	-51911	NearestStart	Lyst	protein_coding
86057116	86059381	7.60603	2.88333	4.7227	9.86828e-09	4.1658e-07	ENSMUSG00000039236	1071	overlapStart	-1194	NearestStart	Isg20	protein_coding
193344650	193345350	4.88932	0.342173	4.54714	9.88893e-09	4.17103e-07	ENSMUSG00000037474	15894	downstream	54763	NearestStart	Dtl	protein_coding
20323365	20325065	6.22044	2.60003	3.62041	9.94569e-09	4.1911e-07	ENSMUSG00000041112	140877	inside	140877	NearestStart	Elmo1	protein_coding
3131083	3132247	4.85146	0.342173	4.50928	9.95312e-09	4.1911e-07	ENSMUSG00000063889	134107	downstream	196434	NearestStart	Crem	protein_coding
32176922	32178022	4.98715	0.342173	4.64498	9.97925e-09	4.1986e-07	ENSMUSG00000075269	1864	upstream	-2964	NearestStart	Bex6	protein_coding
133935037	133936037	4.92139	0.342173	4.57921	1.01451e-08	4.26483e-07	ENSMUSG00000030199	49681	upstream	-50681	NearestStart	Etv6	protein_coding
39322537	39323637	5.42389	0.843426	4.58047	1.02015e-08	4.28498e-07	ENSMUSG00000029924	4037	inside	5137	NearestStart	Slc37a3	protein_coding
47069554	47070801	5.37764	0.342173	5.03547	1.02426e-08	4.29864e-07	ENSMUSG00000066191	623	overlapStart	624	NearestStart	Anks6	protein_coding
120570489	120571389	5.37681	0.342173	5.03463	1.03621e-08	4.34521e-07	ENSMUSG00000052658	83299	downstream	84008	NearestStart	5830454E08Rik	protein_coding
106509808	106511108	5.5706	1.46333	4.10727	1.04679e-08	4.3859e-07	ENSMUSG00000040548	35564	upstream	-35564	NearestStart	Tex2	protein_coding
37876801	37878401	5.91098	1.72189	4.1891	1.04778e-08	4.38644e-07	ENSMUSG00000077728	15626	downstream	17356	NearestStart	SNORA17	snoRNA
153050806	153052006	5.20538	0.342173	4.8632	1.05546e-08	4.41373e-07	ENSMUSG00000074671	367	overlapStart	367	NearestStart	Tspyl3	protein_coding
122001089	122002089	4.81101	0.342173	4.46884	1.05605e-08	4.41373e-07	ENSMUSG00000038145	24368	upstream	-25368	NearestStart	Snrk	protein_coding
85664047	85665947	6.35408	2.07068	4.2834	1.07291e-08	4.4805e-07	ENSMUSG00000031709	24027	upstream	-25927	NearestStart	Tbc1d9	protein_coding
21789737	21790837	5.10294	0.342173	4.76077	1.07483e-08	4.4848e-07	ENSMUSG00000029669	11678	inside	12778	NearestStart	Tspan12	protein_coding
137012354	137013154	5.13782	1.00069	4.13713	1.10405e-08	4.6029e-07	ENSMUSG00000041399	978	downstream	3143	NearestStart	1700013G24Rik	protein_coding
31214944	31216144	7.05982	2.4391	4.62072	1.11676e-08	4.65206e-07	ENSMUSG00000029163	286	overlapStart	-914	NearestStart	Emilin1	protein_coding
84583119	84584419	5.44625	0.812728	4.63352	1.1243e-08	4.67963e-07	ENSMUSG00000065484	1784	upstream	-1784	NearestStart	Mir130a	miRNA
161819331	161821031	5.9632	1.9638	3.9994	1.15824e-08	4.81692e-07	ENSMUSG00000015829	33575	inside	151690	NearestStart	Tnr	protein_coding
77443534	77445346	6.42985	3.26743	3.16242	1.17315e-08	4.87491e-07	ENSMUSG00000050014	28387	inside	30199	NearestStart	Apol10b	protein_coding
93351101	93352929	6.04723	2.24369	3.80354	1.19734e-08	4.97132e-07	ENSMUSG00000041959	6110	upstream	-7938	NearestStart	S100a10	protein_coding
107611189	107612589	6.73552	1.45115	5.28437	1.2059e-08	5.00274e-07	ENSMUSG00000034684	217	inside	1617	NearestStart	Sema3f	protein_coding
130618731	130619631	5.04267	0.819059	4.22361	1.23396e-08	5.11494e-07	ENSMUSG00000045382	129855	upstream	-129855	NearestStart	Cxcr4	protein_coding
49568308	49568908	5.22069	0.342173	4.87851	1.25057e-08	5.17954e-07	ENSMUSG00000081934	21093	upstream	-21693	NearestStart	Gm12193	pseudogene
117396395	117399008	7.78801	3.06285	4.72516	1.25435e-08	5.19096e-07	ENSMUSG00000069588	46065	downstream	50713	NearestStart	Gm11733	protein_coding
131943254	131944754	6.07203	1.9842	4.08783	1.26084e-08	5.21353e-07	ENSMUSG00000066043	31409	inside	35069	NearestStart	Phactr4	protein_coding
38650830	38653080	7.7603	3.06285	4.69745	1.2821e-08	5.29682e-07	ENSMUSG00000081651	32348	downstream	35152	NearestStart	Gm15530	pseudogene
165146006	165146906	5.34072	0.342173	4.99855	1.28308e-08	5.29682e-07	ENSMUSG00000017670	5073	inside	5973	NearestStart	Elmo2	protein_coding
47313547	47315683	6.85316	2.5027	4.35045	1.29882e-08	5.35741e-07	ENSMUSG00000049246	41288	downstream	41744	NearestStart	Hspe1-ps2	pseudogene
32665780	32666822	5.28846	0.342173	4.94629	1.30167e-08	5.3648e-07	ENSMUSG00000075265	58	inside	2503	NearestStart	Gm10818	processed_transcript
121414119	121414819	4.90609	0.342173	4.56392	1.3099e-08	5.3943e-07	ENSMUSG00000027242	43523	downstream	81660	NearestStart	Wdr76	protein_coding
86568625	86570125	5.55551	1.17192	4.38359	1.31174e-08	5.39748e-07	ENSMUSG00000004788	1182	downstream	8157	NearestStart	Eif2b2	protein_coding
61210944	61212328	5.88507	1.79392	4.09115	1.32261e-08	5.43778e-07	ENSMUSG00000021990	113433	upstream	-114817	NearestStart	Spata13	protein_coding
92566013	92567113	4.95794	0.342173	4.61577	1.34582e-08	5.52871e-07	ENSMUSG00000020014	21650	upstream	-21650	NearestStart	4930485B16Rik	protein_coding
74744706	74746406	5.23968	0.342173	4.89751	1.35437e-08	5.5593e-07	ENSMUSG00000083837	19643	upstream	-19643	NearestStart	Gm14427	pseudogene
9180430	9182030	5.735	0.342173	5.39282	1.37609e-08	5.64388e-07	ENSMUSG00000024653	18004	upstream	-18004	NearestStart	Scgb1a1	protein_coding
21655889	21657389	7.57669	2.83472	4.74197	1.37865e-08	5.64978e-07	ENSMUSG00000032198	310	overlapStart	1190	NearestStart	Dock6	protein_coding
32493372	32495644	7.3757	3.37179	4.00391	1.38566e-08	5.67389e-07	ENSMUSG00000065234	15794	downstream	15900	NearestStart	U6	snRNA
93002019	93003606	6.39473	2.2295	4.16523	1.41326e-08	5.78206e-07	ENSMUSG00000077883	19439	downstream	21112	NearestStart	AL683882.1	miRNA
28593465	28595265	6.73807	2.4391	4.29897	1.41529e-08	5.78206e-07	ENSMUSG00000061330	243473	downstream	244002	NearestStart	Gm11361	pseudogene
9064257	9066057	6.54171	2.37256	4.16915	1.41551e-08	5.78206e-07	ENSMUSG00000083386	105465	upstream	-105465	NearestStart	Gm15426	pseudogene
97577980	97579322	6.03989	0.342173	5.69771	1.41871e-08	5.78656e-07	ENSMUSG00000040605	404	overlapStart	-404	NearestStart	Bace2	protein_coding
121445113	121446413	5.82485	1.68846	4.13639	1.4189e-08	5.78656e-07	ENSMUSG00000020121	37951	inside	39251	NearestStart	Srgap1	protein_coding
103032208	103032908	5.5972	0.596551	5.00064	1.42296e-08	5.79809e-07	ENSMUSG00000055805	213	overlapStart	-213	NearestStart	Fmnl1	protein_coding
32509706	32511906	8.57607	3.94738	4.62868	1.42403e-08	5.79809e-07	ENSMUSG00000026814	7591	inside	7591	NearestStart	Eng	protein_coding
102188008	102188908	4.84346	0.342173	4.50129	1.42658e-08	5.80379e-07	ENSMUSG00000020923	7598	upstream	-7598	NearestStart	Ubtf	protein_coding
137431831	137432631	5.12169	0.342173	4.77951	1.4345e-08	5.83131e-07	ENSMUSG00000054412	48719	upstream	-49519	NearestStart	Gm4793	protein_coding
53913537	53914837	4.89396	0.342173	4.55179	1.43573e-08	5.83164e-07	ENSMUSG00000052955	13830	inside	15130	NearestStart	Cpvl	protein_coding
88973967	88975731	6.4061	2.74382	3.66228	1.44667e-08	5.87134e-07	ENSMUSG00000026246	7534	downstream	12536	NearestStart	Alppl2	protein_coding
129379354	129380454	5.19698	1.00069	4.19628	1.46996e-08	5.96106e-07	ENSMUSG00000053730	5272	upstream	-5272	NearestStart	Tmem39b	protein_coding
32493206	32493906	5.62147	0.342173	5.2793	1.477e-08	5.9848e-07	ENSMUSG00000026814	8209	upstream	-8909	NearestStart	Eng	protein_coding
102519001	102519901	4.89615	0.342173	4.55398	1.49045e-08	6.03449e-07	ENSMUSG00000027858	18792	upstream	-19692	NearestStart	Tspan2	protein_coding
8351725	8352425	5.4348	1.16697	4.26783	1.49367e-08	6.04267e-07	ENSMUSG00000020605	2328	downstream	31481	NearestStart	Hs1bp3	protein_coding
71052547	71053847	5.02859	0.342173	4.68642	1.54626e-08	6.24687e-07	ENSMUSG00000036356	171853	inside	206487	NearestStart	Csgalnact1	protein_coding
58026131	58027431	6.50235	2.2295	4.27285	1.54662e-08	6.24687e-07	ENSMUSG00000054770	535	overlapStart	765	NearestStart	Kctd18	protein_coding
108222681	108224081	5.69057	1.75456	3.93601	1.54882e-08	6.25075e-07	ENSMUSG00000030691	33246	upstream	-34646	NearestStart	Fchsd2	protein_coding
62070147	62070647	5.40494	0.342173	5.06277	1.5637e-08	6.30576e-07	ENSMUSG00000032735	805	inside	1305	NearestStart	Ablim3	protein_coding
102185301	102187501	6.29588	2.1465	4.14939	1.56639e-08	6.31158e-07	ENSMUSG00000027859	86350	upstream	-88550	NearestStart	Ngf	protein_coding
50429608	50431508	6.04037	0.342173	5.6982	1.63326e-08	6.57576e-07	ENSMUSG00000036545	14021	inside	14021	NearestStart	Adamts2	protein_coding
66075357	66076579	6.21646	2.1465	4.06996	1.67141e-08	6.72399e-07	ENSMUSG00000056515	45513	inside	46735	NearestStart	Rab31	protein_coding
98368265	98369265	5.02499	0.342173	4.68281	1.67275e-08	6.72404e-07	ENSMUSG00000078952	102262	downstream	102964	NearestStart	Gm11019	lincRNA
89839108	89841008	6.60688	2.37256	4.23432	1.68949e-08	6.7859e-07	ENSMUSG00000069765	20146	downstream	23881	NearestStart	NA	NA
23811547	23812447	5.07922	0.342173	4.73705	1.69446e-08	6.80046e-07	ENSMUSG00000031537	4600	inside	5500	NearestStart	Ikbkb	protein_coding
59698508	59700308	6.96145	2.62207	4.33938	1.7093e-08	6.85457e-07	ENSMUSG00000032615	8476	downstream	36876	NearestStart	Nt5m	protein_coding
82946637	82948537	6.86282	2.56362	4.2992	1.74632e-08	6.9975e-07	ENSMUSG00000068335	32395	downstream	36828	NearestStart	Dok1	protein_coding
103224008	103225708	7.2371	2.2295	5.0076	1.74956e-08	7.00491e-07	ENSMUSG00000034255	690	overlapStart	690	NearestStart	Arhgap27	protein_coding
76755768	76757044	5.20577	1.02768	4.17809	1.75465e-08	7.01971e-07	ENSMUSG00000029235	3114	inside	4390	NearestStart	Pdcl2	protein_coding
109582908	109584508	6.42554	1.00069	5.42485	1.80282e-08	7.2067e-07	ENSMUSG00000020614	662	overlapStart	662	NearestStart	Fam20a	protein_coding
59574354	59575454	5.04491	0.342173	4.70274	1.84346e-08	7.36335e-07	ENSMUSG00000028382	12186	upstream	-12186	NearestStart	Rod1	protein_coding
186705831	186707231	6.06027	0.342173	5.7181	1.86786e-08	7.4549e-07	ENSMUSG00000039349	316	overlapStart	1084	NearestStart	C130074G19Rik	protein_coding
18811593	18812806	5.45165	1.46333	3.98832	1.87904e-08	7.49362e-07	ENSMUSG00000026737	47710	inside	108155	NearestStart	Pip4k2a	protein_coding
57731930	57733130	5.07259	1.00069	4.0719	1.90387e-08	7.58664e-07	ENSMUSG00000054843	46406	inside	46406	NearestStart	Atrnl1	protein_coding
22680108	22681408	5.61909	1.50974	4.10935	1.92477e-08	7.66237e-07	ENSMUSG00000082576	5406	downstream	7142	NearestStart	Gm12058	pseudogene
107626089	107628189	8.02973	3.74779	4.28194	1.92591e-08	7.66237e-07	ENSMUSG00000034684	13283	upstream	-13283	NearestStart	Sema3f	protein_coding
125725444	125726844	6.04434	1.31605	4.7283	1.93384e-08	7.68786e-07	ENSMUSG00000029478	65855	upstream	-65855	NearestStart	Ncor2	protein_coding
22487808	22488908	4.94275	0.342173	4.60058	1.98828e-08	7.89805e-07	ENSMUSG00000083008	37470	downstream	38859	NearestStart	Gm12053	pseudogene
118905644	118906744	5.25835	0.342173	4.91618	2.02713e-08	8.04605e-07	ENSMUSG00000080531	7477	downstream	8649	NearestStart	NA	NA
46910381	46911781	5.3167	0.342173	4.97453	2.03178e-08	8.05817e-07	ENSMUSG00000070236	24509	downstream	24619	NearestStart	U6	snRNA
66789401	66790701	5.41267	0.342173	5.0705	2.094e-08	8.29842e-07	ENSMUSG00000034544	193	overlapStart	-193	NearestStart	Rsrc1	protein_coding
154347131	154347850	5.84376	2.03827	3.80549	2.09664e-08	8.30001e-07	ENSMUSG00000080878	92476	upstream	-92476	NearestStart	Gm15618	pseudogene
31210222	31212380	6.23653	2.2295	4.00703	2.09769e-08	8.30001e-07	ENSMUSG00000049076	8898	upstream	-8898	NearestStart	Acap2	protein_coding
65679847	65681447	5.93786	0.342173	5.59568	2.13237e-08	8.43062e-07	ENSMUSG00000042439	58437	upstream	-60037	NearestStart	Zfp532	protein_coding
30960101	30961429	5.20393	0.342173	4.86176	2.14686e-08	8.48127e-07	ENSMUSG00000027660	32551	upstream	-33879	NearestStart	Skil	protein_coding
117372854	117373954	4.87231	0.342173	4.53014	2.17018e-08	8.5667e-07	ENSMUSG00000009640	18024	upstream	-18024	NearestStart	Dmap1	protein_coding
60410565	60412065	5.61146	1.71549	3.89597	2.19037e-08	8.63964e-07	ENSMUSG00000080668	15432	downstream	15532	NearestStart	AC122402.1	miRNA
32164822	32165822	5.23299	0.342173	4.89082	2.19735e-08	8.6604e-07	ENSMUSG00000052384	250	overlapStart	750	NearestStart	Lrrc33	protein_coding
135319031	135320867	7.57306	2.93034	4.64272	2.20977e-08	8.70258e-07	ENSMUSG00000070643	78	overlapStart	1758	NearestStart	Sox13	protein_coding
86724101	86725201	5.36189	0.342173	5.01972	2.22378e-08	8.75091e-07	ENSMUSG00000028078	427	overlapStart	673	NearestStart	Dclk2	protein_coding
103562525	103563225	6.13818	2.31381	3.82438	2.22976e-08	8.76761e-07	ENSMUSG00000044456	41085	inside	41085	NearestStart	Rin3	protein_coding
120823289	120824489	5.1344	0.342173	4.79223	2.2505e-08	8.84226e-07	ENSMUSG00000006932	18117	upstream	-19317	NearestStart	Ctnnb1	protein_coding
31963788	31965757	7.36483	2.83472	4.53011	2.25307e-08	8.84549e-07	ENSMUSG00000024042	15436	downstream	28949	NearestStart	Sik1	protein_coding
80536708	80537608	5.71651	1.68846	4.02805	2.34237e-08	9.18893e-07	ENSMUSG00000035441	55919	inside	56819	NearestStart	Myo1d	protein_coding
22193289	22194989	6.70581	2.4391	4.26671	2.35866e-08	9.24567e-07	ENSMUSG00000036777	378	overlapStart	378	NearestStart	Anln	protein_coding
155108154	155109854	6.69406	1.68846	5.0056	2.36839e-08	9.2766e-07	ENSMUSG00000073681	181	overlapStart	205	NearestStart	1500002C15Rik	protein_coding
71258647	71259647	5.75343	0.596551	5.15688	2.37875e-08	9.30993e-07	ENSMUSG00000036356	387	overlapStart	387	NearestStart	Csgalnact1	protein_coding
39488337	39489737	5.5519	1.50974	4.04216	2.38595e-08	9.33091e-07	ENSMUSG00000038456	18096	inside	19496	NearestStart	Dennd2a	protein_coding
47960554	47962854	7.49422	3.71521	3.77902	2.40301e-08	9.39033e-07	ENSMUSG00000028341	95327	upstream	-97627	NearestStart	Nr4a3	protein_coding
135015037	135016667	6.6131	2.4391	4.174	2.42627e-08	9.47389e-07	ENSMUSG00000046733	667	overlapStart	-667	NearestStart	Gprc5a	protein_coding
36860389	36861689	5.30755	0.342173	4.96537	2.43847e-08	9.51277e-07	ENSMUSG00000077401	26297	downstream	26405	NearestStart	NA	NA
78343808	78345808	7.48127	3.56971	3.91156	2.43999e-08	9.51277e-07	ENSMUSG00000017615	3888	inside	5888	NearestStart	Tnfaip1	protein_coding
34829644	34830944	5.24311	1.02768	4.21543	2.46348e-08	9.59693e-07	ENSMUSG00000059866	7801	downstream	26984	NearestStart	Tnip2	protein_coding
141218381	141219481	4.74259	0.342173	4.40042	2.47078e-08	9.61795e-07	ENSMUSG00000078568	63784	upstream	-64884	NearestStart	NA	NA
59666267	59667167	4.66811	0.342173	4.32593	2.47872e-08	9.64143e-07	ENSMUSG00000026021	29111	downstream	61411	NearestStart	Sumo1	protein_coding
30944122	30945122	5.12183	0.342173	4.77966	2.59963e-08	1.01039e-06	ENSMUSG00000064754	129768	downstream	129874	NearestStart	U6	snRNA
35455447	35456447	5.09577	0.342173	4.7536	2.61069e-08	1.01391e-06	ENSMUSG00000071862	81549	upstream	-81549	NearestStart	Lrrtm2	protein_coding
80164557	80165957	5.09532	0.819059	4.27626	2.64432e-08	1.02618e-06	ENSMUSG00000024087	50176	upstream	-50176	NearestStart	Cyp1b1	protein_coding
102545189	102546989	5.46753	0.342173	5.12536	2.65902e-08	1.0311e-06	ENSMUSG00000035048	8618	downstream	16528	NearestStart	Anapc13	protein_coding
133992167	133993467	4.85867	0.342173	4.5165	2.67302e-08	1.03456e-06	ENSMUSG00000059149	27625	upstream	-27625	NearestStart	Mfsd4	protein_coding
60910413	60911613	6.14687	1.89219	4.25467	2.67362e-08	1.03456e-06	ENSMUSG00000020091	3908	inside	5108	NearestStart	Eif4ebp2	protein_coding
8993657	8995357	6.73459	0.342173	6.39242	2.6741e-08	1.03456e-06	ENSMUSG00000083386	34865	upstream	-34865	NearestStart	Gm15426	pseudogene
42988689	42989989	5.26835	1.00069	4.26766	2.69105e-08	1.04032e-06	ENSMUSG00000032015	23849	inside	25149	NearestStart	Pou2f3	protein_coding
66766689	66767689	6.89878	2.56362	4.33516	2.7528e-08	1.06338e-06	ENSMUSG00000036943	195	overlapStart	805	NearestStart	Rab8b	protein_coding
36093834	36095034	5.42977	1.45115	3.97862	2.75763e-08	1.06405e-06	ENSMUSG00000048230	395	overlapStart	805	NearestStart	Fbxo43	protein_coding
135960931	135961431	4.73553	0.342173	4.39336	2.76001e-08	1.06405e-06	ENSMUSG00000020423	10011	downstream	14801	NearestStart	Btg2	protein_coding
50884189	50885889	6.14584	0.342173	5.80367	2.76086e-08	1.06405e-06	ENSMUSG00000060594	718	overlapStart	982	NearestStart	Layn	protein_coding
44199144	44200244	4.94501	0.342173	4.60284	2.77696e-08	1.06944e-06	ENSMUSG00000029082	9904	upstream	-11004	NearestStart	Bst1	protein_coding
101653806	101655106	5.00391	0.342173	4.66174	2.78567e-08	1.07198e-06	ENSMUSG00000032841	15941	upstream	-15941	NearestStart	Prr5l	protein_coding
30293837	30294837	5.65853	1.79392	3.86461	2.79547e-08	1.07449e-06	ENSMUSG00000065662	34264	upstream	-35264	NearestStart	NA	NA
87886101	87887501	5.38938	0.342173	5.04721	2.79646e-08	1.07449e-06	ENSMUSG00000028068	128	inside	128	NearestStart	Iqgap3	protein_coding
33763506	33764806	5.14328	0.342173	4.8011	2.87587e-08	1.10416e-06	ENSMUSG00000038740	20040	upstream	-20040	NearestStart	Fam125b	protein_coding
73187444	73188044	4.75371	0.342173	4.41154	2.94e-08	1.12792e-06	ENSMUSG00000054892	43432	upstream	-43432	NearestStart	Txk	protein_coding
53609308	53611308	7.88609	3.80717	4.07892	2.95225e-08	1.13176e-06	ENSMUSG00000078860	2930	upstream	-2930	NearestStart	Gm11006	protein_coding
144789854	144791901	6.99306	3.35058	3.64248	3.04275e-08	1.16557e-06	ENSMUSG00000020220	9359	upstream	-9359	NearestStart	Vps13d	protein_coding
136922954	136924554	7.07642	3.47285	3.60357	3.07085e-08	1.17544e-06	ENSMUSG00000006699	9362	upstream	-9362	NearestStart	Cdc42	protein_coding
94539322	94540122	4.65829	0.342173	4.31612	3.07718e-08	1.17625e-06	ENSMUSG00000022941	9919	upstream	-10719	NearestStart	Ripply3	protein_coding
50091257	50092257	4.77982	0.342173	4.43764	3.07762e-08	1.17625e-06	ENSMUSG00000073385	47812	downstream	119789	NearestStart	NA	NA
143025644	143026844	5.79678	0.342173	5.45461	3.10352e-08	1.18526e-06	ENSMUSG00000029576	187	inside	1387	NearestStart	Radil	protein_coding
8590213	8591824	7.1853	3.98244	3.20286	3.11486e-08	1.18854e-06	ENSMUSG00000015305	14044	inside	15655	NearestStart	Sash1	protein_coding
119780147	119782147	7.71884	2.78442	4.93441	3.11683e-08	1.18854e-06	ENSMUSG00000034390	957	overlapStart	-957	NearestStart	4933407C03Rik	protein_coding
64421031	64421931	4.93716	0.342173	4.59499	3.12503e-08	1.19077e-06	ENSMUSG00000025958	157447	upstream	-158347	NearestStart	Creb1	protein_coding
96031534	96033234	6.40693	2.95595	3.45099	3.13244e-08	1.19269e-06	ENSMUSG00000033237	84719	upstream	-86419	NearestStart	Arid2	protein_coding
52813506	52814806	6.1266	1.9638	4.1628	3.21688e-08	1.22392e-06	ENSMUSG00000036053	96604	inside	96604	NearestStart	Fmnl2	protein_coding
75445534	75447034	6.48853	0.342173	6.14636	3.24248e-08	1.23273e-06	ENSMUSG00000047003	118	upstream	-1618	NearestStart	Zfp41	protein_coding
42660765	42661665	5.16376	0.342173	4.82159	3.24725e-08	1.23361e-06	ENSMUSG00000054728	114503	upstream	-115403	NearestStart	Phactr1	protein_coding
77143946	77145734	6.06738	2.07068	3.99669	3.25321e-08	1.23495e-06	ENSMUSG00000033565	6911	upstream	-6911	NearestStart	Rbfox2	protein_coding
126432719	126434606	7.06038	3.369	3.69137	3.27575e-08	1.24257e-06	ENSMUSG00000027360	9808	inside	11695	NearestStart	Hdc	protein_coding
41126754	41127754	4.98387	0.812728	4.17114	3.36564e-08	1.27571e-06	ENSMUSG00000082186	10117	downstream	11067	NearestStart	Gm12403	pseudogene
21981957	21983157	4.98641	0.596551	4.38986	3.3937e-08	1.28538e-06	ENSMUSG00000069743	418	overlapStart	782	NearestStart	Zfp820	protein_coding
34907844	34909044	5.03738	0.342173	4.69521	3.4095e-08	1.2904e-06	ENSMUSG00000029106	7417	upstream	-8617	NearestStart	Add1	protein_coding
20439221	20440721	5.34413	0.342173	5.00196	3.42505e-08	1.29531e-06	ENSMUSG00000001131	6626	upstream	-8126	NearestStart	Timp1	protein_coding
163569506	163570706	5.34384	0.342173	5.00167	3.45205e-08	1.30454e-06	ENSMUSG00000017697	5207	inside	6407	NearestStart	Ada	protein_coding
95500464	95501864	5.10204	0.342173	4.75987	3.48435e-08	1.31576e-06	ENSMUSG00000042043	57034	upstream	-58434	NearestStart	Tbca	protein_coding
96604944	96606644	5.832	2.02494	3.80706	3.50908e-08	1.32412e-06	ENSMUSG00000034724	13935	upstream	-13935	NearestStart	Cnot6l	protein_coding
51166265	51167365	4.82134	0.342173	4.47917	3.52389e-08	1.32871e-06	ENSMUSG00000021395	28884	upstream	-29984	NearestStart	Spin1	protein_coding
78836308	78837808	5.93936	0.342173	5.59719	3.54474e-08	1.33557e-06	ENSMUSG00000001123	37955	upstream	-37955	NearestStart	Lgals9	protein_coding
45755657	45757557	6.75524	2.30864	4.4466	3.55428e-08	1.33817e-06	ENSMUSG00000065743	51	upstream	-1951	NearestStart	U6	snRNA
38367506	38369506	7.78772	3.10445	4.68327	3.61521e-08	1.36009e-06	ENSMUSG00000026749	318	inside	318	NearestStart	Nek6	protein_coding
80695513	80696813	5.41983	0.342173	5.07766	3.62599e-08	1.36314e-06	ENSMUSG00000034949	387	overlapStart	-387	NearestStart	Zfr2	protein_coding
13882047	13883247	4.83317	0.342173	4.491	3.67813e-08	1.38171e-06	ENSMUSG00000084481	176320	downstream	177592	NearestStart	NA	NA
16124530	16125830	5.94693	2.27525	3.67168	3.69383e-08	1.38569e-06	ENSMUSG00000049247	24320	downstream	24589	NearestStart	Rpl37-ps1	protein_coding
74859181	74861016	7.51634	3.83416	3.68217	3.69422e-08	1.38569e-06	ENSMUSG00000070514	15177	downstream	17335	NearestStart	NA	NA
149519444	149520644	5.52181	1.45115	4.07065	3.73182e-08	1.39875e-06	ENSMUSG00000084513	44255	downstream	45572	NearestStart	NA	NA
78087734	78089834	7.55619	2.97588	4.58031	3.74163e-08	1.40139e-06	ENSMUSG00000071715	3176	inside	12312	NearestStart	Ncf4	protein_coding
14394389	14395289	4.9676	0.342173	4.62542	3.7454e-08	1.40146e-06	ENSMUSG00000013076	24155	inside	25055	NearestStart	Amotl1	protein_coding
28073068	28074702	6.42954	2.37256	4.05698	3.74736e-08	1.40146e-06	ENSMUSG00000031483	59629	upstream	-61263	NearestStart	Erlin2	protein_coding
18191401	18192301	4.70134	0.342173	4.35917	3.77361e-08	1.41023e-06	ENSMUSG00000039519	48063	upstream	-48063	NearestStart	Cyp7b1	protein_coding
103153408	103154908	6.34833	2.2295	4.11883	3.78603e-08	1.41383e-06	ENSMUSG00000078635	24349	upstream	-24349	NearestStart	1700028N14Rik	processed_transcript
112906725	112907325	6.15824	1.89219	4.26605	3.80024e-08	1.41808e-06	ENSMUSG00000001270	248	downstream	3783	NearestStart	Ckb	protein_coding
88388031	88388731	5.25694	0.342173	4.91476	3.98906e-08	1.48744e-06	ENSMUSG00000067125	17450	downstream	17797	NearestStart	Rpl30-ps6	protein_coding
12513621	12514621	4.70212	0.342173	4.35994	3.99266e-08	1.48768e-06	ENSMUSG00000083307	377	overlapStart	-377	NearestStart	AA414768	pseudogene
121810129	121811129	6.09482	2.62675	3.46808	4.02438e-08	1.4984e-06	ENSMUSG00000028125	62751	inside	62751	NearestStart	Abca4	protein_coding
59395113	59396313	6.39392	2.92697	3.46695	4.04873e-08	1.50636e-06	ENSMUSG00000020108	16110	downstream	19405	NearestStart	Ddit4	protein_coding
59077834	59078234	5.44661	1.70223	3.74438	4.08753e-08	1.51967e-06	ENSMUSG00000025922	34553	downstream	35374	NearestStart	Gm5045	protein_coding
27359319	27361306	5.41771	0.342173	5.07554	4.09243e-08	1.52037e-06	ENSMUSG00000026917	9420	upstream	-11407	NearestStart	Wdr5	protein_coding
34817306	34819606	7.76756	3.14488	4.62268	4.09623e-08	1.52067e-06	ENSMUSG00000026875	14	upstream	-14	NearestStart	Traf1	protein_coding
97390434	97391934	4.76909	0.342173	4.42691	4.12506e-08	1.52927e-06	ENSMUSG00000044325	135291	upstream	-135291	NearestStart	NA	NA
68126808	68128108	5.7964	0.342173	5.45423	4.12547e-08	1.52927e-06	ENSMUSG00000077908	70747	upstream	-72047	NearestStart	NA	NA
185627031	185628331	4.97596	0.342173	4.63379	4.16107e-08	1.54133e-06	ENSMUSG00000044854	228704	downstream	230363	NearestStart	1700056E22Rik	protein_coding
106251425	106252325	5.14962	0.342173	4.80745	4.1996e-08	1.55447e-06	ENSMUSG00000054150	3406	upstream	-3406	NearestStart	4831426I19Rik	protein_coding
153387101	153388201	5.46904	0.342173	5.12686	4.21939e-08	1.56065e-06	ENSMUSG00000052544	175	overlapStart	925	NearestStart	St6galnac3	protein_coding
70513425	70514425	4.91591	0.342173	4.57374	4.28127e-08	1.58238e-06	ENSMUSG00000052673	39980	upstream	-39980	NearestStart	Gm9887	protein_coding
26841944	26843044	5.55061	1.00069	4.54992	4.31186e-08	1.59252e-06	ENSMUSG00000043248	3724	downstream	20190	NearestStart	Gm9780	protein_coding
72796547	72797447	5.01335	0.342173	4.67118	4.37494e-08	1.61463e-06	ENSMUSG00000003573	9502	upstream	-10402	NearestStart	Homer3	protein_coding
10983631	10984131	6.35941	2.07068	4.28872	4.38982e-08	1.61894e-06	ENSMUSG00000048960	85	inside	85	NearestStart	Prex2	protein_coding
61155730	61156730	4.79638	0.342173	4.45421	4.4919e-08	1.65538e-06	ENSMUSG00000074732	36140	downstream	39354	NearestStart	Zfp950	protein_coding
69430601	69431701	5.06132	0.342173	4.71915	4.52806e-08	1.66749e-06	ENSMUSG00000043300	27818	upstream	-27818	NearestStart	B3galnt1	protein_coding
24322306	24323706	5.6089	1.50974	4.09916	4.58997e-08	1.68906e-06	ENSMUSG00000026976	7388	inside	8788	NearestStart	Pax8	protein_coding
21577013	21578813	6.47831	2.6912	3.78711	4.64911e-08	1.70957e-06	ENSMUSG00000080607	19777	downstream	21685	NearestStart	SNORD23	snoRNA
103500025	103500825	4.7574	0.342173	4.41523	4.65591e-08	1.71083e-06	ENSMUSG00000064776	8128	upstream	-8128	NearestStart	U3	snoRNA
115708113	115709324	6.59769	3.00332	3.59437	4.67422e-08	1.7163e-06	ENSMUSG00000020154	3255	upstream	-4466	NearestStart	Ptprb	protein_coding
148049654	148051154	5.84139	0.342173	5.49922	4.67774e-08	1.71635e-06	ENSMUSG00000070577	749	overlapEnd	32228	NearestStart	Gm572	protein_coding
70506244	70508244	7.06577	2.9164	4.14937	4.69622e-08	1.72188e-06	ENSMUSG00000022089	6300	inside	6300	NearestStart	Bin3	protein_coding
28363281	28364481	5.09098	0.342173	4.74881	4.70523e-08	1.72393e-06	ENSMUSG00000004056	12098	upstream	-13298	NearestStart	Akt2	protein_coding
16760281	16761281	5.10973	1.00069	4.10903	4.74553e-08	1.73743e-06	ENSMUSG00000041420	467	overlapStart	-467	NearestStart	Meis3	protein_coding
90624222	90625022	4.92944	0.342173	4.58727	4.8192e-08	1.7622e-06	ENSMUSG00000064471	21360	downstream	21481	NearestStart	SNORA32	snoRNA
109102437	109104237	4.99006	0.342173	4.64789	4.82016e-08	1.7622e-06	ENSMUSG00000068102	270032	downstream	270442	NearestStart	Gm6749	pseudogene
89647101	89648901	7.17327	3.4357	3.73757	4.83251e-08	1.76544e-06	ENSMUSG00000046280	11809	inside	11809	NearestStart	She	protein_coding
32892825	32894225	4.59983	0.342173	4.25766	4.85559e-08	1.77259e-06	ENSMUSG00000020573	689	overlapStart	689	NearestStart	Pik3cg	protein_coding
117418408	117420595	8.07641	4.00263	4.07378	4.90003e-08	1.78752e-06	ENSMUSG00000054418	52064	upstream	-54251	NearestStart	2900041M22Rik	lincRNA
32762406	32764306	7.58798	3.58556	4.00242	4.90774e-08	1.78904e-06	ENSMUSG00000026796	16467	inside	30648	NearestStart	Fam129b	protein_coding
191579731	191580867	5.15587	0.342173	4.8137	4.96371e-08	1.80683e-06	ENSMUSG00000026604	27584	inside	27584	NearestStart	Ptpn14	protein_coding
90341201	90341701	5.15587	0.342173	4.8137	4.96371e-08	1.80683e-06	ENSMUSG00000074457	36	overlapStart	-36	NearestStart	S100a16	protein_coding
21844357	21846157	6.18447	2.55927	3.6252	4.9788e-08	1.81102e-06	ENSMUSG00000067928	345	overlapStart	-345	NearestStart	Zfp760	protein_coding
51993013	51994813	6.03104	2.1465	3.88454	5.01798e-08	1.82396e-06	ENSMUSG00000019891	39588	inside	39588	NearestStart	Dcbld1	protein_coding
157026706	157027406	5.23683	1.31605	3.92079	5.05272e-08	1.83526e-06	ENSMUSG00000054839	2634	upstream	-3334	NearestStart	NA	NA
124487668	124489247	6.51622	3.10146	3.41476	5.11441e-08	1.85634e-06	ENSMUSG00000025316	13221	inside	13221	NearestStart	Banp	protein_coding
51606767	51607544	4.75327	0.342173	4.4111	5.12596e-08	1.85919e-06	ENSMUSG00000021872	20060	upstream	-20837	NearestStart	Rnase10	protein_coding
128245437	128246937	6.17638	0.342173	5.83421	5.26221e-08	1.90724e-06	ENSMUSG00000030353	3894	inside	5394	NearestStart	Tead4	protein_coding
106381808	106383908	6.97185	3.27342	3.69843	5.34494e-08	1.93584e-06	ENSMUSG00000080540	19117	downstream	19249	NearestStart	SNORA76	snoRNA
76475344	76476944	5.24022	0.342173	4.89805	5.37331e-08	1.94471e-06	ENSMUSG00000029233	92401	upstream	-94001	NearestStart	Srd5a3	protein_coding
28189067	28189767	4.83261	0.342173	4.49044	5.45918e-08	1.97438e-06	ENSMUSG00000040651	52266	upstream	-52966	NearestStart	D14Abb1e	protein_coding
55241208	55242908	6.98016	3.08071	3.89944	5.47661e-08	1.97926e-06	ENSMUSG00000018593	7808	upstream	-7808	NearestStart	Sparc	protein_coding
74532013	74534013	6.46885	2.63967	3.82918	5.60187e-08	2.02308e-06	ENSMUSG00000009681	8372	inside	8372	NearestStart	Bcr	protein_coding
30491706	30492706	5.1587	0.342173	4.81653	5.62623e-08	2.03043e-06	ENSMUSG00000047363	27242	downstream	41142	NearestStart	Cstad	protein_coding
167539931	167541231	5.82712	2.23425	3.59287	5.71287e-08	2.06022e-06	ENSMUSG00000026566	17617	inside	24727	NearestStart	Mpzl1	protein_coding
87790357	87791457	5.08332	0.342173	4.74115	5.74054e-08	2.06872e-06	ENSMUSG00000080435	23868	upstream	-24968	NearestStart	NA	NA
3687343	3688443	5.18706	0.342173	4.84489	5.82797e-08	2.09831e-06	ENSMUSG00000077271	35151	downstream	36387	NearestStart	SNORA17	snoRNA
156918331	156918931	4.95551	0.342173	4.61334	5.83095e-08	2.09831e-06	ENSMUSG00000056708	26703	downstream	28229	NearestStart	Ier5	protein_coding
76697224	76698524	5.96965	1.89219	4.07746	5.8613e-08	2.10773e-06	ENSMUSG00000078444	21996	downstream	24592	NearestStart	Gm10941	protein_coding
136979421	136980821	4.94325	0.342173	4.60108	5.90448e-08	2.12175e-06	ENSMUSG00000082031	100	overlapEnd	1500	NearestStart	Gm8097	pseudogene
148623972	148625268	4.75245	0.342173	4.41028	5.9188e-08	2.12538e-06	ENSMUSG00000029649	46936	upstream	-48232	NearestStart	Pomp	protein_coding
56654137	56655137	5.50187	1.57468	3.92719	5.95021e-08	2.13514e-06	ENSMUSG00000029787	9762	upstream	-10762	NearestStart	Avl9	protein_coding
132530354	132531554	6.52145	2.4391	4.08235	5.9726e-08	2.14165e-06	ENSMUSG00000028874	296	inside	296	NearestStart	Fgr	protein_coding
135518306	135519606	6.67772	3.64858	3.02914	5.99896e-08	2.14958e-06	ENSMUSG00000039943	47960	upstream	-49260	NearestStart	Plcb4	protein_coding
26065280	26066380	5.54319	1.94139	3.6018	6.01181e-08	2.15265e-06	ENSMUSG00000038168	39490	inside	40590	NearestStart	Leprel1	protein_coding
83279895	83280895	5.00664	0.596551	4.41009	6.08352e-08	2.17679e-06	ENSMUSG00000020682	3371	upstream	-3371	NearestStart	Mmp28	protein_coding
133520481	133521881	5.34347	0.342173	5.00129	6.19907e-08	2.21656e-06	ENSMUSG00000030741	459	overlapStart	459	NearestStart	Spns1	protein_coding
119805247	119806347	5.31922	0.342173	4.97705	6.4109e-08	2.29068e-06	ENSMUSG00000034390	24143	inside	24143	NearestStart	4933407C03Rik	protein_coding
139538681	139539981	6.01045	2.49817	3.51228	6.56058e-08	2.34251e-06	ENSMUSG00000030930	29777	upstream	-29777	NearestStart	Chst15	protein_coding
89326934	89329446	8.24628	3.36621	4.88007	6.65943e-08	2.37612e-06	ENSMUSG00000022623	608	upstream	-3120	NearestStart	Shank3	protein_coding
120554037	120554637	4.58151	0.342173	4.23933	6.69037e-08	2.38548e-06	ENSMUSG00000071226	61802	upstream	-62402	NearestStart	Cecr2	protein_coding
146393881	146395281	5.65077	1.79392	3.85685	6.75062e-08	2.40526e-06	ENSMUSG00000015980	3606	upstream	-5006	NearestStart	Lrrc27	protein_coding
20224965	20226365	6.36056	2.2295	4.13106	6.75822e-08	2.40627e-06	ENSMUSG00000041112	42477	inside	42477	NearestStart	Elmo1	protein_coding
88970446	88972234	7.30714	2.88333	4.42382	6.92517e-08	2.46397e-06	ENSMUSG00000022610	456	overlapStart	456	NearestStart	Mapk12	protein_coding
135291201	135292201	4.56819	0.342173	4.22602	6.99675e-08	2.48769e-06	ENSMUSG00000028163	43580	inside	63310	NearestStart	Nfkb1	protein_coding
3959504	3961325	7.21599	2.93034	4.28564	7.22617e-08	2.56745e-06	ENSMUSG00000020660	683	overlapEnd	4553	NearestStart	Pomc	protein_coding
120425489	120426589	4.71934	0.342173	4.37717	7.39272e-08	2.62478e-06	ENSMUSG00000033925	5185	upstream	-6285	NearestStart	NA	NA
44062880	44064122	5.41247	1.45115	3.96132	7.51149e-08	2.66469e-06	ENSMUSG00000036292	34822	upstream	-34822	NearestStart	Gramd1c	protein_coding
146381137	146382567	4.81398	0.843426	3.97056	7.51569e-08	2.66469e-06	ENSMUSG00000082120	29281	downstream	30992	NearestStart	Gm15720	pseudogene
88360350	88362531	7.52435	3.64314	3.88121	7.52269e-08	2.6653e-06	ENSMUSG00000067125	7703	upstream	-9884	NearestStart	Rpl30-ps6	protein_coding
105232981	105234381	5.30709	0.342173	4.96491	7.58093e-08	2.68375e-06	ENSMUSG00000030761	33411	inside	35053	NearestStart	Myo7a	protein_coding
45692044	45692844	4.60558	0.342173	4.26341	7.58538e-08	2.68375e-06	ENSMUSG00000029092	125112	upstream	-125112	NearestStart	4930435H24Rik	protein_coding
99617934	99618934	4.8587	0.342173	4.51652	7.59441e-08	2.68506e-06	ENSMUSG00000065643	14517	downstream	15623	NearestStart	U6	snRNA
164147231	164148231	5.31122	0.342173	4.96904	7.64072e-08	2.69954e-06	ENSMUSG00000078190	228	overlapStart	-579	NearestStart	Dnm3os	processed_transcript
8591225	8593004	6.18769	2.70356	3.48413	7.7263e-08	2.72733e-06	ENSMUSG00000020600	12868	inside	14647	NearestStart	Slc7a15	protein_coding
47174954	47176254	4.88157	0.342173	4.53939	7.73018e-08	2.72733e-06	ENSMUSG00000083491	8287	upstream	-9587	NearestStart	Gm12423	pseudogene
116801406	116802819	7.61196	3.06285	4.54911	7.77714e-08	2.74199e-06	ENSMUSG00000065794	7488	upstream	-7488	NearestStart	U1	snRNA
135704254	135705054	6.98279	2.67824	4.30454	7.86602e-08	2.77138e-06	ENSMUSG00000007872	2949	downstream	4515	NearestStart	Id3	protein_coding
26665988	26668257	8.20837	4.19414	4.01423	7.93291e-08	2.793e-06	ENSMUSG00000068604	11427	upstream	-13696	NearestStart	Gm8225	protein_coding
90677122	90678530	5.91636	1.9638	3.95256	7.97216e-08	2.80487e-06	ENSMUSG00000022978	41027	downstream	50494	NearestStart	2610039C10Rik	protein_coding
98710765	98711665	4.80421	0.342173	4.46204	7.98092e-08	2.80599e-06	ENSMUSG00000069117	180222	upstream	-180222	NearestStart	Gm17352	protein_coding
124462337	124463537	4.88136	0.342173	4.53919	7.99274e-08	2.80654e-06	ENSMUSG00000055172	86	overlapStart	-86	NearestStart	C1ra	protein_coding
93117506	93118706	5.0724	0.342173	4.73022	7.9936e-08	2.80654e-06	ENSMUSG00000027217	55901	inside	57101	NearestStart	Tspan18	protein_coding
36019381	36020681	5.43065	0.342173	5.08848	8.00998e-08	2.81034e-06	ENSMUSG00000001802	18992	upstream	-18992	NearestStart	Lrp3	protein_coding
98018428	98019865	5.55862	1.79392	3.7647	8.04698e-08	2.82136e-06	ENSMUSG00000041773	3123	inside	7368	NearestStart	Enc1	protein_coding
110949489	110950789	5.80595	2.16449	3.64147	8.05256e-08	2.82136e-06	ENSMUSG00000043953	6550	downstream	10521	NearestStart	Ccrl2	protein_coding
99250434	99252434	7.93892	3.50652	4.4324	8.05868e-08	2.82154e-06	ENSMUSG00000023010	9955	downstream	27017	NearestStart	Tmbim6	protein_coding
70089689	70090989	5.4398	1.50974	3.93006	8.0677e-08	2.82275e-06	ENSMUSG00000032220	34532	inside	34532	NearestStart	Myo1e	protein_coding
73921625	73922625	4.6726	0.342173	4.33042	8.08248e-08	2.82596e-06	ENSMUSG00000021096	26897	downstream	59323	NearestStart	Ppm1a	protein_coding
135663331	135664331	5.07428	0.342173	4.73211	8.12524e-08	2.83894e-06	ENSMUSG00000026463	13473	upstream	-13473	NearestStart	Atp2b4	protein_coding
134564581	134565881	6.59473	2.4391	4.15563	8.29478e-08	2.89617e-06	ENSMUSG00000045251	333	overlapStart	967	NearestStart	Zfp688	protein_coding
119468947	119470847	6.67011	2.37256	4.29755	8.33117e-08	2.90687e-06	ENSMUSG00000047388	1639	inside	1639	NearestStart	Atmin	protein_coding
59140130	59141930	5.59985	1.85546	3.7444	8.47049e-08	2.95331e-06	ENSMUSG00000041362	8660	inside	10460	NearestStart	4930506M07Rik	protein_coding
31876629	31877929	5.30814	1.21471	4.09343	8.47745e-08	2.95331e-06	ENSMUSG00000029766	122356	upstream	-123656	NearestStart	1700012A03Rik	protein_coding
109340613	109341813	5.49685	1.45115	4.0457	8.48181e-08	2.95331e-06	ENSMUSG00000020181	95462	inside	96662	NearestStart	Nav3	protein_coding
105637881	105639481	7.56882	3.76793	3.80089	8.64951e-08	3.00963e-06	ENSMUSG00000065803	15983	upstream	-17583	NearestStart	U1	snRNA
161417521	161418721	5.88512	1.89219	3.99293	8.73041e-08	3.03568e-06	ENSMUSG00000061778	454	overlapStart	746	NearestStart	Mospd2	protein_coding
60696289	60697789	6.57799	3.14197	3.43602	8.80088e-08	3.05808e-06	ENSMUSG00000052143	10282	upstream	-10282	NearestStart	Gm9869	protein_coding
54701637	54702837	4.67007	0.342173	4.3279	8.84146e-08	3.07007e-06	ENSMUSG00000058446	64073	upstream	-65273	NearestStart	Znrf2	protein_coding
44710808	44711708	4.81985	0.342173	4.47768	8.85401e-08	3.07231e-06	ENSMUSG00000078561	279533	downstream	279989	NearestStart	Ebf1	pseudogene
37139657	37140657	5.08167	0.342173	4.7395	8.86695e-08	3.07469e-06	ENSMUSG00000036036	170	inside	170	NearestStart	Zfp57	protein_coding
86960901	86962501	5.6015	0.342173	5.25933	8.91347e-08	3.08828e-06	ENSMUSG00000041734	16121	inside	17721	NearestStart	Kirrel	protein_coding
89280747	89282768	6.96078	3.88806	3.07271	8.91838e-08	3.08828e-06	ENSMUSG00000036840	10914	upstream	-10914	NearestStart	Siah1a	protein_coding
101163304	101164604	4.86611	0.342173	4.52394	8.95118e-08	3.09751e-06	ENSMUSG00000021177	28820	inside	33921	NearestStart	Tdp1	protein_coding
103205544	103205844	4.82982	0.342173	4.48765	9.04797e-08	3.12886e-06	ENSMUSG00000048107	175044	downstream	176113	NearestStart	Kctd12	pseudogene
124034544	124035344	4.68995	0.342173	4.34777	9.14243e-08	3.15937e-06	ENSMUSG00000029434	11531	upstream	-11531	NearestStart	Vps33a	protein_coding
48775947	48777468	6.13253	2.3028	3.82972	9.26279e-08	3.19877e-06	ENSMUSG00000074357	13538	downstream	15202	NearestStart	AA386476	protein_coding
47311257	47312557	5.09488	0.342173	4.75271	9.27475e-08	3.20071e-06	ENSMUSG00000064043	33366	inside	33366	NearestStart	Trerf1	protein_coding
30654022	30655122	5.264	0.342173	4.92182	9.29448e-08	3.20407e-06	ENSMUSG00000046546	51181	downstream	54213	NearestStart	Fam43a	protein_coding
34670837	34672937	6.6569	2.4391	4.2178	9.29917e-08	3.20407e-06	ENSMUSG00000060411	3894	downstream	6068	NearestStart	Npn2	protein_coding
93332131	93334131	7.58967	3.78965	3.80002	9.30354e-08	3.20407e-06	ENSMUSG00000055866	19570	inside	23776	NearestStart	Per2	protein_coding
129156006	129157206	4.78363	0.342173	4.44145	9.46254e-08	3.25661e-06	ENSMUSG00000065057	14791	upstream	-14791	NearestStart	U12	snRNA
48790137	48791767	5.97967	1.00069	4.97897	9.55137e-08	3.28494e-06	ENSMUSG00000029810	740	overlapStart	890	NearestStart	Tmem176b	protein_coding
188088231	188089931	5.25853	1.21471	4.04381	9.78587e-08	3.3633e-06	ENSMUSG00000039246	147042	upstream	-147042	NearestStart	Lyplal1	protein_coding
132646281	132647681	5.73399	1.68846	4.04553	9.81864e-08	3.37227e-06	ENSMUSG00000030750	11232	upstream	-11232	NearestStart	Nsmce1	protein_coding
31567667	31569837	8.0319	5.18594	2.84595	9.87559e-08	3.38952e-06	ENSMUSG00000025608	53756	upstream	-53756	NearestStart	Podxl	protein_coding
40323031	40324431	6.91852	2.67824	4.24028	9.89338e-08	3.39332e-06	ENSMUSG00000026072	41106	inside	41106	NearestStart	Il1r1	protein_coding
126083537	126085037	5.57831	1.50974	4.06857	9.91916e-08	3.39985e-06	ENSMUSG00000049107	29941	inside	31441	NearestStart	Ntf3	protein_coding
52223067	52224631	6.4344	2.4391	3.9953	1.00665e-07	3.44802e-06	ENSMUSG00000026104	4363	downstream	46785	NearestStart	Stat1	protein_coding
80836025	80836525	4.8988	0.342173	4.55662	1.00948e-07	3.45335e-06	ENSMUSG00000021127	372222	downstream	377975	NearestStart	Zfp36l1	protein_coding
47591490	47593347	6.1623	2.67423	3.48807	1.00958e-07	3.45335e-06	ENSMUSG00000019647	62968	upstream	-62968	NearestStart	Sema6a	protein_coding
153134331	153135231	4.75047	0.342173	4.4083	1.02719e-07	3.51122e-06	ENSMUSG00000023150	56397	upstream	-57297	NearestStart	Ivns1abp	protein_coding
83053534	83055134	7.38956	3.06285	4.32671	1.05744e-07	3.61219e-06	ENSMUSG00000047878	2030	downstream	28670	NearestStart	A4galt	protein_coding
165213006	165214006	4.79978	0.342173	4.45761	1.06418e-07	3.63039e-06	ENSMUSG00000017667	247	overlapStart	753	NearestStart	Zfp334	protein_coding
53420067	53420967	4.5129	0.342173	4.17073	1.06421e-07	3.63039e-06	ENSMUSG00000065216	35936	downstream	36099	NearestStart	U1	snRNA
80897925	80898425	5.121	0.342173	4.77883	1.06964e-07	3.64645e-06	ENSMUSG00000021127	310322	downstream	316075	NearestStart	Zfp36l1	protein_coding
70419844	70421644	7.10097	2.67824	4.42273	1.08261e-07	3.68818e-06	ENSMUSG00000033730	55608	upstream	-57408	NearestStart	Egr3	protein_coding
55433054	55434154	4.68011	0.342173	4.33794	1.09229e-07	3.71863e-06	ENSMUSG00000084404	10875	upstream	-10875	NearestStart	Gm12513	pseudogene
12154047	12156083	7.15011	2.88333	4.26678	1.09494e-07	3.72514e-06	ENSMUSG00000049411	14235	inside	125942	NearestStart	6030446N20Rik	protein_coding
151968106	151969706	6.20461	0.812728	5.39188	1.09751e-07	3.73138e-06	ENSMUSG00000068079	398	overlapStart	-1202	NearestStart	Tcf15	protein_coding
68257513	68259313	6.16256	2.24604	3.91651	1.10699e-07	3.7611e-06	ENSMUSG00000060044	14151	downstream	70997	NearestStart	Tmem26	protein_coding
115733513	115735513	7.44069	4.69049	2.7502	1.11055e-07	3.77064e-06	ENSMUSG00000020154	20934	inside	20934	NearestStart	Ptprb	protein_coding
138023631	138024731	5.4848	1.89819	3.58661	1.13044e-07	3.83561e-06	ENSMUSG00000041642	3247	upstream	-4347	NearestStart	Kif21b	protein_coding
121546508	121548608	7.02881	3.54438	3.48443	1.14951e-07	3.89768e-06	ENSMUSG00000046605	12055	upstream	-12055	NearestStart	B3gntl1	protein_coding
48596437	48598137	6.1648	2.1465	4.0183	1.15434e-07	3.91142e-06	ENSMUSG00000064262	796	overlapStart	-796	NearestStart	Gimap8	protein_coding
65140947	65142447	6.81849	3.04004	3.77845	1.15933e-07	3.9257e-06	ENSMUSG00000024589	60157	inside	60157	NearestStart	Nedd4l	protein_coding
116315744	116317144	5.08365	0.342173	4.74148	1.16509e-07	3.94257e-06	ENSMUSG00000029516	20091	inside	20091	NearestStart	Cit	protein_coding
74768025	74769125	6.45242	3.087	3.36542	1.1873e-07	4.01504e-06	ENSMUSG00000073017	17166	downstream	17455	NearestStart	NA	NA
97399347	97400768	6.28983	1.9842	4.30563	1.21339e-07	4.10051e-06	ENSMUSG00000040631	556	overlapStart	865	NearestStart	Dok4	protein_coding
101167234	101168634	5.40305	0.342173	5.06088	1.21596e-07	4.10643e-06	ENSMUSG00000037185	11368	downstream	33322	NearestStart	Krt80	protein_coding
51949731	51950767	5.47622	1.68846	3.78775	1.22478e-07	4.13347e-06	ENSMUSG00000018417	22029	inside	23065	NearestStart	Myo1b	protein_coding
104140944	104141644	4.92078	0.812728	4.10805	1.26439e-07	4.2643e-06	ENSMUSG00000055717	36932	downstream	91484	NearestStart	Slain1	protein_coding
59514467	59516731	6.87694	2.78442	4.09251	1.27201e-07	4.28713e-06	ENSMUSG00000041075	22292	upstream	-24556	NearestStart	Fzd7	protein_coding
78662534	78663434	5.99073	0.342173	5.64855	1.27463e-07	4.29311e-06	ENSMUSG00000049521	9643	upstream	-10543	NearestStart	Cdc42ep1	protein_coding
65360544	65362344	7.23923	2.78442	4.4548	1.28982e-07	4.34136e-06	ENSMUSG00000029185	810	overlapStart	-810	NearestStart	Fam114a1	protein_coding
141040416	141042216	5.07556	0.342173	4.73339	1.29489e-07	4.35554e-06	ENSMUSG00000030986	66007	upstream	-66007	NearestStart	Dhx32	protein_coding
108810021	108811221	4.69968	0.342173	4.35751	1.31839e-07	4.43161e-06	ENSMUSG00000034551	533	overlapStart	667	NearestStart	Hdx	protein_coding
113760631	113762231	6.36437	0.342173	6.0222	1.31927e-07	4.43161e-06	ENSMUSG00000038702	745	overlapStart	855	NearestStart	Dsel	protein_coding
126225868	126226968	5.49903	1.79713	3.7019	1.32087e-07	4.43404e-06	ENSMUSG00000039960	38086	downstream	48039	NearestStart	Rhou	protein_coding
107616389	107617789	5.6194	0.342173	5.27722	1.32295e-07	4.43808e-06	ENSMUSG00000034684	3583	upstream	-3583	NearestStart	Sema3f	protein_coding
125099547	125101147	6.1934	0.342173	5.85123	1.32552e-07	4.44374e-06	ENSMUSG00000006589	376	overlapStart	1224	NearestStart	Aprt	protein_coding
36235854	36237201	4.89919	1.21471	3.68447	1.33499e-07	4.47253e-06	ENSMUSG00000084352	153902	upstream	-155249	NearestStart	Gm12370	pseudogene
24448047	24449147	5.13912	1.21471	3.9244	1.3368e-07	4.47561e-06	ENSMUSG00000000420	3914	downstream	84105	NearestStart	Galnt1	protein_coding
106508981	106509781	5.48259	1.57468	3.90791	1.34659e-07	4.5054e-06	ENSMUSG00000070436	7357	upstream	-7357	NearestStart	Serpinh1	protein_coding
56774365	56775665	5.2882	0.342173	4.94603	1.35175e-07	4.51969e-06	ENSMUSG00000021540	28748	upstream	-30048	NearestStart	Smad5	protein_coding
54277581	54278881	6.00223	2.32473	3.67751	1.3761e-07	4.59805e-06	ENSMUSG00000049516	13962	upstream	-13962	NearestStart	Spty2d1	protein_coding
101905208	101906508	7.05147	3.47053	3.58093	1.41451e-07	4.72327e-06	ENSMUSG00000017309	2326	inside	2326	NearestStart	Cd300lg	protein_coding
28955806	28957819	6.63473	3.32216	3.31256	1.41555e-07	4.72362e-06	ENSMUSG00000082788	6181	upstream	-6181	NearestStart	Gm13396	pseudogene
109056601	109058729	7.43635	3.72954	3.70681	1.43095e-07	4.77184e-06	ENSMUSG00000083717	60816	upstream	-60816	NearestStart	Gm13865	pseudogene
101513904	101516125	7.81574	3.25978	4.55596	1.43456e-07	4.78074e-06	ENSMUSG00000072882	18613	upstream	-20834	NearestStart	NA	NA
70774189	70775489	5.10806	1.16697	3.94109	1.44958e-07	4.82759e-06	ENSMUSG00000032207	6913	inside	8213	NearestStart	Lipc	protein_coding
70407208	70409495	7.63953	4.326	3.31353	1.45506e-07	4.84264e-06	ENSMUSG00000014609	18891	downstream	25488	NearestStart	Chrne	protein_coding
97335044	97335744	4.61948	0.342173	4.27731	1.45803e-07	4.84934e-06	ENSMUSG00000064550	907	upstream	-1607	NearestStart	U2	snRNA
116842893	116845406	7.7277	4.8092	2.9185	1.47913e-07	4.91627e-06	ENSMUSG00000074930	35895	upstream	-38408	NearestStart	Gm13981	pseudogene
80751547	80752547	4.74137	0.342173	4.39919	1.4885e-07	4.94416e-06	ENSMUSG00000033323	85113	upstream	-85113	NearestStart	Ctdp1	protein_coding
57015130	57016130	4.70735	0.342173	4.36517	1.49787e-07	4.97201e-06	ENSMUSG00000025082	28565	downstream	66228	NearestStart	Vwa2	protein_coding
19424716	19427081	7.61465	3.1842	4.43045	1.51168e-07	5.01455e-06	ENSMUSG00000040987	599	overlapStart	-599	NearestStart	Mill2	protein_coding
82039725	82040825	4.77463	0.342173	4.43246	1.53097e-07	5.07521e-06	ENSMUSG00000021134	5682	upstream	-6782	NearestStart	Srsf5	protein_coding
107578581	107580616	6.50575	3.4533	3.05245	1.55107e-07	5.13849e-06	ENSMUSG00000073994	29823	downstream	32169	NearestStart	NA	NA
14113965	14115728	6.44771	3.12038	3.32732	1.56367e-07	5.17681e-06	ENSMUSG00000039233	16177	inside	17940	NearestStart	Tbce	protein_coding
82447713	82449413	6.49988	0.342173	6.15771	1.56897e-07	5.18792e-06	ENSMUSG00000034612	529	overlapStart	-529	NearestStart	Chst11	protein_coding
37642431	37644150	6.32773	2.91979	3.40794	1.56908e-07	5.18792e-06	ENSMUSG00000026110	49173	upstream	-49173	NearestStart	Mgat4a	protein_coding
32517789	32518489	6.34741	2.91979	3.42762	1.57046e-07	5.18909e-06	ENSMUSG00000032035	46916	inside	73983	NearestStart	Ets1	protein_coding
139709101	139710601	5.02787	0.342173	4.68569	1.59844e-07	5.2781e-06	ENSMUSG00000040972	92117	inside	93617	NearestStart	Igsf21	protein_coding
135247544	135248844	5.1156	0.342173	4.77342	1.60007e-07	5.28001e-06	ENSMUSG00000029675	24420	upstream	-24420	NearestStart	Eln	protein_coding
88395967	88397137	5.18651	0.596551	4.58995	1.62909e-07	5.37226e-06	ENSMUSG00000033216	540	overlapStart	540	NearestStart	Eefsec	protein_coding
101911908	101914608	8.73181	4.58976	4.14205	1.63684e-07	5.3943e-06	ENSMUSG00000017309	2651	inside	9026	NearestStart	Cd300lg	protein_coding
44355665	44357365	6.01097	2.1465	3.86448	1.70294e-07	5.60848e-06	ENSMUSG00000038518	469275	upstream	-470975	NearestStart	Jarid2	protein_coding
183161931	183163067	6.19122	2.2295	3.96172	1.70978e-07	5.62732e-06	ENSMUSG00000054135	3310	downstream	5724	NearestStart	A430110L20Rik	protein_coding
11803247	11804547	6.09574	2.3028	3.79294	1.71983e-07	5.65672e-06	ENSMUSG00000041238	11389	upstream	-12689	NearestStart	Rbbp8	protein_coding
108829201	108830429	7.07831	2.83472	4.24359	1.73732e-07	5.71052e-06	ENSMUSG00000040339	238	overlapStart	990	NearestStart	Fam102b	protein_coding
57234557	57236257	6.17299	2.2295	3.94349	1.74074e-07	5.71806e-06	ENSMUSG00000062591	7534	upstream	-7534	NearestStart	Tubb4	protein_coding
115744013	115744513	4.62447	0.342173	4.2823	1.75228e-07	5.75222e-06	ENSMUSG00000020154	31434	inside	31434	NearestStart	Ptprb	protein_coding
117601637	117603367	6.12291	2.7448	3.37811	1.76944e-07	5.80479e-06	ENSMUSG00000072829	63124	upstream	-64854	NearestStart	Gm7292	protein_coding
30339044	30340844	6.53859	2.56362	3.97497	1.77543e-07	5.82063e-06	ENSMUSG00000025746	639	overlapStart	-639	NearestStart	Il6	protein_coding
46545530	46546730	6.25488	2.4391	3.81578	1.77884e-07	5.82805e-06	ENSMUSG00000025034	30059	upstream	-31259	NearestStart	Trim8	protein_coding
74223802	74225847	7.42094	3.10445	4.3165	1.78984e-07	5.86028e-06	ENSMUSG00000031803	159	overlapStart	1886	NearestStart	B3gnt3	protein_coding
34549630	34550630	4.95429	0.342173	4.61212	1.79398e-07	5.87002e-06	ENSMUSG00000050370	14	upstream	-14	NearestStart	Ch25h	protein_coding
53989237	53990537	5.66953	0.342173	5.32736	1.81641e-07	5.93957e-06	ENSMUSG00000004633	504	overlapStart	-796	NearestStart	Chn2	protein_coding
40089547	40090747	4.52181	0.342173	4.17964	1.83971e-07	6.01187e-06	ENSMUSG00000051732	153811	downstream	156396	NearestStart	Pabpc2	protein_coding
35077657	35079357	6.09321	2.59101	3.5022	1.84938e-07	6.03621e-06	ENSMUSG00000065365	8540	downstream	10305	NearestStart	NA	NA
78456222	78457422	4.88038	0.342173	4.53821	1.84955e-07	6.03621e-06	ENSMUSG00000064862	32118	upstream	-32118	NearestStart	SNORA75	snoRNA
84518901	84519801	4.64199	0.342173	4.29982	1.86113e-07	6.06939e-06	ENSMUSG00000074511	47633	downstream	48036	NearestStart	NA	NA
30003201	30005701	7.35822	4.52559	2.83263	1.86212e-07	6.06939e-06	ENSMUSG00000027684	33590	inside	36090	NearestStart	Mecom	protein_coding
167211531	167212331	4.97273	0.342173	4.63056	1.87585e-07	6.11018e-06	ENSMUSG00000040836	19663	upstream	-20463	NearestStart	Gpr161	protein_coding
31195157	31196757	6.59255	2.30864	4.28391	1.88582e-07	6.13869e-06	ENSMUSG00000024030	514	inside	514	NearestStart	Abcg1	protein_coding
101681408	101682608	5.44334	0.342173	5.10117	1.89083e-07	6.15105e-06	ENSMUSG00000017724	34723	upstream	-34723	NearestStart	Etv4	protein_coding
7730857	7732088	4.60801	0.596551	4.01146	1.90038e-07	6.17812e-06	ENSMUSG00000079721	119898	upstream	-119898	NearestStart	NA	NA
36315744	36316544	5.55906	1.79392	3.76513	1.92752e-07	6.26235e-06	ENSMUSG00000082692	54894	downstream	55198	NearestStart	Gm15652	pseudogene
36168357	36170157	7.0479	2.2295	4.8184	1.932e-07	6.27285e-06	ENSMUSG00000067212	511	overlapStart	1289	NearestStart	H2-T23	protein_coding
53831895	53833408	6.13931	2.77274	3.36657	1.93648e-07	6.28336e-06	ENSMUSG00000020334	8184	inside	9697	NearestStart	Slc22a4	protein_coding
38431222	38432022	4.63704	0.342173	4.29486	1.94165e-07	6.29554e-06	ENSMUSG00000002847	1203	inside	2003	NearestStart	Pla1a	protein_coding
62206347	62207147	4.56122	0.342173	4.21905	1.94273e-07	6.29554e-06	ENSMUSG00000045629	30978	downstream	93618	NearestStart	Sh3tc2	protein_coding
96072722	96073322	4.46892	0.342173	4.12675	1.97064e-07	6.38188e-06	ENSMUSG00000022913	128239	downstream	139802	NearestStart	Psmg1	protein_coding
73367219	73368606	7.32888	3.45308	3.87581	1.98551e-07	6.42591e-06	ENSMUSG00000075284	248	overlapStart	248	NearestStart	Wipf1	protein_coding
64350044	64351444	6.33094	3.04274	3.28819	1.99119e-07	6.44019e-06	ENSMUSG00000047881	8617	inside	10017	NearestStart	Rell1	protein_coding
80081725	80082725	4.70059	0.342173	4.35842	2.00618e-07	6.48317e-06	ENSMUSG00000046157	18941	inside	26599	NearestStart	Tmem229b	protein_coding
70163421	70164921	5.00681	0.342173	4.66464	2.00705e-07	6.48317e-06	ENSMUSG00000031347	252	overlapStart	252	NearestStart	Cetn2	protein_coding
70721421	70722721	5.53563	1.75456	3.78107	2.01841e-07	6.51568e-06	ENSMUSG00000031375	6253	upstream	-7553	NearestStart	Bgn	protein_coding
83566795	83568295	6.25604	3.16213	3.0939	2.02389e-07	6.52921e-06	ENSMUSG00000000976	344	overlapStart	-344	NearestStart	Heatr6	protein_coding
76673313	76675313	8.18555	4.29017	3.89538	2.03207e-07	6.55142e-06	ENSMUSG00000001435	44067	upstream	-44067	NearestStart	Col18a1	protein_coding
125952701	125953601	4.59325	0.342173	4.25107	2.03833e-07	6.56739e-06	ENSMUSG00000056174	10437	upstream	-11337	NearestStart	Col8a2	protein_coding
120780513	120782113	5.11365	0.342173	4.77148	2.05747e-07	6.62485e-06	ENSMUSG00000078107	235	overlapEnd	300	NearestStart	Gm4478	pseudogene
11350506	11352119	7.06036	3.34775	3.71261	2.08196e-07	6.69943e-06	ENSMUSG00000082314	7643	downstream	8657	NearestStart	Gm13296	pseudogene
190899831	190900831	4.63775	0.342173	4.29558	2.08365e-07	6.70061e-06	ENSMUSG00000026608	68112	upstream	-68112	NearestStart	Kctd3	protein_coding
105863144	105864644	5.60064	1.9638	3.63684	2.10569e-07	6.76717e-06	ENSMUSG00000070639	18350	inside	18350	NearestStart	Lrrc8b	protein_coding
38543947	38545447	6.25896	2.74862	3.51034	2.10992e-07	6.77644e-06	ENSMUSG00000024425	33144	upstream	-34644	NearestStart	Ndfip1	protein_coding
44118089	44120389	7.98745	4.20895	3.77851	2.12266e-07	6.81302e-06	ENSMUSG00000032119	4372	upstream	-4372	NearestStart	Hinfp	protein_coding
68684908	68686608	7.18291	3.27112	3.91179	2.13007e-07	6.83246e-06	ENSMUSG00000018736	452	overlapStart	452	NearestStart	Ndel1	protein_coding
76462644	76463744	5.76777	1.9638	3.80398	2.1401e-07	6.86027e-06	ENSMUSG00000062960	88161	upstream	-88161	NearestStart	Kdr	protein_coding
110901789	110902689	4.954	0.342173	4.61183	2.16221e-07	6.92676e-06	ENSMUSG00000057802	4626	upstream	-5526	NearestStart	Gm10030	protein_coding
37062789	37063689	4.61587	0.342173	4.2737	2.16752e-07	6.93937e-06	ENSMUSG00000032122	429	overlapStart	471	NearestStart	Slc37a2	protein_coding
143431244	143432772	4.94965	0.342173	4.60748	2.17357e-07	6.95432e-06	ENSMUSG00000079127	2489	inside	11972	NearestStart	Gm1977	protein_coding
43754554	43755454	5.26197	1.50974	3.75223	2.18869e-07	6.99825e-06	ENSMUSG00000028475	7161	downstream	11648	NearestStart	5430416O09Rik	processed_transcript
36078447	36080447	7.33723	2.78442	4.5528	2.27332e-07	7.26303e-06	ENSMUSG00000080529	32031	upstream	-34031	NearestStart	AC141471.1	miRNA
150340944	150341644	4.43346	0.342173	4.09128	2.27437e-07	7.26303e-06	ENSMUSG00000029658	9690	inside	9690	NearestStart	Wdr95	protein_coding
86144354	86145254	4.87989	1.21471	3.66518	2.28259e-07	7.28465e-06	ENSMUSG00000077597	9774	upstream	-10674	NearestStart	U6	snRNA
94626028	94626928	4.40662	0.342173	4.06444	2.28727e-07	7.29499e-06	ENSMUSG00000042082	84394	inside	84394	NearestStart	Arsb	protein_coding
47182757	47183688	5.18926	1.45115	3.73811	2.33164e-07	7.4318e-06	ENSMUSG00000062472	2769	upstream	-2769	NearestStart	Gm4945	protein_coding
154307831	154309867	7.33207	3.10445	4.22762	2.39353e-07	7.62425e-06	ENSMUSG00000080878	53176	upstream	-53176	NearestStart	Gm15618	pseudogene
117252081	117254081	7.02407	4.13586	2.88821	2.41221e-07	7.67421e-06	ENSMUSG00000031016	11489	upstream	-13489	NearestStart	Wee1	protein_coding
57811989	57813589	7.2092	2.81981	4.38939	2.41225e-07	7.67421e-06	ENSMUSG00000038264	1318	downstream	24069	NearestStart	Sema7a	protein_coding
14184889	14186589	6.86159	2.67824	4.18335	2.43364e-07	7.73733e-06	ENSMUSG00000037419	797	overlapStart	797	NearestStart	Endod1	protein_coding
31513567	31514567	6.57284	2.62207	3.95077	2.43516e-07	7.73733e-06	ENSMUSG00000025608	344	overlapStart	344	NearestStart	Podxl	protein_coding
10135801	10138029	7.04699	4.35092	2.69606	2.43724e-07	7.73909e-06	ENSMUSG00000052468	41822	downstream	48084	NearestStart	Pmp2	protein_coding
62064347	62065347	5.41089	1.70223	3.70866	2.44538e-07	7.76005e-06	ENSMUSG00000032735	6105	inside	7105	NearestStart	Ablim3	protein_coding
62704789	62706089	5.35908	0.342173	5.01691	2.45274e-07	7.77774e-06	ENSMUSG00000032246	178	overlapStart	-1122	NearestStart	Calml4	protein_coding
84973957	84975057	4.7017	0.342173	4.35953	2.45404e-07	7.77774e-06	ENSMUSG00000065319	48685	upstream	-49785	NearestStart	U6	snRNA
139172001	139173454	5.69253	0.342173	5.35036	2.49848e-07	7.91363e-06	ENSMUSG00000028737	5571	upstream	-7024	NearestStart	Aldh4a1	protein_coding
96179808	96181308	5.52228	0.342173	5.18011	2.51786e-07	7.96752e-06	ENSMUSG00000038692	245	overlapStart	-245	NearestStart	Hoxb4	protein_coding
54961701	54963101	6.46114	2.99651	3.46463	2.51984e-07	7.96752e-06	ENSMUSG00000060206	884	inside	884	NearestStart	Zfp462	protein_coding
44430108	44432195	7.66872	3.1842	4.48451	2.52023e-07	7.96752e-06	ENSMUSG00000078561	711	includeFeature	-711	NearestStart	Ebf1	pseudogene
76358644	76360072	6.09737	2.76475	3.33262	2.52539e-07	7.97883e-06	ENSMUSG00000062960	14411	inside	15839	NearestStart	Kdr	protein_coding
44821247	44823147	7.22982	2.83472	4.3951	2.54817e-07	8.04303e-06	ENSMUSG00000071856	148689	inside	150589	NearestStart	Mcc	protein_coding
28216847	28218347	5.69117	0.342173	5.349	2.54889e-07	8.04303e-06	ENSMUSG00000031486	15543	inside	20534	NearestStart	Gpr124	protein_coding
62407489	62408889	4.9887	0.342173	4.64653	2.56642e-07	8.09329e-06	ENSMUSG00000041729	22638	upstream	-22638	NearestStart	Coro2b	protein_coding
137082701	137084454	7.08486	2.88333	4.20154	2.58482e-07	8.14623e-06	ENSMUSG00000070666	42337	downstream	47857	NearestStart	Ldlrad2	protein_coding
116667595	116669408	6.98266	2.88333	4.09934	2.59078e-07	8.15992e-06	ENSMUSG00000020814	2877	inside	21765	NearestStart	Mxra7	protein_coding
53409047	53410547	6.14856	2.57765	3.57091	2.63825e-07	8.30424e-06	ENSMUSG00000024535	3624	inside	3624	NearestStart	Snx24	protein_coding
95567122	95567622	5.00905	1.21471	3.79433	2.64414e-07	8.31759e-06	ENSMUSG00000062609	45255	downstream	87957	NearestStart	Kcnj15	protein_coding
115913301	115914801	5.60137	1.75456	3.84682	2.65698e-07	8.35278e-06	ENSMUSG00000068696	37773	downstream	43071	NearestStart	Gpr88	protein_coding
45097744	45099644	6.86116	3.40274	3.45842	2.65979e-07	8.3564e-06	ENSMUSG00000039706	91302	inside	93202	NearestStart	Ldb2	protein_coding
186555631	186556631	7.03993	2.4391	4.60083	2.68332e-07	8.42509e-06	ENSMUSG00000039377	151	overlapStart	849	NearestStart	Hlx	protein_coding
38756780	38758622	7.00298	3.19615	3.80683	2.78006e-07	8.72339e-06	ENSMUSG00000083183	6358	upstream	-6358	NearestStart	Gm15575	pseudogene
53601657	53603157	4.76315	0.342173	4.42098	2.78777e-07	8.74217e-06	ENSMUSG00000023931	511	overlapStart	989	NearestStart	Efhb	protein_coding
31542429	31543829	7.31575	3.79359	3.52216	2.82685e-07	8.85922e-06	ENSMUSG00000025608	28518	upstream	-28518	NearestStart	Podxl	protein_coding
115222837	115224037	6.74224	2.9164	3.82584	2.8854e-07	9.03709e-06	ENSMUSG00000030317	20970	upstream	-20970	NearestStart	Timp4	protein_coding
44118854	44119654	4.60168	0.342173	4.25951	2.88916e-07	9.03887e-06	ENSMUSG00000084274	15111	upstream	-15911	NearestStart	Gm12504	processed_transcript
29651981	29653181	5.1664	0.342173	4.82423	2.88955e-07	9.03887e-06	ENSMUSG00000053522	678	downstream	2509	NearestStart	Lgals7	protein_coding
58859231	58861350	7.66291	5.0026	2.66031	2.89375e-07	9.04641e-06	ENSMUSG00000026029	6955	inside	6955	NearestStart	Casp8	protein_coding
26746344	26747544	5.12702	0.342173	4.78485	2.93861e-07	9.17847e-06	ENSMUSG00000072680	526	overlapStart	526	NearestStart	D14Ertd449e	protein_coding
181427906	181429319	6.03975	1.89219	4.14756	2.93963e-07	9.17847e-06	ENSMUSG00000002458	667	overlapStart	746	NearestStart	Rgs19	protein_coding
134316637	134318037	5.04987	0.342173	4.70769	2.9474e-07	9.19706e-06	ENSMUSG00000030200	28310	upstream	-29710	NearestStart	Bcl2l14	protein_coding
26905489	26906489	4.39207	0.342173	4.04989	2.95284e-07	9.20835e-06	ENSMUSG00000031990	519	inside	57476	NearestStart	Jam3	protein_coding
35371144	35372544	5.41568	0.342173	5.0735	2.98706e-07	9.30931e-06	ENSMUSG00000029102	11694	upstream	-13094	NearestStart	Hgfac	protein_coding
123858681	123860216	6.03992	3.04018	2.99974	3.02223e-07	9.4131e-06	ENSMUSG00000084492	89925	upstream	-89925	NearestStart	NA	NA
125509537	125510237	4.89428	0.843426	4.05085	3.0247e-07	9.41499e-06	ENSMUSG00000001930	12745	inside	12745	NearestStart	Vwf	protein_coding
150593581	150594781	5.14157	0.342173	4.7994	3.04204e-07	9.46312e-06	ENSMUSG00000037664	49474	downstream	53320	NearestStart	Cdkn1c	protein_coding
159339321	159340621	5.21283	0.812728	4.4001	3.05156e-07	9.4869e-06	ENSMUSG00000031360	151	inside	151	NearestStart	Ctps2	protein_coding
106854181	106856081	7.29775	2.9236	4.37416	3.05844e-07	9.50244e-06	ENSMUSG00000030737	3769	inside	5669	NearestStart	Slco2b1	protein_coding
21878530	21880030	6.06068	2.07068	3.98999	3.06424e-07	9.5146e-06	ENSMUSG00000024754	25698	inside	25698	NearestStart	Tmem2	protein_coding
6568095	6569808	6.2053	2.85392	3.35139	3.14338e-07	9.75432e-06	ENSMUSG00000041046	7667	inside	9527	NearestStart	Ramp3	protein_coding
124324037	124325937	6.0715	2.62749	3.44401	3.15131e-07	9.77292e-06	ENSMUSG00000079346	16950	upstream	-16950	NearestStart	1700013D24Rik	protein_coding
56410513	56411413	6.12842	3.06896	3.05947	3.16805e-07	9.81883e-06	ENSMUSG00000045048	33614	downstream	34754	NearestStart	Gm9795	pseudogene
126354337	126355137	4.4313	0.342173	4.08912	3.19226e-07	9.88779e-06	ENSMUSG00000072759	116159	upstream	-116159	NearestStart	NA	NA
59649367	59650867	5.0117	0.342173	4.66953	3.21251e-07	9.94441e-06	ENSMUSG00000047361	40485	inside	76259	NearestStart	Gm973	protein_coding
76969044	76970044	4.68555	0.342173	4.34338	3.2673e-07	1.01078e-05	ENSMUSG00000052584	12379	upstream	-12379	NearestStart	Serp2	protein_coding
70615925	70617725	6.93528	3.54438	3.39089	3.27475e-07	1.01246e-05	ENSMUSG00000076174	44491	downstream	46399	NearestStart	AC153658.1	miRNA
29580481	29582181	6.43885	0.342173	6.09667	3.31943e-07	1.02565e-05	ENSMUSG00000051735	1791	inside	6493	NearestStart	Rinl	protein_coding
54809844	54810944	4.96067	0.342173	4.61849	3.3396e-07	1.03125e-05	ENSMUSG00000076900	264	includeFeature	-777	NearestStart	Gm16819	IG_J_gene
152296681	152298881	8.50253	3.67311	4.82942	3.39246e-07	1.04694e-05	ENSMUSG00000070348	170851	upstream	-170851	NearestStart	Ccnd1	protein_coding
120604989	120605789	4.87917	0.342173	4.53699	3.40024e-07	1.0487e-05	ENSMUSG00000064397	94787	downstream	95914	NearestStart	7SK	misc_RNA
53829637	53831437	6.24645	2.82064	3.42581	3.40641e-07	1.04996e-05	ENSMUSG00000077773	7495	upstream	-7495	NearestStart	SNORA17	snoRNA
78556081	78557181	4.69338	0.342173	4.35121	3.40888e-07	1.05008e-05	ENSMUSG00000070511	60365	upstream	-60365	NearestStart	Gm10295	protein_coding
53434047	53435564	6.00885	2.56926	3.43958	3.42042e-07	1.05299e-05	ENSMUSG00000067085	10492	downstream	12209	NearestStart	Gm10197	protein_coding
37184547	37186568	7.28034	3.91936	3.36098	3.43158e-07	1.05578e-05	ENSMUSG00000050271	24273	inside	26665	NearestStart	D8Ertd82e	protein_coding
21807765	21809965	7.15929	2.62207	4.53722	3.49281e-07	1.07396e-05	ENSMUSG00000069314	247	overlapStart	247	NearestStart	Hist1h2bl	protein_coding
51404444	51405244	4.58856	0.342173	4.24638	3.52058e-07	1.08184e-05	ENSMUSG00000006288	68	overlapStart	732	NearestStart	Ttc5	protein_coding
73301306	73302906	6.39541	2.98294	3.41247	3.52423e-07	1.08231e-05	ENSMUSG00000075284	33632	inside	66161	NearestStart	Wipf1	protein_coding
33776731	33777967	5.57681	1.57468	4.00213	3.5647e-07	1.09407e-05	ENSMUSG00000004768	10	overlapStart	-10	NearestStart	Rab23	protein_coding
4602447	4603847	5.09871	1.19104	3.90767	3.5833e-07	1.09911e-05	ENSMUSG00000033960	31080	upstream	-32480	NearestStart	9430020K01Rik	protein_coding
56623665	56624528	4.48807	0.342173	4.1459	3.61172e-07	1.10716e-05	ENSMUSG00000035509	168	overlapStart	-168	NearestStart	Fbxl21	protein_coding
49803922	49804722	4.56955	0.342173	4.22738	3.6674e-07	1.12354e-05	ENSMUSG00000055447	51115	upstream	-51915	NearestStart	Cd47	protein_coding
82926381	82928081	6.52774	2.37256	4.15518	3.75877e-07	1.15084e-05	ENSMUSG00000076961	24127	upstream	-24127	NearestStart	AC158749.1	miRNA
97817247	97818547	4.66322	0.342173	4.32105	3.77415e-07	1.15484e-05	ENSMUSG00000031789	9166	upstream	-9166	NearestStart	Cngb1	protein_coding
21151930	21152830	4.83362	1.00069	3.83292	3.79514e-07	1.16056e-05	ENSMUSG00000024749	123238	upstream	-123238	NearestStart	Tmc1	protein_coding
80916434	80918234	6.63166	2.62207	4.00959	3.81786e-07	1.16681e-05	ENSMUSG00000042292	17215	inside	19015	NearestStart	Mkl1	protein_coding
79691395	79692708	5.37671	1.79392	3.58279	3.82626e-07	1.16867e-05	ENSMUSG00000065283	14378	downstream	15822	NearestStart	SNORA51	snoRNA
11888230	11889230	6.18772	2.37256	3.81516	3.89179e-07	1.18796e-05	ENSMUSG00000041488	4663	inside	5663	NearestStart	Stx3	protein_coding
14844189	14844889	4.6242	0.342173	4.28202	3.95831e-07	1.20753e-05	ENSMUSG00000031934	5015	inside	5715	NearestStart	Panx1	protein_coding
21509813	21510924	5.35188	2.10909	3.2428	3.96835e-07	1.20987e-05	ENSMUSG00000080607	87666	downstream	88885	NearestStart	SNORD23	snoRNA
37618330	37619230	4.51764	0.342173	4.17547	3.99273e-07	1.21657e-05	ENSMUSG00000053799	5678	upstream	-6578	NearestStart	Exoc6	protein_coding
10955650	10956750	4.55645	0.342173	4.21428	4.01318e-07	1.22206e-05	ENSMUSG00000048960	26796	upstream	-27896	NearestStart	Prex2	protein_coding
129219254	129220854	6.85271	3.50426	3.34844	4.02182e-07	1.22395e-05	ENSMUSG00000028800	633	overlapStart	633	NearestStart	Hdac1	protein_coding
106827895	106830208	7.63324	5.17084	2.46241	4.05811e-07	1.23425e-05	ENSMUSG00000018362	19742	downstream	32883	NearestStart	Kpna2	protein_coding
26572181	26573481	5.47236	0.342173	5.13018	4.10988e-07	1.24925e-05	ENSMUSG00000002602	108	inside	1408	NearestStart	Axl	protein_coding
76528406	76530006	6.44295	3.31122	3.13173	4.12953e-07	1.25446e-05	ENSMUSG00000002733	4879	inside	15068	NearestStart	Plekha3	protein_coding
48522937	48524237	4.96086	0.342173	4.61868	4.13635e-07	1.25578e-05	ENSMUSG00000009281	268	upstream	-268	NearestStart	Rarres2	protein_coding
64665128	64666028	4.76167	0.342173	4.4195	4.1705e-07	1.26514e-05	ENSMUSG00000034623	28252	downstream	39098	NearestStart	Prss55	protein_coding
97544347	97545247	5.03701	0.342173	4.69483	4.17219e-07	1.26514e-05	ENSMUSG00000060470	2729	inside	2729	NearestStart	Gpr97	protein_coding
86607501	86609101	5.58255	1.9638	3.61875	4.17833e-07	1.26624e-05	ENSMUSG00000028078	17420	inside	117273	NearestStart	Dclk2	protein_coding
35477606	35479506	7.91527	3.89727	4.018	4.19922e-07	1.27181e-05	ENSMUSG00000026883	63513	inside	63513	NearestStart	Dab2ip	protein_coding
109191501	109192401	5.0602	1.46333	3.59687	4.22507e-07	1.27887e-05	ENSMUSG00000033721	47900	inside	47900	NearestStart	Vav3	protein_coding
109777947	109779968	7.08619	4.47346	2.61273	4.2477e-07	1.28495e-05	ENSMUSG00000057657	6749	downstream	9201	NearestStart	Gm10260	protein_coding
6747844	6749228	5.37314	0.342173	5.03097	4.25771e-07	1.28658e-05	ENSMUSG00000079369	586	overlapStart	586	NearestStart	Gm3358	protein_coding
68331013	68332213	4.60849	0.843426	3.76507	4.25818e-07	1.28658e-05	ENSMUSG00000060044	87651	downstream	144497	NearestStart	Tmem26	protein_coding
155576319	155577419	4.64476	0.342173	4.30258	4.30765e-07	1.30075e-05	ENSMUSG00000027611	534	overlapStart	-534	NearestStart	Procr	protein_coding
58921034	58922134	4.98256	0.342173	4.64039	4.32438e-07	1.30502e-05	ENSMUSG00000022353	7490	upstream	-7490	NearestStart	Mtss1	protein_coding
148729044	148730844	6.71637	3.6385	3.07787	4.32767e-07	1.30523e-05	ENSMUSG00000029650	22653	upstream	-22653	NearestStart	Slc46a3	protein_coding
126109637	126111037	6.29855	2.86496	3.43359	4.47867e-07	1.34996e-05	ENSMUSG00000049107	3941	inside	5341	NearestStart	Ntf3	protein_coding
64323172	64324768	5.85436	1.9842	3.87016	4.51524e-07	1.35949e-05	ENSMUSG00000047881	22281	inside	36889	NearestStart	Rell1	protein_coding
126055737	126057467	6.43642	2.89802	3.5384	4.51564e-07	1.35949e-05	ENSMUSG00000049107	4304	inside	59241	NearestStart	Ntf3	protein_coding
14521889	14523589	6.45734	3.11963	3.33771	4.56151e-07	1.3718e-05	ENSMUSG00000074508	85	overlapEnd	12803	NearestStart	Gm10706	processed_transcript
87069857	87070957	4.71567	0.342173	4.3735	4.56198e-07	1.3718e-05	ENSMUSG00000024140	82525	upstream	-83625	NearestStart	Epas1	protein_coding
32248208	32249108	4.93954	0.342173	4.59737	4.5734e-07	1.37385e-05	ENSMUSG00000040711	397	inside	397	NearestStart	Sh3pxd2b	protein_coding
124192847	124193747	5.53869	0.342173	5.19652	4.57424e-07	1.37385e-05	ENSMUSG00000064642	2204	upstream	-2204	NearestStart	SNORA32	snoRNA
150103454	150104854	4.93992	0.342173	4.59775	4.58534e-07	1.37636e-05	ENSMUSG00000039838	77182	upstream	-77182	NearestStart	Slc45a1	protein_coding
55674454	55675754	6.22419	2.45438	3.76981	4.59004e-07	1.37696e-05	ENSMUSG00000066176	62286	downstream	98317	NearestStart	Gm12511	processed_transcript
28445257	28446357	5.25983	1.57468	3.68515	4.60765e-07	1.38142e-05	ENSMUSG00000007570	4118	upstream	-5218	NearestStart	Fance	protein_coding
86477446	86478622	4.81954	0.342173	4.47736	4.72605e-07	1.41608e-05	ENSMUSG00000051864	148517	downstream	432569	NearestStart	Tbc1d22a	protein_coding
93364447	93365647	5.01915	0.342173	4.67698	4.82437e-07	1.44468e-05	ENSMUSG00000056608	11711	inside	11711	NearestStart	Chd9	protein_coding
[truncated: 48,802 more rows]
