# Supplementary material for: CTCF Mediates the Cis-Regulatory Hubs in Mouse Hearts
Source: Int J Mol Sci. 2025 Oct 9;26(19):9834. doi: 10.3390/ijms26199834 (PMC12524426; doi:10.3390/ijms26199834)
Supplement: Supplementary file 1 [file ijms-26-09834-s001.zip › for zip/Supplementary Table 4.xlsx]

## Sheet: Summary
Counts
Loop Type	No CTCF in Anchors	One Anchor with CTCF	Both Anchors with CTCF	Total Loops
All Loops	12100	6156	2140	20396
Control	7234	3835	1774	12843
Shared	259	161	63	483
Ctcf-KO	4607	2160	303	7070
Percent
Loop Type	No CTCF in Anchors	One Anchor with CTCF	Both Anchors with CTCF	Total Loops
All Loops	59.3254	30.1824	10.4923	20396
Control	56.3264	29.8606	13.813	12843
Shared	53.6232	33.3333	13.0435	483
Ctcf-KO	65.1627	30.5516	4.28571	7070
For Plotting
Loop Type	No CTCF in Anchors	One Anchor with CTCF	Both Anchors with CTCF
Control	56.3264	29.8606	13.813
Shared	53.6232	33.3333	13.0435
Ctcf-KO	65.1627	30.5516	4.28571

## Sheet: ALL
chr1	s1	e1	chr2	s2	e2	LoopID	CTCF Anchor1	CTCF Anchor2	Both	Bin.Pair.ID
chr1	73990000	74000000	chr1	74060000	74070000	CRE-1	1	0	1	chr1-73990000-74000000-chr1-74060000-74070000
chr1	73990000	74000000	chr1	74110000	74120000	CRE-2	1	0	1	chr1-73990000-74000000-chr1-74110000-74120000
chr1	74060000	74070000	chr1	74110000	74120000	CRE-3	0	0	0	chr1-74060000-74070000-chr1-74110000-74120000
chr1	74030000	74040000	chr1	74120000	74130000	CRE-4	0	0	0	chr1-74030000-74040000-chr1-74120000-74130000
chr1	74020000	74030000	chr1	74080000	74090000	CRE-5	0	1	1	chr1-74020000-74030000-chr1-74080000-74090000
chr1	73960000	73970000	chr1	74060000	74070000	CRE-6	0	0	0	chr1-73960000-73970000-chr1-74060000-74070000
chr1	73930000	73940000	chr1	74060000	74070000	CRE-7	0	0	0	chr1-73930000-73940000-chr1-74060000-74070000
chr1	73950000	73960000	chr1	74030000	74040000	CRE-8	0	0	0	chr1-73950000-73960000-chr1-74030000-74040000
chr1	73920000	73930000	chr1	74110000	74120000	CRE-9	0	0	0	chr1-73920000-73930000-chr1-74110000-74120000
chr1	73990000	74000000	chr1	74030000	74040000	CRE-10	1	0	1	chr1-73990000-74000000-chr1-74030000-74040000
chr1	73960000	73970000	chr1	74100000	74110000	CRE-11	0	0	0	chr1-73960000-73970000-chr1-74100000-74110000
chr1	133130000	133140000	chr1	133250000	133260000	CRE-12	0	0	0	chr1-133130000-133140000-chr1-133250000-133260000
chr1	133210000	133220000	chr1	133260000	133270000	CRE-13	0	0	0	chr1-133210000-133220000-chr1-133260000-133270000
chr1	133170000	133180000	chr1	133260000	133270000	CRE-14	1	0	1	chr1-133170000-133180000-chr1-133260000-133270000
chr1	133140000	133150000	chr1	133280000	133290000	CRE-15	1	0	1	chr1-133140000-133150000-chr1-133280000-133290000
chr1	91010000	91020000	chr1	91070000	91080000	CRE-16	0	0	0	chr1-91010000-91020000-chr1-91070000-91080000
chr1	91040000	91050000	chr1	91070000	91080000	CRE-17	0	0	0	chr1-91040000-91050000-chr1-91070000-91080000
chr1	92630000	92640000	chr1	92850000	92860000	CRE-18	0	0	0	chr1-92630000-92640000-chr1-92850000-92860000
chr1	92650000	92660000	chr1	92820000	92830000	CRE-19	0	0	0	chr1-92650000-92660000-chr1-92820000-92830000
chr1	92640000	92650000	chr1	92880000	92890000	CRE-20	1	0	1	chr1-92640000-92650000-chr1-92880000-92890000
chr1	73920000	73930000	chr1	73980000	73990000	CRE-21	0	1	1	chr1-73920000-73930000-chr1-73980000-73990000
chr1	73920000	73930000	chr1	73950000	73960000	CRE-22	0	0	0	chr1-73920000-73930000-chr1-73950000-73960000
chr1	74300000	74310000	chr1	74380000	74390000	CRE-23	0	0	0	chr1-74300000-74310000-chr1-74380000-74390000
chr1	74270000	74280000	chr1	74380000	74390000	CRE-24	0	0	0	chr1-74270000-74280000-chr1-74380000-74390000
chr1	74280000	74290000	chr1	74350000	74360000	CRE-25	0	0	0	chr1-74280000-74290000-chr1-74350000-74360000
chr1	118520000	118530000	chr1	118560000	118570000	CRE-26	0	1	1	chr1-118520000-118530000-chr1-118560000-118570000
chr1	171140000	171150000	chr1	171230000	171240000	CRE-27	0	1	1	chr1-171140000-171150000-chr1-171230000-171240000
chr1	171150000	171160000	chr1	171260000	171270000	CRE-28	0	0	0	chr1-171150000-171160000-chr1-171260000-171270000
chr1	75360000	75370000	chr1	75400000	75410000	CRE-29	0	0	0	chr1-75360000-75370000-chr1-75400000-75410000
chr1	36530000	36540000	chr1	36690000	36700000	CRE-30	0	0	0	chr1-36530000-36540000-chr1-36690000-36700000
chr1	36560000	36570000	chr1	36700000	36710000	CRE-31	0	0	0	chr1-36560000-36570000-chr1-36700000-36710000
chr1	43150000	43160000	chr1	43180000	43190000	CRE-32	0	0	0	chr1-43150000-43160000-chr1-43180000-43190000
chr1	43120000	43130000	chr1	43170000	43180000	CRE-33	0	0	0	chr1-43120000-43130000-chr1-43170000-43180000
chr1	86420000	86430000	chr1	86460000	86470000	CRE-34	0	0	0	chr1-86420000-86430000-chr1-86460000-86470000
chr1	133080000	133090000	chr1	133250000	133260000	CRE-35	1	0	1	chr1-133080000-133090000-chr1-133250000-133260000
chr1	182970000	182980000	chr1	183090000	183100000	CRE-36	0	0	0	chr1-182970000-182980000-chr1-183090000-183100000
chr1	191180000	191190000	chr1	191320000	191330000	CRE-37	0	0	0	chr1-191180000-191190000-chr1-191320000-191330000
chr1	180330000	180340000	chr1	180410000	180420000	CRE-38	0	0	0	chr1-180330000-180340000-chr1-180410000-180420000
chr1	134190000	134200000	chr1	134230000	134240000	CRE-39	1	0	1	chr1-134190000-134200000-chr1-134230000-134240000
chr1	73950000	73960000	chr1	73990000	74000000	CRE-40	0	1	1	chr1-73950000-73960000-chr1-73990000-74000000
chr1	92710000	92720000	chr1	92830000	92840000	CRE-41	0	1	1	chr1-92710000-92720000-chr1-92830000-92840000
chr1	92640000	92650000	chr1	92800000	92810000	CRE-42	1	0	1	chr1-92640000-92650000-chr1-92800000-92810000
chr1	92480000	92490000	chr1	92910000	92920000	CRE-43	0	0	0	chr1-92480000-92490000-chr1-92910000-92920000
chr1	75210000	75220000	chr1	75400000	75410000	CRE-44	0	0	0	chr1-75210000-75220000-chr1-75400000-75410000
chr1	92680000	92690000	chr1	92770000	92780000	CRE-45	0	0	0	chr1-92680000-92690000-chr1-92770000-92780000
chr1	171150000	171160000	chr1	171190000	171200000	CRE-46	0	0	0	chr1-171150000-171160000-chr1-171190000-171200000
chr1	132530000	132540000	chr1	132580000	132590000	CRE-47	0	0	0	chr1-132530000-132540000-chr1-132580000-132590000
chr1	88210000	88220000	chr1	88300000	88310000	CRE-48	0	0	0	chr1-88210000-88220000-chr1-88300000-88310000
chr1	75210000	75220000	chr1	75360000	75370000	CRE-49	0	0	0	chr1-75210000-75220000-chr1-75360000-75370000
chr1	191220000	191230000	chr1	191310000	191320000	CRE-50	0	1	1	chr1-191220000-191230000-chr1-191310000-191320000
chr1	134900000	134910000	chr1	134940000	134950000	CRE-51	1	0	1	chr1-134900000-134910000-chr1-134940000-134950000
chr1	75240000	75250000	chr1	75430000	75440000	CRE-52	0	0	0	chr1-75240000-75250000-chr1-75430000-75440000
chr1	191980000	191990000	chr1	192050000	192060000	CRE-53	0	0	0	chr1-191980000-191990000-chr1-192050000-192060000
chr1	189900000	189910000	chr1	190150000	190160000	CRE-54	0	0	0	chr1-189900000-189910000-chr1-190150000-190160000
chr1	183450000	183460000	chr1	183500000	183510000	CRE-55	0	0	0	chr1-183450000-183460000-chr1-183500000-183510000
chr1	75250000	75260000	chr1	75310000	75320000	CRE-56	1	0	1	chr1-75250000-75260000-chr1-75310000-75320000
chr1	155220000	155230000	chr1	155240000	155250000	CRE-57	1	0	1	chr1-155220000-155230000-chr1-155240000-155250000
chr1	92710000	92720000	chr1	92790000	92800000	CRE-58	0	0	0	chr1-92710000-92720000-chr1-92790000-92800000
chr1	171160000	171170000	chr1	171210000	171220000	CRE-59	1	0	1	chr1-171160000-171170000-chr1-171210000-171220000
chr1	134140000	134150000	chr1	134320000	134330000	CRE-60	0	0	0	chr1-134140000-134150000-chr1-134320000-134330000
chr1	88600000	88610000	chr1	88690000	88700000	CRE-61	0	1	1	chr1-88600000-88610000-chr1-88690000-88700000
chr1	73990000	74000000	chr1	74280000	74290000	CRE-62	1	0	1	chr1-73990000-74000000-chr1-74280000-74290000
chr1	133100000	133110000	chr1	133280000	133290000	CRE-63	1	0	1	chr1-133100000-133110000-chr1-133280000-133290000
chr1	165630000	165640000	chr1	165700000	165710000	CRE-64	0	0	0	chr1-165630000-165640000-chr1-165700000-165710000
chr1	92020000	92030000	chr1	92110000	92120000	CRE-65	0	1	1	chr1-92020000-92030000-chr1-92110000-92120000
chr1	118390000	118400000	chr1	118460000	118470000	CRE-66	0	0	0	chr1-118390000-118400000-chr1-118460000-118470000
chr1	75180000	75190000	chr1	75310000	75320000	CRE-67	0	0	0	chr1-75180000-75190000-chr1-75310000-75320000
chr1	89480000	89490000	chr1	89770000	89780000	CRE-68	0	0	0	chr1-89480000-89490000-chr1-89770000-89780000
chr1	180160000	180170000	chr1	180220000	180230000	CRE-69	0	0	0	chr1-180160000-180170000-chr1-180220000-180230000
chr1	172470000	172480000	chr1	172540000	172550000	CRE-70	0	0	0	chr1-172470000-172480000-chr1-172540000-172550000
chr1	92600000	92610000	chr1	92880000	92890000	CRE-71	0	0	0	chr1-92600000-92610000-chr1-92880000-92890000
chr1	167240000	167250000	chr1	167260000	167270000	CRE-72	0	0	0	chr1-167240000-167250000-chr1-167260000-167270000
chr1	92110000	92120000	chr1	92170000	92180000	CRE-73	1	0	1	chr1-92110000-92120000-chr1-92170000-92180000
chr1	93450000	93460000	chr1	93470000	93480000	CRE-74	0	0	0	chr1-93450000-93460000-chr1-93470000-93480000
chr1	75410000	75420000	chr1	75430000	75440000	CRE-75	1	0	1	chr1-75410000-75420000-chr1-75430000-75440000
chr1	92010000	92020000	chr1	92150000	92160000	CRE-76	1	0	1	chr1-92010000-92020000-chr1-92150000-92160000
chr1	167220000	167230000	chr1	167300000	167310000	CRE-77	1	0	1	chr1-167220000-167230000-chr1-167300000-167310000
chr1	134820000	134830000	chr1	134870000	134880000	CRE-78	1	0	1	chr1-134820000-134830000-chr1-134870000-134880000
chr1	172160000	172170000	chr1	172180000	172190000	CRE-79	1	1	2	chr1-172160000-172170000-chr1-172180000-172190000
chr1	119070000	119080000	chr1	119380000	119390000	CRE-80	0	0	0	chr1-119070000-119080000-chr1-119380000-119390000
chr1	92690000	92700000	chr1	92730000	92740000	CRE-81	1	0	1	chr1-92690000-92700000-chr1-92730000-92740000
chr1	120030000	120040000	chr1	120280000	120290000	CRE-82	1	0	1	chr1-120030000-120040000-chr1-120280000-120290000
chr1	165650000	165660000	chr1	165790000	165800000	CRE-83	1	0	1	chr1-165650000-165660000-chr1-165790000-165800000
chr1	191270000	191280000	chr1	191340000	191350000	CRE-84	1	0	1	chr1-191270000-191280000-chr1-191340000-191350000
chr1	152260000	152270000	chr1	152280000	152290000	CRE-85	0	1	1	chr1-152260000-152270000-chr1-152280000-152290000
chr1	154420000	154430000	chr1	154440000	154450000	CRE-86	0	0	0	chr1-154420000-154430000-chr1-154440000-154450000
chr1	182930000	182940000	chr1	183140000	183150000	CRE-87	0	0	0	chr1-182930000-182940000-chr1-183140000-183150000
chr1	75170000	75180000	chr1	75360000	75370000	CRE-88	0	0	0	chr1-75170000-75180000-chr1-75360000-75370000
chr1	133950000	133960000	chr1	134310000	134320000	CRE-89	0	0	0	chr1-133950000-133960000-chr1-134310000-134320000
chr1	180360000	180370000	chr1	180430000	180440000	CRE-90	0	1	1	chr1-180360000-180370000-chr1-180430000-180440000
chr1	118620000	118630000	chr1	119320000	119330000	CRE-91	0	0	0	chr1-118620000-118630000-chr1-119320000-119330000
chr1	92100000	92110000	chr1	92140000	92150000	CRE-92	0	0	0	chr1-92100000-92110000-chr1-92140000-92150000
chr1	59390000	59400000	chr1	59560000	59570000	CRE-93	0	0	0	chr1-59390000-59400000-chr1-59560000-59570000
chr1	159140000	159150000	chr1	159160000	159170000	CRE-94	1	0	1	chr1-159140000-159150000-chr1-159160000-159170000
chr1	92460000	92470000	chr1	92850000	92860000	CRE-95	0	0	0	chr1-92460000-92470000-chr1-92850000-92860000
chr1	172550000	172560000	chr1	172580000	172590000	CRE-96	0	0	0	chr1-172550000-172560000-chr1-172580000-172590000
chr1	125280000	125290000	chr1	125310000	125320000	CRE-97	0	0	0	chr1-125280000-125290000-chr1-125310000-125320000
chr1	134260000	134270000	chr1	134310000	134320000	CRE-98	0	0	0	chr1-134260000-134270000-chr1-134310000-134320000
chr1	131050000	131060000	chr1	131170000	131180000	CRE-99	1	0	1	chr1-131050000-131060000-chr1-131170000-131180000
chr1	189900000	189910000	chr1	190120000	190130000	CRE-100	0	1	1	chr1-189900000-189910000-chr1-190120000-190130000
chr1	183080000	183090000	chr1	183100000	183110000	CRE-101	0	0	0	chr1-183080000-183090000-chr1-183100000-183110000
chr1	191250000	191260000	chr1	191330000	191340000	CRE-102	0	0	0	chr1-191250000-191260000-chr1-191330000-191340000
chr1	39890000	39900000	chr1	39970000	39980000	CRE-103	0	1	1	chr1-39890000-39900000-chr1-39970000-39980000
chr1	120030000	120040000	chr1	120090000	120100000	CRE-104	1	1	2	chr1-120030000-120040000-chr1-120090000-120100000
chr1	91960000	91970000	chr1	92400000	92410000	CRE-105	1	0	1	chr1-91960000-91970000-chr1-92400000-92410000
chr1	131650000	131660000	chr1	131670000	131680000	CRE-106	1	0	1	chr1-131650000-131660000-chr1-131670000-131680000
chr1	92810000	92820000	chr1	92880000	92890000	CRE-107	0	0	0	chr1-92810000-92820000-chr1-92880000-92890000
chr1	182880000	182890000	chr1	183130000	183140000	CRE-108	0	0	0	chr1-182880000-182890000-chr1-183130000-183140000
chr1	36980000	36990000	chr1	37350000	37360000	CRE-109	0	0	0	chr1-36980000-36990000-chr1-37350000-37360000
chr1	36510000	36520000	chr1	36700000	36710000	CRE-110	0	0	0	chr1-36510000-36520000-chr1-36700000-36710000
chr1	74340000	74350000	chr1	74360000	74370000	CRE-111	0	1	1	chr1-74340000-74350000-chr1-74360000-74370000
chr1	180370000	180380000	chr1	180410000	180420000	CRE-112	0	0	0	chr1-180370000-180380000-chr1-180410000-180420000
chr1	90050000	90060000	chr1	90480000	90490000	CRE-113	1	0	1	chr1-90050000-90060000-chr1-90480000-90490000
chr1	91950000	91960000	chr1	92340000	92350000	CRE-114	0	0	0	chr1-91950000-91960000-chr1-92340000-92350000
chr1	191610000	191620000	chr1	191720000	191730000	CRE-115	0	1	1	chr1-191610000-191620000-chr1-191720000-191730000
chr1	92640000	92650000	chr1	92910000	92920000	CRE-116	1	0	1	chr1-92640000-92650000-chr1-92910000-92920000
chr1	36550000	36560000	chr1	36640000	36650000	CRE-117	0	0	0	chr1-36550000-36560000-chr1-36640000-36650000
chr1	118310000	118320000	chr1	118500000	118510000	CRE-118	0	1	1	chr1-118310000-118320000-chr1-118500000-118510000
chr1	89550000	89560000	chr1	89570000	89580000	CRE-119	0	0	0	chr1-89550000-89560000-chr1-89570000-89580000
chr1	92300000	92310000	chr1	92390000	92400000	CRE-120	0	0	0	chr1-92300000-92310000-chr1-92390000-92400000
chr1	92630000	92640000	chr1	92760000	92770000	CRE-121	0	0	0	chr1-92630000-92640000-chr1-92760000-92770000
chr1	74080000	74090000	chr1	74150000	74160000	CRE-122	1	0	1	chr1-74080000-74090000-chr1-74150000-74160000
chr1	134110000	134120000	chr1	134320000	134330000	CRE-123	0	0	0	chr1-134110000-134120000-chr1-134320000-134330000
chr1	90960000	90970000	chr1	91090000	91100000	CRE-124	0	1	1	chr1-90960000-90970000-chr1-91090000-91100000
chr1	134130000	134140000	chr1	134190000	134200000	CRE-125	0	1	1	chr1-134130000-134140000-chr1-134190000-134200000
chr1	182890000	182900000	chr1	183090000	183100000	CRE-126	1	0	1	chr1-182890000-182900000-chr1-183090000-183100000
chr1	92930000	92940000	chr1	93220000	93230000	CRE-127	0	0	0	chr1-92930000-92940000-chr1-93220000-93230000
chr1	131210000	131220000	chr1	131250000	131260000	CRE-128	0	0	0	chr1-131210000-131220000-chr1-131250000-131260000
chr1	118320000	118330000	chr1	118450000	118460000	CRE-129	0	0	0	chr1-118320000-118330000-chr1-118450000-118460000
chr1	120590000	120600000	chr1	121170000	121180000	CRE-130	1	0	1	chr1-120590000-120600000-chr1-121170000-121180000
chr1	165640000	165650000	chr1	166160000	166170000	CRE-131	0	1	1	chr1-165640000-165650000-chr1-166160000-166170000
chr1	35880000	35890000	chr1	35980000	35990000	CRE-132	1	1	2	chr1-35880000-35890000-chr1-35980000-35990000
chr1	182630000	182640000	chr1	182920000	182930000	CRE-133	0	0	0	chr1-182630000-182640000-chr1-182920000-182930000
chr1	134300000	134310000	chr1	134320000	134330000	CRE-134	0	0	0	chr1-134300000-134310000-chr1-134320000-134330000
chr1	182050000	182060000	chr1	182110000	182120000	CRE-135	0	1	1	chr1-182050000-182060000-chr1-182110000-182120000
chr1	178970000	178980000	chr1	179070000	179080000	CRE-136	0	0	0	chr1-178970000-178980000-chr1-179070000-179080000
chr1	76010000	76020000	chr1	76030000	76040000	CRE-137	1	1	2	chr1-76010000-76020000-chr1-76030000-76040000
chr1	135040000	135050000	chr1	135120000	135130000	CRE-138	0	0	0	chr1-135040000-135050000-chr1-135120000-135130000
chr1	35840000	35850000	chr1	36000000	36010000	CRE-139	0	0	0	chr1-35840000-35850000-chr1-36000000-36010000
chr1	181230000	181240000	chr1	181350000	181360000	CRE-140	1	0	1	chr1-181230000-181240000-chr1-181350000-181360000
chr1	154910000	154920000	chr1	155000000	155010000	CRE-141	0	1	1	chr1-154910000-154920000-chr1-155000000-155010000
chr1	91930000	91940000	chr1	92390000	92400000	CRE-142	0	0	0	chr1-91930000-91940000-chr1-92390000-92400000
chr1	180260000	180270000	chr1	180330000	180340000	CRE-143	1	0	1	chr1-180260000-180270000-chr1-180330000-180340000
chr1	90630000	90640000	chr1	90810000	90820000	CRE-144	0	0	0	chr1-90630000-90640000-chr1-90810000-90820000
chr1	92830000	92840000	chr1	92900000	92910000	CRE-145	1	0	1	chr1-92830000-92840000-chr1-92900000-92910000
chr1	172120000	172130000	chr1	172140000	172150000	CRE-146	1	1	2	chr1-172120000-172130000-chr1-172140000-172150000
chr1	91200000	91210000	chr1	91240000	91250000	CRE-147	0	0	0	chr1-91200000-91210000-chr1-91240000-91250000
chr1	90610000	90620000	chr1	91110000	91120000	CRE-148	0	0	0	chr1-90610000-90620000-chr1-91110000-91120000
chr1	153980000	153990000	chr1	154250000	154260000	CRE-149	0	0	0	chr1-153980000-153990000-chr1-154250000-154260000
chr1	132360000	132370000	chr1	132430000	132440000	CRE-150	1	0	1	chr1-132360000-132370000-chr1-132430000-132440000
chr1	91980000	91990000	chr1	92150000	92160000	CRE-151	0	0	0	chr1-91980000-91990000-chr1-92150000-92160000
chr1	170300000	170310000	chr1	170690000	170700000	CRE-152	0	0	0	chr1-170300000-170310000-chr1-170690000-170700000
chr1	119020000	119030000	chr1	119430000	119440000	CRE-153	0	0	0	chr1-119020000-119030000-chr1-119430000-119440000
chr1	119010000	119020000	chr1	119350000	119360000	CRE-154	0	0	0	chr1-119010000-119020000-chr1-119350000-119360000
chr1	39000000	39010000	chr1	39330000	39340000	CRE-155	1	0	1	chr1-39000000-39010000-chr1-39330000-39340000
chr1	92610000	92620000	chr1	92940000	92950000	CRE-156	1	0	1	chr1-92610000-92620000-chr1-92940000-92950000
chr1	75830000	75840000	chr1	75850000	75860000	CRE-157	0	0	0	chr1-75830000-75840000-chr1-75850000-75860000
chr1	92710000	92720000	chr1	92770000	92780000	CRE-158	0	0	0	chr1-92710000-92720000-chr1-92770000-92780000
chr1	134060000	134070000	chr1	134210000	134220000	CRE-159	0	0	0	chr1-134060000-134070000-chr1-134210000-134220000
chr1	134100000	134110000	chr1	134180000	134190000	CRE-160	1	0	1	chr1-134100000-134110000-chr1-134180000-134190000
chr1	180310000	180320000	chr1	180480000	180490000	CRE-161	0	1	1	chr1-180310000-180320000-chr1-180480000-180490000
chr1	74030000	74040000	chr1	74270000	74280000	CRE-162	0	0	0	chr1-74030000-74040000-chr1-74270000-74280000
chr1	133130000	133140000	chr1	133210000	133220000	CRE-163	0	0	0	chr1-133130000-133140000-chr1-133210000-133220000
chr1	132530000	132540000	chr1	132730000	132740000	CRE-164	0	0	0	chr1-132530000-132540000-chr1-132730000-132740000
chr1	71680000	71690000	chr1	71700000	71710000	CRE-165	1	0	1	chr1-71680000-71690000-chr1-71700000-71710000
chr1	38830000	38840000	chr1	39420000	39430000	CRE-166	0	0	0	chr1-38830000-38840000-chr1-39420000-39430000
chr1	92480000	92490000	chr1	92930000	92940000	CRE-167	0	0	0	chr1-92480000-92490000-chr1-92930000-92940000
chr1	92750000	92760000	chr1	92810000	92820000	CRE-168	0	0	0	chr1-92750000-92760000-chr1-92810000-92820000
chr1	20800000	20810000	chr1	21100000	21110000	CRE-169	0	1	1	chr1-20800000-20810000-chr1-21100000-21110000
chr1	132000000	132010000	chr1	132470000	132480000	CRE-170	1	0	1	chr1-132000000-132010000-chr1-132470000-132480000
chr1	189190000	189200000	chr1	189210000	189220000	CRE-171	0	0	0	chr1-189190000-189200000-chr1-189210000-189220000
chr1	92300000	92310000	chr1	92370000	92380000	CRE-172	0	1	1	chr1-92300000-92310000-chr1-92370000-92380000
chr1	74290000	74300000	chr1	74410000	74420000	CRE-173	0	0	0	chr1-74290000-74300000-chr1-74410000-74420000
chr1	92770000	92780000	chr1	92820000	92830000	CRE-174	0	0	0	chr1-92770000-92780000-chr1-92820000-92830000
chr1	74010000	74020000	chr1	74290000	74300000	CRE-175	0	0	0	chr1-74010000-74020000-chr1-74290000-74300000
chr1	118500000	118510000	chr1	118540000	118550000	CRE-176	1	0	1	chr1-118500000-118510000-chr1-118540000-118550000
chr1	126730000	126740000	chr1	126750000	126760000	CRE-177	0	0	0	chr1-126730000-126740000-chr1-126750000-126760000
chr1	90080000	90090000	chr1	90380000	90390000	CRE-178	0	0	0	chr1-90080000-90090000-chr1-90380000-90390000
chr1	182590000	182600000	chr1	183160000	183170000	CRE-179	0	0	0	chr1-182590000-182600000-chr1-183160000-183170000
chr1	60640000	60650000	chr1	60660000	60670000	CRE-180	0	1	1	chr1-60640000-60650000-chr1-60660000-60670000
chr1	134990000	135000000	chr1	135120000	135130000	CRE-181	0	0	0	chr1-134990000-135000000-chr1-135120000-135130000
chr1	75050000	75060000	chr1	75130000	75140000	CRE-182	1	0	1	chr1-75050000-75060000-chr1-75130000-75140000
chr1	189890000	189900000	chr1	190170000	190180000	CRE-183	0	0	0	chr1-189890000-189900000-chr1-190170000-190180000
chr1	35870000	35880000	chr1	35920000	35930000	CRE-184	1	0	1	chr1-35870000-35880000-chr1-35920000-35930000
chr1	93010000	93020000	chr1	93070000	93080000	CRE-185	1	1	2	chr1-93010000-93020000-chr1-93070000-93080000
chr1	89430000	89440000	chr1	89710000	89720000	CRE-186	0	0	0	chr1-89430000-89440000-chr1-89710000-89720000
chr1	164440000	164450000	chr1	164530000	164540000	CRE-187	0	0	0	chr1-164440000-164450000-chr1-164530000-164540000
chr1	182940000	182950000	chr1	183080000	183090000	CRE-188	0	0	0	chr1-182940000-182950000-chr1-183080000-183090000
chr1	88590000	88600000	chr1	88800000	88810000	CRE-189	0	1	1	chr1-88590000-88600000-chr1-88800000-88810000
chr1	182610000	182620000	chr1	183120000	183130000	CRE-190	0	0	0	chr1-182610000-182620000-chr1-183120000-183130000
chr1	166300000	166310000	chr1	166340000	166350000	CRE-191	0	0	0	chr1-166300000-166310000-chr1-166340000-166350000
chr1	92270000	92280000	chr1	92300000	92310000	CRE-192	0	0	0	chr1-92270000-92280000-chr1-92300000-92310000
chr1	93060000	93070000	chr1	93130000	93140000	CRE-193	0	0	0	chr1-93060000-93070000-chr1-93130000-93140000
chr1	180330000	180340000	chr1	180480000	180490000	CRE-194	0	1	1	chr1-180330000-180340000-chr1-180480000-180490000
chr1	89460000	89470000	chr1	89530000	89540000	CRE-195	0	0	0	chr1-89460000-89470000-chr1-89530000-89540000
chr1	130880000	130890000	chr1	130910000	130920000	CRE-196	0	0	0	chr1-130880000-130890000-chr1-130910000-130920000
chr1	171100000	171110000	chr1	171280000	171290000	CRE-197	0	1	1	chr1-171100000-171110000-chr1-171280000-171290000
chr1	90050000	90060000	chr1	90370000	90380000	CRE-198	1	0	1	chr1-90050000-90060000-chr1-90370000-90380000
chr1	182950000	182960000	chr1	183040000	183050000	CRE-199	0	0	0	chr1-182950000-182960000-chr1-183040000-183050000
chr1	75270000	75280000	chr1	75290000	75300000	CRE-200	0	1	1	chr1-75270000-75280000-chr1-75290000-75300000
chr1	127300000	127310000	chr1	127340000	127350000	CRE-201	0	1	1	chr1-127300000-127310000-chr1-127340000-127350000
chr1	92260000	92270000	chr1	92420000	92430000	CRE-202	0	0	0	chr1-92260000-92270000-chr1-92420000-92430000
chr1	92600000	92610000	chr1	92800000	92810000	CRE-203	0	0	0	chr1-92600000-92610000-chr1-92800000-92810000
chr1	133130000	133140000	chr1	133170000	133180000	CRE-204	0	1	1	chr1-133130000-133140000-chr1-133170000-133180000
chr1	90620000	90630000	chr1	90670000	90680000	CRE-205	0	0	0	chr1-90620000-90630000-chr1-90670000-90680000
chr1	92720000	92730000	chr1	92850000	92860000	CRE-206	1	0	1	chr1-92720000-92730000-chr1-92850000-92860000
chr1	120060000	120070000	chr1	120170000	120180000	CRE-207	0	1	1	chr1-120060000-120070000-chr1-120170000-120180000
chr1	182390000	182400000	chr1	182470000	182480000	CRE-208	0	0	0	chr1-182390000-182400000-chr1-182470000-182480000
chr1	118360000	118370000	chr1	118380000	118390000	CRE-209	0	0	0	chr1-118360000-118370000-chr1-118380000-118390000
chr1	171160000	171170000	chr1	171230000	171240000	CRE-210	1	1	2	chr1-171160000-171170000-chr1-171230000-171240000
chr1	119090000	119100000	chr1	119450000	119460000	CRE-211	1	1	2	chr1-119090000-119100000-chr1-119450000-119460000
chr1	132830000	132840000	chr1	132930000	132940000	CRE-212	0	0	0	chr1-132830000-132840000-chr1-132930000-132940000
chr1	119140000	119150000	chr1	119260000	119270000	CRE-213	0	0	0	chr1-119140000-119150000-chr1-119260000-119270000
chr1	38990000	39000000	chr1	39300000	39310000	CRE-214	0	0	0	chr1-38990000-39000000-chr1-39300000-39310000
chr1	134780000	134790000	chr1	134800000	134810000	CRE-215	0	1	1	chr1-134780000-134790000-chr1-134800000-134810000
chr1	167120000	167130000	chr1	167210000	167220000	CRE-216	0	1	1	chr1-167120000-167130000-chr1-167210000-167220000
chr1	91980000	91990000	chr1	92400000	92410000	CRE-217	0	0	0	chr1-91980000-91990000-chr1-92400000-92410000
chr1	180260000	180270000	chr1	180370000	180380000	CRE-218	1	0	1	chr1-180260000-180270000-chr1-180370000-180380000
chr1	166800000	166810000	chr1	166820000	166830000	CRE-219	0	0	0	chr1-166800000-166810000-chr1-166820000-166830000
chr1	90370000	90380000	chr1	90450000	90460000	CRE-220	0	0	0	chr1-90370000-90380000-chr1-90450000-90460000
chr1	75310000	75320000	chr1	75400000	75410000	CRE-221	0	0	0	chr1-75310000-75320000-chr1-75400000-75410000
chr1	73950000	73960000	chr1	74290000	74300000	CRE-222	0	0	0	chr1-73950000-73960000-chr1-74290000-74300000
chr1	156640000	156650000	chr1	156670000	156680000	CRE-223	0	1	1	chr1-156640000-156650000-chr1-156670000-156680000
chr1	191270000	191280000	chr1	191300000	191310000	CRE-224	1	0	1	chr1-191270000-191280000-chr1-191300000-191310000
chr1	135600000	135610000	chr1	135760000	135770000	CRE-225	0	0	0	chr1-135600000-135610000-chr1-135760000-135770000
chr1	92660000	92670000	chr1	92780000	92790000	CRE-226	0	0	0	chr1-92660000-92670000-chr1-92780000-92790000
chr1	131580000	131590000	chr1	131750000	131760000	CRE-227	0	0	0	chr1-131580000-131590000-chr1-131750000-131760000
chr1	89070000	89080000	chr1	89140000	89150000	CRE-228	0	0	0	chr1-89070000-89080000-chr1-89140000-89150000
chr1	89460000	89470000	chr1	89710000	89720000	CRE-229	0	0	0	chr1-89460000-89470000-chr1-89710000-89720000
chr1	90080000	90090000	chr1	90290000	90300000	CRE-230	0	0	0	chr1-90080000-90090000-chr1-90290000-90300000
chr1	180310000	180320000	chr1	180410000	180420000	CRE-231	0	0	0	chr1-180310000-180320000-chr1-180410000-180420000
chr1	79790000	79800000	chr1	79830000	79840000	CRE-232	0	0	0	chr1-79790000-79800000-chr1-79830000-79840000
chr1	134040000	134050000	chr1	134180000	134190000	CRE-233	1	0	1	chr1-134040000-134050000-chr1-134180000-134190000
chr1	171170000	171180000	chr1	171190000	171200000	CRE-234	0	0	0	chr1-171170000-171180000-chr1-171190000-171200000
chr1	190330000	190340000	chr1	190600000	190610000	CRE-235	0	0	0	chr1-190330000-190340000-chr1-190600000-190610000
chr1	170330000	170340000	chr1	170660000	170670000	CRE-236	0	0	0	chr1-170330000-170340000-chr1-170660000-170670000
chr1	35670000	35680000	chr1	35820000	35830000	CRE-237	0	0	0	chr1-35670000-35680000-chr1-35820000-35830000
chr1	92010000	92020000	chr1	92170000	92180000	CRE-238	1	0	1	chr1-92010000-92020000-chr1-92170000-92180000
chr1	90980000	90990000	chr1	91090000	91100000	CRE-239	1	1	2	chr1-90980000-90990000-chr1-91090000-91100000
chr1	39950000	39960000	chr1	39980000	39990000	CRE-240	0	1	1	chr1-39950000-39960000-chr1-39980000-39990000
chr1	171350000	171360000	chr1	171400000	171410000	CRE-241	1	0	1	chr1-171350000-171360000-chr1-171400000-171410000
chr1	92490000	92500000	chr1	92720000	92730000	CRE-242	0	1	1	chr1-92490000-92500000-chr1-92720000-92730000
chr1	154960000	154970000	chr1	155000000	155010000	CRE-243	0	1	1	chr1-154960000-154970000-chr1-155000000-155010000
chr1	134060000	134070000	chr1	134230000	134240000	CRE-244	0	0	0	chr1-134060000-134070000-chr1-134230000-134240000
chr1	155060000	155070000	chr1	155190000	155200000	CRE-245	0	0	0	chr1-155060000-155070000-chr1-155190000-155200000
chr1	37240000	37250000	chr1	37390000	37400000	CRE-246	0	0	0	chr1-37240000-37250000-chr1-37390000-37400000
chr1	91730000	91740000	chr1	91800000	91810000	CRE-247	0	0	0	chr1-91730000-91740000-chr1-91800000-91810000
chr1	183430000	183440000	chr1	183520000	183530000	CRE-248	0	0	0	chr1-183430000-183440000-chr1-183520000-183530000
chr1	92690000	92700000	chr1	92800000	92810000	CRE-249	1	0	1	chr1-92690000-92700000-chr1-92800000-92810000
chr1	134190000	134200000	chr1	134290000	134300000	CRE-250	1	0	1	chr1-134190000-134200000-chr1-134290000-134300000
chr1	134060000	134070000	chr1	134280000	134290000	CRE-251	0	0	0	chr1-134060000-134070000-chr1-134280000-134290000
chr1	90000000	90010000	chr1	90310000	90320000	CRE-252	1	0	1	chr1-90000000-90010000-chr1-90310000-90320000
chr1	156110000	156120000	chr1	156170000	156180000	CRE-253	0	1	1	chr1-156110000-156120000-chr1-156170000-156180000
chr1	191990000	192000000	chr1	192080000	192090000	CRE-254	1	0	1	chr1-191990000-192000000-chr1-192080000-192090000
chr1	90120000	90130000	chr1	90430000	90440000	CRE-255	0	0	0	chr1-90120000-90130000-chr1-90430000-90440000
chr1	132300000	132310000	chr1	132400000	132410000	CRE-256	1	0	1	chr1-132300000-132310000-chr1-132400000-132410000
chr1	135050000	135060000	chr1	135140000	135150000	CRE-257	0	0	0	chr1-135050000-135060000-chr1-135140000-135150000
chr1	36440000	36450000	chr1	36500000	36510000	CRE-258	0	1	1	chr1-36440000-36450000-chr1-36500000-36510000
chr1	75440000	75450000	chr1	75470000	75480000	CRE-259	1	1	2	chr1-75440000-75450000-chr1-75470000-75480000
chr1	189920000	189930000	chr1	190160000	190170000	CRE-260	1	0	1	chr1-189920000-189930000-chr1-190160000-190170000
chr1	189920000	189930000	chr1	190120000	190130000	CRE-261	1	1	2	chr1-189920000-189930000-chr1-190120000-190130000
chr1	93160000	93170000	chr1	93270000	93280000	CRE-262	0	0	0	chr1-93160000-93170000-chr1-93270000-93280000
chr1	171380000	171390000	chr1	171470000	171480000	CRE-263	0	1	1	chr1-171380000-171390000-chr1-171470000-171480000
chr1	84570000	84580000	chr1	84590000	84600000	CRE-264	1	0	1	chr1-84570000-84580000-chr1-84590000-84600000
chr1	88580000	88590000	chr1	88720000	88730000	CRE-265	0	0	0	chr1-88580000-88590000-chr1-88720000-88730000
chr1	125220000	125230000	chr1	125240000	125250000	CRE-266	0	0	0	chr1-125220000-125230000-chr1-125240000-125250000
chr1	89450000	89460000	chr1	89620000	89630000	CRE-267	0	0	0	chr1-89450000-89460000-chr1-89620000-89630000
chr1	34000000	34010000	chr1	34110000	34120000	CRE-268	1	1	2	chr1-34000000-34010000-chr1-34110000-34120000
chr1	130820000	130830000	chr1	131170000	131180000	CRE-269	0	0	0	chr1-130820000-130830000-chr1-131170000-131180000
chr1	153130000	153140000	chr1	153160000	153170000	CRE-270	1	0	1	chr1-153130000-153140000-chr1-153160000-153170000
chr1	36560000	36570000	chr1	36600000	36610000	CRE-271	0	0	0	chr1-36560000-36570000-chr1-36600000-36610000
chr1	153040000	153050000	chr1	153210000	153220000	CRE-272	1	0	1	chr1-153040000-153050000-chr1-153210000-153220000
chr1	90210000	90220000	chr1	90230000	90240000	CRE-273	0	1	1	chr1-90210000-90220000-chr1-90230000-90240000
chr1	182850000	182860000	chr1	182950000	182960000	CRE-274	0	0	0	chr1-182850000-182860000-chr1-182950000-182960000
chr1	182640000	182650000	chr1	182690000	182700000	CRE-275	0	0	0	chr1-182640000-182650000-chr1-182690000-182700000
chr1	153080000	153090000	chr1	153200000	153210000	CRE-276	0	0	0	chr1-153080000-153090000-chr1-153200000-153210000
chr1	93080000	93090000	chr1	93220000	93230000	CRE-277	0	0	0	chr1-93080000-93090000-chr1-93220000-93230000
chr1	191190000	191200000	chr1	191300000	191310000	CRE-278	0	0	0	chr1-191190000-191200000-chr1-191300000-191310000
chr1	75230000	75240000	chr1	75400000	75410000	CRE-279	1	0	1	chr1-75230000-75240000-chr1-75400000-75410000
chr1	24900000	24910000	chr1	24920000	24930000	CRE-280	0	0	0	chr1-24900000-24910000-chr1-24920000-24930000
chr1	134930000	134940000	chr1	134950000	134960000	CRE-281	1	0	1	chr1-134930000-134940000-chr1-134950000-134960000
chr1	75210000	75220000	chr1	75310000	75320000	CRE-282	0	0	0	chr1-75210000-75220000-chr1-75310000-75320000
chr1	187600000	187610000	chr1	187650000	187660000	CRE-283	0	0	0	chr1-187600000-187610000-chr1-187650000-187660000
chr1	89420000	89430000	chr1	89750000	89760000	CRE-284	0	0	0	chr1-89420000-89430000-chr1-89750000-89760000
chr1	36600000	36610000	chr1	36640000	36650000	CRE-285	0	0	0	chr1-36600000-36610000-chr1-36640000-36650000
chr1	180350000	180360000	chr1	180390000	180400000	CRE-286	0	0	0	chr1-180350000-180360000-chr1-180390000-180400000
chr1	134030000	134040000	chr1	134150000	134160000	CRE-287	0	1	1	chr1-134030000-134040000-chr1-134150000-134160000
chr1	134880000	134890000	chr1	134950000	134960000	CRE-288	0	0	0	chr1-134880000-134890000-chr1-134950000-134960000
chr1	119130000	119140000	chr1	119320000	119330000	CRE-289	0	0	0	chr1-119130000-119140000-chr1-119320000-119330000
chr1	132530000	132540000	chr1	132920000	132930000	CRE-290	0	0	0	chr1-132530000-132540000-chr1-132920000-132930000
chr1	74080000	74090000	chr1	74290000	74300000	CRE-291	1	0	1	chr1-74080000-74090000-chr1-74290000-74300000
chr1	161440000	161450000	chr1	161460000	161470000	CRE-292	0	0	0	chr1-161440000-161450000-chr1-161460000-161470000
chr1	39680000	39690000	chr1	40000000	40010000	CRE-293	1	0	1	chr1-39680000-39690000-chr1-40000000-40010000
chr1	92270000	92280000	chr1	92390000	92400000	CRE-294	0	0	0	chr1-92270000-92280000-chr1-92390000-92400000
chr1	89450000	89460000	chr1	89650000	89660000	CRE-295	0	0	0	chr1-89450000-89460000-chr1-89650000-89660000
chr1	8180000	8190000	chr1	8200000	8210000	CRE-296	1	0	1	chr1-8180000-8190000-chr1-8200000-8210000
chr1	93190000	93200000	chr1	93220000	93230000	CRE-297	0	0	0	chr1-93190000-93200000-chr1-93220000-93230000
chr1	190250000	190260000	chr1	190460000	190470000	CRE-298	0	0	0	chr1-190250000-190260000-chr1-190460000-190470000
chr1	155000000	155010000	chr1	155060000	155070000	CRE-299	1	0	1	chr1-155000000-155010000-chr1-155060000-155070000
chr1	16130000	16140000	chr1	16150000	16160000	CRE-300	0	0	0	chr1-16130000-16140000-chr1-16150000-16160000
chr1	181410000	181420000	chr1	181460000	181470000	CRE-301	0	0	0	chr1-181410000-181420000-chr1-181460000-181470000
chr1	92250000	92260000	chr1	92400000	92410000	CRE-302	0	0	0	chr1-92250000-92260000-chr1-92400000-92410000
chr1	86390000	86400000	chr1	86480000	86490000	CRE-303	0	0	0	chr1-86390000-86400000-chr1-86480000-86490000
chr1	135200000	135210000	chr1	135240000	135250000	CRE-304	0	0	0	chr1-135200000-135210000-chr1-135240000-135250000
chr1	90690000	90700000	chr1	90780000	90790000	CRE-305	0	0	0	chr1-90690000-90700000-chr1-90780000-90790000
chr1	182880000	182890000	chr1	183180000	183190000	CRE-306	0	0	0	chr1-182880000-182890000-chr1-183180000-183190000
chr1	157030000	157040000	chr1	157090000	157100000	CRE-307	0	0	0	chr1-157030000-157040000-chr1-157090000-157100000
chr1	170570000	170580000	chr1	170660000	170670000	CRE-308	0	0	0	chr1-170570000-170580000-chr1-170660000-170670000
chr1	74300000	74310000	chr1	74340000	74350000	CRE-309	0	0	0	chr1-74300000-74310000-chr1-74340000-74350000
chr1	90230000	90240000	chr1	90260000	90270000	CRE-310	1	0	1	chr1-90230000-90240000-chr1-90260000-90270000
chr1	118980000	118990000	chr1	119440000	119450000	CRE-311	0	0	0	chr1-118980000-118990000-chr1-119440000-119450000
chr1	36560000	36570000	chr1	36680000	36690000	CRE-312	0	1	1	chr1-36560000-36570000-chr1-36680000-36690000
chr1	192730000	192740000	chr1	192900000	192910000	CRE-313	0	0	0	chr1-192730000-192740000-chr1-192900000-192910000
chr1	92940000	92950000	chr1	93280000	93290000	CRE-314	0	0	0	chr1-92940000-92950000-chr1-93280000-93290000
chr1	89960000	89970000	chr1	90590000	90600000	CRE-315	0	1	1	chr1-89960000-89970000-chr1-90590000-90600000
chr1	91600000	91610000	chr1	91900000	91910000	CRE-316	1	0	1	chr1-91600000-91610000-chr1-91900000-91910000
chr1	91630000	91640000	chr1	91770000	91780000	CRE-317	0	0	0	chr1-91630000-91640000-chr1-91770000-91780000
chr1	134160000	134170000	chr1	134300000	134310000	CRE-318	0	0	0	chr1-134160000-134170000-chr1-134300000-134310000
chr1	193140000	193150000	chr1	193340000	193350000	CRE-319	0	0	0	chr1-193140000-193150000-chr1-193340000-193350000
chr1	90020000	90030000	chr1	90190000	90200000	CRE-320	1	0	1	chr1-90020000-90030000-chr1-90190000-90200000
chr1	179190000	179200000	chr1	179220000	179230000	CRE-321	0	0	0	chr1-179190000-179200000-chr1-179220000-179230000
chr1	30990000	31000000	chr1	31010000	31020000	CRE-322	0	1	1	chr1-30990000-31000000-chr1-31010000-31020000
chr1	118330000	118340000	chr1	118390000	118400000	CRE-323	1	0	1	chr1-118330000-118340000-chr1-118390000-118400000
chr1	181880000	181890000	chr1	182110000	182120000	CRE-324	1	1	2	chr1-181880000-181890000-chr1-182110000-182120000
chr1	89580000	89590000	chr1	89620000	89630000	CRE-325	0	0	0	chr1-89580000-89590000-chr1-89620000-89630000
chr1	89110000	89120000	chr1	89130000	89140000	CRE-326	0	0	0	chr1-89110000-89120000-chr1-89130000-89140000
chr1	130860000	130870000	chr1	131100000	131110000	CRE-327	0	0	0	chr1-130860000-130870000-chr1-131100000-131110000
chr1	74050000	74060000	chr1	74080000	74090000	CRE-328	0	1	1	chr1-74050000-74060000-chr1-74080000-74090000
chr1	91080000	91090000	chr1	91100000	91110000	CRE-329	1	0	1	chr1-91080000-91090000-chr1-91100000-91110000
chr1	153030000	153040000	chr1	153160000	153170000	CRE-330	1	0	1	chr1-153030000-153040000-chr1-153160000-153170000
chr1	91160000	91170000	chr1	91200000	91210000	CRE-331	0	0	0	chr1-91160000-91170000-chr1-91200000-91210000
chr1	91150000	91160000	chr1	91340000	91350000	CRE-332	0	0	0	chr1-91150000-91160000-chr1-91340000-91350000
chr1	192350000	192360000	chr1	192700000	192710000	CRE-333	0	0	0	chr1-192350000-192360000-chr1-192700000-192710000
chr1	172430000	172440000	chr1	172480000	172490000	CRE-334	0	0	0	chr1-172430000-172440000-chr1-172480000-172490000
chr1	182870000	182880000	chr1	182890000	182900000	CRE-335	0	1	1	chr1-182870000-182880000-chr1-182890000-182900000
chr2	76840000	76850000	chr2	76870000	76880000	CRE-336	1	0	1	chr2-76840000-76850000-chr2-76870000-76880000
chr2	76910000	76920000	chr2	76930000	76940000	CRE-337	0	1	1	chr2-76910000-76920000-chr2-76930000-76940000
chr2	76810000	76820000	chr2	76830000	76840000	CRE-338	0	0	0	chr2-76810000-76820000-chr2-76830000-76840000
chr2	76790000	76800000	chr2	76810000	76820000	CRE-339	0	0	0	chr2-76790000-76800000-chr2-76810000-76820000
chr2	180270000	180280000	chr2	180380000	180390000	CRE-340	1	0	1	chr2-180270000-180280000-chr2-180380000-180390000
chr2	180280000	180290000	chr2	180350000	180360000	CRE-341	0	1	1	chr2-180280000-180290000-chr2-180350000-180360000
chr2	180300000	180310000	chr2	180380000	180390000	CRE-342	0	0	0	chr2-180300000-180310000-chr2-180380000-180390000
chr2	150620000	150630000	chr2	150810000	150820000	CRE-343	0	0	0	chr2-150620000-150630000-chr2-150810000-150820000
chr2	150650000	150660000	chr2	150780000	150790000	CRE-344	1	0	1	chr2-150650000-150660000-chr2-150780000-150790000
chr2	150650000	150660000	chr2	150810000	150820000	CRE-345	1	0	1	chr2-150650000-150660000-chr2-150810000-150820000
chr2	163340000	163350000	chr2	163380000	163390000	CRE-346	1	0	1	chr2-163340000-163350000-chr2-163380000-163390000
chr2	163370000	163380000	chr2	163390000	163400000	CRE-347	0	0	0	chr2-163370000-163380000-chr2-163390000-163400000
chr2	156550000	156560000	chr2	156680000	156690000	CRE-348	0	0	0	chr2-156550000-156560000-chr2-156680000-156690000
chr2	156590000	156600000	chr2	156680000	156690000	CRE-349	0	0	0	chr2-156590000-156600000-chr2-156680000-156690000
chr2	156550000	156560000	chr2	156650000	156660000	CRE-350	0	0	0	chr2-156550000-156560000-chr2-156650000-156660000
chr2	32080000	32090000	chr2	32170000	32180000	CRE-351	0	0	0	chr2-32080000-32090000-chr2-32170000-32180000
chr2	32050000	32060000	chr2	32190000	32200000	CRE-352	0	0	0	chr2-32050000-32060000-chr2-32190000-32200000
chr2	180180000	180190000	chr2	180260000	180270000	CRE-353	0	0	0	chr2-180180000-180190000-chr2-180260000-180270000
chr2	180210000	180220000	chr2	180260000	180270000	CRE-354	0	0	0	chr2-180210000-180220000-chr2-180260000-180270000
chr2	167700000	167710000	chr2	167860000	167870000	CRE-355	0	0	0	chr2-167700000-167710000-chr2-167860000-167870000
chr2	120090000	120100000	chr2	120150000	120160000	CRE-356	1	0	1	chr2-120090000-120100000-chr2-120150000-120160000
chr2	120090000	120100000	chr2	120120000	120130000	CRE-357	1	1	2	chr2-120090000-120100000-chr2-120120000-120130000
chr2	25440000	25450000	chr2	25510000	25520000	CRE-358	0	1	1	chr2-25440000-25450000-chr2-25510000-25520000
chr2	32140000	32150000	chr2	32180000	32190000	CRE-359	0	0	0	chr2-32140000-32150000-chr2-32180000-32190000
chr2	32130000	32140000	chr2	32210000	32220000	CRE-360	1	0	1	chr2-32130000-32140000-chr2-32210000-32220000
chr2	167730000	167740000	chr2	167970000	167980000	CRE-361	0	0	0	chr2-167730000-167740000-chr2-167970000-167980000
chr2	30640000	30650000	chr2	30780000	30790000	CRE-362	0	0	0	chr2-30640000-30650000-chr2-30780000-30790000
chr2	91060000	91070000	chr2	91130000	91140000	CRE-363	1	0	1	chr2-91060000-91070000-chr2-91130000-91140000
chr2	167750000	167760000	chr2	167850000	167860000	CRE-364	0	0	0	chr2-167750000-167760000-chr2-167850000-167860000
chr2	167720000	167730000	chr2	167850000	167860000	CRE-365	0	0	0	chr2-167720000-167730000-chr2-167850000-167860000
chr2	181110000	181120000	chr2	181210000	181220000	CRE-366	0	0	0	chr2-181110000-181120000-chr2-181210000-181220000
chr2	181140000	181150000	chr2	181220000	181230000	CRE-367	0	0	0	chr2-181140000-181150000-chr2-181220000-181230000
chr2	165860000	165870000	chr2	165910000	165920000	CRE-368	0	1	1	chr2-165860000-165870000-chr2-165910000-165920000
chr2	165830000	165840000	chr2	165910000	165920000	CRE-369	0	1	1	chr2-165830000-165840000-chr2-165910000-165920000
chr2	30500000	30510000	chr2	30840000	30850000	CRE-370	0	0	0	chr2-30500000-30510000-chr2-30840000-30850000
chr2	30540000	30550000	chr2	30840000	30850000	CRE-371	0	0	0	chr2-30540000-30550000-chr2-30840000-30850000
chr2	173030000	173040000	chr2	173250000	173260000	CRE-372	0	0	0	chr2-173030000-173040000-chr2-173250000-173260000
chr2	167780000	167790000	chr2	167860000	167870000	CRE-373	0	0	0	chr2-167780000-167790000-chr2-167860000-167870000
chr2	168470000	168480000	chr2	168620000	168630000	CRE-374	1	1	2	chr2-168470000-168480000-chr2-168620000-168630000
chr2	168490000	168500000	chr2	168650000	168660000	CRE-375	0	0	0	chr2-168490000-168500000-chr2-168650000-168660000
chr2	26440000	26450000	chr2	26560000	26570000	CRE-376	1	1	2	chr2-26440000-26450000-chr2-26560000-26570000
chr2	26470000	26480000	chr2	26550000	26560000	CRE-377	0	0	0	chr2-26470000-26480000-chr2-26550000-26560000
chr2	167700000	167710000	chr2	167890000	167900000	CRE-378	0	1	1	chr2-167700000-167710000-chr2-167890000-167900000
chr2	167080000	167090000	chr2	167180000	167190000	CRE-379	0	0	0	chr2-167080000-167090000-chr2-167180000-167190000
chr2	27670000	27680000	chr2	27740000	27750000	CRE-380	0	0	0	chr2-27670000-27680000-chr2-27740000-27750000
chr2	167820000	167830000	chr2	167880000	167890000	CRE-381	0	0	0	chr2-167820000-167830000-chr2-167880000-167890000
chr2	167820000	167830000	chr2	167850000	167860000	CRE-382	0	0	0	chr2-167820000-167830000-chr2-167850000-167860000
chr2	180190000	180200000	chr2	180380000	180390000	CRE-383	0	0	0	chr2-180190000-180200000-chr2-180380000-180390000
chr2	180220000	180230000	chr2	180390000	180400000	CRE-384	0	0	0	chr2-180220000-180230000-chr2-180390000-180400000
chr2	167680000	167690000	chr2	167790000	167800000	CRE-385	1	0	1	chr2-167680000-167690000-chr2-167790000-167800000
chr2	76990000	77000000	chr2	77020000	77030000	CRE-386	0	0	0	chr2-76990000-77000000-chr2-77020000-77030000
chr2	25220000	25230000	chr2	25250000	25260000	CRE-387	1	0	1	chr2-25220000-25230000-chr2-25250000-25260000
chr2	166850000	166860000	chr2	166880000	166890000	CRE-388	0	0	0	chr2-166850000-166860000-chr2-166880000-166890000
chr2	33160000	33170000	chr2	33200000	33210000	CRE-389	0	0	0	chr2-33160000-33170000-chr2-33200000-33210000
chr2	167780000	167790000	chr2	167820000	167830000	CRE-390	0	0	0	chr2-167780000-167790000-chr2-167820000-167830000
chr2	167690000	167700000	chr2	167760000	167770000	CRE-391	0	0	0	chr2-167690000-167700000-chr2-167760000-167770000
chr2	173030000	173040000	chr2	173160000	173170000	CRE-392	0	0	0	chr2-173030000-173040000-chr2-173160000-173170000
chr2	120040000	120050000	chr2	120150000	120160000	CRE-393	0	0	0	chr2-120040000-120050000-chr2-120150000-120160000
chr2	27020000	27030000	chr2	27230000	27240000	CRE-394	0	1	1	chr2-27020000-27030000-chr2-27230000-27240000
chr2	156600000	156610000	chr2	156630000	156640000	CRE-395	0	0	0	chr2-156600000-156610000-chr2-156630000-156640000
chr2	32110000	32120000	chr2	32160000	32170000	CRE-396	0	0	0	chr2-32110000-32120000-chr2-32160000-32170000
chr2	167690000	167700000	chr2	167960000	167970000	CRE-397	0	0	0	chr2-167690000-167700000-chr2-167960000-167970000
chr2	152350000	152360000	chr2	152430000	152440000	CRE-398	0	1	1	chr2-152350000-152360000-chr2-152430000-152440000
chr2	151920000	151930000	chr2	151990000	152000000	CRE-399	0	1	1	chr2-151920000-151930000-chr2-151990000-152000000
chr2	167640000	167650000	chr2	167950000	167960000	CRE-400	1	0	1	chr2-167640000-167650000-chr2-167950000-167960000
chr2	30720000	30730000	chr2	30790000	30800000	CRE-401	0	1	1	chr2-30720000-30730000-chr2-30790000-30800000
chr2	164830000	164840000	chr2	164880000	164890000	CRE-402	0	0	0	chr2-164830000-164840000-chr2-164880000-164890000
chr2	167770000	167780000	chr2	167920000	167930000	CRE-403	0	0	0	chr2-167770000-167780000-chr2-167920000-167930000
chr2	167730000	167740000	chr2	167890000	167900000	CRE-404	0	1	1	chr2-167730000-167740000-chr2-167890000-167900000
chr2	26490000	26500000	chr2	26580000	26590000	CRE-405	0	0	0	chr2-26490000-26500000-chr2-26580000-26590000
chr2	167750000	167760000	chr2	167820000	167830000	CRE-406	0	0	0	chr2-167750000-167760000-chr2-167820000-167830000
chr2	180060000	180070000	chr2	180160000	180170000	CRE-407	0	0	0	chr2-180060000-180070000-chr2-180160000-180170000
chr2	30640000	30650000	chr2	30840000	30850000	CRE-408	0	0	0	chr2-30640000-30650000-chr2-30840000-30850000
chr2	30680000	30690000	chr2	30810000	30820000	CRE-409	0	0	0	chr2-30680000-30690000-chr2-30810000-30820000
chr2	172720000	172730000	chr2	173550000	173560000	CRE-410	0	0	0	chr2-172720000-172730000-chr2-173550000-173560000
chr2	25620000	25630000	chr2	25850000	25860000	CRE-411	0	1	1	chr2-25620000-25630000-chr2-25850000-25860000
chr2	29520000	29530000	chr2	29570000	29580000	CRE-412	0	0	0	chr2-29520000-29530000-chr2-29570000-29580000
chr2	165100000	165110000	chr2	165270000	165280000	CRE-413	0	0	0	chr2-165100000-165110000-chr2-165270000-165280000
chr2	30230000	30240000	chr2	30260000	30270000	CRE-414	0	0	0	chr2-30230000-30240000-chr2-30260000-30270000
chr2	165830000	165840000	chr2	165960000	165970000	CRE-415	0	0	0	chr2-165830000-165840000-chr2-165960000-165970000
chr2	31100000	31110000	chr2	31130000	31140000	CRE-416	0	0	0	chr2-31100000-31110000-chr2-31130000-31140000
chr2	167510000	167520000	chr2	167620000	167630000	CRE-417	1	0	1	chr2-167510000-167520000-chr2-167620000-167630000
chr2	166350000	166360000	chr2	166630000	166640000	CRE-418	0	0	0	chr2-166350000-166360000-chr2-166630000-166640000
chr2	26230000	26240000	chr2	26340000	26350000	CRE-419	0	0	0	chr2-26230000-26240000-chr2-26340000-26350000
chr2	91990000	92000000	chr2	92040000	92050000	CRE-420	0	0	0	chr2-91990000-92000000-chr2-92040000-92050000
chr2	32380000	32390000	chr2	32580000	32590000	CRE-421	0	1	1	chr2-32380000-32390000-chr2-32580000-32590000
chr2	168510000	168520000	chr2	168640000	168650000	CRE-422	0	0	0	chr2-168510000-168520000-chr2-168640000-168650000
chr2	152650000	152660000	chr2	153060000	153070000	CRE-423	0	0	0	chr2-152650000-152660000-chr2-153060000-153070000
chr2	165850000	165860000	chr2	165880000	165890000	CRE-424	0	0	0	chr2-165850000-165860000-chr2-165880000-165890000
chr2	167090000	167100000	chr2	167270000	167280000	CRE-425	0	1	1	chr2-167090000-167100000-chr2-167270000-167280000
chr2	167490000	167500000	chr2	167630000	167640000	CRE-426	0	0	0	chr2-167490000-167500000-chr2-167630000-167640000
chr2	30460000	30470000	chr2	30650000	30660000	CRE-427	0	0	0	chr2-30460000-30470000-chr2-30650000-30660000
chr2	30610000	30620000	chr2	30880000	30890000	CRE-428	0	0	0	chr2-30610000-30620000-chr2-30880000-30890000
chr2	33140000	33150000	chr2	33290000	33300000	CRE-429	0	0	0	chr2-33140000-33150000-chr2-33290000-33300000
chr2	167780000	167790000	chr2	167840000	167850000	CRE-430	0	0	0	chr2-167780000-167790000-chr2-167840000-167850000
chr2	93010000	93020000	chr2	93040000	93050000	CRE-431	0	0	0	chr2-93010000-93020000-chr2-93040000-93050000
chr2	33150000	33160000	chr2	33410000	33420000	CRE-432	1	0	1	chr2-33150000-33160000-chr2-33410000-33420000
chr2	30590000	30600000	chr2	30790000	30800000	CRE-433	0	1	1	chr2-30590000-30600000-chr2-30790000-30800000
chr2	180990000	181000000	chr2	181180000	181190000	CRE-434	1	0	1	chr2-180990000-181000000-chr2-181180000-181190000
chr2	128170000	128180000	chr2	128330000	128340000	CRE-435	0	1	1	chr2-128170000-128180000-chr2-128330000-128340000
chr2	167090000	167100000	chr2	167130000	167140000	CRE-436	0	0	0	chr2-167090000-167100000-chr2-167130000-167140000
chr2	167810000	167820000	chr2	167900000	167910000	CRE-437	0	0	0	chr2-167810000-167820000-chr2-167900000-167910000
chr2	156420000	156430000	chr2	156500000	156510000	CRE-438	0	0	0	chr2-156420000-156430000-chr2-156500000-156510000
chr2	157470000	157480000	chr2	157600000	157610000	CRE-439	0	1	1	chr2-157470000-157480000-chr2-157600000-157610000
chr2	166370000	166380000	chr2	166440000	166450000	CRE-440	0	1	1	chr2-166370000-166380000-chr2-166440000-166450000
chr2	26030000	26040000	chr2	26180000	26190000	CRE-441	0	1	1	chr2-26030000-26040000-chr2-26180000-26190000
chr2	30510000	30520000	chr2	30930000	30940000	CRE-442	0	1	1	chr2-30510000-30520000-chr2-30930000-30940000
chr2	32060000	32070000	chr2	32130000	32140000	CRE-443	0	1	1	chr2-32060000-32070000-chr2-32130000-32140000
chr2	166160000	166170000	chr2	166550000	166560000	CRE-444	0	0	0	chr2-166160000-166170000-chr2-166550000-166560000
chr2	91940000	91950000	chr2	92000000	92010000	CRE-445	0	0	0	chr2-91940000-91950000-chr2-92000000-92010000
chr2	172840000	172850000	chr2	172930000	172940000	CRE-446	0	0	0	chr2-172840000-172850000-chr2-172930000-172940000
chr2	167680000	167690000	chr2	167930000	167940000	CRE-447	1	0	1	chr2-167680000-167690000-chr2-167930000-167940000
chr2	156610000	156620000	chr2	156670000	156680000	CRE-448	0	0	0	chr2-156610000-156620000-chr2-156670000-156680000
chr2	178690000	178700000	chr2	179090000	179100000	CRE-449	0	0	0	chr2-178690000-178700000-chr2-179090000-179100000
chr2	26450000	26460000	chr2	26610000	26620000	CRE-450	0	0	0	chr2-26450000-26460000-chr2-26610000-26620000
chr2	144070000	144080000	chr2	144130000	144140000	CRE-451	0	0	0	chr2-144070000-144080000-chr2-144130000-144140000
chr2	92930000	92940000	chr2	93080000	93090000	CRE-452	0	0	0	chr2-92930000-92940000-chr2-93080000-93090000
chr2	166430000	166440000	chr2	166500000	166510000	CRE-453	0	0	0	chr2-166430000-166440000-chr2-166500000-166510000
chr2	173240000	173250000	chr2	173370000	173380000	CRE-454	0	0	0	chr2-173240000-173250000-chr2-173370000-173380000
chr2	167730000	167740000	chr2	167940000	167950000	CRE-455	0	0	0	chr2-167730000-167740000-chr2-167940000-167950000
chr2	155230000	155240000	chr2	155380000	155390000	CRE-456	0	1	1	chr2-155230000-155240000-chr2-155380000-155390000
chr2	180740000	180750000	chr2	180890000	180900000	CRE-457	1	0	1	chr2-180740000-180750000-chr2-180890000-180900000
chr2	35640000	35650000	chr2	35720000	35730000	CRE-458	1	0	1	chr2-35640000-35650000-chr2-35720000-35730000
chr2	103570000	103580000	chr2	103700000	103710000	CRE-459	0	0	0	chr2-103570000-103580000-chr2-103700000-103710000
chr2	180770000	180780000	chr2	180820000	180830000	CRE-460	1	1	2	chr2-180770000-180780000-chr2-180820000-180830000
chr2	30600000	30610000	chr2	30760000	30770000	CRE-461	0	0	0	chr2-30600000-30610000-chr2-30760000-30770000
chr2	91930000	91940000	chr2	92050000	92060000	CRE-462	0	1	1	chr2-91930000-91940000-chr2-92050000-92060000
chr2	167300000	167310000	chr2	167420000	167430000	CRE-463	0	0	0	chr2-167300000-167310000-chr2-167420000-167430000
chr2	167780000	167790000	chr2	167890000	167900000	CRE-464	0	1	1	chr2-167780000-167790000-chr2-167890000-167900000
chr2	173040000	173050000	chr2	173280000	173290000	CRE-465	0	0	0	chr2-173040000-173050000-chr2-173280000-173290000
chr2	178710000	178720000	chr2	179220000	179230000	CRE-466	0	0	0	chr2-178710000-178720000-chr2-179220000-179230000
chr2	33210000	33220000	chr2	33250000	33260000	CRE-467	0	1	1	chr2-33210000-33220000-chr2-33250000-33260000
chr2	32060000	32070000	chr2	32210000	32220000	CRE-468	0	0	0	chr2-32060000-32070000-chr2-32210000-32220000
chr2	60660000	60670000	chr2	60690000	60700000	CRE-469	0	0	0	chr2-60660000-60670000-chr2-60690000-60700000
chr2	26460000	26470000	chr2	26590000	26600000	CRE-470	0	0	0	chr2-26460000-26470000-chr2-26590000-26600000
chr2	168330000	168340000	chr2	168430000	168440000	CRE-471	0	0	0	chr2-168330000-168340000-chr2-168430000-168440000
chr2	31990000	32000000	chr2	32200000	32210000	CRE-472	0	0	0	chr2-31990000-32000000-chr2-32200000-32210000
chr2	27630000	27640000	chr2	27780000	27790000	CRE-473	0	0	0	chr2-27630000-27640000-chr2-27780000-27790000
chr2	167270000	167280000	chr2	167400000	167410000	CRE-474	1	0	1	chr2-167270000-167280000-chr2-167400000-167410000
chr2	30530000	30540000	chr2	30720000	30730000	CRE-475	0	0	0	chr2-30530000-30540000-chr2-30720000-30730000
chr2	180070000	180080000	chr2	180110000	180120000	CRE-476	0	0	0	chr2-180070000-180080000-chr2-180110000-180120000
chr2	32180000	32190000	chr2	32210000	32220000	CRE-477	0	0	0	chr2-32180000-32190000-chr2-32210000-32220000
chr2	163120000	163130000	chr2	163260000	163270000	CRE-478	0	0	0	chr2-163120000-163130000-chr2-163260000-163270000
chr2	163220000	163230000	chr2	163450000	163460000	CRE-479	0	0	0	chr2-163220000-163230000-chr2-163450000-163460000
chr2	25990000	26000000	chr2	26380000	26390000	CRE-480	0	0	0	chr2-25990000-26000000-chr2-26380000-26390000
chr2	153410000	153420000	chr2	153600000	153610000	CRE-481	1	1	2	chr2-153410000-153420000-chr2-153600000-153610000
chr2	33220000	33230000	chr2	33280000	33290000	CRE-482	0	0	0	chr2-33220000-33230000-chr2-33280000-33290000
chr2	31360000	31370000	chr2	31490000	31500000	CRE-483	0	0	0	chr2-31360000-31370000-chr2-31490000-31500000
chr2	26250000	26260000	chr2	26360000	26370000	CRE-484	0	0	0	chr2-26250000-26260000-chr2-26360000-26370000
chr2	25450000	25460000	chr2	25560000	25570000	CRE-485	0	0	0	chr2-25450000-25460000-chr2-25560000-25570000
chr2	167530000	167540000	chr2	167590000	167600000	CRE-486	1	0	1	chr2-167530000-167540000-chr2-167590000-167600000
chr2	30590000	30600000	chr2	30850000	30860000	CRE-487	0	0	0	chr2-30590000-30600000-chr2-30850000-30860000
chr2	163290000	163300000	chr2	163580000	163590000	CRE-488	0	1	1	chr2-163290000-163300000-chr2-163580000-163590000
chr2	93220000	93230000	chr2	93270000	93280000	CRE-489	1	0	1	chr2-93220000-93230000-chr2-93270000-93280000
chr2	26210000	26220000	chr2	26340000	26350000	CRE-490	0	0	0	chr2-26210000-26220000-chr2-26340000-26350000
chr2	31700000	31710000	chr2	31740000	31750000	CRE-491	0	0	0	chr2-31700000-31710000-chr2-31740000-31750000
chr2	32380000	32390000	chr2	32600000	32610000	CRE-492	0	1	1	chr2-32380000-32390000-chr2-32600000-32610000
chr2	178710000	178720000	chr2	178850000	178860000	CRE-493	0	0	0	chr2-178710000-178720000-chr2-178850000-178860000
chr2	77010000	77020000	chr2	77040000	77050000	CRE-494	0	0	0	chr2-77010000-77020000-chr2-77040000-77050000
chr2	173030000	173040000	chr2	173080000	173090000	CRE-495	0	1	1	chr2-173030000-173040000-chr2-173080000-173090000
chr2	5090000	5100000	chr2	5150000	5160000	CRE-496	1	0	1	chr2-5090000-5100000-chr2-5150000-5160000
chr2	30680000	30690000	chr2	30750000	30760000	CRE-497	0	0	0	chr2-30680000-30690000-chr2-30750000-30760000
chr2	119970000	119980000	chr2	120170000	120180000	CRE-498	1	1	2	chr2-119970000-119980000-chr2-120170000-120180000
chr2	173630000	173640000	chr2	173770000	173780000	CRE-499	0	0	0	chr2-173630000-173640000-chr2-173770000-173780000
chr2	181200000	181210000	chr2	181230000	181240000	CRE-500	0	0	0	chr2-181200000-181210000-chr2-181230000-181240000
chr2	93470000	93480000	chr2	93650000	93660000	CRE-501	1	1	2	chr2-93470000-93480000-chr2-93650000-93660000
chr2	180100000	180110000	chr2	180150000	180160000	CRE-502	0	0	0	chr2-180100000-180110000-chr2-180150000-180160000
chr2	166240000	166250000	chr2	166260000	166270000	CRE-503	0	0	0	chr2-166240000-166250000-chr2-166260000-166270000
chr2	150760000	150770000	chr2	150820000	150830000	CRE-504	0	0	0	chr2-150760000-150770000-chr2-150820000-150830000
chr2	167510000	167520000	chr2	167960000	167970000	CRE-505	1	0	1	chr2-167510000-167520000-chr2-167960000-167970000
chr2	25620000	25630000	chr2	25700000	25710000	CRE-506	0	0	0	chr2-25620000-25630000-chr2-25700000-25710000
chr2	84830000	84840000	chr2	85040000	85050000	CRE-507	1	0	1	chr2-84830000-84840000-chr2-85040000-85050000
chr2	157640000	157650000	chr2	157920000	157930000	CRE-508	0	0	0	chr2-157640000-157650000-chr2-157920000-157930000
chr2	166380000	166390000	chr2	166500000	166510000	CRE-509	0	0	0	chr2-166380000-166390000-chr2-166500000-166510000
chr2	152750000	152760000	chr2	152830000	152840000	CRE-510	0	0	0	chr2-152750000-152760000-chr2-152830000-152840000
chr2	33140000	33150000	chr2	33240000	33250000	CRE-511	0	0	0	chr2-33140000-33150000-chr2-33240000-33250000
chr2	29440000	29450000	chr2	29590000	29600000	CRE-512	0	0	0	chr2-29440000-29450000-chr2-29590000-29600000
chr2	167140000	167150000	chr2	167400000	167410000	CRE-513	0	0	0	chr2-167140000-167150000-chr2-167400000-167410000
chr2	26080000	26090000	chr2	26150000	26160000	CRE-514	0	1	1	chr2-26080000-26090000-chr2-26150000-26160000
chr2	30500000	30510000	chr2	30610000	30620000	CRE-515	0	0	0	chr2-30500000-30510000-chr2-30610000-30620000
chr2	30170000	30180000	chr2	30250000	30260000	CRE-516	0	0	0	chr2-30170000-30180000-chr2-30250000-30260000
chr2	163600000	163610000	chr2	163850000	163860000	CRE-517	0	0	0	chr2-163600000-163610000-chr2-163850000-163860000
chr2	157930000	157940000	chr2	157970000	157980000	CRE-518	0	0	0	chr2-157930000-157940000-chr2-157970000-157980000
chr2	58770000	58780000	chr2	58790000	58800000	CRE-519	0	0	0	chr2-58770000-58780000-chr2-58790000-58800000
chr2	158080000	158090000	chr2	158200000	158210000	CRE-520	0	1	1	chr2-158080000-158090000-chr2-158200000-158210000
chr2	178680000	178690000	chr2	179060000	179070000	CRE-521	0	0	0	chr2-178680000-178690000-chr2-179060000-179070000
chr2	174290000	174300000	chr2	174530000	174540000	CRE-522	0	0	0	chr2-174290000-174300000-chr2-174530000-174540000
chr2	92820000	92830000	chr2	93150000	93160000	CRE-523	0	0	0	chr2-92820000-92830000-chr2-93150000-93160000
chr2	167650000	167660000	chr2	167930000	167940000	CRE-524	0	0	0	chr2-167650000-167660000-chr2-167930000-167940000
chr2	124430000	124440000	chr2	124480000	124490000	CRE-525	0	0	0	chr2-124430000-124440000-chr2-124480000-124490000
chr2	35660000	35670000	chr2	35690000	35700000	CRE-526	0	0	0	chr2-35660000-35670000-chr2-35690000-35700000
chr2	178300000	178310000	chr2	178710000	178720000	CRE-527	0	0	0	chr2-178300000-178310000-chr2-178710000-178720000
chr2	165810000	165820000	chr2	165910000	165920000	CRE-528	1	1	2	chr2-165810000-165820000-chr2-165910000-165920000
chr2	92940000	92950000	chr2	93060000	93070000	CRE-529	0	1	1	chr2-92940000-92950000-chr2-93060000-93070000
chr2	158110000	158120000	chr2	158140000	158150000	CRE-530	0	0	0	chr2-158110000-158120000-chr2-158140000-158150000
chr2	152610000	152620000	chr2	153050000	153060000	CRE-531	1	0	1	chr2-152610000-152620000-chr2-153050000-153060000
chr2	28210000	28220000	chr2	28320000	28330000	CRE-532	0	0	0	chr2-28210000-28220000-chr2-28320000-28330000
chr2	26480000	26490000	chr2	26840000	26850000	CRE-533	0	1	1	chr2-26480000-26490000-chr2-26840000-26850000
chr2	120050000	120060000	chr2	120070000	120080000	CRE-534	0	0	0	chr2-120050000-120060000-chr2-120070000-120080000
chr2	152700000	152710000	chr2	152930000	152940000	CRE-535	0	0	0	chr2-152700000-152710000-chr2-152930000-152940000
chr2	166380000	166390000	chr2	166570000	166580000	CRE-536	0	0	0	chr2-166380000-166390000-chr2-166570000-166580000
chr2	33200000	33210000	chr2	33340000	33350000	CRE-537	0	1	1	chr2-33200000-33210000-chr2-33340000-33350000
chr2	156530000	156540000	chr2	156600000	156610000	CRE-538	1	0	1	chr2-156530000-156540000-chr2-156600000-156610000
chr2	152150000	152160000	chr2	152190000	152200000	CRE-539	0	1	1	chr2-152150000-152160000-chr2-152190000-152200000
chr2	33250000	33260000	chr2	33330000	33340000	CRE-540	1	0	1	chr2-33250000-33260000-chr2-33330000-33340000
chr2	153510000	153520000	chr2	153570000	153580000	CRE-541	0	0	0	chr2-153510000-153520000-chr2-153570000-153580000
chr2	153410000	153420000	chr2	153660000	153670000	CRE-542	1	1	2	chr2-153410000-153420000-chr2-153660000-153670000
chr2	180180000	180190000	chr2	180360000	180370000	CRE-543	0	0	0	chr2-180180000-180190000-chr2-180360000-180370000
chr2	33170000	33180000	chr2	33450000	33460000	CRE-544	0	0	0	chr2-33170000-33180000-chr2-33450000-33460000
chr2	93170000	93180000	chr2	93350000	93360000	CRE-545	0	0	0	chr2-93170000-93180000-chr2-93350000-93360000
chr2	30390000	30400000	chr2	30800000	30810000	CRE-546	0	0	0	chr2-30390000-30400000-chr2-30800000-30810000
chr2	35590000	35600000	chr2	35770000	35780000	CRE-547	0	0	0	chr2-35590000-35600000-chr2-35770000-35780000
chr2	167090000	167100000	chr2	167220000	167230000	CRE-548	0	1	1	chr2-167090000-167100000-chr2-167220000-167230000
chr2	32990000	33000000	chr2	33340000	33350000	CRE-549	1	1	2	chr2-32990000-33000000-chr2-33340000-33350000
chr2	158950000	158960000	chr2	159000000	159010000	CRE-550	0	0	0	chr2-158950000-158960000-chr2-159000000-159010000
chr2	172390000	172400000	chr2	172610000	172620000	CRE-551	0	0	0	chr2-172390000-172400000-chr2-172610000-172620000
chr2	25450000	25460000	chr2	25540000	25550000	CRE-552	0	0	0	chr2-25450000-25460000-chr2-25540000-25550000
chr2	173040000	173050000	chr2	173230000	173240000	CRE-553	0	0	0	chr2-173040000-173050000-chr2-173230000-173240000
chr2	166390000	166400000	chr2	166550000	166560000	CRE-554	0	0	0	chr2-166390000-166400000-chr2-166550000-166560000
chr2	172900000	172910000	chr2	172950000	172960000	CRE-555	0	0	0	chr2-172900000-172910000-chr2-172950000-172960000
chr2	167200000	167210000	chr2	167270000	167280000	CRE-556	0	1	1	chr2-167200000-167210000-chr2-167270000-167280000
chr2	92990000	93000000	chr2	93040000	93050000	CRE-557	0	0	0	chr2-92990000-93000000-chr2-93040000-93050000
chr2	151970000	151980000	chr2	151990000	152000000	CRE-558	0	1	1	chr2-151970000-151980000-chr2-151990000-152000000
chr2	32080000	32090000	chr2	32210000	32220000	CRE-559	0	0	0	chr2-32080000-32090000-chr2-32210000-32220000
chr2	30410000	30420000	chr2	30490000	30500000	CRE-560	0	0	0	chr2-30410000-30420000-chr2-30490000-30500000
chr2	32380000	32390000	chr2	32620000	32630000	CRE-561	0	0	0	chr2-32380000-32390000-chr2-32620000-32630000
chr2	30510000	30520000	chr2	30810000	30820000	CRE-562	0	0	0	chr2-30510000-30520000-chr2-30810000-30820000
chr2	166200000	166210000	chr2	166500000	166510000	CRE-563	0	0	0	chr2-166200000-166210000-chr2-166500000-166510000
chr2	28330000	28340000	chr2	28380000	28390000	CRE-564	0	0	0	chr2-28330000-28340000-chr2-28380000-28390000
chr2	131040000	131050000	chr2	131240000	131250000	CRE-565	0	0	0	chr2-131040000-131050000-chr2-131240000-131250000
chr2	25570000	25580000	chr2	25910000	25920000	CRE-566	0	0	0	chr2-25570000-25580000-chr2-25910000-25920000
chr2	168680000	168690000	chr2	168740000	168750000	CRE-567	0	1	1	chr2-168680000-168690000-chr2-168740000-168750000
chr2	165570000	165580000	chr2	165680000	165690000	CRE-568	0	0	0	chr2-165570000-165580000-chr2-165680000-165690000
chr2	33230000	33240000	chr2	33300000	33310000	CRE-569	0	0	0	chr2-33230000-33240000-chr2-33300000-33310000
chr2	164910000	164920000	chr2	165030000	165040000	CRE-570	0	0	0	chr2-164910000-164920000-chr2-165030000-165040000
chr2	167110000	167120000	chr2	167440000	167450000	CRE-571	1	0	1	chr2-167110000-167120000-chr2-167440000-167450000
chr2	30600000	30610000	chr2	30700000	30710000	CRE-572	0	1	1	chr2-30600000-30610000-chr2-30700000-30710000
chr2	27140000	27150000	chr2	27230000	27240000	CRE-573	0	1	1	chr2-27140000-27150000-chr2-27230000-27240000
chr2	167680000	167690000	chr2	168080000	168090000	CRE-574	1	0	1	chr2-167680000-167690000-chr2-168080000-168090000
chr2	152690000	152700000	chr2	152900000	152910000	CRE-575	1	0	1	chr2-152690000-152700000-chr2-152900000-152910000
chr2	92660000	92670000	chr2	93120000	93130000	CRE-576	0	0	0	chr2-92660000-92670000-chr2-93120000-93130000
chr2	68380000	68390000	chr2	68400000	68410000	CRE-577	0	0	0	chr2-68380000-68390000-chr2-68400000-68410000
chr2	168020000	168030000	chr2	168140000	168150000	CRE-578	0	0	0	chr2-168020000-168030000-chr2-168140000-168150000
chr2	32210000	32220000	chr2	32230000	32240000	CRE-579	0	0	0	chr2-32210000-32220000-chr2-32230000-32240000
chr2	152290000	152300000	chr2	152330000	152340000	CRE-580	0	0	0	chr2-152290000-152300000-chr2-152330000-152340000
chr2	152660000	152670000	chr2	152840000	152850000	CRE-581	0	0	0	chr2-152660000-152670000-chr2-152840000-152850000
chr2	153500000	153510000	chr2	153590000	153600000	CRE-582	0	0	0	chr2-153500000-153510000-chr2-153590000-153600000
chr2	174290000	174300000	chr2	174420000	174430000	CRE-583	0	0	0	chr2-174290000-174300000-chr2-174420000-174430000
chr2	167790000	167800000	chr2	167960000	167970000	CRE-584	0	0	0	chr2-167790000-167800000-chr2-167960000-167970000
chr2	152780000	152790000	chr2	152820000	152830000	CRE-585	0	1	1	chr2-152780000-152790000-chr2-152820000-152830000
chr2	167710000	167720000	chr2	167780000	167790000	CRE-586	0	0	0	chr2-167710000-167720000-chr2-167780000-167790000
chr2	153410000	153420000	chr2	153580000	153590000	CRE-587	1	1	2	chr2-153410000-153420000-chr2-153580000-153590000
chr2	27070000	27080000	chr2	27410000	27420000	CRE-588	1	0	1	chr2-27070000-27080000-chr2-27410000-27420000
chr2	167030000	167040000	chr2	167420000	167430000	CRE-589	0	0	0	chr2-167030000-167040000-chr2-167420000-167430000
chr2	173150000	173160000	chr2	173550000	173560000	CRE-590	0	0	0	chr2-173150000-173160000-chr2-173550000-173560000
chr2	35520000	35530000	chr2	35890000	35900000	CRE-591	0	0	0	chr2-35520000-35530000-chr2-35890000-35900000
chr2	173580000	173590000	chr2	174010000	174020000	CRE-592	0	0	0	chr2-173580000-173590000-chr2-174010000-174020000
chr2	33170000	33180000	chr2	33330000	33340000	CRE-593	0	0	0	chr2-33170000-33180000-chr2-33330000-33340000
chr2	158080000	158090000	chr2	158100000	158110000	CRE-594	0	1	1	chr2-158080000-158090000-chr2-158100000-158110000
chr2	22420000	22430000	chr2	22540000	22550000	CRE-595	0	0	0	chr2-22420000-22430000-chr2-22540000-22550000
chr2	32380000	32390000	chr2	32690000	32700000	CRE-596	0	0	0	chr2-32380000-32390000-chr2-32690000-32700000
chr2	29540000	29550000	chr2	29570000	29580000	CRE-597	0	0	0	chr2-29540000-29550000-chr2-29570000-29580000
chr2	31680000	31690000	chr2	31780000	31790000	CRE-598	1	1	2	chr2-31680000-31690000-chr2-31780000-31790000
chr2	172630000	172640000	chr2	172780000	172790000	CRE-599	0	0	0	chr2-172630000-172640000-chr2-172780000-172790000
chr2	32420000	32430000	chr2	32620000	32630000	CRE-600	1	0	1	chr2-32420000-32430000-chr2-32620000-32630000
chr2	26060000	26070000	chr2	26120000	26130000	CRE-601	0	0	0	chr2-26060000-26070000-chr2-26120000-26130000
chr2	91060000	91070000	chr2	91190000	91200000	CRE-602	1	0	1	chr2-91060000-91070000-chr2-91190000-91200000
chr2	164420000	164430000	chr2	164440000	164450000	CRE-603	0	0	0	chr2-164420000-164430000-chr2-164440000-164450000
chr2	180490000	180500000	chr2	180530000	180540000	CRE-604	0	0	0	chr2-180490000-180500000-chr2-180530000-180540000
chr2	150610000	150620000	chr2	150630000	150640000	CRE-605	0	0	0	chr2-150610000-150620000-chr2-150630000-150640000
chr2	11330000	11340000	chr2	11580000	11590000	CRE-606	1	0	1	chr2-11330000-11340000-chr2-11580000-11590000
chr2	158060000	158070000	chr2	158130000	158140000	CRE-607	1	0	1	chr2-158060000-158070000-chr2-158130000-158140000
chr2	163810000	163820000	chr2	163940000	163950000	CRE-608	0	0	0	chr2-163810000-163820000-chr2-163940000-163950000
chr2	179570000	179580000	chr2	179750000	179760000	CRE-609	0	0	0	chr2-179570000-179580000-chr2-179750000-179760000
chr2	168260000	168270000	chr2	168390000	168400000	CRE-610	0	0	0	chr2-168260000-168270000-chr2-168390000-168400000
chr2	35580000	35590000	chr2	35710000	35720000	CRE-611	0	0	0	chr2-35580000-35590000-chr2-35710000-35720000
chr2	90860000	90870000	chr2	91130000	91140000	CRE-612	1	0	1	chr2-90860000-90870000-chr2-91130000-91140000
chr2	26510000	26520000	chr2	26630000	26640000	CRE-613	0	1	1	chr2-26510000-26520000-chr2-26630000-26640000
chr2	35530000	35540000	chr2	35740000	35750000	CRE-614	1	0	1	chr2-35530000-35540000-chr2-35740000-35750000
chr2	179410000	179420000	chr2	179690000	179700000	CRE-615	0	0	0	chr2-179410000-179420000-chr2-179690000-179700000
chr2	93420000	93430000	chr2	93660000	93670000	CRE-616	0	0	0	chr2-93420000-93430000-chr2-93660000-93670000
chr2	164420000	164430000	chr2	164490000	164500000	CRE-617	0	0	0	chr2-164420000-164430000-chr2-164490000-164500000
chr2	167610000	167620000	chr2	167840000	167850000	CRE-618	0	0	0	chr2-167610000-167620000-chr2-167840000-167850000
chr2	173220000	173230000	chr2	173480000	173490000	CRE-619	1	0	1	chr2-173220000-173230000-chr2-173480000-173490000
chr2	173010000	173020000	chr2	173270000	173280000	CRE-620	0	0	0	chr2-173010000-173020000-chr2-173270000-173280000
chr2	172750000	172760000	chr2	172920000	172930000	CRE-621	0	0	0	chr2-172750000-172760000-chr2-172920000-172930000
chr2	173090000	173100000	chr2	173200000	173210000	CRE-622	1	0	1	chr2-173090000-173100000-chr2-173200000-173210000
chr2	174300000	174310000	chr2	174660000	174670000	CRE-623	0	0	0	chr2-174300000-174310000-chr2-174660000-174670000
chr2	156510000	156520000	chr2	156890000	156900000	CRE-624	1	0	1	chr2-156510000-156520000-chr2-156890000-156900000
chr2	30440000	30450000	chr2	30750000	30760000	CRE-625	1	0	1	chr2-30440000-30450000-chr2-30750000-30760000
chr2	59630000	59640000	chr2	59710000	59720000	CRE-626	0	0	0	chr2-59630000-59640000-chr2-59710000-59720000
chr2	155590000	155600000	chr2	155610000	155620000	CRE-627	0	1	1	chr2-155590000-155600000-chr2-155610000-155620000
chr2	26460000	26470000	chr2	26870000	26880000	CRE-628	0	0	0	chr2-26460000-26470000-chr2-26870000-26880000
chr2	92670000	92680000	chr2	93060000	93070000	CRE-629	0	1	1	chr2-92670000-92680000-chr2-93060000-93070000
chr2	59410000	59420000	chr2	59510000	59520000	CRE-630	0	0	0	chr2-59410000-59420000-chr2-59510000-59520000
chr2	156530000	156540000	chr2	156650000	156660000	CRE-631	1	0	1	chr2-156530000-156540000-chr2-156650000-156660000
chr2	179450000	179460000	chr2	179520000	179530000	CRE-632	0	0	0	chr2-179450000-179460000-chr2-179520000-179530000
chr2	30410000	30420000	chr2	30470000	30480000	CRE-633	0	0	0	chr2-30410000-30420000-chr2-30470000-30480000
chr2	180720000	180730000	chr2	180810000	180820000	CRE-634	0	1	1	chr2-180720000-180730000-chr2-180810000-180820000
chr2	156310000	156320000	chr2	156600000	156610000	CRE-635	0	0	0	chr2-156310000-156320000-chr2-156600000-156610000
chr2	25400000	25410000	chr2	25810000	25820000	CRE-636	0	0	0	chr2-25400000-25410000-chr2-25810000-25820000
chr2	172820000	172830000	chr2	173360000	173370000	CRE-637	0	0	0	chr2-172820000-172830000-chr2-173360000-173370000
chr2	92920000	92930000	chr2	93060000	93070000	CRE-638	0	1	1	chr2-92920000-92930000-chr2-93060000-93070000
chr2	27090000	27100000	chr2	27230000	27240000	CRE-639	0	1	1	chr2-27090000-27100000-chr2-27230000-27240000
chr2	166450000	166460000	chr2	166660000	166670000	CRE-640	0	0	0	chr2-166450000-166460000-chr2-166660000-166670000
chr2	174270000	174280000	chr2	174480000	174490000	CRE-641	0	0	0	chr2-174270000-174280000-chr2-174480000-174490000
chr2	26960000	26970000	chr2	27250000	27260000	CRE-642	0	0	0	chr2-26960000-26970000-chr2-27250000-27260000
chr2	27540000	27550000	chr2	27660000	27670000	CRE-643	0	0	0	chr2-27540000-27550000-chr2-27660000-27670000
chr2	167050000	167060000	chr2	167320000	167330000	CRE-644	0	0	0	chr2-167050000-167060000-chr2-167320000-167330000
chr2	163740000	163750000	chr2	163850000	163860000	CRE-645	0	0	0	chr2-163740000-163750000-chr2-163850000-163860000
chr2	179680000	179690000	chr2	179840000	179850000	CRE-646	1	0	1	chr2-179680000-179690000-chr2-179840000-179850000
chr2	180170000	180180000	chr2	180400000	180410000	CRE-647	1	0	1	chr2-180170000-180180000-chr2-180400000-180410000
chr2	27510000	27520000	chr2	27670000	27680000	CRE-648	0	0	0	chr2-27510000-27520000-chr2-27670000-27680000
chr2	170690000	170700000	chr2	170790000	170800000	CRE-649	0	0	0	chr2-170690000-170700000-chr2-170790000-170800000
chr2	179410000	179420000	chr2	179790000	179800000	CRE-650	0	0	0	chr2-179410000-179420000-chr2-179790000-179800000
chr2	27780000	27790000	chr2	28110000	28120000	CRE-651	0	0	0	chr2-27780000-27790000-chr2-28110000-28120000
chr2	31430000	31440000	chr2	31490000	31500000	CRE-652	0	0	0	chr2-31430000-31440000-chr2-31490000-31500000
chr2	179620000	179630000	chr2	179880000	179890000	CRE-653	0	0	0	chr2-179620000-179630000-chr2-179880000-179890000
chr2	151900000	151910000	chr2	152020000	152030000	CRE-654	0	1	1	chr2-151900000-151910000-chr2-152020000-152030000
chr2	180600000	180610000	chr2	180720000	180730000	CRE-655	0	0	0	chr2-180600000-180610000-chr2-180720000-180730000
chr2	179640000	179650000	chr2	179730000	179740000	CRE-656	0	0	0	chr2-179640000-179650000-chr2-179730000-179740000
chr2	30360000	30370000	chr2	30380000	30390000	CRE-657	0	0	0	chr2-30360000-30370000-chr2-30380000-30390000
chr2	151890000	151900000	chr2	152050000	152060000	CRE-658	0	0	0	chr2-151890000-151900000-chr2-152050000-152060000
chr2	167680000	167690000	chr2	167990000	168000000	CRE-659	1	0	1	chr2-167680000-167690000-chr2-167990000-168000000
chr2	92830000	92840000	chr2	93430000	93440000	CRE-660	0	0	0	chr2-92830000-92840000-chr2-93430000-93440000
chr2	27280000	27290000	chr2	27390000	27400000	CRE-661	1	0	1	chr2-27280000-27290000-chr2-27390000-27400000
chr2	179920000	179930000	chr2	179960000	179970000	CRE-662	0	0	0	chr2-179920000-179930000-chr2-179960000-179970000
chr2	26440000	26450000	chr2	26630000	26640000	CRE-663	1	1	2	chr2-26440000-26450000-chr2-26630000-26640000
chr2	30580000	30590000	chr2	30760000	30770000	CRE-664	0	0	0	chr2-30580000-30590000-chr2-30760000-30770000
chr2	33190000	33200000	chr2	33300000	33310000	CRE-665	0	0	0	chr2-33190000-33200000-chr2-33300000-33310000
chr2	168460000	168470000	chr2	168900000	168910000	CRE-666	1	1	2	chr2-168460000-168470000-chr2-168900000-168910000
chr2	166250000	166260000	chr2	166570000	166580000	CRE-667	0	0	0	chr2-166250000-166260000-chr2-166570000-166580000
chr2	35560000	35570000	chr2	35740000	35750000	CRE-668	0	0	0	chr2-35560000-35570000-chr2-35740000-35750000
chr2	165680000	165690000	chr2	165730000	165740000	CRE-669	0	0	0	chr2-165680000-165690000-chr2-165730000-165740000
chr2	181120000	181130000	chr2	181230000	181240000	CRE-670	0	0	0	chr2-181120000-181130000-chr2-181230000-181240000
chr2	20390000	20400000	chr2	20420000	20430000	CRE-671	0	1	1	chr2-20390000-20400000-chr2-20420000-20430000
chr2	30490000	30500000	chr2	30770000	30780000	CRE-672	0	0	0	chr2-30490000-30500000-chr2-30770000-30780000
chr2	92960000	92970000	chr2	93090000	93100000	CRE-673	0	0	0	chr2-92960000-92970000-chr2-93090000-93100000
chr2	29310000	29320000	chr2	29510000	29520000	CRE-674	0	0	0	chr2-29310000-29320000-chr2-29510000-29520000
chr2	157500000	157510000	chr2	157590000	157600000	CRE-675	0	0	0	chr2-157500000-157510000-chr2-157590000-157600000
chr2	180460000	180470000	chr2	180540000	180550000	CRE-676	0	0	0	chr2-180460000-180470000-chr2-180540000-180550000
chr2	58540000	58550000	chr2	58560000	58570000	CRE-677	0	0	0	chr2-58540000-58550000-chr2-58560000-58570000
chr2	154370000	154380000	chr2	154400000	154410000	CRE-678	1	0	1	chr2-154370000-154380000-chr2-154400000-154410000
chr2	180080000	180090000	chr2	180140000	180150000	CRE-679	0	0	0	chr2-180080000-180090000-chr2-180140000-180150000
chr2	172830000	172840000	chr2	172960000	172970000	CRE-680	1	0	1	chr2-172830000-172840000-chr2-172960000-172970000
chr2	179440000	179450000	chr2	179630000	179640000	CRE-681	0	0	0	chr2-179440000-179450000-chr2-179630000-179640000
chr2	31380000	31390000	chr2	31460000	31470000	CRE-682	1	0	1	chr2-31380000-31390000-chr2-31460000-31470000
chr2	166070000	166080000	chr2	166780000	166790000	CRE-683	0	1	1	chr2-166070000-166080000-chr2-166780000-166790000
chr2	27620000	27630000	chr2	27750000	27760000	CRE-684	0	0	0	chr2-27620000-27630000-chr2-27750000-27760000
chr2	173030000	173040000	chr2	173540000	173550000	CRE-685	0	1	1	chr2-173030000-173040000-chr2-173540000-173550000
chr2	102130000	102140000	chr2	102470000	102480000	CRE-686	0	0	0	chr2-102130000-102140000-chr2-102470000-102480000
chr2	179930000	179940000	chr2	180010000	180020000	CRE-687	0	0	0	chr2-179930000-179940000-chr2-180010000-180020000
chr2	167640000	167650000	chr2	168070000	168080000	CRE-688	1	0	1	chr2-167640000-167650000-chr2-168070000-168080000
chr2	180430000	180440000	chr2	180500000	180510000	CRE-689	1	0	1	chr2-180430000-180440000-chr2-180500000-180510000
chr2	173220000	173230000	chr2	173300000	173310000	CRE-690	1	0	1	chr2-173220000-173230000-chr2-173300000-173310000
chr2	166390000	166400000	chr2	166530000	166540000	CRE-691	0	0	0	chr2-166390000-166400000-chr2-166530000-166540000
chr2	93010000	93020000	chr2	93070000	93080000	CRE-692	0	0	0	chr2-93010000-93020000-chr2-93070000-93080000
chr2	152780000	152790000	chr2	152800000	152810000	CRE-693	0	1	1	chr2-152780000-152790000-chr2-152800000-152810000
chr2	167130000	167140000	chr2	167380000	167390000	CRE-694	0	0	0	chr2-167130000-167140000-chr2-167380000-167390000
chr2	163410000	163420000	chr2	163530000	163540000	CRE-695	0	1	1	chr2-163410000-163420000-chr2-163530000-163540000
chr2	144130000	144140000	chr2	144200000	144210000	CRE-696	0	0	0	chr2-144130000-144140000-chr2-144200000-144210000
chr2	180500000	180510000	chr2	180600000	180610000	CRE-697	0	0	0	chr2-180500000-180510000-chr2-180600000-180610000
chr2	33220000	33230000	chr2	33340000	33350000	CRE-698	0	1	1	chr2-33220000-33230000-chr2-33340000-33350000
chr2	91910000	91920000	chr2	92000000	92010000	CRE-699	0	0	0	chr2-91910000-91920000-chr2-92000000-92010000
chr2	158290000	158300000	chr2	158350000	158360000	CRE-700	1	0	1	chr2-158290000-158300000-chr2-158350000-158360000
chr2	157780000	157790000	chr2	157880000	157890000	CRE-701	0	0	0	chr2-157780000-157790000-chr2-157880000-157890000
chr2	169950000	169960000	chr2	170420000	170430000	CRE-702	0	0	0	chr2-169950000-169960000-chr2-170420000-170430000
chr2	27040000	27050000	chr2	27270000	27280000	CRE-703	1	0	1	chr2-27040000-27050000-chr2-27270000-27280000
chr2	180800000	180810000	chr2	180880000	180890000	CRE-704	1	0	1	chr2-180800000-180810000-chr2-180880000-180890000
chr2	32710000	32720000	chr2	32750000	32760000	CRE-705	0	0	0	chr2-32710000-32720000-chr2-32750000-32760000
chr2	165030000	165040000	chr2	165280000	165290000	CRE-706	0	0	0	chr2-165030000-165040000-chr2-165280000-165290000
chr2	25430000	25440000	chr2	25560000	25570000	CRE-707	0	0	0	chr2-25430000-25440000-chr2-25560000-25570000
chr2	93540000	93550000	chr2	93630000	93640000	CRE-708	0	0	0	chr2-93540000-93550000-chr2-93630000-93640000
chr2	59520000	59530000	chr2	59810000	59820000	CRE-709	1	0	1	chr2-59520000-59530000-chr2-59810000-59820000
chr2	156490000	156500000	chr2	156680000	156690000	CRE-710	1	0	1	chr2-156490000-156500000-chr2-156680000-156690000
chr2	26210000	26220000	chr2	26360000	26370000	CRE-711	0	0	0	chr2-26210000-26220000-chr2-26360000-26370000
chr2	179460000	179470000	chr2	179800000	179810000	CRE-712	0	0	0	chr2-179460000-179470000-chr2-179800000-179810000
chr2	30470000	30480000	chr2	30950000	30960000	CRE-713	0	0	0	chr2-30470000-30480000-chr2-30950000-30960000
chr2	30540000	30550000	chr2	30640000	30650000	CRE-714	0	0	0	chr2-30540000-30550000-chr2-30640000-30650000
chr2	152700000	152710000	chr2	153010000	153020000	CRE-715	0	1	1	chr2-152700000-152710000-chr2-153010000-153020000
chr2	93470000	93480000	chr2	93700000	93710000	CRE-716	1	0	1	chr2-93470000-93480000-chr2-93700000-93710000
chr2	118570000	118580000	chr2	118870000	118880000	CRE-717	0	0	0	chr2-118570000-118580000-chr2-118870000-118880000
chr2	170110000	170120000	chr2	170320000	170330000	CRE-718	1	0	1	chr2-170110000-170120000-chr2-170320000-170330000
chr2	102270000	102280000	chr2	102290000	102300000	CRE-719	0	0	0	chr2-102270000-102280000-chr2-102290000-102300000
chr2	178730000	178740000	chr2	179180000	179190000	CRE-720	0	0	0	chr2-178730000-178740000-chr2-179180000-179190000
chr2	32340000	32350000	chr2	32480000	32490000	CRE-721	0	1	1	chr2-32340000-32350000-chr2-32480000-32490000
chr2	167150000	167160000	chr2	167300000	167310000	CRE-722	0	0	0	chr2-167150000-167160000-chr2-167300000-167310000
chr2	32480000	32490000	chr2	32640000	32650000	CRE-723	1	0	1	chr2-32480000-32490000-chr2-32640000-32650000
chr2	145720000	145730000	chr2	145750000	145760000	CRE-724	0	0	0	chr2-145720000-145730000-chr2-145750000-145760000
chr2	165830000	165840000	chr2	166060000	166070000	CRE-725	0	0	0	chr2-165830000-165840000-chr2-166060000-166070000
chr2	30580000	30590000	chr2	30640000	30650000	CRE-726	0	0	0	chr2-30580000-30590000-chr2-30640000-30650000
chr2	181000000	181010000	chr2	181220000	181230000	CRE-727	0	0	0	chr2-181000000-181010000-chr2-181220000-181230000
chr2	35450000	35460000	chr2	35800000	35810000	CRE-728	0	0	0	chr2-35450000-35460000-chr2-35800000-35810000
chr2	151930000	151940000	chr2	152030000	152040000	CRE-729	1	0	1	chr2-151930000-151940000-chr2-152030000-152040000
chr2	27270000	27280000	chr2	27440000	27450000	CRE-730	0	0	0	chr2-27270000-27280000-chr2-27440000-27450000
chr2	152080000	152090000	chr2	152100000	152110000	CRE-731	1	0	1	chr2-152080000-152090000-chr2-152100000-152110000
chr2	125330000	125340000	chr2	125360000	125370000	CRE-732	1	0	1	chr2-125330000-125340000-chr2-125360000-125370000
chr2	174350000	174360000	chr2	174410000	174420000	CRE-733	0	0	0	chr2-174350000-174360000-chr2-174410000-174420000
chr2	30180000	30190000	chr2	30280000	30290000	CRE-734	0	0	0	chr2-30180000-30190000-chr2-30280000-30290000
chr2	178710000	178720000	chr2	179060000	179070000	CRE-735	0	0	0	chr2-178710000-178720000-chr2-179060000-179070000
chr2	155260000	155270000	chr2	155340000	155350000	CRE-736	0	0	0	chr2-155260000-155270000-chr2-155340000-155350000
chr2	166180000	166190000	chr2	166550000	166560000	CRE-737	0	0	0	chr2-166180000-166190000-chr2-166550000-166560000
chr2	181100000	181110000	chr2	181230000	181240000	CRE-738	0	0	0	chr2-181100000-181110000-chr2-181230000-181240000
chr2	120030000	120040000	chr2	120080000	120090000	CRE-739	0	0	0	chr2-120030000-120040000-chr2-120080000-120090000
chr2	25770000	25780000	chr2	25840000	25850000	CRE-740	0	0	0	chr2-25770000-25780000-chr2-25840000-25850000
chr2	181020000	181030000	chr2	181120000	181130000	CRE-741	0	0	0	chr2-181020000-181030000-chr2-181120000-181130000
chr2	167200000	167210000	chr2	167290000	167300000	CRE-742	0	0	0	chr2-167200000-167210000-chr2-167290000-167300000
chr2	26470000	26480000	chr2	26640000	26650000	CRE-743	0	1	1	chr2-26470000-26480000-chr2-26640000-26650000
chr2	166410000	166420000	chr2	166570000	166580000	CRE-744	0	0	0	chr2-166410000-166420000-chr2-166570000-166580000
chr2	33140000	33150000	chr2	33340000	33350000	CRE-745	0	1	1	chr2-33140000-33150000-chr2-33340000-33350000
chr2	173050000	173060000	chr2	173520000	173530000	CRE-746	0	0	0	chr2-173050000-173060000-chr2-173520000-173530000
chr2	165450000	165460000	chr2	165530000	165540000	CRE-747	0	0	0	chr2-165450000-165460000-chr2-165530000-165540000
chr2	178700000	178710000	chr2	179000000	179010000	CRE-748	0	0	0	chr2-178700000-178710000-chr2-179000000-179010000
chr2	32100000	32110000	chr2	32230000	32240000	CRE-749	0	0	0	chr2-32100000-32110000-chr2-32230000-32240000
chr2	32490000	32500000	chr2	32520000	32530000	CRE-750	0	0	0	chr2-32490000-32500000-chr2-32520000-32530000
chr2	181110000	181120000	chr2	181260000	181270000	CRE-751	0	0	0	chr2-181110000-181120000-chr2-181260000-181270000
chr2	168490000	168500000	chr2	168680000	168690000	CRE-752	0	0	0	chr2-168490000-168500000-chr2-168680000-168690000
chr2	163410000	163420000	chr2	163600000	163610000	CRE-753	0	0	0	chr2-163410000-163420000-chr2-163600000-163610000
chr2	30540000	30550000	chr2	30780000	30790000	CRE-754	0	0	0	chr2-30540000-30550000-chr2-30780000-30790000
chr2	32060000	32070000	chr2	32090000	32100000	CRE-755	0	0	0	chr2-32060000-32070000-chr2-32090000-32100000
chr2	164920000	164930000	chr2	164990000	165000000	CRE-756	1	0	1	chr2-164920000-164930000-chr2-164990000-165000000
chr2	166300000	166310000	chr2	166630000	166640000	CRE-757	0	0	0	chr2-166300000-166310000-chr2-166630000-166640000
chr2	92670000	92680000	chr2	93140000	93150000	CRE-758	0	0	0	chr2-92670000-92680000-chr2-93140000-93150000
chr2	27340000	27350000	chr2	27390000	27400000	CRE-759	0	0	0	chr2-27340000-27350000-chr2-27390000-27400000
chr2	151860000	151870000	chr2	152130000	152140000	CRE-760	1	0	1	chr2-151860000-151870000-chr2-152130000-152140000
chr2	168310000	168320000	chr2	168430000	168440000	CRE-761	0	0	0	chr2-168310000-168320000-chr2-168430000-168440000
chr2	173030000	173040000	chr2	173140000	173150000	CRE-762	0	0	0	chr2-173030000-173040000-chr2-173140000-173150000
chr2	30340000	30350000	chr2	30880000	30890000	CRE-763	0	0	0	chr2-30340000-30350000-chr2-30880000-30890000
chr2	166330000	166340000	chr2	166550000	166560000	CRE-764	0	0	0	chr2-166330000-166340000-chr2-166550000-166560000
chr2	27290000	27300000	chr2	27420000	27430000	CRE-765	0	1	1	chr2-27290000-27300000-chr2-27420000-27430000
chr2	33010000	33020000	chr2	33120000	33130000	CRE-766	0	0	0	chr2-33010000-33020000-chr2-33120000-33130000
chr2	179440000	179450000	chr2	179670000	179680000	CRE-767	0	0	0	chr2-179440000-179450000-chr2-179670000-179680000
chr2	128510000	128520000	chr2	128550000	128560000	CRE-768	0	0	0	chr2-128510000-128520000-chr2-128550000-128560000
chr2	120030000	120040000	chr2	120050000	120060000	CRE-769	0	0	0	chr2-120030000-120040000-chr2-120050000-120060000
chr2	30480000	30490000	chr2	30790000	30800000	CRE-770	0	1	1	chr2-30480000-30490000-chr2-30790000-30800000
chr2	27370000	27380000	chr2	27460000	27470000	CRE-771	0	0	0	chr2-27370000-27380000-chr2-27460000-27470000
chr2	31660000	31670000	chr2	31800000	31810000	CRE-772	0	0	0	chr2-31660000-31670000-chr2-31800000-31810000
chr2	163660000	163670000	chr2	163690000	163700000	CRE-773	0	0	0	chr2-163660000-163670000-chr2-163690000-163700000
chr2	164800000	164810000	chr2	164890000	164900000	CRE-774	0	0	0	chr2-164800000-164810000-chr2-164890000-164900000
chr2	93190000	93200000	chr2	93380000	93390000	CRE-775	1	0	1	chr2-93190000-93200000-chr2-93380000-93390000
chr2	35650000	35660000	chr2	35740000	35750000	CRE-776	1	0	1	chr2-35650000-35660000-chr2-35740000-35750000
chr2	60680000	60690000	chr2	60710000	60720000	CRE-777	0	1	1	chr2-60680000-60690000-chr2-60710000-60720000
chr2	25810000	25820000	chr2	25890000	25900000	CRE-778	0	0	0	chr2-25810000-25820000-chr2-25890000-25900000
chr2	167820000	167830000	chr2	167940000	167950000	CRE-779	0	0	0	chr2-167820000-167830000-chr2-167940000-167950000
chr2	150640000	150650000	chr2	150750000	150760000	CRE-780	0	0	0	chr2-150640000-150650000-chr2-150750000-150760000
chr2	27550000	27560000	chr2	27690000	27700000	CRE-781	1	0	1	chr2-27550000-27560000-chr2-27690000-27700000
chr2	132690000	132700000	chr2	132730000	132740000	CRE-782	0	0	0	chr2-132690000-132700000-chr2-132730000-132740000
chr2	92660000	92670000	chr2	93350000	93360000	CRE-783	0	0	0	chr2-92660000-92670000-chr2-93350000-93360000
chr2	166350000	166360000	chr2	166410000	166420000	CRE-784	0	0	0	chr2-166350000-166360000-chr2-166410000-166420000
chr2	91910000	91920000	chr2	92020000	92030000	CRE-785	0	0	0	chr2-91910000-91920000-chr2-92020000-92030000
chr2	27130000	27140000	chr2	27260000	27270000	CRE-786	0	0	0	chr2-27130000-27140000-chr2-27260000-27270000
chr2	26980000	26990000	chr2	27340000	27350000	CRE-787	0	0	0	chr2-26980000-26990000-chr2-27340000-27350000
chr2	166270000	166280000	chr2	166540000	166550000	CRE-788	0	0	0	chr2-166270000-166280000-chr2-166540000-166550000
chr2	166300000	166310000	chr2	166380000	166390000	CRE-789	0	0	0	chr2-166300000-166310000-chr2-166380000-166390000
chr2	30560000	30570000	chr2	30760000	30770000	CRE-790	0	0	0	chr2-30560000-30570000-chr2-30760000-30770000
chr2	170130000	170140000	chr2	170190000	170200000	CRE-791	0	0	0	chr2-170130000-170140000-chr2-170190000-170200000
chr2	30200000	30210000	chr2	30270000	30280000	CRE-792	0	1	1	chr2-30200000-30210000-chr2-30270000-30280000
chr2	120190000	120200000	chr2	120260000	120270000	CRE-793	0	1	1	chr2-120190000-120200000-chr2-120260000-120270000
chr2	166520000	166530000	chr2	166560000	166570000	CRE-794	0	1	1	chr2-166520000-166530000-chr2-166560000-166570000
chr2	102590000	102600000	chr2	102610000	102620000	CRE-795	1	0	1	chr2-102590000-102600000-chr2-102610000-102620000
chr2	181000000	181010000	chr2	181340000	181350000	CRE-796	0	0	0	chr2-181000000-181010000-chr2-181340000-181350000
chr2	151770000	151780000	chr2	152060000	152070000	CRE-797	0	0	0	chr2-151770000-151780000-chr2-152060000-152070000
chr2	150610000	150620000	chr2	150770000	150780000	CRE-798	0	0	0	chr2-150610000-150620000-chr2-150770000-150780000
chr2	168520000	168530000	chr2	168710000	168720000	CRE-799	0	0	0	chr2-168520000-168530000-chr2-168710000-168720000
chr2	166710000	166720000	chr2	166800000	166810000	CRE-800	0	0	0	chr2-166710000-166720000-chr2-166800000-166810000
chr2	4480000	4490000	chr2	4590000	4600000	CRE-801	0	1	1	chr2-4480000-4490000-chr2-4590000-4600000
chr2	30450000	30460000	chr2	30770000	30780000	CRE-802	0	0	0	chr2-30450000-30460000-chr2-30770000-30780000
chr2	166270000	166280000	chr2	166390000	166400000	CRE-803	0	0	0	chr2-166270000-166280000-chr2-166390000-166400000
chr2	27290000	27300000	chr2	27440000	27450000	CRE-804	0	0	0	chr2-27290000-27300000-chr2-27440000-27450000
chr2	30440000	30450000	chr2	30900000	30910000	CRE-805	1	0	1	chr2-30440000-30450000-chr2-30900000-30910000
chr2	103590000	103600000	chr2	103670000	103680000	CRE-806	0	1	1	chr2-103590000-103600000-chr2-103670000-103680000
chr2	30230000	30240000	chr2	30970000	30980000	CRE-807	0	0	0	chr2-30230000-30240000-chr2-30970000-30980000
chr2	25660000	25670000	chr2	25880000	25890000	CRE-808	1	0	1	chr2-25660000-25670000-chr2-25880000-25890000
chr2	179240000	179250000	chr2	179800000	179810000	CRE-809	0	0	0	chr2-179240000-179250000-chr2-179800000-179810000
chr2	167910000	167920000	chr2	167980000	167990000	CRE-810	0	0	0	chr2-167910000-167920000-chr2-167980000-167990000
chr2	75780000	75790000	chr2	75800000	75810000	CRE-811	1	0	1	chr2-75780000-75790000-chr2-75800000-75810000
chr2	27160000	27170000	chr2	27360000	27370000	CRE-812	0	0	0	chr2-27160000-27170000-chr2-27360000-27370000
chr2	92380000	92390000	chr2	92450000	92460000	CRE-813	0	0	0	chr2-92380000-92390000-chr2-92450000-92460000
chr2	178280000	178290000	chr2	178720000	178730000	CRE-814	1	0	1	chr2-178280000-178290000-chr2-178720000-178730000
chr2	35210000	35220000	chr2	35320000	35330000	CRE-815	1	0	1	chr2-35210000-35220000-chr2-35320000-35330000
chr2	174510000	174520000	chr2	174590000	174600000	CRE-816	0	0	0	chr2-174510000-174520000-chr2-174590000-174600000
chr2	28170000	28180000	chr2	28310000	28320000	CRE-817	0	0	0	chr2-28170000-28180000-chr2-28310000-28320000
chr2	30460000	30470000	chr2	30600000	30610000	CRE-818	0	0	0	chr2-30460000-30470000-chr2-30600000-30610000
chr2	167380000	167390000	chr2	167410000	167420000	CRE-819	0	1	1	chr2-167380000-167390000-chr2-167410000-167420000
chr2	162420000	162430000	chr2	162770000	162780000	CRE-820	0	0	0	chr2-162420000-162430000-chr2-162770000-162780000
chr2	156580000	156590000	chr2	156610000	156620000	CRE-821	0	0	0	chr2-156580000-156590000-chr2-156610000-156620000
chr2	29590000	29600000	chr2	29660000	29670000	CRE-822	0	0	0	chr2-29590000-29600000-chr2-29660000-29670000
chr2	180080000	180090000	chr2	180260000	180270000	CRE-823	0	0	0	chr2-180080000-180090000-chr2-180260000-180270000
chr2	168510000	168520000	chr2	168600000	168610000	CRE-824	0	0	0	chr2-168510000-168520000-chr2-168600000-168610000
chr2	91960000	91970000	chr2	92060000	92070000	CRE-825	0	0	0	chr2-91960000-91970000-chr2-92060000-92070000
chr2	179230000	179240000	chr2	179690000	179700000	CRE-826	0	0	0	chr2-179230000-179240000-chr2-179690000-179700000
chr2	26430000	26440000	chr2	26910000	26920000	CRE-827	0	0	0	chr2-26430000-26440000-chr2-26910000-26920000
chr2	59640000	59650000	chr2	59730000	59740000	CRE-828	0	0	0	chr2-59640000-59650000-chr2-59730000-59740000
chr2	5160000	5170000	chr2	5730000	5740000	CRE-829	0	0	0	chr2-5160000-5170000-chr2-5730000-5740000
chr2	29570000	29580000	chr2	29600000	29610000	CRE-830	0	1	1	chr2-29570000-29580000-chr2-29600000-29610000
chr2	35980000	35990000	chr2	36030000	36040000	CRE-831	1	0	1	chr2-35980000-35990000-chr2-36030000-36040000
chr2	156530000	156540000	chr2	156820000	156830000	CRE-832	1	0	1	chr2-156530000-156540000-chr2-156820000-156830000
chr2	152100000	152110000	chr2	152220000	152230000	CRE-833	0	0	0	chr2-152100000-152110000-chr2-152220000-152230000
chr2	31230000	31240000	chr2	31290000	31300000	CRE-834	0	1	1	chr2-31230000-31240000-chr2-31290000-31300000
chr2	131490000	131500000	chr2	131520000	131530000	CRE-835	0	1	1	chr2-131490000-131500000-chr2-131520000-131530000
chr2	167050000	167060000	chr2	167410000	167420000	CRE-836	0	1	1	chr2-167050000-167060000-chr2-167410000-167420000
chr2	180240000	180250000	chr2	180300000	180310000	CRE-837	0	0	0	chr2-180240000-180250000-chr2-180300000-180310000
chr2	163350000	163360000	chr2	163410000	163420000	CRE-838	0	0	0	chr2-163350000-163360000-chr2-163410000-163420000
chr2	30480000	30490000	chr2	30870000	30880000	CRE-839	0	0	0	chr2-30480000-30490000-chr2-30870000-30880000
chr2	60880000	60890000	chr2	60900000	60910000	CRE-840	0	1	1	chr2-60880000-60890000-chr2-60900000-60910000
chr2	103560000	103570000	chr2	103680000	103690000	CRE-841	0	0	0	chr2-103560000-103570000-chr2-103680000-103690000
chr2	31200000	31210000	chr2	31390000	31400000	CRE-842	0	0	0	chr2-31200000-31210000-chr2-31390000-31400000
chr2	91060000	91070000	chr2	91080000	91090000	CRE-843	1	0	1	chr2-91060000-91070000-chr2-91080000-91090000
chr2	170010000	170020000	chr2	170280000	170290000	CRE-844	0	0	0	chr2-170010000-170020000-chr2-170280000-170290000
chr2	158040000	158050000	chr2	158380000	158390000	CRE-845	1	1	2	chr2-158040000-158050000-chr2-158380000-158390000
chr2	132690000	132700000	chr2	132710000	132720000	CRE-846	0	1	1	chr2-132690000-132700000-chr2-132710000-132720000
chr2	174230000	174240000	chr2	174700000	174710000	CRE-847	0	0	0	chr2-174230000-174240000-chr2-174700000-174710000
chr2	167560000	167570000	chr2	167600000	167610000	CRE-848	0	1	1	chr2-167560000-167570000-chr2-167600000-167610000
chr2	92800000	92810000	chr2	92960000	92970000	CRE-849	0	0	0	chr2-92800000-92810000-chr2-92960000-92970000
chr2	173170000	173180000	chr2	173350000	173360000	CRE-850	0	0	0	chr2-173170000-173180000-chr2-173350000-173360000
chr2	32400000	32410000	chr2	32620000	32630000	CRE-851	1	0	1	chr2-32400000-32410000-chr2-32620000-32630000
chr2	173160000	173170000	chr2	173410000	173420000	CRE-852	0	0	0	chr2-173160000-173170000-chr2-173410000-173420000
chr2	154420000	154430000	chr2	154540000	154550000	CRE-853	0	1	1	chr2-154420000-154430000-chr2-154540000-154550000
chr2	32620000	32630000	chr2	32690000	32700000	CRE-854	0	0	0	chr2-32620000-32630000-chr2-32690000-32700000
chr2	26460000	26470000	chr2	26840000	26850000	CRE-855	0	1	1	chr2-26460000-26470000-chr2-26840000-26850000
chr2	25640000	25650000	chr2	25730000	25740000	CRE-856	1	0	1	chr2-25640000-25650000-chr2-25730000-25740000
chr2	180430000	180440000	chr2	180590000	180600000	CRE-857	1	0	1	chr2-180430000-180440000-chr2-180590000-180600000
chr2	152700000	152710000	chr2	152970000	152980000	CRE-858	0	0	0	chr2-152700000-152710000-chr2-152970000-152980000
chr2	30510000	30520000	chr2	30730000	30740000	CRE-859	0	0	0	chr2-30510000-30520000-chr2-30730000-30740000
chr2	27120000	27130000	chr2	27230000	27240000	CRE-860	1	1	2	chr2-27120000-27130000-chr2-27230000-27240000
chr2	32550000	32560000	chr2	32680000	32690000	CRE-861	0	1	1	chr2-32550000-32560000-chr2-32680000-32690000
chr2	155760000	155770000	chr2	155830000	155840000	CRE-862	1	0	1	chr2-155760000-155770000-chr2-155830000-155840000
chr2	163490000	163500000	chr2	163560000	163570000	CRE-863	0	0	0	chr2-163490000-163500000-chr2-163560000-163570000
chr2	166340000	166350000	chr2	166380000	166390000	CRE-864	0	0	0	chr2-166340000-166350000-chr2-166380000-166390000
chr2	151890000	151900000	chr2	152000000	152010000	CRE-865	0	0	0	chr2-151890000-151900000-chr2-152000000-152010000
chr2	165060000	165070000	chr2	165340000	165350000	CRE-866	0	0	0	chr2-165060000-165070000-chr2-165340000-165350000
chr2	118670000	118680000	chr2	118690000	118700000	CRE-867	0	1	1	chr2-118670000-118680000-chr2-118690000-118700000
chr2	165800000	165810000	chr2	166770000	166780000	CRE-868	0	0	0	chr2-165800000-165810000-chr2-166770000-166780000
chr2	150750000	150760000	chr2	150790000	150800000	CRE-869	0	1	1	chr2-150750000-150760000-chr2-150790000-150800000
chr2	167090000	167100000	chr2	167350000	167360000	CRE-870	0	0	0	chr2-167090000-167100000-chr2-167350000-167360000
chr2	166110000	166120000	chr2	166150000	166160000	CRE-871	0	0	0	chr2-166110000-166120000-chr2-166150000-166160000
chr2	26980000	26990000	chr2	27530000	27540000	CRE-872	0	0	0	chr2-26980000-26990000-chr2-27530000-27540000
chr2	155760000	155770000	chr2	155800000	155810000	CRE-873	1	0	1	chr2-155760000-155770000-chr2-155800000-155810000
chr2	157960000	157970000	chr2	157980000	157990000	CRE-874	0	0	0	chr2-157960000-157970000-chr2-157980000-157990000
chr2	155260000	155270000	chr2	155310000	155320000	CRE-875	0	0	0	chr2-155260000-155270000-chr2-155310000-155320000
chr2	180170000	180180000	chr2	180230000	180240000	CRE-876	1	0	1	chr2-180170000-180180000-chr2-180230000-180240000
chr2	126940000	126950000	chr2	127000000	127010000	CRE-877	0	1	1	chr2-126940000-126950000-chr2-127000000-127010000
chr2	27060000	27070000	chr2	27330000	27340000	CRE-878	0	0	0	chr2-27060000-27070000-chr2-27330000-27340000
chr2	167030000	167040000	chr2	167440000	167450000	CRE-879	0	0	0	chr2-167030000-167040000-chr2-167440000-167450000
chr2	157450000	157460000	chr2	157500000	157510000	CRE-880	0	0	0	chr2-157450000-157460000-chr2-157500000-157510000
chr2	173200000	173210000	chr2	173440000	173450000	CRE-881	0	0	0	chr2-173200000-173210000-chr2-173440000-173450000
chr2	157610000	157620000	chr2	157700000	157710000	CRE-882	0	0	0	chr2-157610000-157620000-chr2-157700000-157710000
chr2	180760000	180770000	chr2	180800000	180810000	CRE-883	0	1	1	chr2-180760000-180770000-chr2-180800000-180810000
chr2	167470000	167480000	chr2	167610000	167620000	CRE-884	0	0	0	chr2-167470000-167480000-chr2-167610000-167620000
chr2	32040000	32050000	chr2	32060000	32070000	CRE-885	0	0	0	chr2-32040000-32050000-chr2-32060000-32070000
chr2	32490000	32500000	chr2	32670000	32680000	CRE-886	0	0	0	chr2-32490000-32500000-chr2-32670000-32680000
chr2	26020000	26030000	chr2	26200000	26210000	CRE-887	1	0	1	chr2-26020000-26030000-chr2-26200000-26210000
chr2	173120000	173130000	chr2	173540000	173550000	CRE-888	0	1	1	chr2-173120000-173130000-chr2-173540000-173550000
chr2	103560000	103570000	chr2	103590000	103600000	CRE-889	0	0	0	chr2-103560000-103570000-chr2-103590000-103600000
chr2	30560000	30570000	chr2	30860000	30870000	CRE-890	0	0	0	chr2-30560000-30570000-chr2-30860000-30870000
chr2	163640000	163650000	chr2	163730000	163740000	CRE-891	0	0	0	chr2-163640000-163650000-chr2-163730000-163740000
chr2	118640000	118650000	chr2	118750000	118760000	CRE-892	1	0	1	chr2-118640000-118650000-chr2-118750000-118760000
chr2	30590000	30600000	chr2	30720000	30730000	CRE-893	0	0	0	chr2-30590000-30600000-chr2-30720000-30730000
chr2	30370000	30380000	chr2	31000000	31010000	CRE-894	0	0	0	chr2-30370000-30380000-chr2-31000000-31010000
chr2	30610000	30620000	chr2	30850000	30860000	CRE-895	0	0	0	chr2-30610000-30620000-chr2-30850000-30860000
chr2	27780000	27790000	chr2	28540000	28550000	CRE-896	0	1	1	chr2-27780000-27790000-chr2-28540000-28550000
chr2	167700000	167710000	chr2	167920000	167930000	CRE-897	0	0	0	chr2-167700000-167710000-chr2-167920000-167930000
chr2	166590000	166600000	chr2	166650000	166660000	CRE-898	1	0	1	chr2-166590000-166600000-chr2-166650000-166660000
chr2	173410000	173420000	chr2	173570000	173580000	CRE-899	0	0	0	chr2-173410000-173420000-chr2-173570000-173580000
chr2	179920000	179930000	chr2	180040000	180050000	CRE-900	0	1	1	chr2-179920000-179930000-chr2-180040000-180050000
chr2	165120000	165130000	chr2	165250000	165260000	CRE-901	0	0	0	chr2-165120000-165130000-chr2-165250000-165260000
chr2	77210000	77220000	chr2	77230000	77240000	CRE-902	0	0	0	chr2-77210000-77220000-chr2-77230000-77240000
chr2	174250000	174260000	chr2	174480000	174490000	CRE-903	0	0	0	chr2-174250000-174260000-chr2-174480000-174490000
chr2	166470000	166480000	chr2	166680000	166690000	CRE-904	0	0	0	chr2-166470000-166480000-chr2-166680000-166690000
chr2	92900000	92910000	chr2	93060000	93070000	CRE-905	1	1	2	chr2-92900000-92910000-chr2-93060000-93070000
chr2	151800000	151810000	chr2	151870000	151880000	CRE-906	0	1	1	chr2-151800000-151810000-chr2-151870000-151880000
chr2	25100000	25110000	chr2	25170000	25180000	CRE-907	0	0	0	chr2-25100000-25110000-chr2-25170000-25180000
chr2	35580000	35590000	chr2	35630000	35640000	CRE-908	0	0	0	chr2-35580000-35590000-chr2-35630000-35640000
chr2	30570000	30580000	chr2	30780000	30790000	CRE-909	0	0	0	chr2-30570000-30580000-chr2-30780000-30790000
chr2	32100000	32110000	chr2	32200000	32210000	CRE-910	0	0	0	chr2-32100000-32110000-chr2-32200000-32210000
chr2	167110000	167120000	chr2	167200000	167210000	CRE-911	1	0	1	chr2-167110000-167120000-chr2-167200000-167210000
chr2	5380000	5390000	chr2	5690000	5700000	CRE-912	0	0	0	chr2-5380000-5390000-chr2-5690000-5700000
chr2	32130000	32140000	chr2	32150000	32160000	CRE-913	1	0	1	chr2-32130000-32140000-chr2-32150000-32160000
chr2	30480000	30490000	chr2	30930000	30940000	CRE-914	0	1	1	chr2-30480000-30490000-chr2-30930000-30940000
chr2	91950000	91960000	chr2	92020000	92030000	CRE-915	1	0	1	chr2-91950000-91960000-chr2-92020000-92030000
chr2	170070000	170080000	chr2	170330000	170340000	CRE-916	0	0	0	chr2-170070000-170080000-chr2-170330000-170340000
chr2	59200000	59210000	chr2	59240000	59250000	CRE-917	1	0	1	chr2-59200000-59210000-chr2-59240000-59250000
chr2	35620000	35630000	chr2	35710000	35720000	CRE-918	0	0	0	chr2-35620000-35630000-chr2-35710000-35720000
chr2	120040000	120050000	chr2	120340000	120350000	CRE-919	0	0	0	chr2-120040000-120050000-chr2-120340000-120350000
chr2	148850000	148860000	chr2	148900000	148910000	CRE-920	1	1	2	chr2-148850000-148860000-chr2-148900000-148910000
chr2	38920000	38930000	chr2	38990000	39000000	CRE-921	1	1	2	chr2-38920000-38930000-chr2-38990000-39000000
chr2	167200000	167210000	chr2	167390000	167400000	CRE-922	0	0	0	chr2-167200000-167210000-chr2-167390000-167400000
chr2	25470000	25480000	chr2	25560000	25570000	CRE-923	0	0	0	chr2-25470000-25480000-chr2-25560000-25570000
chr2	27650000	27660000	chr2	27770000	27780000	CRE-924	0	1	1	chr2-27650000-27660000-chr2-27770000-27780000
chr2	151840000	151850000	chr2	152190000	152200000	CRE-925	0	1	1	chr2-151840000-151850000-chr2-152190000-152200000
chr2	91990000	92000000	chr2	92020000	92030000	CRE-926	0	0	0	chr2-91990000-92000000-chr2-92020000-92030000
chr2	163110000	163120000	chr2	163230000	163240000	CRE-927	0	0	0	chr2-163110000-163120000-chr2-163230000-163240000
chr2	5250000	5260000	chr2	5660000	5670000	CRE-928	0	0	0	chr2-5250000-5260000-chr2-5660000-5670000
chr2	170020000	170030000	chr2	170410000	170420000	CRE-929	0	0	0	chr2-170020000-170030000-chr2-170410000-170420000
chr2	181390000	181400000	chr2	181500000	181510000	CRE-930	1	0	1	chr2-181390000-181400000-chr2-181500000-181510000
chr2	77070000	77080000	chr2	77090000	77100000	CRE-931	0	0	0	chr2-77070000-77080000-chr2-77090000-77100000
chr2	173000000	173010000	chr2	173390000	173400000	CRE-932	0	0	0	chr2-173000000-173010000-chr2-173390000-173400000
chr2	152580000	152590000	chr2	153050000	153060000	CRE-933	1	0	1	chr2-152580000-152590000-chr2-153050000-153060000
chr2	84850000	84860000	chr2	84990000	85000000	CRE-934	1	0	1	chr2-84850000-84860000-chr2-84990000-85000000
chr2	170130000	170140000	chr2	170150000	170160000	CRE-935	0	1	1	chr2-170130000-170140000-chr2-170150000-170160000
chr2	104500000	104510000	chr2	104560000	104570000	CRE-936	0	0	0	chr2-104500000-104510000-chr2-104560000-104570000
chr2	26190000	26200000	chr2	26370000	26380000	CRE-937	0	0	0	chr2-26190000-26200000-chr2-26370000-26380000
chr2	105280000	105290000	chr2	105300000	105310000	CRE-938	0	0	0	chr2-105280000-105290000-chr2-105300000-105310000
chr2	173160000	173170000	chr2	173530000	173540000	CRE-939	0	0	0	chr2-173160000-173170000-chr2-173530000-173540000
chr2	29580000	29590000	chr2	29680000	29690000	CRE-940	1	0	1	chr2-29580000-29590000-chr2-29680000-29690000
chr2	152620000	152630000	chr2	153080000	153090000	CRE-941	0	1	1	chr2-152620000-152630000-chr2-153080000-153090000
chr2	173140000	173150000	chr2	174050000	174060000	CRE-942	0	0	0	chr2-173140000-173150000-chr2-174050000-174060000
chr2	120020000	120030000	chr2	120160000	120170000	CRE-943	0	0	0	chr2-120020000-120030000-chr2-120160000-120170000
chr2	173220000	173230000	chr2	173560000	173570000	CRE-944	1	1	2	chr2-173220000-173230000-chr2-173560000-173570000
chr2	181000000	181010000	chr2	181090000	181100000	CRE-945	0	0	0	chr2-181000000-181010000-chr2-181090000-181100000
chr2	167340000	167350000	chr2	167410000	167420000	CRE-946	0	1	1	chr2-167340000-167350000-chr2-167410000-167420000
chr2	166080000	166090000	chr2	166150000	166160000	CRE-947	1	0	1	chr2-166080000-166090000-chr2-166150000-166160000
chr2	170690000	170700000	chr2	170990000	171000000	CRE-948	0	0	0	chr2-170690000-170700000-chr2-170990000-171000000
chr2	169730000	169740000	chr2	170460000	170470000	CRE-949	0	0	0	chr2-169730000-169740000-chr2-170460000-170470000
chr2	157950000	157960000	chr2	158270000	158280000	CRE-950	0	0	0	chr2-157950000-157960000-chr2-158270000-158280000
chr2	33140000	33150000	chr2	33310000	33320000	CRE-951	0	1	1	chr2-33140000-33150000-chr2-33310000-33320000
chr2	30560000	30570000	chr2	30910000	30920000	CRE-952	0	0	0	chr2-30560000-30570000-chr2-30910000-30920000
chr2	156450000	156460000	chr2	156690000	156700000	CRE-953	0	0	0	chr2-156450000-156460000-chr2-156690000-156700000
chr2	166210000	166220000	chr2	166580000	166590000	CRE-954	0	0	0	chr2-166210000-166220000-chr2-166580000-166590000
chr3	97730000	97740000	chr3	97750000	97760000	CRE-955	0	0	0	chr3-97730000-97740000-chr3-97750000-97760000
chr3	97750000	97760000	chr3	97790000	97800000	CRE-956	0	1	1	chr3-97750000-97760000-chr3-97790000-97800000
chr3	97700000	97710000	chr3	97750000	97760000	CRE-957	0	0	0	chr3-97700000-97710000-chr3-97750000-97760000
chr3	97770000	97780000	chr3	97820000	97830000	CRE-958	0	0	0	chr3-97770000-97780000-chr3-97820000-97830000
chr3	97700000	97710000	chr3	97720000	97730000	CRE-959	0	1	1	chr3-97700000-97710000-chr3-97720000-97730000
chr3	89210000	89220000	chr3	89380000	89390000	CRE-960	1	0	1	chr3-89210000-89220000-chr3-89380000-89390000
chr3	89210000	89220000	chr3	89330000	89340000	CRE-961	1	1	2	chr3-89210000-89220000-chr3-89330000-89340000
chr3	89240000	89250000	chr3	89380000	89390000	CRE-962	0	0	0	chr3-89240000-89250000-chr3-89380000-89390000
chr3	89210000	89220000	chr3	89410000	89420000	CRE-963	1	0	1	chr3-89210000-89220000-chr3-89410000-89420000
chr3	88030000	88040000	chr3	88230000	88240000	CRE-964	0	0	0	chr3-88030000-88040000-chr3-88230000-88240000
chr3	88000000	88010000	chr3	88230000	88240000	CRE-965	1	0	1	chr3-88000000-88010000-chr3-88230000-88240000
chr3	88410000	88420000	chr3	88540000	88550000	CRE-966	0	0	0	chr3-88410000-88420000-chr3-88540000-88550000
chr3	95630000	95640000	chr3	95740000	95750000	CRE-967	1	0	1	chr3-95630000-95640000-chr3-95740000-95750000
chr3	88090000	88100000	chr3	88170000	88180000	CRE-968	0	1	1	chr3-88090000-88100000-chr3-88170000-88180000
chr3	88070000	88080000	chr3	88200000	88210000	CRE-969	1	0	1	chr3-88070000-88080000-chr3-88200000-88210000
chr3	88150000	88160000	chr3	88170000	88180000	CRE-970	0	1	1	chr3-88150000-88160000-chr3-88170000-88180000
chr3	88480000	88490000	chr3	88540000	88550000	CRE-971	1	0	1	chr3-88480000-88490000-chr3-88540000-88550000
chr3	152120000	152130000	chr3	152150000	152160000	CRE-972	0	0	0	chr3-152120000-152130000-chr3-152150000-152160000
chr3	41570000	41580000	chr3	41590000	41600000	CRE-973	0	1	1	chr3-41570000-41580000-chr3-41590000-41600000
chr3	101590000	101600000	chr3	102100000	102110000	CRE-974	1	0	1	chr3-101590000-101600000-chr3-102100000-102110000
chr3	27590000	27600000	chr3	27610000	27620000	CRE-975	0	0	0	chr3-27590000-27600000-chr3-27610000-27620000
chr3	88050000	88060000	chr3	88230000	88240000	CRE-976	0	0	0	chr3-88050000-88060000-chr3-88230000-88240000
chr3	87940000	87950000	chr3	87990000	88000000	CRE-977	0	0	0	chr3-87940000-87950000-chr3-87990000-88000000
chr3	95900000	95910000	chr3	95920000	95930000	CRE-978	1	0	1	chr3-95900000-95910000-chr3-95920000-95930000
chr3	89230000	89240000	chr3	89320000	89330000	CRE-979	0	0	0	chr3-89230000-89240000-chr3-89320000-89330000
chr3	88070000	88080000	chr3	88220000	88230000	CRE-980	1	0	1	chr3-88070000-88080000-chr3-88220000-88230000
chr3	106120000	106130000	chr3	106310000	106320000	CRE-981	0	0	0	chr3-106120000-106130000-chr3-106310000-106320000
chr3	89210000	89220000	chr3	89260000	89270000	CRE-982	1	0	1	chr3-89210000-89220000-chr3-89260000-89270000
chr3	101370000	101380000	chr3	101420000	101430000	CRE-983	1	0	1	chr3-101370000-101380000-chr3-101420000-101430000
chr3	83950000	83960000	chr3	83990000	84000000	CRE-984	1	1	2	chr3-83950000-83960000-chr3-83990000-84000000
chr3	89170000	89180000	chr3	89410000	89420000	CRE-985	0	0	0	chr3-89170000-89180000-chr3-89410000-89420000
chr3	89260000	89270000	chr3	89410000	89420000	CRE-986	0	0	0	chr3-89260000-89270000-chr3-89410000-89420000
chr3	87940000	87950000	chr3	88230000	88240000	CRE-987	0	0	0	chr3-87940000-87950000-chr3-88230000-88240000
chr3	123110000	123120000	chr3	123170000	123180000	CRE-988	1	0	1	chr3-123110000-123120000-chr3-123170000-123180000
chr3	107210000	107220000	chr3	107250000	107260000	CRE-989	0	0	0	chr3-107210000-107220000-chr3-107250000-107260000
chr3	123230000	123240000	chr3	123290000	123300000	CRE-990	1	0	1	chr3-123230000-123240000-chr3-123290000-123300000
chr3	88350000	88360000	chr3	88640000	88650000	CRE-991	0	0	0	chr3-88350000-88360000-chr3-88640000-88650000
chr3	51710000	51720000	chr3	51770000	51780000	CRE-992	0	0	0	chr3-51710000-51720000-chr3-51770000-51780000
chr3	89290000	89300000	chr3	89380000	89390000	CRE-993	0	0	0	chr3-89290000-89300000-chr3-89380000-89390000
chr3	95860000	95870000	chr3	95920000	95930000	CRE-994	1	0	1	chr3-95860000-95870000-chr3-95920000-95930000
chr3	85490000	85500000	chr3	85560000	85570000	CRE-995	0	0	0	chr3-85490000-85500000-chr3-85560000-85570000
chr3	105580000	105590000	chr3	105620000	105630000	CRE-996	0	0	0	chr3-105580000-105590000-chr3-105620000-105630000
chr3	96170000	96180000	chr3	96190000	96200000	CRE-997	0	0	0	chr3-96170000-96180000-chr3-96190000-96200000
chr3	107440000	107450000	chr3	107610000	107620000	CRE-998	0	1	1	chr3-107440000-107450000-chr3-107610000-107620000
chr3	104330000	104340000	chr3	104380000	104390000	CRE-999	0	0	0	chr3-104330000-104340000-chr3-104380000-104390000
chr3	152110000	152120000	chr3	152130000	152140000	CRE-1000	1	1	2	chr3-152110000-152120000-chr3-152130000-152140000
chr3	85520000	85530000	chr3	85560000	85570000	CRE-1001	0	0	0	chr3-85520000-85530000-chr3-85560000-85570000
chr3	123270000	123280000	chr3	123350000	123360000	CRE-1002	0	1	1	chr3-123270000-123280000-chr3-123350000-123360000
chr3	101440000	101450000	chr3	101580000	101590000	CRE-1003	0	0	0	chr3-101440000-101450000-chr3-101580000-101590000
chr3	105540000	105550000	chr3	105660000	105670000	CRE-1004	0	0	0	chr3-105540000-105550000-chr3-105660000-105670000
chr3	95700000	95710000	chr3	95740000	95750000	CRE-1005	0	0	0	chr3-95700000-95710000-chr3-95740000-95750000
chr3	107740000	107750000	chr3	107890000	107900000	CRE-1006	0	0	0	chr3-107740000-107750000-chr3-107890000-107900000
chr3	89270000	89280000	chr3	89390000	89400000	CRE-1007	0	1	1	chr3-89270000-89280000-chr3-89390000-89400000
chr3	95720000	95730000	chr3	95750000	95760000	CRE-1008	0	0	0	chr3-95720000-95730000-chr3-95750000-95760000
chr3	27500000	27510000	chr3	27700000	27710000	CRE-1009	1	0	1	chr3-27500000-27510000-chr3-27700000-27710000
chr3	89250000	89260000	chr3	89350000	89360000	CRE-1010	1	1	2	chr3-89250000-89260000-chr3-89350000-89360000
chr3	96600000	96610000	chr3	96630000	96640000	CRE-1011	0	1	1	chr3-96600000-96610000-chr3-96630000-96640000
chr3	32220000	32230000	chr3	32260000	32270000	CRE-1012	1	0	1	chr3-32220000-32230000-chr3-32260000-32270000
chr3	88430000	88440000	chr3	88520000	88530000	CRE-1013	0	1	1	chr3-88430000-88440000-chr3-88520000-88530000
chr3	122300000	122310000	chr3	122360000	122370000	CRE-1014	0	0	0	chr3-122300000-122310000-chr3-122360000-122370000
chr3	152610000	152620000	chr3	152630000	152640000	CRE-1015	0	0	0	chr3-152610000-152620000-chr3-152630000-152640000
chr3	131230000	131240000	chr3	131270000	131280000	CRE-1016	1	0	1	chr3-131230000-131240000-chr3-131270000-131280000
chr3	104570000	104580000	chr3	104660000	104670000	CRE-1017	0	0	0	chr3-104570000-104580000-chr3-104660000-104670000
chr3	87950000	87960000	chr3	88010000	88020000	CRE-1018	0	1	1	chr3-87950000-87960000-chr3-88010000-88020000
chr3	30010000	30020000	chr3	30500000	30510000	CRE-1019	1	0	1	chr3-30010000-30020000-chr3-30500000-30510000
chr3	9450000	9460000	chr3	9480000	9490000	CRE-1020	0	0	0	chr3-9450000-9460000-chr3-9480000-9490000
chr3	131360000	131370000	chr3	131470000	131480000	CRE-1021	0	0	0	chr3-131360000-131370000-chr3-131470000-131480000
chr3	97810000	97820000	chr3	97860000	97870000	CRE-1022	0	0	0	chr3-97810000-97820000-chr3-97860000-97870000
chr3	138590000	138600000	chr3	138630000	138640000	CRE-1023	0	0	0	chr3-138590000-138600000-chr3-138630000-138640000
chr3	32710000	32720000	chr3	32730000	32740000	CRE-1024	0	0	0	chr3-32710000-32720000-chr3-32730000-32740000
chr3	27500000	27510000	chr3	27750000	27760000	CRE-1025	1	0	1	chr3-27500000-27510000-chr3-27750000-27760000
chr3	27600000	27610000	chr3	27680000	27690000	CRE-1026	0	0	0	chr3-27600000-27610000-chr3-27680000-27690000
chr3	129740000	129750000	chr3	129760000	129770000	CRE-1027	1	1	2	chr3-129740000-129750000-chr3-129760000-129770000
chr3	51350000	51360000	chr3	51390000	51400000	CRE-1028	1	0	1	chr3-51350000-51360000-chr3-51390000-51400000
chr3	97740000	97750000	chr3	97860000	97870000	CRE-1029	0	0	0	chr3-97740000-97750000-chr3-97860000-97870000
chr3	31150000	31160000	chr3	31170000	31180000	CRE-1030	0	1	1	chr3-31150000-31160000-chr3-31170000-31180000
chr3	51620000	51630000	chr3	51810000	51820000	CRE-1031	0	0	0	chr3-51620000-51630000-chr3-51810000-51820000
chr3	130810000	130820000	chr3	131530000	131540000	CRE-1032	1	0	1	chr3-130810000-130820000-chr3-131530000-131540000
chr3	51720000	51730000	chr3	51740000	51750000	CRE-1033	0	0	0	chr3-51720000-51730000-chr3-51740000-51750000
chr3	95640000	95650000	chr3	95770000	95780000	CRE-1034	0	1	1	chr3-95640000-95650000-chr3-95770000-95780000
chr3	142340000	142350000	chr3	142380000	142390000	CRE-1035	0	0	0	chr3-142340000-142350000-chr3-142380000-142390000
chr3	137920000	137930000	chr3	138060000	138070000	CRE-1036	0	0	0	chr3-137920000-137930000-chr3-138060000-138070000
chr3	99490000	99500000	chr3	99960000	99970000	CRE-1037	0	0	0	chr3-99490000-99500000-chr3-99960000-99970000
chr3	88430000	88440000	chr3	88460000	88470000	CRE-1038	0	1	1	chr3-88430000-88440000-chr3-88460000-88470000
chr3	88010000	88020000	chr3	88180000	88190000	CRE-1039	1	0	1	chr3-88010000-88020000-chr3-88180000-88190000
chr3	65820000	65830000	chr3	65860000	65870000	CRE-1040	0	1	1	chr3-65820000-65830000-chr3-65860000-65870000
chr3	105070000	105080000	chr3	105180000	105190000	CRE-1041	1	0	1	chr3-105070000-105080000-chr3-105180000-105190000
chr3	95980000	95990000	chr3	96000000	96010000	CRE-1042	0	0	0	chr3-95980000-95990000-chr3-96000000-96010000
chr3	97780000	97790000	chr3	97860000	97870000	CRE-1043	0	0	0	chr3-97780000-97790000-chr3-97860000-97870000
chr3	87990000	88000000	chr3	88210000	88220000	CRE-1044	0	0	0	chr3-87990000-88000000-chr3-88210000-88220000
chr3	88050000	88060000	chr3	88170000	88180000	CRE-1045	0	1	1	chr3-88050000-88060000-chr3-88170000-88180000
chr3	87940000	87950000	chr3	88190000	88200000	CRE-1046	0	1	1	chr3-87940000-87950000-chr3-88190000-88200000
chr3	96920000	96930000	chr3	97170000	97180000	CRE-1047	0	0	0	chr3-96920000-96930000-chr3-97170000-97180000
chr3	27640000	27650000	chr3	27680000	27690000	CRE-1048	1	0	1	chr3-27640000-27650000-chr3-27680000-27690000
chr3	145850000	145860000	chr3	145890000	145900000	CRE-1049	1	0	1	chr3-145850000-145860000-chr3-145890000-145900000
chr3	135650000	135660000	chr3	135720000	135730000	CRE-1050	0	0	0	chr3-135650000-135660000-chr3-135720000-135730000
chr3	123130000	123140000	chr3	123260000	123270000	CRE-1051	1	0	1	chr3-123130000-123140000-chr3-123260000-123270000
chr3	123080000	123090000	chr3	123260000	123270000	CRE-1052	0	0	0	chr3-123080000-123090000-chr3-123260000-123270000
chr3	60500000	60510000	chr3	60590000	60600000	CRE-1053	0	0	0	chr3-60500000-60510000-chr3-60590000-60600000
chr3	92890000	92900000	chr3	92910000	92920000	CRE-1054	0	0	0	chr3-92890000-92900000-chr3-92910000-92920000
chr3	51560000	51570000	chr3	51650000	51660000	CRE-1055	0	1	1	chr3-51560000-51570000-chr3-51650000-51660000
chr3	101490000	101500000	chr3	101540000	101550000	CRE-1056	1	0	1	chr3-101490000-101500000-chr3-101540000-101550000
chr3	96470000	96480000	chr3	96630000	96640000	CRE-1057	0	1	1	chr3-96470000-96480000-chr3-96630000-96640000
chr3	101250000	101260000	chr3	101430000	101440000	CRE-1058	0	0	0	chr3-101250000-101260000-chr3-101430000-101440000
chr3	36650000	36660000	chr3	36670000	36680000	CRE-1059	0	0	0	chr3-36650000-36660000-chr3-36670000-36680000
chr3	97930000	97940000	chr3	98070000	98080000	CRE-1060	0	0	0	chr3-97930000-97940000-chr3-98070000-98080000
chr3	105460000	105470000	chr3	105580000	105590000	CRE-1061	0	0	0	chr3-105460000-105470000-chr3-105580000-105590000
chr3	153970000	153980000	chr3	154070000	154080000	CRE-1062	0	0	0	chr3-153970000-153980000-chr3-154070000-154080000
chr3	10350000	10360000	chr3	10380000	10390000	CRE-1063	0	0	0	chr3-10350000-10360000-chr3-10380000-10390000
chr3	108340000	108350000	chr3	108390000	108400000	CRE-1064	0	0	0	chr3-108340000-108350000-chr3-108390000-108400000
chr3	51730000	51740000	chr3	51840000	51850000	CRE-1065	0	0	0	chr3-51730000-51740000-chr3-51840000-51850000
chr3	88080000	88090000	chr3	88120000	88130000	CRE-1066	1	0	1	chr3-88080000-88090000-chr3-88120000-88130000
chr3	87970000	87980000	chr3	88250000	88260000	CRE-1067	1	0	1	chr3-87970000-87980000-chr3-88250000-88260000
chr3	116920000	116930000	chr3	116960000	116970000	CRE-1068	0	1	1	chr3-116920000-116930000-chr3-116960000-116970000
chr3	95960000	95970000	chr3	95980000	95990000	CRE-1069	1	0	1	chr3-95960000-95970000-chr3-95980000-95990000
chr3	88070000	88080000	chr3	88170000	88180000	CRE-1070	1	1	2	chr3-88070000-88080000-chr3-88170000-88180000
chr3	89160000	89170000	chr3	89380000	89390000	CRE-1071	0	0	0	chr3-89160000-89170000-chr3-89380000-89390000
chr3	79510000	79520000	chr3	79560000	79570000	CRE-1072	0	0	0	chr3-79510000-79520000-chr3-79560000-79570000
chr3	87920000	87930000	chr3	88070000	88080000	CRE-1073	0	1	1	chr3-87920000-87930000-chr3-88070000-88080000
chr3	87930000	87940000	chr3	88050000	88060000	CRE-1074	1	0	1	chr3-87930000-87940000-chr3-88050000-88060000
chr3	68690000	68700000	chr3	68770000	68780000	CRE-1075	0	0	0	chr3-68690000-68700000-chr3-68770000-68780000
chr3	97230000	97240000	chr3	97260000	97270000	CRE-1076	0	0	0	chr3-97230000-97240000-chr3-97260000-97270000
chr3	95860000	95870000	chr3	96090000	96100000	CRE-1077	1	0	1	chr3-95860000-95870000-chr3-96090000-96100000
chr3	138480000	138490000	chr3	138520000	138530000	CRE-1078	0	0	0	chr3-138480000-138490000-chr3-138520000-138530000
chr3	152610000	152620000	chr3	152680000	152690000	CRE-1079	0	0	0	chr3-152610000-152620000-chr3-152680000-152690000
chr3	88390000	88400000	chr3	88590000	88600000	CRE-1080	0	1	1	chr3-88390000-88400000-chr3-88590000-88600000
chr3	97760000	97770000	chr3	97860000	97870000	CRE-1081	0	0	0	chr3-97760000-97770000-chr3-97860000-97870000
chr3	87990000	88000000	chr3	88250000	88260000	CRE-1082	0	0	0	chr3-87990000-88000000-chr3-88250000-88260000
chr3	88040000	88050000	chr3	88150000	88160000	CRE-1083	0	0	0	chr3-88040000-88050000-chr3-88150000-88160000
chr3	96970000	96980000	chr3	97160000	97170000	CRE-1084	0	0	0	chr3-96970000-96980000-chr3-97160000-97170000
chr3	152150000	152160000	chr3	152170000	152180000	CRE-1085	0	0	0	chr3-152150000-152160000-chr3-152170000-152180000
chr3	95910000	95920000	chr3	96090000	96100000	CRE-1086	0	0	0	chr3-95910000-95920000-chr3-96090000-96100000
chr3	88410000	88420000	chr3	88580000	88590000	CRE-1087	0	0	0	chr3-88410000-88420000-chr3-88580000-88590000
chr3	95680000	95690000	chr3	95740000	95750000	CRE-1088	0	0	0	chr3-95680000-95690000-chr3-95740000-95750000
chr3	88100000	88110000	chr3	88120000	88130000	CRE-1089	0	0	0	chr3-88100000-88110000-chr3-88120000-88130000
chr3	68460000	68470000	chr3	68540000	68550000	CRE-1090	1	1	2	chr3-68460000-68470000-chr3-68540000-68550000
chr3	87990000	88000000	chr3	88190000	88200000	CRE-1091	0	1	1	chr3-87990000-88000000-chr3-88190000-88200000
chr3	65850000	65860000	chr3	65870000	65880000	CRE-1092	0	0	0	chr3-65850000-65860000-chr3-65870000-65880000
chr3	107410000	107420000	chr3	107560000	107570000	CRE-1093	0	0	0	chr3-107410000-107420000-chr3-107560000-107570000
chr3	96500000	96510000	chr3	96550000	96560000	CRE-1094	1	1	2	chr3-96500000-96510000-chr3-96550000-96560000
chr3	105480000	105490000	chr3	105620000	105630000	CRE-1095	0	0	0	chr3-105480000-105490000-chr3-105620000-105630000
chr3	88340000	88350000	chr3	88360000	88370000	CRE-1096	0	0	0	chr3-88340000-88350000-chr3-88360000-88370000
chr3	95110000	95120000	chr3	95130000	95140000	CRE-1097	0	1	1	chr3-95110000-95120000-chr3-95130000-95140000
chr3	69650000	69660000	chr3	69680000	69690000	CRE-1098	0	0	0	chr3-69650000-69660000-chr3-69680000-69690000
chr3	97960000	97970000	chr3	98010000	98020000	CRE-1099	0	0	0	chr3-97960000-97970000-chr3-98010000-98020000
chr3	105450000	105460000	chr3	105540000	105550000	CRE-1100	1	0	1	chr3-105450000-105460000-chr3-105540000-105550000
chr3	120970000	120980000	chr3	120990000	121000000	CRE-1101	0	0	0	chr3-120970000-120980000-chr3-120990000-121000000
chr3	95630000	95640000	chr3	95680000	95690000	CRE-1102	1	0	1	chr3-95630000-95640000-chr3-95680000-95690000
chr3	123150000	123160000	chr3	123170000	123180000	CRE-1103	1	0	1	chr3-123150000-123160000-chr3-123170000-123180000
chr3	123090000	123100000	chr3	123170000	123180000	CRE-1104	0	0	0	chr3-123090000-123100000-chr3-123170000-123180000
chr4	148810000	148820000	chr4	148890000	148900000	CRE-1105	0	0	0	chr4-148810000-148820000-chr4-148890000-148900000
chr4	148840000	148850000	chr4	148920000	148930000	CRE-1106	0	0	0	chr4-148840000-148850000-chr4-148920000-148930000
chr4	148810000	148820000	chr4	148860000	148870000	CRE-1107	0	0	0	chr4-148810000-148820000-chr4-148860000-148870000
chr4	148810000	148820000	chr4	148920000	148930000	CRE-1108	0	0	0	chr4-148810000-148820000-chr4-148920000-148930000
chr4	148850000	148860000	chr4	148890000	148900000	CRE-1109	0	0	0	chr4-148850000-148860000-chr4-148890000-148900000
chr4	148810000	148820000	chr4	148950000	148960000	CRE-1110	0	0	0	chr4-148810000-148820000-chr4-148950000-148960000
chr4	148880000	148890000	chr4	148940000	148950000	CRE-1111	0	0	0	chr4-148880000-148890000-chr4-148940000-148950000
chr4	148850000	148860000	chr4	148950000	148960000	CRE-1112	0	0	0	chr4-148850000-148860000-chr4-148950000-148960000
chr4	134560000	134570000	chr4	134690000	134700000	CRE-1113	0	0	0	chr4-134560000-134570000-chr4-134690000-134700000
chr4	134560000	134570000	chr4	134720000	134730000	CRE-1114	0	0	0	chr4-134560000-134570000-chr4-134720000-134730000
chr4	134590000	134600000	chr4	134670000	134680000	CRE-1115	0	0	0	chr4-134590000-134600000-chr4-134670000-134680000
chr4	134530000	134540000	chr4	134700000	134710000	CRE-1116	0	1	1	chr4-134530000-134540000-chr4-134700000-134710000
chr4	152210000	152220000	chr4	152290000	152300000	CRE-1117	1	0	1	chr4-152210000-152220000-chr4-152290000-152300000
chr4	152170000	152180000	chr4	152320000	152330000	CRE-1118	1	0	1	chr4-152170000-152180000-chr4-152320000-152330000
chr4	152210000	152220000	chr4	152260000	152270000	CRE-1119	1	0	1	chr4-152210000-152220000-chr4-152260000-152270000
chr4	152240000	152250000	chr4	152290000	152300000	CRE-1120	0	0	0	chr4-152240000-152250000-chr4-152290000-152300000
chr4	139190000	139200000	chr4	139260000	139270000	CRE-1121	0	0	0	chr4-139190000-139200000-chr4-139260000-139270000
chr4	139200000	139210000	chr4	139310000	139320000	CRE-1122	0	0	0	chr4-139200000-139210000-chr4-139310000-139320000
chr4	139190000	139200000	chr4	139230000	139240000	CRE-1123	0	1	1	chr4-139190000-139200000-chr4-139230000-139240000
chr4	134540000	134550000	chr4	134630000	134640000	CRE-1124	1	0	1	chr4-134540000-134550000-chr4-134630000-134640000
chr4	134580000	134590000	chr4	134650000	134660000	CRE-1125	0	0	0	chr4-134580000-134590000-chr4-134650000-134660000
chr4	141260000	141270000	chr4	141360000	141370000	CRE-1126	1	1	2	chr4-141260000-141270000-chr4-141360000-141370000
chr4	141290000	141300000	chr4	141350000	141360000	CRE-1127	0	0	0	chr4-141290000-141300000-chr4-141350000-141360000
chr4	141280000	141290000	chr4	141390000	141400000	CRE-1128	0	0	0	chr4-141280000-141290000-chr4-141390000-141400000
chr4	152180000	152190000	chr4	152210000	152220000	CRE-1129	0	1	1	chr4-152180000-152190000-chr4-152210000-152220000
chr4	152150000	152160000	chr4	152250000	152260000	CRE-1130	1	0	1	chr4-152150000-152160000-chr4-152250000-152260000
chr4	46040000	46050000	chr4	46080000	46090000	CRE-1131	0	0	0	chr4-46040000-46050000-chr4-46080000-46090000
chr4	46040000	46050000	chr4	46110000	46120000	CRE-1132	0	0	0	chr4-46040000-46050000-chr4-46110000-46120000
chr4	45450000	45460000	chr4	45520000	45530000	CRE-1133	0	1	1	chr4-45450000-45460000-chr4-45520000-45530000
chr4	45490000	45500000	chr4	45520000	45530000	CRE-1134	0	1	1	chr4-45490000-45500000-chr4-45520000-45530000
chr4	147940000	147950000	chr4	148000000	148010000	CRE-1135	0	1	1	chr4-147940000-147950000-chr4-148000000-148010000
chr4	147910000	147920000	chr4	147990000	148000000	CRE-1136	0	0	0	chr4-147910000-147920000-chr4-147990000-148000000
chr4	140580000	140590000	chr4	140710000	140720000	CRE-1137	0	1	1	chr4-140580000-140590000-chr4-140710000-140720000
chr4	141590000	141600000	chr4	141660000	141670000	CRE-1138	0	0	0	chr4-141590000-141600000-chr4-141660000-141670000
chr4	141580000	141590000	chr4	141690000	141700000	CRE-1139	0	0	0	chr4-141580000-141590000-chr4-141690000-141700000
chr4	130370000	130380000	chr4	130530000	130540000	CRE-1140	0	1	1	chr4-130370000-130380000-chr4-130530000-130540000
chr4	137460000	137470000	chr4	137510000	137520000	CRE-1141	0	0	0	chr4-137460000-137470000-chr4-137510000-137520000
chr4	137460000	137470000	chr4	137480000	137490000	CRE-1142	0	0	0	chr4-137460000-137470000-chr4-137480000-137490000
chr4	154540000	154550000	chr4	154600000	154610000	CRE-1143	0	0	0	chr4-154540000-154550000-chr4-154600000-154610000
chr4	154530000	154540000	chr4	154570000	154580000	CRE-1144	0	0	0	chr4-154530000-154540000-chr4-154570000-154580000
chr4	141470000	141480000	chr4	141570000	141580000	CRE-1145	0	1	1	chr4-141470000-141480000-chr4-141570000-141580000
chr4	139100000	139110000	chr4	139250000	139260000	CRE-1146	0	1	1	chr4-139100000-139110000-chr4-139250000-139260000
chr4	139070000	139080000	chr4	139250000	139260000	CRE-1147	1	1	2	chr4-139070000-139080000-chr4-139250000-139260000
chr4	155160000	155170000	chr4	155210000	155220000	CRE-1148	0	0	0	chr4-155160000-155170000-chr4-155210000-155220000
chr4	140600000	140610000	chr4	140670000	140680000	CRE-1149	0	1	1	chr4-140600000-140610000-chr4-140670000-140680000
chr4	136700000	136710000	chr4	136810000	136820000	CRE-1150	0	0	0	chr4-136700000-136710000-chr4-136810000-136820000
chr4	149800000	149810000	chr4	149950000	149960000	CRE-1151	1	1	2	chr4-149800000-149810000-chr4-149950000-149960000
chr4	128990000	129000000	chr4	129040000	129050000	CRE-1152	0	0	0	chr4-128990000-129000000-chr4-129040000-129050000
chr4	147870000	147880000	chr4	147930000	147940000	CRE-1153	0	0	0	chr4-147870000-147880000-chr4-147930000-147940000
chr4	154460000	154470000	chr4	154590000	154600000	CRE-1154	0	0	0	chr4-154460000-154470000-chr4-154590000-154600000
chr4	132560000	132570000	chr4	132620000	132630000	CRE-1155	0	1	1	chr4-132560000-132570000-chr4-132620000-132630000
chr4	118160000	118170000	chr4	118360000	118370000	CRE-1156	0	0	0	chr4-118160000-118170000-chr4-118360000-118370000
chr4	144890000	144900000	chr4	145050000	145060000	CRE-1157	1	1	2	chr4-144890000-144900000-chr4-145050000-145060000
chr4	140580000	140590000	chr4	140650000	140660000	CRE-1158	0	0	0	chr4-140580000-140590000-chr4-140650000-140660000
chr4	45400000	45410000	chr4	45460000	45470000	CRE-1159	0	0	0	chr4-45400000-45410000-chr4-45460000-45470000
chr4	154080000	154090000	chr4	154280000	154290000	CRE-1160	0	0	0	chr4-154080000-154090000-chr4-154280000-154290000
chr4	133040000	133050000	chr4	133080000	133090000	CRE-1161	0	0	0	chr4-133040000-133050000-chr4-133080000-133090000
chr4	136660000	136670000	chr4	136870000	136880000	CRE-1162	0	0	0	chr4-136660000-136670000-chr4-136870000-136880000
chr4	150090000	150100000	chr4	150240000	150250000	CRE-1163	1	1	2	chr4-150090000-150100000-chr4-150240000-150250000
chr4	141610000	141620000	chr4	141690000	141700000	CRE-1164	0	0	0	chr4-141610000-141620000-chr4-141690000-141700000
chr4	41620000	41630000	chr4	41660000	41670000	CRE-1165	0	0	0	chr4-41620000-41630000-chr4-41660000-41670000
chr4	149950000	149960000	chr4	150030000	150040000	CRE-1166	1	1	2	chr4-149950000-149960000-chr4-150030000-150040000
chr4	128030000	128040000	chr4	128170000	128180000	CRE-1167	0	1	1	chr4-128030000-128040000-chr4-128170000-128180000
chr4	114450000	114460000	chr4	114500000	114510000	CRE-1168	0	1	1	chr4-114450000-114460000-chr4-114500000-114510000
chr4	135480000	135490000	chr4	135690000	135700000	CRE-1169	0	0	0	chr4-135480000-135490000-chr4-135690000-135700000
chr4	107920000	107930000	chr4	108030000	108040000	CRE-1170	0	0	0	chr4-107920000-107930000-chr4-108030000-108040000
chr4	141240000	141250000	chr4	141410000	141420000	CRE-1171	0	0	0	chr4-141240000-141250000-chr4-141410000-141420000
chr4	136670000	136680000	chr4	136850000	136860000	CRE-1172	1	0	1	chr4-136670000-136680000-chr4-136850000-136860000
chr4	149750000	149760000	chr4	149900000	149910000	CRE-1173	1	0	1	chr4-149750000-149760000-chr4-149900000-149910000
chr4	152030000	152040000	chr4	152270000	152280000	CRE-1174	0	0	0	chr4-152030000-152040000-chr4-152270000-152280000
chr4	125440000	125450000	chr4	125780000	125790000	CRE-1175	0	0	0	chr4-125440000-125450000-chr4-125780000-125790000
chr4	135800000	135810000	chr4	135850000	135860000	CRE-1176	1	0	1	chr4-135800000-135810000-chr4-135850000-135860000
chr4	134540000	134550000	chr4	134680000	134690000	CRE-1177	1	0	1	chr4-134540000-134550000-chr4-134680000-134690000
chr4	139410000	139420000	chr4	139460000	139470000	CRE-1178	0	0	0	chr4-139410000-139420000-chr4-139460000-139470000
chr4	155090000	155100000	chr4	155260000	155270000	CRE-1179	1	0	1	chr4-155090000-155100000-chr4-155260000-155270000
chr4	154570000	154580000	chr4	154600000	154610000	CRE-1180	0	0	0	chr4-154570000-154580000-chr4-154600000-154610000
chr4	151120000	151130000	chr4	151240000	151250000	CRE-1181	0	0	0	chr4-151120000-151130000-chr4-151240000-151250000
chr4	118240000	118250000	chr4	118290000	118300000	CRE-1182	0	1	1	chr4-118240000-118250000-chr4-118290000-118300000
chr4	154050000	154060000	chr4	155010000	155020000	CRE-1183	0	0	0	chr4-154050000-154060000-chr4-155010000-155020000
chr4	134960000	134970000	chr4	135120000	135130000	CRE-1184	0	0	0	chr4-134960000-134970000-chr4-135120000-135130000
chr4	136690000	136700000	chr4	136770000	136780000	CRE-1185	1	0	1	chr4-136690000-136700000-chr4-136770000-136780000
chr4	134560000	134570000	chr4	134600000	134610000	CRE-1186	0	0	0	chr4-134560000-134570000-chr4-134600000-134610000
chr4	154670000	154680000	chr4	154730000	154740000	CRE-1187	1	0	1	chr4-154670000-154680000-chr4-154730000-154740000
chr4	118220000	118230000	chr4	118340000	118350000	CRE-1188	0	0	0	chr4-118220000-118230000-chr4-118340000-118350000
chr4	141000000	141010000	chr4	141050000	141060000	CRE-1189	0	0	0	chr4-141000000-141010000-chr4-141050000-141060000
chr4	139090000	139100000	chr4	139190000	139200000	CRE-1190	0	0	0	chr4-139090000-139100000-chr4-139190000-139200000
chr4	135470000	135480000	chr4	135950000	135960000	CRE-1191	0	1	1	chr4-135470000-135480000-chr4-135950000-135960000
chr4	151220000	151230000	chr4	151460000	151470000	CRE-1192	0	0	0	chr4-151220000-151230000-chr4-151460000-151470000
chr4	135490000	135500000	chr4	135670000	135680000	CRE-1193	0	0	0	chr4-135490000-135500000-chr4-135670000-135680000
chr4	139080000	139090000	chr4	139310000	139320000	CRE-1194	1	0	1	chr4-139080000-139090000-chr4-139310000-139320000
chr4	132980000	132990000	chr4	133120000	133130000	CRE-1195	0	0	0	chr4-132980000-132990000-chr4-133120000-133130000
chr4	128960000	128970000	chr4	129050000	129060000	CRE-1196	0	0	0	chr4-128960000-128970000-chr4-129050000-129060000
chr4	149890000	149900000	chr4	149980000	149990000	CRE-1197	0	0	0	chr4-149890000-149900000-chr4-149980000-149990000
chr4	148760000	148770000	chr4	148930000	148940000	CRE-1198	0	0	0	chr4-148760000-148770000-chr4-148930000-148940000
chr4	155990000	156000000	chr4	156230000	156240000	CRE-1199	0	0	0	chr4-155990000-156000000-chr4-156230000-156240000
chr4	151210000	151220000	chr4	151350000	151360000	CRE-1200	0	0	0	chr4-151210000-151220000-chr4-151350000-151360000
chr4	141620000	141630000	chr4	141650000	141660000	CRE-1201	0	0	0	chr4-141620000-141630000-chr4-141650000-141660000
chr4	154580000	154590000	chr4	154640000	154650000	CRE-1202	0	0	0	chr4-154580000-154590000-chr4-154640000-154650000
chr4	106930000	106940000	chr4	107050000	107060000	CRE-1203	0	0	0	chr4-106930000-106940000-chr4-107050000-107060000
chr4	107910000	107920000	chr4	108070000	108080000	CRE-1204	0	1	1	chr4-107910000-107920000-chr4-108070000-108080000
chr4	135520000	135530000	chr4	135700000	135710000	CRE-1205	0	1	1	chr4-135520000-135530000-chr4-135700000-135710000
chr4	148650000	148660000	chr4	148760000	148770000	CRE-1206	0	0	0	chr4-148650000-148660000-chr4-148760000-148770000
chr4	140590000	140600000	chr4	140740000	140750000	CRE-1207	1	0	1	chr4-140590000-140600000-chr4-140740000-140750000
chr4	114420000	114430000	chr4	114470000	114480000	CRE-1208	0	1	1	chr4-114420000-114430000-chr4-114470000-114480000
chr4	155140000	155150000	chr4	155230000	155240000	CRE-1209	0	0	0	chr4-155140000-155150000-chr4-155230000-155240000
chr4	63220000	63230000	chr4	63310000	63320000	CRE-1210	0	1	1	chr4-63220000-63230000-chr4-63310000-63320000
chr4	135240000	135250000	chr4	135260000	135270000	CRE-1211	1	0	1	chr4-135240000-135250000-chr4-135260000-135270000
chr4	149810000	149820000	chr4	149980000	149990000	CRE-1212	0	0	0	chr4-149810000-149820000-chr4-149980000-149990000
chr4	107960000	107970000	chr4	108020000	108030000	CRE-1213	0	0	0	chr4-107960000-107970000-chr4-108020000-108030000
chr4	139140000	139150000	chr4	139280000	139290000	CRE-1214	0	0	0	chr4-139140000-139150000-chr4-139280000-139290000
chr4	133370000	133380000	chr4	133550000	133560000	CRE-1215	0	0	0	chr4-133370000-133380000-chr4-133550000-133560000
chr4	152140000	152150000	chr4	152310000	152320000	CRE-1216	0	0	0	chr4-152140000-152150000-chr4-152310000-152320000
chr4	135630000	135640000	chr4	135680000	135690000	CRE-1217	0	1	1	chr4-135630000-135640000-chr4-135680000-135690000
chr4	106710000	106720000	chr4	106820000	106830000	CRE-1218	0	0	0	chr4-106710000-106720000-chr4-106820000-106830000
chr4	134280000	134290000	chr4	134310000	134320000	CRE-1219	0	0	0	chr4-134280000-134290000-chr4-134310000-134320000
chr4	144900000	144910000	chr4	144980000	144990000	CRE-1220	0	1	1	chr4-144900000-144910000-chr4-144980000-144990000
chr4	152140000	152150000	chr4	152280000	152290000	CRE-1221	0	1	1	chr4-152140000-152150000-chr4-152280000-152290000
chr4	140520000	140530000	chr4	140790000	140800000	CRE-1222	0	0	0	chr4-140520000-140530000-chr4-140790000-140800000
chr4	125560000	125570000	chr4	125670000	125680000	CRE-1223	0	0	0	chr4-125560000-125570000-chr4-125670000-125680000
chr4	151860000	151870000	chr4	151930000	151940000	CRE-1224	0	0	0	chr4-151860000-151870000-chr4-151930000-151940000
chr4	148760000	148770000	chr4	148790000	148800000	CRE-1225	0	0	0	chr4-148760000-148770000-chr4-148790000-148800000
chr4	40750000	40760000	chr4	40930000	40940000	CRE-1226	0	0	0	chr4-40750000-40760000-chr4-40930000-40940000
chr4	135520000	135530000	chr4	135620000	135630000	CRE-1227	0	0	0	chr4-135520000-135530000-chr4-135620000-135630000
chr4	151220000	151230000	chr4	151700000	151710000	CRE-1228	0	0	0	chr4-151220000-151230000-chr4-151700000-151710000
chr4	155090000	155100000	chr4	155220000	155230000	CRE-1229	1	0	1	chr4-155090000-155100000-chr4-155220000-155230000
chr4	155050000	155060000	chr4	155400000	155410000	CRE-1230	1	0	1	chr4-155050000-155060000-chr4-155400000-155410000
chr4	132920000	132930000	chr4	133110000	133120000	CRE-1231	0	0	0	chr4-132920000-132930000-chr4-133110000-133120000
chr4	125530000	125540000	chr4	125790000	125800000	CRE-1232	0	0	0	chr4-125530000-125540000-chr4-125790000-125800000
chr4	149980000	149990000	chr4	150030000	150040000	CRE-1233	0	1	1	chr4-149980000-149990000-chr4-150030000-150040000
chr4	130940000	130950000	chr4	131130000	131140000	CRE-1234	1	0	1	chr4-130940000-130950000-chr4-131130000-131140000
chr4	102510000	102520000	chr4	102570000	102580000	CRE-1235	0	0	0	chr4-102510000-102520000-chr4-102570000-102580000
chr4	149920000	149930000	chr4	150040000	150050000	CRE-1236	0	0	0	chr4-149920000-149930000-chr4-150040000-150050000
chr4	128000000	128010000	chr4	128180000	128190000	CRE-1237	0	0	0	chr4-128000000-128010000-chr4-128180000-128190000
chr4	152110000	152120000	chr4	152310000	152320000	CRE-1238	0	0	0	chr4-152110000-152120000-chr4-152310000-152320000
chr4	135700000	135710000	chr4	135930000	135940000	CRE-1239	1	1	2	chr4-135700000-135710000-chr4-135930000-135940000
chr4	139030000	139040000	chr4	139330000	139340000	CRE-1240	0	1	1	chr4-139030000-139040000-chr4-139330000-139340000
chr4	125390000	125400000	chr4	125810000	125820000	CRE-1241	0	0	0	chr4-125390000-125400000-chr4-125810000-125820000
chr4	154490000	154500000	chr4	154620000	154630000	CRE-1242	0	0	0	chr4-154490000-154500000-chr4-154620000-154630000
chr4	141460000	141470000	chr4	141630000	141640000	CRE-1243	0	0	0	chr4-141460000-141470000-chr4-141630000-141640000
chr4	155110000	155120000	chr4	155240000	155250000	CRE-1244	0	1	1	chr4-155110000-155120000-chr4-155240000-155250000
chr4	135510000	135520000	chr4	135890000	135900000	CRE-1245	1	1	2	chr4-135510000-135520000-chr4-135890000-135900000
chr4	141810000	141820000	chr4	141980000	141990000	CRE-1246	1	0	1	chr4-141810000-141820000-chr4-141980000-141990000
chr4	106930000	106940000	chr4	107110000	107120000	CRE-1247	0	0	0	chr4-106930000-106940000-chr4-107110000-107120000
chr4	130170000	130180000	chr4	130300000	130310000	CRE-1248	0	0	0	chr4-130170000-130180000-chr4-130300000-130310000
chr4	3850000	3860000	chr4	3880000	3890000	CRE-1249	0	0	0	chr4-3850000-3860000-chr4-3880000-3890000
chr4	62590000	62600000	chr4	62750000	62760000	CRE-1250	0	0	0	chr4-62590000-62600000-chr4-62750000-62760000
chr4	135610000	135620000	chr4	135790000	135800000	CRE-1251	0	0	0	chr4-135610000-135620000-chr4-135790000-135800000
chr4	133060000	133070000	chr4	133120000	133130000	CRE-1252	0	0	0	chr4-133060000-133070000-chr4-133120000-133130000
chr4	135670000	135680000	chr4	135780000	135790000	CRE-1253	0	0	0	chr4-135670000-135680000-chr4-135780000-135790000
chr4	149960000	149970000	chr4	150060000	150070000	CRE-1254	0	0	0	chr4-149960000-149970000-chr4-150060000-150070000
chr4	152070000	152080000	chr4	152280000	152290000	CRE-1255	0	1	1	chr4-152070000-152080000-chr4-152280000-152290000
chr4	140030000	140040000	chr4	140340000	140350000	CRE-1256	0	0	0	chr4-140030000-140040000-chr4-140340000-140350000
chr4	120100000	120110000	chr4	120170000	120180000	CRE-1257	1	0	1	chr4-120100000-120110000-chr4-120170000-120180000
chr4	139070000	139080000	chr4	139360000	139370000	CRE-1258	1	0	1	chr4-139070000-139080000-chr4-139360000-139370000
chr4	137080000	137090000	chr4	137240000	137250000	CRE-1259	0	0	0	chr4-137080000-137090000-chr4-137240000-137250000
chr4	139450000	139460000	chr4	139470000	139480000	CRE-1260	0	1	1	chr4-139450000-139460000-chr4-139470000-139480000
chr4	131200000	131210000	chr4	131230000	131240000	CRE-1261	0	0	0	chr4-131200000-131210000-chr4-131230000-131240000
chr4	131150000	131160000	chr4	131340000	131350000	CRE-1262	0	0	0	chr4-131150000-131160000-chr4-131340000-131350000
chr4	151460000	151470000	chr4	151520000	151530000	CRE-1263	0	0	0	chr4-151460000-151470000-chr4-151520000-151530000
chr4	130130000	130140000	chr4	130190000	130200000	CRE-1264	0	1	1	chr4-130130000-130140000-chr4-130190000-130200000
chr4	133330000	133340000	chr4	133530000	133540000	CRE-1265	0	0	0	chr4-133330000-133340000-chr4-133530000-133540000
chr4	123220000	123230000	chr4	123330000	123340000	CRE-1266	1	0	1	chr4-123220000-123230000-chr4-123330000-123340000
chr4	151240000	151250000	chr4	151350000	151360000	CRE-1267	0	0	0	chr4-151240000-151250000-chr4-151350000-151360000
chr4	151110000	151120000	chr4	151150000	151160000	CRE-1268	0	1	1	chr4-151110000-151120000-chr4-151150000-151160000
chr4	155090000	155100000	chr4	155190000	155200000	CRE-1269	1	0	1	chr4-155090000-155100000-chr4-155190000-155200000
chr4	154460000	154470000	chr4	154620000	154630000	CRE-1270	0	0	0	chr4-154460000-154470000-chr4-154620000-154630000
chr4	46720000	46730000	chr4	46890000	46900000	CRE-1271	0	0	0	chr4-46720000-46730000-chr4-46890000-46900000
chr4	149600000	149610000	chr4	149670000	149680000	CRE-1272	0	0	0	chr4-149600000-149610000-chr4-149670000-149680000
chr4	154930000	154940000	chr4	155000000	155010000	CRE-1273	0	0	0	chr4-154930000-154940000-chr4-155000000-155010000
chr4	107890000	107900000	chr4	108050000	108060000	CRE-1274	1	0	1	chr4-107890000-107900000-chr4-108050000-108060000
chr4	141220000	141230000	chr4	141360000	141370000	CRE-1275	0	1	1	chr4-141220000-141230000-chr4-141360000-141370000
chr4	152060000	152070000	chr4	152330000	152340000	CRE-1276	0	1	1	chr4-152060000-152070000-chr4-152330000-152340000
chr4	137650000	137660000	chr4	137830000	137840000	CRE-1277	0	1	1	chr4-137650000-137660000-chr4-137830000-137840000
chr4	154470000	154480000	chr4	154640000	154650000	CRE-1278	0	0	0	chr4-154470000-154480000-chr4-154640000-154650000
chr4	152780000	152790000	chr4	152940000	152950000	CRE-1279	0	0	0	chr4-152780000-152790000-chr4-152940000-152950000
chr4	127900000	127910000	chr4	128200000	128210000	CRE-1280	0	0	0	chr4-127900000-127910000-chr4-128200000-128210000
chr4	151280000	151290000	chr4	151500000	151510000	CRE-1281	1	0	1	chr4-151280000-151290000-chr4-151500000-151510000
chr4	91340000	91350000	chr4	91360000	91370000	CRE-1282	0	0	0	chr4-91340000-91350000-chr4-91360000-91370000
chr4	142590000	142600000	chr4	143000000	143010000	CRE-1283	0	0	0	chr4-142590000-142600000-chr4-143000000-143010000
chr4	135100000	135110000	chr4	135180000	135190000	CRE-1284	0	0	0	chr4-135100000-135110000-chr4-135180000-135190000
chr4	149010000	149020000	chr4	149060000	149070000	CRE-1285	0	1	1	chr4-149010000-149020000-chr4-149060000-149070000
chr4	150010000	150020000	chr4	150040000	150050000	CRE-1286	0	0	0	chr4-150010000-150020000-chr4-150040000-150050000
chr4	125510000	125520000	chr4	125750000	125760000	CRE-1287	0	0	0	chr4-125510000-125520000-chr4-125750000-125760000
chr4	45420000	45430000	chr4	45580000	45590000	CRE-1288	0	0	0	chr4-45420000-45430000-chr4-45580000-45590000
chr4	140560000	140570000	chr4	140720000	140730000	CRE-1289	0	0	0	chr4-140560000-140570000-chr4-140720000-140730000
chr4	125390000	125400000	chr4	125770000	125780000	CRE-1290	0	0	0	chr4-125390000-125400000-chr4-125770000-125780000
chr4	128200000	128210000	chr4	128320000	128330000	CRE-1291	0	0	0	chr4-128200000-128210000-chr4-128320000-128330000
chr4	155150000	155160000	chr4	155260000	155270000	CRE-1292	0	0	0	chr4-155150000-155160000-chr4-155260000-155270000
chr4	141490000	141500000	chr4	141580000	141590000	CRE-1293	0	0	0	chr4-141490000-141500000-chr4-141580000-141590000
chr4	106750000	106760000	chr4	106820000	106830000	CRE-1294	0	0	0	chr4-106750000-106760000-chr4-106820000-106830000
chr4	120220000	120230000	chr4	120360000	120370000	CRE-1295	1	1	2	chr4-120220000-120230000-chr4-120360000-120370000
chr4	138900000	138910000	chr4	139000000	139010000	CRE-1296	0	1	1	chr4-138900000-138910000-chr4-139000000-139010000
chr4	46730000	46740000	chr4	46910000	46920000	CRE-1297	0	0	0	chr4-46730000-46740000-chr4-46910000-46920000
chr4	128380000	128390000	chr4	128560000	128570000	CRE-1298	0	0	0	chr4-128380000-128390000-chr4-128560000-128570000
chr4	132950000	132960000	chr4	133000000	133010000	CRE-1299	0	1	1	chr4-132950000-132960000-chr4-133000000-133010000
chr4	126100000	126110000	chr4	126260000	126270000	CRE-1300	0	0	0	chr4-126100000-126110000-chr4-126260000-126270000
chr4	133130000	133140000	chr4	133180000	133190000	CRE-1301	0	0	0	chr4-133130000-133140000-chr4-133180000-133190000
chr4	154200000	154210000	chr4	155020000	155030000	CRE-1302	1	0	1	chr4-154200000-154210000-chr4-155020000-155030000
chr4	125560000	125570000	chr4	125770000	125780000	CRE-1303	0	0	0	chr4-125560000-125570000-chr4-125770000-125780000
chr4	41650000	41660000	chr4	41670000	41680000	CRE-1304	1	0	1	chr4-41650000-41660000-chr4-41670000-41680000
chr4	118690000	118700000	chr4	118740000	118750000	CRE-1305	0	0	0	chr4-118690000-118700000-chr4-118740000-118750000
chr4	154740000	154750000	chr4	154910000	154920000	CRE-1306	0	0	0	chr4-154740000-154750000-chr4-154910000-154920000
chr4	125450000	125460000	chr4	125870000	125880000	CRE-1307	0	0	0	chr4-125450000-125460000-chr4-125870000-125880000
chr4	132940000	132950000	chr4	133300000	133310000	CRE-1308	1	1	2	chr4-132940000-132950000-chr4-133300000-133310000
chr4	153400000	153410000	chr4	153580000	153590000	CRE-1309	0	0	0	chr4-153400000-153410000-chr4-153580000-153590000
chr4	33040000	33050000	chr4	33070000	33080000	CRE-1310	0	0	0	chr4-33040000-33050000-chr4-33070000-33080000
chr4	123180000	123190000	chr4	123200000	123210000	CRE-1311	0	0	0	chr4-123180000-123190000-chr4-123200000-123210000
chr4	45440000	45450000	chr4	45490000	45500000	CRE-1312	0	0	0	chr4-45440000-45450000-chr4-45490000-45500000
chr4	155960000	155970000	chr4	156240000	156250000	CRE-1313	0	0	0	chr4-155960000-155970000-chr4-156240000-156250000
chr4	136220000	136230000	chr4	136290000	136300000	CRE-1314	0	0	0	chr4-136220000-136230000-chr4-136290000-136300000
chr4	154520000	154530000	chr4	154610000	154620000	CRE-1315	0	0	0	chr4-154520000-154530000-chr4-154610000-154620000
chr4	148720000	148730000	chr4	148930000	148940000	CRE-1316	0	0	0	chr4-148720000-148730000-chr4-148930000-148940000
chr4	152030000	152040000	chr4	152330000	152340000	CRE-1317	0	1	1	chr4-152030000-152040000-chr4-152330000-152340000
chr4	156040000	156050000	chr4	156110000	156120000	CRE-1318	0	1	1	chr4-156040000-156050000-chr4-156110000-156120000
chr4	154210000	154220000	chr4	154290000	154300000	CRE-1319	0	0	0	chr4-154210000-154220000-chr4-154290000-154300000
chr4	8920000	8930000	chr4	9010000	9020000	CRE-1320	0	0	0	chr4-8920000-8930000-chr4-9010000-9020000
chr4	139900000	139910000	chr4	140040000	140050000	CRE-1321	0	0	0	chr4-139900000-139910000-chr4-140040000-140050000
chr4	149780000	149790000	chr4	149980000	149990000	CRE-1322	0	0	0	chr4-149780000-149790000-chr4-149980000-149990000
chr4	139180000	139190000	chr4	139350000	139360000	CRE-1323	0	0	0	chr4-139180000-139190000-chr4-139350000-139360000
chr4	125570000	125580000	chr4	125870000	125880000	CRE-1324	0	0	0	chr4-125570000-125580000-chr4-125870000-125880000
chr4	123210000	123220000	chr4	123310000	123320000	CRE-1325	1	0	1	chr4-123210000-123220000-chr4-123310000-123320000
chr4	154430000	154440000	chr4	154550000	154560000	CRE-1326	0	0	0	chr4-154430000-154440000-chr4-154550000-154560000
chr4	154460000	154470000	chr4	154560000	154570000	CRE-1327	0	0	0	chr4-154460000-154470000-chr4-154560000-154570000
chr4	135620000	135630000	chr4	135700000	135710000	CRE-1328	0	1	1	chr4-135620000-135630000-chr4-135700000-135710000
chr4	149360000	149370000	chr4	149390000	149400000	CRE-1329	0	0	0	chr4-149360000-149370000-chr4-149390000-149400000
chr4	140660000	140670000	chr4	140810000	140820000	CRE-1330	0	0	0	chr4-140660000-140670000-chr4-140810000-140820000
chr4	120590000	120600000	chr4	120710000	120720000	CRE-1331	1	0	1	chr4-120590000-120600000-chr4-120710000-120720000
chr4	140320000	140330000	chr4	140500000	140510000	CRE-1332	0	0	0	chr4-140320000-140330000-chr4-140500000-140510000
chr4	149280000	149290000	chr4	149330000	149340000	CRE-1333	0	0	0	chr4-149280000-149290000-chr4-149330000-149340000
chr4	125560000	125570000	chr4	125890000	125900000	CRE-1334	0	1	1	chr4-125560000-125570000-chr4-125890000-125900000
chr4	155110000	155120000	chr4	155200000	155210000	CRE-1335	0	0	0	chr4-155110000-155120000-chr4-155200000-155210000
chr4	107560000	107570000	chr4	107830000	107840000	CRE-1336	0	0	0	chr4-107560000-107570000-chr4-107830000-107840000
chr4	133700000	133710000	chr4	133740000	133750000	CRE-1337	0	0	0	chr4-133700000-133710000-chr4-133740000-133750000
chr4	152030000	152040000	chr4	152190000	152200000	CRE-1338	0	0	0	chr4-152030000-152040000-chr4-152190000-152200000
chr4	127970000	127980000	chr4	128310000	128320000	CRE-1339	0	0	0	chr4-127970000-127980000-chr4-128310000-128320000
chr4	139100000	139110000	chr4	139140000	139150000	CRE-1340	0	0	0	chr4-139100000-139110000-chr4-139140000-139150000
chr4	151440000	151450000	chr4	151560000	151570000	CRE-1341	0	0	0	chr4-151440000-151450000-chr4-151560000-151570000
chr4	127960000	127970000	chr4	128200000	128210000	CRE-1342	0	0	0	chr4-127960000-127970000-chr4-128200000-128210000
chr4	107930000	107940000	chr4	108010000	108020000	CRE-1343	1	0	1	chr4-107930000-107940000-chr4-108010000-108020000
chr4	141210000	141220000	chr4	141440000	141450000	CRE-1344	0	0	0	chr4-141210000-141220000-chr4-141440000-141450000
chr4	142310000	142320000	chr4	142500000	142510000	CRE-1345	0	0	0	chr4-142310000-142320000-chr4-142500000-142510000
chr4	139010000	139020000	chr4	139300000	139310000	CRE-1346	0	0	0	chr4-139010000-139020000-chr4-139300000-139310000
chr4	131150000	131160000	chr4	131470000	131480000	CRE-1347	0	0	0	chr4-131150000-131160000-chr4-131470000-131480000
chr4	149740000	149750000	chr4	150090000	150100000	CRE-1348	0	1	1	chr4-149740000-149750000-chr4-150090000-150100000
chr4	125450000	125460000	chr4	125740000	125750000	CRE-1349	0	0	0	chr4-125450000-125460000-chr4-125740000-125750000
chr4	131130000	131140000	chr4	131410000	131420000	CRE-1350	0	0	0	chr4-131130000-131140000-chr4-131410000-131420000
chr4	126150000	126160000	chr4	126280000	126290000	CRE-1351	1	0	1	chr4-126150000-126160000-chr4-126280000-126290000
chr4	126110000	126120000	chr4	126230000	126240000	CRE-1352	1	0	1	chr4-126110000-126120000-chr4-126230000-126240000
chr4	149870000	149880000	chr4	149930000	149940000	CRE-1353	0	0	0	chr4-149870000-149880000-chr4-149930000-149940000
chr4	139940000	139950000	chr4	140040000	140050000	CRE-1354	0	0	0	chr4-139940000-139950000-chr4-140040000-140050000
chr4	130050000	130060000	chr4	130260000	130270000	CRE-1355	0	0	0	chr4-130050000-130060000-chr4-130260000-130270000
chr4	148850000	148860000	chr4	148980000	148990000	CRE-1356	0	0	0	chr4-148850000-148860000-chr4-148980000-148990000
chr4	86670000	86680000	chr4	86690000	86700000	CRE-1357	0	1	1	chr4-86670000-86680000-chr4-86690000-86700000
chr4	135870000	135880000	chr4	135960000	135970000	CRE-1358	1	0	1	chr4-135870000-135880000-chr4-135960000-135970000
chr4	134350000	134360000	chr4	134370000	134380000	CRE-1359	1	0	1	chr4-134350000-134360000-chr4-134370000-134380000
chr4	137500000	137510000	chr4	137550000	137560000	CRE-1360	0	0	0	chr4-137500000-137510000-chr4-137550000-137560000
chr4	42920000	42930000	chr4	42940000	42950000	CRE-1361	0	1	1	chr4-42920000-42930000-chr4-42940000-42950000
chr4	151590000	151600000	chr4	151710000	151720000	CRE-1362	0	0	0	chr4-151590000-151600000-chr4-151710000-151720000
chr4	140600000	140610000	chr4	140960000	140970000	CRE-1363	0	1	1	chr4-140600000-140610000-chr4-140960000-140970000
chr4	137150000	137160000	chr4	137230000	137240000	CRE-1364	0	0	0	chr4-137150000-137160000-chr4-137230000-137240000
chr4	151180000	151190000	chr4	151610000	151620000	CRE-1365	0	1	1	chr4-151180000-151190000-chr4-151610000-151620000
chr4	141490000	141500000	chr4	141560000	141570000	CRE-1366	0	1	1	chr4-141490000-141500000-chr4-141560000-141570000
chr4	135610000	135620000	chr4	135670000	135680000	CRE-1367	0	0	0	chr4-135610000-135620000-chr4-135670000-135680000
chr4	48540000	48550000	chr4	48580000	48590000	CRE-1368	1	0	1	chr4-48540000-48550000-chr4-48580000-48590000
chr4	120840000	120850000	chr4	120870000	120880000	CRE-1369	0	0	0	chr4-120840000-120850000-chr4-120870000-120880000
chr4	154760000	154770000	chr4	155380000	155390000	CRE-1370	1	0	1	chr4-154760000-154770000-chr4-155380000-155390000
chr4	148600000	148610000	chr4	149020000	149030000	CRE-1371	1	0	1	chr4-148600000-148610000-chr4-149020000-149030000
chr4	63080000	63090000	chr4	63140000	63150000	CRE-1372	1	0	1	chr4-63080000-63090000-chr4-63140000-63150000
chr4	136620000	136630000	chr4	136680000	136690000	CRE-1373	1	0	1	chr4-136620000-136630000-chr4-136680000-136690000
chr4	151470000	151480000	chr4	151730000	151740000	CRE-1374	0	0	0	chr4-151470000-151480000-chr4-151730000-151740000
chr4	154420000	154430000	chr4	154600000	154610000	CRE-1375	0	0	0	chr4-154420000-154430000-chr4-154600000-154610000
chr4	151340000	151350000	chr4	151470000	151480000	CRE-1376	0	0	0	chr4-151340000-151350000-chr4-151470000-151480000
chr4	101220000	101230000	chr4	101250000	101260000	CRE-1377	0	0	0	chr4-101220000-101230000-chr4-101250000-101260000
chr4	9020000	9030000	chr4	9060000	9070000	CRE-1378	1	0	1	chr4-9020000-9030000-chr4-9060000-9070000
chr4	138590000	138600000	chr4	138860000	138870000	CRE-1379	0	1	1	chr4-138590000-138600000-chr4-138860000-138870000
chr4	149880000	149890000	chr4	150070000	150080000	CRE-1380	0	1	1	chr4-149880000-149890000-chr4-150070000-150080000
chr4	126210000	126220000	chr4	126290000	126300000	CRE-1381	0	0	0	chr4-126210000-126220000-chr4-126290000-126300000
chr4	125540000	125550000	chr4	125910000	125920000	CRE-1382	0	0	0	chr4-125540000-125550000-chr4-125910000-125920000
chr4	139030000	139040000	chr4	139230000	139240000	CRE-1383	0	1	1	chr4-139030000-139040000-chr4-139230000-139240000
chr4	140320000	140330000	chr4	140790000	140800000	CRE-1384	0	0	0	chr4-140320000-140330000-chr4-140790000-140800000
chr4	141440000	141450000	chr4	141570000	141580000	CRE-1385	0	1	1	chr4-141440000-141450000-chr4-141570000-141580000
chr4	144530000	144540000	chr4	144590000	144600000	CRE-1386	0	0	0	chr4-144530000-144540000-chr4-144590000-144600000
chr4	140310000	140320000	chr4	140370000	140380000	CRE-1387	0	0	0	chr4-140310000-140320000-chr4-140370000-140380000
chr4	149910000	149920000	chr4	150070000	150080000	CRE-1388	0	1	1	chr4-149910000-149920000-chr4-150070000-150080000
chr4	127900000	127910000	chr4	128310000	128320000	CRE-1389	0	0	0	chr4-127900000-127910000-chr4-128310000-128320000
chr4	142090000	142100000	chr4	142240000	142250000	CRE-1390	1	1	2	chr4-142090000-142100000-chr4-142240000-142250000
chr4	148050000	148060000	chr4	148210000	148220000	CRE-1391	0	0	0	chr4-148050000-148060000-chr4-148210000-148220000
chr4	125520000	125530000	chr4	125820000	125830000	CRE-1392	0	0	0	chr4-125520000-125530000-chr4-125820000-125830000
chr4	119890000	119900000	chr4	119910000	119920000	CRE-1393	0	1	1	chr4-119890000-119900000-chr4-119910000-119920000
chr4	148020000	148030000	chr4	148220000	148230000	CRE-1394	0	0	0	chr4-148020000-148030000-chr4-148220000-148230000
chr4	135750000	135760000	chr4	135880000	135890000	CRE-1395	0	1	1	chr4-135750000-135760000-chr4-135880000-135890000
chr4	126040000	126050000	chr4	126120000	126130000	CRE-1396	0	0	0	chr4-126040000-126050000-chr4-126120000-126130000
chr4	134740000	134750000	chr4	134850000	134860000	CRE-1397	0	0	0	chr4-134740000-134750000-chr4-134850000-134860000
chr4	140600000	140610000	chr4	140920000	140930000	CRE-1398	0	0	0	chr4-140600000-140610000-chr4-140920000-140930000
chr4	141530000	141540000	chr4	141690000	141700000	CRE-1399	0	0	0	chr4-141530000-141540000-chr4-141690000-141700000
chr4	63310000	63320000	chr4	63330000	63340000	CRE-1400	1	0	1	chr4-63310000-63320000-chr4-63330000-63340000
chr4	139860000	139870000	chr4	140030000	140040000	CRE-1401	0	0	0	chr4-139860000-139870000-chr4-140030000-140040000
chr4	44540000	44550000	chr4	44660000	44670000	CRE-1402	0	0	0	chr4-44540000-44550000-chr4-44660000-44670000
chr4	151390000	151400000	chr4	151580000	151590000	CRE-1403	0	0	0	chr4-151390000-151400000-chr4-151580000-151590000
chr4	139900000	139910000	chr4	140370000	140380000	CRE-1404	0	0	0	chr4-139900000-139910000-chr4-140370000-140380000
chr4	138980000	138990000	chr4	139310000	139320000	CRE-1405	0	0	0	chr4-138980000-138990000-chr4-139310000-139320000
chr4	145110000	145120000	chr4	145130000	145140000	CRE-1406	0	0	0	chr4-145110000-145120000-chr4-145130000-145140000
chr4	147930000	147940000	chr4	148050000	148060000	CRE-1407	0	0	0	chr4-147930000-147940000-chr4-148050000-148060000
chr4	135700000	135710000	chr4	135780000	135790000	CRE-1408	1	0	1	chr4-135700000-135710000-chr4-135780000-135790000
chr4	125470000	125480000	chr4	125550000	125560000	CRE-1409	0	0	0	chr4-125470000-125480000-chr4-125550000-125560000
chr4	149810000	149820000	chr4	149890000	149900000	CRE-1410	0	0	0	chr4-149810000-149820000-chr4-149890000-149900000
chr4	106630000	106640000	chr4	107120000	107130000	CRE-1411	1	0	1	chr4-106630000-106640000-chr4-107120000-107130000
chr4	154630000	154640000	chr4	154960000	154970000	CRE-1412	0	0	0	chr4-154630000-154640000-chr4-154960000-154970000
chr4	124310000	124320000	chr4	124580000	124590000	CRE-1413	0	0	0	chr4-124310000-124320000-chr4-124580000-124590000
chr4	155090000	155100000	chr4	155320000	155330000	CRE-1414	1	1	2	chr4-155090000-155100000-chr4-155320000-155330000
chr4	148590000	148600000	chr4	148970000	148980000	CRE-1415	0	0	0	chr4-148590000-148600000-chr4-148970000-148980000
chr4	141280000	141290000	chr4	141410000	141420000	CRE-1416	0	0	0	chr4-141280000-141290000-chr4-141410000-141420000
chr4	155110000	155120000	chr4	155290000	155300000	CRE-1417	0	0	0	chr4-155110000-155120000-chr4-155290000-155300000
chr4	152120000	152130000	chr4	152370000	152380000	CRE-1418	0	0	0	chr4-152120000-152130000-chr4-152370000-152380000
chr4	137520000	137530000	chr4	137570000	137580000	CRE-1419	0	0	0	chr4-137520000-137530000-chr4-137570000-137580000
chr4	106790000	106800000	chr4	106890000	106900000	CRE-1420	0	0	0	chr4-106790000-106800000-chr4-106890000-106900000
chr4	149180000	149190000	chr4	149210000	149220000	CRE-1421	0	1	1	chr4-149180000-149190000-chr4-149210000-149220000
chr4	152380000	152390000	chr4	152540000	152550000	CRE-1422	0	0	0	chr4-152380000-152390000-chr4-152540000-152550000
chr4	152860000	152870000	chr4	153490000	153500000	CRE-1423	0	0	0	chr4-152860000-152870000-chr4-153490000-153500000
chr4	108330000	108340000	chr4	108390000	108400000	CRE-1424	1	0	1	chr4-108330000-108340000-chr4-108390000-108400000
chr4	144910000	144920000	chr4	145010000	145020000	CRE-1425	0	0	0	chr4-144910000-144920000-chr4-145010000-145020000
chr4	149790000	149800000	chr4	149890000	149900000	CRE-1426	1	0	1	chr4-149790000-149800000-chr4-149890000-149900000
chr4	137750000	137760000	chr4	137820000	137830000	CRE-1427	0	0	0	chr4-137750000-137760000-chr4-137820000-137830000
chr4	134960000	134970000	chr4	135160000	135170000	CRE-1428	0	0	0	chr4-134960000-134970000-chr4-135160000-135170000
chr4	154000000	154010000	chr4	154980000	154990000	CRE-1429	0	0	0	chr4-154000000-154010000-chr4-154980000-154990000
chr4	45010000	45020000	chr4	45080000	45090000	CRE-1430	1	0	1	chr4-45010000-45020000-chr4-45080000-45090000
chr4	114770000	114780000	chr4	114800000	114810000	CRE-1431	0	0	0	chr4-114770000-114780000-chr4-114800000-114810000
chr4	135720000	135730000	chr4	135770000	135780000	CRE-1432	0	0	0	chr4-135720000-135730000-chr4-135770000-135780000
chr4	154350000	154360000	chr4	154500000	154510000	CRE-1433	0	0	0	chr4-154350000-154360000-chr4-154500000-154510000
chr4	141330000	141340000	chr4	141410000	141420000	CRE-1434	0	0	0	chr4-141330000-141340000-chr4-141410000-141420000
chr4	106910000	106920000	chr4	107110000	107120000	CRE-1435	0	0	0	chr4-106910000-106920000-chr4-107110000-107120000
chr4	125540000	125550000	chr4	125820000	125830000	CRE-1436	0	0	0	chr4-125540000-125550000-chr4-125820000-125830000
chr4	11690000	11700000	chr4	11730000	11740000	CRE-1437	0	0	0	chr4-11690000-11700000-chr4-11730000-11740000
chr4	142060000	142070000	chr4	142150000	142160000	CRE-1438	0	1	1	chr4-142060000-142070000-chr4-142150000-142160000
chr4	134370000	134380000	chr4	134390000	134400000	CRE-1439	0	1	1	chr4-134370000-134380000-chr4-134390000-134400000
chr4	140470000	140480000	chr4	140940000	140950000	CRE-1440	0	0	0	chr4-140470000-140480000-chr4-140940000-140950000
chr4	149740000	149750000	chr4	149800000	149810000	CRE-1441	0	1	1	chr4-149740000-149750000-chr4-149800000-149810000
chr4	140390000	140400000	chr4	140810000	140820000	CRE-1442	0	0	0	chr4-140390000-140400000-chr4-140810000-140820000
chr4	152430000	152440000	chr4	152620000	152630000	CRE-1443	1	1	2	chr4-152430000-152440000-chr4-152620000-152630000
chr4	140470000	140480000	chr4	140770000	140780000	CRE-1444	0	0	0	chr4-140470000-140480000-chr4-140770000-140780000
chr4	151160000	151170000	chr4	151660000	151670000	CRE-1445	0	0	0	chr4-151160000-151170000-chr4-151660000-151670000
chr4	138770000	138780000	chr4	138880000	138890000	CRE-1446	0	1	1	chr4-138770000-138780000-chr4-138880000-138890000
chr4	125590000	125600000	chr4	125790000	125800000	CRE-1447	0	0	0	chr4-125590000-125600000-chr4-125790000-125800000
chr4	137710000	137720000	chr4	137910000	137920000	CRE-1448	0	0	0	chr4-137710000-137720000-chr4-137910000-137920000
chr4	147880000	147890000	chr4	148010000	148020000	CRE-1449	0	0	0	chr4-147880000-147890000-chr4-148010000-148020000
chr4	131050000	131060000	chr4	131360000	131370000	CRE-1450	0	1	1	chr4-131050000-131060000-chr4-131360000-131370000
chr4	151230000	151240000	chr4	151640000	151650000	CRE-1451	0	0	0	chr4-151230000-151240000-chr4-151640000-151650000
chr4	135760000	135770000	chr4	135780000	135790000	CRE-1452	0	0	0	chr4-135760000-135770000-chr4-135780000-135790000
chr4	144920000	144930000	chr4	144970000	144980000	CRE-1453	0	1	1	chr4-144920000-144930000-chr4-144970000-144980000
chr4	132980000	132990000	chr4	133180000	133190000	CRE-1454	0	0	0	chr4-132980000-132990000-chr4-133180000-133190000
chr4	141110000	141120000	chr4	141390000	141400000	CRE-1455	0	0	0	chr4-141110000-141120000-chr4-141390000-141400000
chr4	128000000	128010000	chr4	128220000	128230000	CRE-1456	0	0	0	chr4-128000000-128010000-chr4-128220000-128230000
chr4	135710000	135720000	chr4	135910000	135920000	CRE-1457	0	0	0	chr4-135710000-135720000-chr4-135910000-135920000
chr4	135560000	135570000	chr4	135960000	135970000	CRE-1458	0	0	0	chr4-135560000-135570000-chr4-135960000-135970000
chr4	155990000	156000000	chr4	156110000	156120000	CRE-1459	0	1	1	chr4-155990000-156000000-chr4-156110000-156120000
chr4	126160000	126170000	chr4	126230000	126240000	CRE-1460	0	0	0	chr4-126160000-126170000-chr4-126230000-126240000
chr4	149720000	149730000	chr4	150090000	150100000	CRE-1461	0	1	1	chr4-149720000-149730000-chr4-150090000-150100000
chr4	127960000	127970000	chr4	128240000	128250000	CRE-1462	0	0	0	chr4-127960000-127970000-chr4-128240000-128250000
chr4	33200000	33210000	chr4	33290000	33300000	CRE-1463	1	1	2	chr4-33200000-33210000-chr4-33290000-33300000
chr4	141130000	141140000	chr4	141300000	141310000	CRE-1464	0	0	0	chr4-141130000-141140000-chr4-141300000-141310000
chr4	141550000	141560000	chr4	141700000	141710000	CRE-1465	0	0	0	chr4-141550000-141560000-chr4-141700000-141710000
chr4	149030000	149040000	chr4	149100000	149110000	CRE-1466	0	0	0	chr4-149030000-149040000-chr4-149100000-149110000
chr4	101150000	101160000	chr4	101170000	101180000	CRE-1467	0	0	0	chr4-101150000-101160000-chr4-101170000-101180000
chr4	133630000	133640000	chr4	133660000	133670000	CRE-1468	0	0	0	chr4-133630000-133640000-chr4-133660000-133670000
chr4	152370000	152380000	chr4	152620000	152630000	CRE-1469	0	1	1	chr4-152370000-152380000-chr4-152620000-152630000
chr4	153170000	153180000	chr4	153380000	153390000	CRE-1470	0	0	0	chr4-153170000-153180000-chr4-153380000-153390000
chr4	140970000	140980000	chr4	141120000	141130000	CRE-1471	0	0	0	chr4-140970000-140980000-chr4-141120000-141130000
chr4	154330000	154340000	chr4	154570000	154580000	CRE-1472	0	0	0	chr4-154330000-154340000-chr4-154570000-154580000
chr4	154360000	154370000	chr4	154580000	154590000	CRE-1473	0	0	0	chr4-154360000-154370000-chr4-154580000-154590000
chr4	63170000	63180000	chr4	63220000	63230000	CRE-1474	0	0	0	chr4-63170000-63180000-chr4-63220000-63230000
chr4	141100000	141110000	chr4	141460000	141470000	CRE-1475	0	0	0	chr4-141100000-141110000-chr4-141460000-141470000
chr4	128840000	128850000	chr4	129120000	129130000	CRE-1476	0	0	0	chr4-128840000-128850000-chr4-129120000-129130000
chr4	135530000	135540000	chr4	135800000	135810000	CRE-1477	0	1	1	chr4-135530000-135540000-chr4-135800000-135810000
chr4	142160000	142170000	chr4	142220000	142230000	CRE-1478	0	0	0	chr4-142160000-142170000-chr4-142220000-142230000
chr4	155770000	155780000	chr4	155800000	155810000	CRE-1479	0	0	0	chr4-155770000-155780000-chr4-155800000-155810000
chr4	151620000	151630000	chr4	151860000	151870000	CRE-1480	0	0	0	chr4-151620000-151630000-chr4-151860000-151870000
chr4	45560000	45570000	chr4	45640000	45650000	CRE-1481	0	0	0	chr4-45560000-45570000-chr4-45640000-45650000
chr4	141720000	141730000	chr4	141770000	141780000	CRE-1482	0	0	0	chr4-141720000-141730000-chr4-141770000-141780000
chr4	142160000	142170000	chr4	142240000	142250000	CRE-1483	0	1	1	chr4-142160000-142170000-chr4-142240000-142250000
chr4	140570000	140580000	chr4	140800000	140810000	CRE-1484	0	0	0	chr4-140570000-140580000-chr4-140800000-140810000
chr4	130940000	130950000	chr4	131040000	131050000	CRE-1485	1	0	1	chr4-130940000-130950000-chr4-131040000-131050000
chr4	151120000	151130000	chr4	151480000	151490000	CRE-1486	0	1	1	chr4-151120000-151130000-chr4-151480000-151490000
chr4	125370000	125380000	chr4	125870000	125880000	CRE-1487	0	0	0	chr4-125370000-125380000-chr4-125870000-125880000
chr4	133420000	133430000	chr4	133530000	133540000	CRE-1488	1	0	1	chr4-133420000-133430000-chr4-133530000-133540000
chr4	127930000	127940000	chr4	128210000	128220000	CRE-1489	1	0	1	chr4-127930000-127940000-chr4-128210000-128220000
chr4	149810000	149820000	chr4	149870000	149880000	CRE-1490	0	0	0	chr4-149810000-149820000-chr4-149870000-149880000
chr4	152460000	152470000	chr4	152790000	152800000	CRE-1491	0	0	0	chr4-152460000-152470000-chr4-152790000-152800000
chr4	53900000	53910000	chr4	53920000	53930000	CRE-1492	0	0	0	chr4-53900000-53910000-chr4-53920000-53930000
chr4	149620000	149630000	chr4	149740000	149750000	CRE-1493	0	0	0	chr4-149620000-149630000-chr4-149740000-149750000
chr4	104750000	104760000	chr4	104780000	104790000	CRE-1494	0	0	0	chr4-104750000-104760000-chr4-104780000-104790000
chr4	130020000	130030000	chr4	130080000	130090000	CRE-1495	0	1	1	chr4-130020000-130030000-chr4-130080000-130090000
chr4	136790000	136800000	chr4	137220000	137230000	CRE-1496	0	0	0	chr4-136790000-136800000-chr4-137220000-137230000
chr4	149900000	149910000	chr4	150040000	150050000	CRE-1497	0	0	0	chr4-149900000-149910000-chr4-150040000-150050000
chr4	139150000	139160000	chr4	139200000	139210000	CRE-1498	0	0	0	chr4-139150000-139160000-chr4-139200000-139210000
chr4	142010000	142020000	chr4	142070000	142080000	CRE-1499	0	0	0	chr4-142010000-142020000-chr4-142070000-142080000
chr4	149000000	149010000	chr4	149030000	149040000	CRE-1500	0	0	0	chr4-149000000-149010000-chr4-149030000-149040000
chr4	154540000	154550000	chr4	154630000	154640000	CRE-1501	0	0	0	chr4-154540000-154550000-chr4-154630000-154640000
chr4	136420000	136430000	chr4	136710000	136720000	CRE-1502	0	0	0	chr4-136420000-136430000-chr4-136710000-136720000
chr4	8890000	8900000	chr4	8980000	8990000	CRE-1503	0	0	0	chr4-8890000-8900000-chr4-8980000-8990000
chr4	152080000	152090000	chr4	152300000	152310000	CRE-1504	0	0	0	chr4-152080000-152090000-chr4-152300000-152310000
chr4	155010000	155020000	chr4	155460000	155470000	CRE-1505	0	0	0	chr4-155010000-155020000-chr4-155460000-155470000
chr4	127930000	127940000	chr4	128160000	128170000	CRE-1506	1	0	1	chr4-127930000-127940000-chr4-128160000-128170000
chr4	149750000	149760000	chr4	150050000	150060000	CRE-1507	1	0	1	chr4-149750000-149760000-chr4-150050000-150060000
chr4	151590000	151600000	chr4	151680000	151690000	CRE-1508	0	0	0	chr4-151590000-151600000-chr4-151680000-151690000
chr4	133290000	133300000	chr4	133410000	133420000	CRE-1509	1	0	1	chr4-133290000-133300000-chr4-133410000-133420000
chr4	46200000	46210000	chr4	46390000	46400000	CRE-1510	1	0	1	chr4-46200000-46210000-chr4-46390000-46400000
chr4	127960000	127970000	chr4	128160000	128170000	CRE-1511	0	0	0	chr4-127960000-127970000-chr4-128160000-128170000
chr4	134980000	134990000	chr4	135170000	135180000	CRE-1512	0	0	0	chr4-134980000-134990000-chr4-135170000-135180000
chr4	144890000	144900000	chr4	144950000	144960000	CRE-1513	1	1	2	chr4-144890000-144900000-chr4-144950000-144960000
chr4	125580000	125590000	chr4	125730000	125740000	CRE-1514	0	0	0	chr4-125580000-125590000-chr4-125730000-125740000
chr4	45840000	45850000	chr4	45860000	45870000	CRE-1515	1	0	1	chr4-45840000-45850000-chr4-45860000-45870000
chr4	154140000	154150000	chr4	154340000	154350000	CRE-1516	0	0	0	chr4-154140000-154150000-chr4-154340000-154350000
chr4	129900000	129910000	chr4	129940000	129950000	CRE-1517	0	0	0	chr4-129900000-129910000-chr4-129940000-129950000
chr4	45440000	45450000	chr4	45750000	45760000	CRE-1518	0	0	0	chr4-45440000-45450000-chr4-45750000-45760000
chr4	125430000	125440000	chr4	125980000	125990000	CRE-1519	0	0	0	chr4-125430000-125440000-chr4-125980000-125990000
chr4	134970000	134980000	chr4	135060000	135070000	CRE-1520	0	1	1	chr4-134970000-134980000-chr4-135060000-135070000
chr4	127920000	127930000	chr4	128450000	128460000	CRE-1521	0	0	0	chr4-127920000-127930000-chr4-128450000-128460000
chr4	125540000	125550000	chr4	125640000	125650000	CRE-1522	0	0	0	chr4-125540000-125550000-chr4-125640000-125650000
chr4	151420000	151430000	chr4	151640000	151650000	CRE-1523	0	0	0	chr4-151420000-151430000-chr4-151640000-151650000
chr4	150760000	150770000	chr4	150820000	150830000	CRE-1524	0	0	0	chr4-150760000-150770000-chr4-150820000-150830000
chr4	111410000	111420000	chr4	111430000	111440000	CRE-1525	0	0	0	chr4-111410000-111420000-chr4-111430000-111440000
chr4	62550000	62560000	chr4	62870000	62880000	CRE-1526	0	0	0	chr4-62550000-62560000-chr4-62870000-62880000
chr4	148650000	148660000	chr4	148720000	148730000	CRE-1527	0	0	0	chr4-148650000-148660000-chr4-148720000-148730000
chr4	154150000	154160000	chr4	154370000	154380000	CRE-1528	1	0	1	chr4-154150000-154160000-chr4-154370000-154380000
chr4	139870000	139880000	chr4	140420000	140430000	CRE-1529	1	0	1	chr4-139870000-139880000-chr4-140420000-140430000
chr4	62970000	62980000	chr4	63140000	63150000	CRE-1530	0	0	0	chr4-62970000-62980000-chr4-63140000-63150000
chr4	151230000	151240000	chr4	151400000	151410000	CRE-1531	0	0	0	chr4-151230000-151240000-chr4-151400000-151410000
chr4	148780000	148790000	chr4	148920000	148930000	CRE-1532	0	0	0	chr4-148780000-148790000-chr4-148920000-148930000
chr4	32200000	32210000	chr4	32230000	32240000	CRE-1533	0	0	0	chr4-32200000-32210000-chr4-32230000-32240000
chr4	149570000	149580000	chr4	149710000	149720000	CRE-1534	0	1	1	chr4-149570000-149580000-chr4-149710000-149720000
chr4	154690000	154700000	chr4	154740000	154750000	CRE-1535	0	0	0	chr4-154690000-154700000-chr4-154740000-154750000
chr4	140520000	140530000	chr4	140710000	140720000	CRE-1536	0	1	1	chr4-140520000-140530000-chr4-140710000-140720000
chr4	151360000	151370000	chr4	151720000	151730000	CRE-1537	0	0	0	chr4-151360000-151370000-chr4-151720000-151730000
chr4	134320000	134330000	chr4	134390000	134400000	CRE-1538	0	1	1	chr4-134320000-134330000-chr4-134390000-134400000
chr4	144580000	144590000	chr4	144620000	144630000	CRE-1539	0	0	0	chr4-144580000-144590000-chr4-144620000-144630000
chr4	55090000	55100000	chr4	55170000	55180000	CRE-1540	0	0	0	chr4-55090000-55100000-chr4-55170000-55180000
chr4	141110000	141120000	chr4	141370000	141380000	CRE-1541	0	0	0	chr4-141110000-141120000-chr4-141370000-141380000
chr4	154410000	154420000	chr4	154570000	154580000	CRE-1542	1	0	1	chr4-154410000-154420000-chr4-154570000-154580000
chr4	127850000	127860000	chr4	128330000	128340000	CRE-1543	0	0	0	chr4-127850000-127860000-chr4-128330000-128340000
chr4	151250000	151260000	chr4	151720000	151730000	CRE-1544	0	0	0	chr4-151250000-151260000-chr4-151720000-151730000
chr4	154350000	154360000	chr4	154600000	154610000	CRE-1545	0	0	0	chr4-154350000-154360000-chr4-154600000-154610000
chr4	57780000	57790000	chr4	57840000	57850000	CRE-1546	1	1	2	chr4-57780000-57790000-chr4-57840000-57850000
chr4	136020000	136030000	chr4	136280000	136290000	CRE-1547	0	0	0	chr4-136020000-136030000-chr4-136280000-136290000
chr4	106770000	106780000	chr4	106830000	106840000	CRE-1548	0	0	0	chr4-106770000-106780000-chr4-106830000-106840000
chr4	154660000	154670000	chr4	154990000	155000000	CRE-1549	0	0	0	chr4-154660000-154670000-chr4-154990000-155000000
chr4	151240000	151250000	chr4	151670000	151680000	CRE-1550	0	0	0	chr4-151240000-151250000-chr4-151670000-151680000
chr4	141490000	141500000	chr4	141610000	141620000	CRE-1551	0	0	0	chr4-141490000-141500000-chr4-141610000-141620000
chr4	119910000	119920000	chr4	119950000	119960000	CRE-1552	1	0	1	chr4-119910000-119920000-chr4-119950000-119960000
chr4	32810000	32820000	chr4	32870000	32880000	CRE-1553	0	0	0	chr4-32810000-32820000-chr4-32870000-32880000
chr4	156000000	156010000	chr4	156060000	156070000	CRE-1554	0	0	0	chr4-156000000-156010000-chr4-156060000-156070000
chr4	151240000	151250000	chr4	151330000	151340000	CRE-1555	0	1	1	chr4-151240000-151250000-chr4-151330000-151340000
chr4	141700000	141710000	chr4	141760000	141770000	CRE-1556	0	0	0	chr4-141700000-141710000-chr4-141760000-141770000
chr4	154790000	154800000	chr4	154990000	155000000	CRE-1557	1	0	1	chr4-154790000-154800000-chr4-154990000-155000000
chr4	148970000	148980000	chr4	149090000	149100000	CRE-1558	0	0	0	chr4-148970000-148980000-chr4-149090000-149100000
chr4	140720000	140730000	chr4	140880000	140890000	CRE-1559	0	0	0	chr4-140720000-140730000-chr4-140880000-140890000
chr4	149750000	149760000	chr4	149980000	149990000	CRE-1560	1	0	1	chr4-149750000-149760000-chr4-149980000-149990000
chr4	46100000	46110000	chr4	46120000	46130000	CRE-1561	0	1	1	chr4-46100000-46110000-chr4-46120000-46130000
chr4	152480000	152490000	chr4	152590000	152600000	CRE-1562	0	0	0	chr4-152480000-152490000-chr4-152590000-152600000
chr4	147850000	147860000	chr4	147910000	147920000	CRE-1563	0	0	0	chr4-147850000-147860000-chr4-147910000-147920000
chr4	137750000	137760000	chr4	137790000	137800000	CRE-1564	0	0	0	chr4-137750000-137760000-chr4-137790000-137800000
chr4	154330000	154340000	chr4	154830000	154840000	CRE-1565	0	0	0	chr4-154330000-154340000-chr4-154830000-154840000
chr4	125500000	125510000	chr4	125930000	125940000	CRE-1566	0	0	0	chr4-125500000-125510000-chr4-125930000-125940000
chr4	142090000	142100000	chr4	142150000	142160000	CRE-1567	1	1	2	chr4-142090000-142100000-chr4-142150000-142160000
chr4	149510000	149520000	chr4	149530000	149540000	CRE-1568	0	0	0	chr4-149510000-149520000-chr4-149530000-149540000
chr4	139930000	139940000	chr4	140060000	140070000	CRE-1569	0	0	0	chr4-139930000-139940000-chr4-140060000-140070000
chr4	139900000	139910000	chr4	140000000	140010000	CRE-1570	0	0	0	chr4-139900000-139910000-chr4-140000000-140010000
chr4	82670000	82680000	chr4	82710000	82720000	CRE-1571	0	0	0	chr4-82670000-82680000-chr4-82710000-82720000
chr4	45130000	45140000	chr4	45280000	45290000	CRE-1572	0	1	1	chr4-45130000-45140000-chr4-45280000-45290000
chr4	150690000	150700000	chr4	150710000	150720000	CRE-1573	0	0	0	chr4-150690000-150700000-chr4-150710000-150720000
chr4	154170000	154180000	chr4	154220000	154230000	CRE-1574	0	0	0	chr4-154170000-154180000-chr4-154220000-154230000
chr4	135510000	135520000	chr4	135590000	135600000	CRE-1575	1	0	1	chr4-135510000-135520000-chr4-135590000-135600000
chr4	131230000	131240000	chr4	131280000	131290000	CRE-1576	0	0	0	chr4-131230000-131240000-chr4-131280000-131290000
chr4	148970000	148980000	chr4	149040000	149050000	CRE-1577	0	1	1	chr4-148970000-148980000-chr4-149040000-149050000
chr4	151250000	151260000	chr4	151590000	151600000	CRE-1578	0	0	0	chr4-151250000-151260000-chr4-151590000-151600000
chr4	152010000	152020000	chr4	152300000	152310000	CRE-1579	0	0	0	chr4-152010000-152020000-chr4-152300000-152310000
chr4	62610000	62620000	chr4	62670000	62680000	CRE-1580	0	0	0	chr4-62610000-62620000-chr4-62670000-62680000
chr4	127180000	127190000	chr4	127300000	127310000	CRE-1581	0	0	0	chr4-127180000-127190000-chr4-127300000-127310000
chr4	152080000	152090000	chr4	152370000	152380000	CRE-1582	0	0	0	chr4-152080000-152090000-chr4-152370000-152380000
chr4	137700000	137710000	chr4	137860000	137870000	CRE-1583	0	0	0	chr4-137700000-137710000-chr4-137860000-137870000
chr4	149850000	149860000	chr4	150060000	150070000	CRE-1584	0	0	0	chr4-149850000-149860000-chr4-150060000-150070000
chr4	43370000	43380000	chr4	43410000	43420000	CRE-1585	0	0	0	chr4-43370000-43380000-chr4-43410000-43420000
chr4	41670000	41680000	chr4	41700000	41710000	CRE-1586	0	1	1	chr4-41670000-41680000-chr4-41700000-41710000
chr4	141800000	141810000	chr4	141880000	141890000	CRE-1587	1	0	1	chr4-141800000-141810000-chr4-141880000-141890000
chr4	117680000	117690000	chr4	117880000	117890000	CRE-1588	0	0	0	chr4-117680000-117690000-chr4-117880000-117890000
chr4	63200000	63210000	chr4	63370000	63380000	CRE-1589	0	0	0	chr4-63200000-63210000-chr4-63370000-63380000
chr4	46620000	46630000	chr4	47020000	47030000	CRE-1590	0	1	1	chr4-46620000-46630000-chr4-47020000-47030000
chr4	140990000	141000000	chr4	141030000	141040000	CRE-1591	0	0	0	chr4-140990000-141000000-chr4-141030000-141040000
chr4	144930000	144940000	chr4	145030000	145040000	CRE-1592	0	0	0	chr4-144930000-144940000-chr4-145030000-145040000
chr4	148810000	148820000	chr4	148830000	148840000	CRE-1593	0	0	0	chr4-148810000-148820000-chr4-148830000-148840000
chr4	140400000	140410000	chr4	140790000	140800000	CRE-1594	0	0	0	chr4-140400000-140410000-chr4-140790000-140800000
chr4	130840000	130850000	chr4	131000000	131010000	CRE-1595	0	0	0	chr4-130840000-130850000-chr4-131000000-131010000
chr4	133380000	133390000	chr4	133410000	133420000	CRE-1596	0	0	0	chr4-133380000-133390000-chr4-133410000-133420000
chr4	141190000	141200000	chr4	141380000	141390000	CRE-1597	0	1	1	chr4-141190000-141200000-chr4-141380000-141390000
chr4	139130000	139140000	chr4	139250000	139260000	CRE-1598	0	1	1	chr4-139130000-139140000-chr4-139250000-139260000
chr4	45470000	45480000	chr4	46080000	46090000	CRE-1599	1	0	1	chr4-45470000-45480000-chr4-46080000-46090000
chr4	145080000	145090000	chr4	145170000	145180000	CRE-1600	0	0	0	chr4-145080000-145090000-chr4-145170000-145180000
chr4	128800000	128810000	chr4	129130000	129140000	CRE-1601	0	1	1	chr4-128800000-128810000-chr4-129130000-129140000
chr4	149760000	149770000	chr4	149800000	149810000	CRE-1602	0	1	1	chr4-149760000-149770000-chr4-149800000-149810000
chr4	140340000	140350000	chr4	140410000	140420000	CRE-1603	0	0	0	chr4-140340000-140350000-chr4-140410000-140420000
chr4	149710000	149720000	chr4	149840000	149850000	CRE-1604	1	0	1	chr4-149710000-149720000-chr4-149840000-149850000
chr4	150400000	150410000	chr4	150540000	150550000	CRE-1605	0	0	0	chr4-150400000-150410000-chr4-150540000-150550000
chr4	138570000	138580000	chr4	138790000	138800000	CRE-1606	0	0	0	chr4-138570000-138580000-chr4-138790000-138800000
chr4	127940000	127950000	chr4	128330000	128340000	CRE-1607	0	0	0	chr4-127940000-127950000-chr4-128330000-128340000
chr4	124180000	124190000	chr4	124320000	124330000	CRE-1608	0	0	0	chr4-124180000-124190000-chr4-124320000-124330000
chr4	134530000	134540000	chr4	134810000	134820000	CRE-1609	0	0	0	chr4-134530000-134540000-chr4-134810000-134820000
chr4	45640000	45650000	chr4	45700000	45710000	CRE-1610	0	0	0	chr4-45640000-45650000-chr4-45700000-45710000
chr4	130220000	130230000	chr4	130270000	130280000	CRE-1611	0	0	0	chr4-130220000-130230000-chr4-130270000-130280000
chr4	138310000	138320000	chr4	138430000	138440000	CRE-1612	1	1	2	chr4-138310000-138320000-chr4-138430000-138440000
chr4	153400000	153410000	chr4	153630000	153640000	CRE-1613	0	0	0	chr4-153400000-153410000-chr4-153630000-153640000
chr4	127950000	127960000	chr4	128130000	128140000	CRE-1614	0	0	0	chr4-127950000-127960000-chr4-128130000-128140000
chr4	135550000	135560000	chr4	135690000	135700000	CRE-1615	0	0	0	chr4-135550000-135560000-chr4-135690000-135700000
chr4	124140000	124150000	chr4	124290000	124300000	CRE-1616	1	0	1	chr4-124140000-124150000-chr4-124290000-124300000
chr4	149640000	149650000	chr4	149660000	149670000	CRE-1617	0	0	0	chr4-149640000-149650000-chr4-149660000-149670000
chr4	106740000	106750000	chr4	106920000	106930000	CRE-1618	0	0	0	chr4-106740000-106750000-chr4-106920000-106930000
chr4	106680000	106690000	chr4	106830000	106840000	CRE-1619	0	0	0	chr4-106680000-106690000-chr4-106830000-106840000
chr4	152120000	152130000	chr4	152340000	152350000	CRE-1620	0	0	0	chr4-152120000-152130000-chr4-152340000-152350000
chr4	140580000	140590000	chr4	140850000	140860000	CRE-1621	0	0	0	chr4-140580000-140590000-chr4-140850000-140860000
chr4	135740000	135750000	chr4	135760000	135770000	CRE-1622	0	0	0	chr4-135740000-135750000-chr4-135760000-135770000
chr4	40760000	40770000	chr4	40860000	40870000	CRE-1623	0	0	0	chr4-40760000-40770000-chr4-40860000-40870000
chr4	149790000	149800000	chr4	149810000	149820000	CRE-1624	1	0	1	chr4-149790000-149800000-chr4-149810000-149820000
chr4	106950000	106960000	chr4	106990000	107000000	CRE-1625	0	0	0	chr4-106950000-106960000-chr4-106990000-107000000
chr4	108630000	108640000	chr4	108880000	108890000	CRE-1626	0	0	0	chr4-108630000-108640000-chr4-108880000-108890000
chr4	106910000	106920000	chr4	107020000	107030000	CRE-1627	0	0	0	chr4-106910000-106920000-chr4-107020000-107030000
chr4	148730000	148740000	chr4	149050000	149060000	CRE-1628	0	0	0	chr4-148730000-148740000-chr4-149050000-149060000
chr4	136660000	136670000	chr4	136830000	136840000	CRE-1629	0	0	0	chr4-136660000-136670000-chr4-136830000-136840000
chr4	106860000	106870000	chr4	107130000	107140000	CRE-1630	0	0	0	chr4-106860000-106870000-chr4-107130000-107140000
chr4	132940000	132950000	chr4	133120000	133130000	CRE-1631	1	0	1	chr4-132940000-132950000-chr4-133120000-133130000
chr4	135700000	135710000	chr4	135750000	135760000	CRE-1632	1	0	1	chr4-135700000-135710000-chr4-135750000-135760000
chr4	106950000	106960000	chr4	107050000	107060000	CRE-1633	0	0	0	chr4-106950000-106960000-chr4-107050000-107060000
chr4	136650000	136660000	chr4	136900000	136910000	CRE-1634	0	1	1	chr4-136650000-136660000-chr4-136900000-136910000
chr4	137610000	137620000	chr4	137630000	137640000	CRE-1635	0	0	0	chr4-137610000-137620000-chr4-137630000-137640000
chr4	154470000	154480000	chr4	154860000	154870000	CRE-1636	0	0	0	chr4-154470000-154480000-chr4-154860000-154870000
chr4	134500000	134510000	chr4	134780000	134790000	CRE-1637	0	0	0	chr4-134500000-134510000-chr4-134780000-134790000
chr4	107890000	107900000	chr4	108010000	108020000	CRE-1638	1	0	1	chr4-107890000-107900000-chr4-108010000-108020000
chr4	141230000	141240000	chr4	141380000	141390000	CRE-1639	0	1	1	chr4-141230000-141240000-chr4-141380000-141390000
chr4	151240000	151250000	chr4	151310000	151320000	CRE-1640	0	0	0	chr4-151240000-151250000-chr4-151310000-151320000
chr4	118200000	118210000	chr4	118260000	118270000	CRE-1641	0	0	0	chr4-118200000-118210000-chr4-118260000-118270000
chr4	154690000	154700000	chr4	154790000	154800000	CRE-1642	0	1	1	chr4-154690000-154700000-chr4-154790000-154800000
chr4	140630000	140640000	chr4	140700000	140710000	CRE-1643	0	0	0	chr4-140630000-140640000-chr4-140700000-140710000
chr4	141470000	141480000	chr4	141550000	141560000	CRE-1644	0	0	0	chr4-141470000-141480000-chr4-141550000-141560000
chr4	148970000	148980000	chr4	149070000	149080000	CRE-1645	0	1	1	chr4-148970000-148980000-chr4-149070000-149080000
chr4	148600000	148610000	chr4	148770000	148780000	CRE-1646	1	0	1	chr4-148600000-148610000-chr4-148770000-148780000
chr4	149830000	149840000	chr4	149950000	149960000	CRE-1647	1	1	2	chr4-149830000-149840000-chr4-149950000-149960000
chr4	118220000	118230000	chr4	118310000	118320000	CRE-1648	0	0	0	chr4-118220000-118230000-chr4-118310000-118320000
chr4	125570000	125580000	chr4	125800000	125810000	CRE-1649	0	0	0	chr4-125570000-125580000-chr4-125800000-125810000
chr4	151190000	151200000	chr4	151250000	151260000	CRE-1650	0	0	0	chr4-151190000-151200000-chr4-151250000-151260000
chr4	132560000	132570000	chr4	132580000	132590000	CRE-1651	0	0	0	chr4-132560000-132570000-chr4-132580000-132590000
chr4	134540000	134550000	chr4	134780000	134790000	CRE-1652	1	0	1	chr4-134540000-134550000-chr4-134780000-134790000
chr4	149760000	149770000	chr4	149960000	149970000	CRE-1653	0	0	0	chr4-149760000-149770000-chr4-149960000-149970000
chr4	117680000	117690000	chr4	117850000	117860000	CRE-1654	0	1	1	chr4-117680000-117690000-chr4-117850000-117860000
chr4	43790000	43800000	chr4	43820000	43830000	CRE-1655	0	0	0	chr4-43790000-43800000-chr4-43820000-43830000
chr4	124690000	124700000	chr4	124710000	124720000	CRE-1656	0	1	1	chr4-124690000-124700000-chr4-124710000-124720000
chr4	154760000	154770000	chr4	154800000	154810000	CRE-1657	1	0	1	chr4-154760000-154770000-chr4-154800000-154810000
chr4	140560000	140570000	chr4	140880000	140890000	CRE-1658	0	0	0	chr4-140560000-140570000-chr4-140880000-140890000
chr4	154410000	154420000	chr4	154540000	154550000	CRE-1659	1	0	1	chr4-154410000-154420000-chr4-154540000-154550000
chr4	144890000	144900000	chr4	145000000	145010000	CRE-1660	1	1	2	chr4-144890000-144900000-chr4-145000000-145010000
chr4	63490000	63500000	chr4	63550000	63560000	CRE-1661	0	0	0	chr4-63490000-63500000-chr4-63550000-63560000
chr4	152930000	152940000	chr4	153100000	153110000	CRE-1662	0	0	0	chr4-152930000-152940000-chr4-153100000-153110000
chr4	154070000	154080000	chr4	155050000	155060000	CRE-1663	0	1	1	chr4-154070000-154080000-chr4-155050000-155060000
chr4	155140000	155150000	chr4	155350000	155360000	CRE-1664	0	0	0	chr4-155140000-155150000-chr4-155350000-155360000
chr4	63150000	63160000	chr4	63380000	63390000	CRE-1665	1	0	1	chr4-63150000-63160000-chr4-63380000-63390000
chr4	141190000	141200000	chr4	141330000	141340000	CRE-1666	0	0	0	chr4-141190000-141200000-chr4-141330000-141340000
chr4	141310000	141320000	chr4	141390000	141400000	CRE-1667	0	0	0	chr4-141310000-141320000-chr4-141390000-141400000
chr4	106950000	106960000	chr4	107020000	107030000	CRE-1668	0	0	0	chr4-106950000-106960000-chr4-107020000-107030000
chr4	130920000	130930000	chr4	131090000	131100000	CRE-1669	0	0	0	chr4-130920000-130930000-chr4-131090000-131100000
chr4	154720000	154730000	chr4	154930000	154940000	CRE-1670	0	0	0	chr4-154720000-154730000-chr4-154930000-154940000
chr4	53150000	53160000	chr4	53190000	53200000	CRE-1671	0	0	0	chr4-53150000-53160000-chr4-53190000-53200000
chr4	142000000	142010000	chr4	142260000	142270000	CRE-1672	1	0	1	chr4-142000000-142010000-chr4-142260000-142270000
chr4	154400000	154410000	chr4	154790000	154800000	CRE-1673	0	1	1	chr4-154400000-154410000-chr4-154790000-154800000
chr4	130260000	130270000	chr4	130320000	130330000	CRE-1674	0	0	0	chr4-130260000-130270000-chr4-130320000-130330000
chr4	154080000	154090000	chr4	154460000	154470000	CRE-1675	0	0	0	chr4-154080000-154090000-chr4-154460000-154470000
chr4	152420000	152430000	chr4	152600000	152610000	CRE-1676	0	0	0	chr4-152420000-152430000-chr4-152600000-152610000
chr4	119110000	119120000	chr4	119170000	119180000	CRE-1677	0	0	0	chr4-119110000-119120000-chr4-119170000-119180000
chr4	130080000	130090000	chr4	130190000	130200000	CRE-1678	1	1	2	chr4-130080000-130090000-chr4-130190000-130200000
chr4	106700000	106710000	chr4	107120000	107130000	CRE-1679	1	0	1	chr4-106700000-106710000-chr4-107120000-107130000
chr4	152460000	152470000	chr4	152660000	152670000	CRE-1680	0	0	0	chr4-152460000-152470000-chr4-152660000-152670000
chr4	150100000	150110000	chr4	150150000	150160000	CRE-1681	0	0	0	chr4-150100000-150110000-chr4-150150000-150160000
chr4	134370000	134380000	chr4	134490000	134500000	CRE-1682	0	0	0	chr4-134370000-134380000-chr4-134490000-134500000
chr4	151750000	151760000	chr4	151960000	151970000	CRE-1683	0	0	0	chr4-151750000-151760000-chr4-151960000-151970000
chr4	149930000	149940000	chr4	150060000	150070000	CRE-1684	0	0	0	chr4-149930000-149940000-chr4-150060000-150070000
chr4	148060000	148070000	chr4	148170000	148180000	CRE-1685	0	1	1	chr4-148060000-148070000-chr4-148170000-148180000
chr4	139830000	139840000	chr4	140340000	140350000	CRE-1686	0	0	0	chr4-139830000-139840000-chr4-140340000-140350000
chr4	63160000	63170000	chr4	63400000	63410000	CRE-1687	0	0	0	chr4-63160000-63170000-chr4-63400000-63410000
chr4	34960000	34970000	chr4	35030000	35040000	CRE-1688	0	0	0	chr4-34960000-34970000-chr4-35030000-35040000
chr4	149760000	149770000	chr4	149940000	149950000	CRE-1689	0	0	0	chr4-149760000-149770000-chr4-149940000-149950000
chr4	128980000	128990000	chr4	129120000	129130000	CRE-1690	0	0	0	chr4-128980000-128990000-chr4-129120000-129130000
chr4	152370000	152380000	chr4	152600000	152610000	CRE-1691	0	0	0	chr4-152370000-152380000-chr4-152600000-152610000
chr4	35090000	35100000	chr4	35120000	35130000	CRE-1692	0	0	0	chr4-35090000-35100000-chr4-35120000-35130000
chr4	8750000	8760000	chr4	8810000	8820000	CRE-1693	0	0	0	chr4-8750000-8760000-chr4-8810000-8820000
chr4	151800000	151810000	chr4	151940000	151950000	CRE-1694	1	0	1	chr4-151800000-151810000-chr4-151940000-151950000
chr4	140540000	140550000	chr4	140570000	140580000	CRE-1695	1	0	1	chr4-140540000-140550000-chr4-140570000-140580000
chr4	40810000	40820000	chr4	40940000	40950000	CRE-1696	0	0	0	chr4-40810000-40820000-chr4-40940000-40950000
chr4	136720000	136730000	chr4	136820000	136830000	CRE-1697	0	0	0	chr4-136720000-136730000-chr4-136820000-136830000
chr4	151220000	151230000	chr4	151380000	151390000	CRE-1698	0	0	0	chr4-151220000-151230000-chr4-151380000-151390000
chr4	154150000	154160000	chr4	154320000	154330000	CRE-1699	1	1	2	chr4-154150000-154160000-chr4-154320000-154330000
chr4	141040000	141050000	chr4	141410000	141420000	CRE-1700	1	0	1	chr4-141040000-141050000-chr4-141410000-141420000
chr4	152240000	152250000	chr4	152260000	152270000	CRE-1701	0	0	0	chr4-152240000-152250000-chr4-152260000-152270000
chr4	43490000	43500000	chr4	43560000	43570000	CRE-1702	0	0	0	chr4-43490000-43500000-chr4-43560000-43570000
chr4	154270000	154280000	chr4	154790000	154800000	CRE-1703	0	1	1	chr4-154270000-154280000-chr4-154790000-154800000
chr4	154830000	154840000	chr4	155000000	155010000	CRE-1704	0	0	0	chr4-154830000-154840000-chr4-155000000-155010000
chr4	135740000	135750000	chr4	135780000	135790000	CRE-1705	0	0	0	chr4-135740000-135750000-chr4-135780000-135790000
chr4	133390000	133400000	chr4	133490000	133500000	CRE-1706	0	1	1	chr4-133390000-133400000-chr4-133490000-133500000
chr4	154200000	154210000	chr4	154310000	154320000	CRE-1707	1	0	1	chr4-154200000-154210000-chr4-154310000-154320000
chr4	153120000	153130000	chr4	153370000	153380000	CRE-1708	0	0	0	chr4-153120000-153130000-chr4-153370000-153380000
chr4	123750000	123760000	chr4	123780000	123790000	CRE-1709	1	0	1	chr4-123750000-123760000-chr4-123780000-123790000
chr4	154350000	154360000	chr4	154550000	154560000	CRE-1710	0	0	0	chr4-154350000-154360000-chr4-154550000-154560000
chr4	152580000	152590000	chr4	152660000	152670000	CRE-1711	0	0	0	chr4-152580000-152590000-chr4-152660000-152670000
chr4	125400000	125410000	chr4	125870000	125880000	CRE-1712	0	0	0	chr4-125400000-125410000-chr4-125870000-125880000
chr4	151210000	151220000	chr4	151560000	151570000	CRE-1713	0	0	0	chr4-151210000-151220000-chr4-151560000-151570000
chr4	140560000	140570000	chr4	140850000	140860000	CRE-1714	0	0	0	chr4-140560000-140570000-chr4-140850000-140860000
chr4	138670000	138680000	chr4	138870000	138880000	CRE-1715	0	0	0	chr4-138670000-138680000-chr4-138870000-138880000
chr4	130000000	130010000	chr4	130070000	130080000	CRE-1716	0	0	0	chr4-130000000-130010000-chr4-130070000-130080000
chr4	154500000	154510000	chr4	154580000	154590000	CRE-1717	0	0	0	chr4-154500000-154510000-chr4-154580000-154590000
chr4	135050000	135060000	chr4	135100000	135110000	CRE-1718	0	0	0	chr4-135050000-135060000-chr4-135100000-135110000
chr4	32430000	32440000	chr4	32460000	32470000	CRE-1719	0	0	0	chr4-32430000-32440000-chr4-32460000-32470000
chr4	120240000	120250000	chr4	120290000	120300000	CRE-1720	0	0	0	chr4-120240000-120250000-chr4-120290000-120300000
chr4	125280000	125290000	chr4	125840000	125850000	CRE-1721	0	0	0	chr4-125280000-125290000-chr4-125840000-125850000
chr4	127910000	127920000	chr4	128250000	128260000	CRE-1722	0	0	0	chr4-127910000-127920000-chr4-128250000-128260000
chr4	148720000	148730000	chr4	149110000	149120000	CRE-1723	0	0	0	chr4-148720000-148730000-chr4-149110000-149120000
chr4	149770000	149780000	chr4	150000000	150010000	CRE-1724	0	0	0	chr4-149770000-149780000-chr4-150000000-150010000
chr4	152230000	152240000	chr4	152310000	152320000	CRE-1725	0	0	0	chr4-152230000-152240000-chr4-152310000-152320000
chr4	83950000	83960000	chr4	84040000	84050000	CRE-1726	0	0	0	chr4-83950000-83960000-chr4-84040000-84050000
chr4	45150000	45160000	chr4	45620000	45630000	CRE-1727	0	0	0	chr4-45150000-45160000-chr4-45620000-45630000
chr4	46450000	46460000	chr4	46500000	46510000	CRE-1728	1	1	2	chr4-46450000-46460000-chr4-46500000-46510000
chr4	133390000	133400000	chr4	133850000	133860000	CRE-1729	0	0	0	chr4-133390000-133400000-chr4-133850000-133860000
chr4	133590000	133600000	chr4	133660000	133670000	CRE-1730	1	0	1	chr4-133590000-133600000-chr4-133660000-133670000
chr4	125630000	125640000	chr4	125720000	125730000	CRE-1731	0	0	0	chr4-125630000-125640000-chr4-125720000-125730000
chr4	120590000	120600000	chr4	120650000	120660000	CRE-1732	1	0	1	chr4-120590000-120600000-chr4-120650000-120660000
chr4	148690000	148700000	chr4	148910000	148920000	CRE-1733	0	0	0	chr4-148690000-148700000-chr4-148910000-148920000
chr4	140580000	140590000	chr4	140610000	140620000	CRE-1734	0	0	0	chr4-140580000-140590000-chr4-140610000-140620000
chr4	139930000	139940000	chr4	140090000	140100000	CRE-1735	0	0	0	chr4-139930000-139940000-chr4-140090000-140100000
chr4	128950000	128960000	chr4	129080000	129090000	CRE-1736	1	1	2	chr4-128950000-128960000-chr4-129080000-129090000
chr4	139080000	139090000	chr4	139230000	139240000	CRE-1737	1	1	2	chr4-139080000-139090000-chr4-139230000-139240000
chr4	148690000	148700000	chr4	148980000	148990000	CRE-1738	0	0	0	chr4-148690000-148700000-chr4-148980000-148990000
chr4	148680000	148690000	chr4	148880000	148890000	CRE-1739	1	0	1	chr4-148680000-148690000-chr4-148880000-148890000
chr4	57240000	57250000	chr4	57290000	57300000	CRE-1740	1	0	1	chr4-57240000-57250000-chr4-57290000-57300000
chr4	151290000	151300000	chr4	151390000	151400000	CRE-1741	0	0	0	chr4-151290000-151300000-chr4-151390000-151400000
chr4	149910000	149920000	chr4	149950000	149960000	CRE-1742	0	1	1	chr4-149910000-149920000-chr4-149950000-149960000
chr4	137260000	137270000	chr4	137370000	137380000	CRE-1743	0	0	0	chr4-137260000-137270000-chr4-137370000-137380000
chr4	154230000	154240000	chr4	154650000	154660000	CRE-1744	0	0	0	chr4-154230000-154240000-chr4-154650000-154660000
chr4	149660000	149670000	chr4	149800000	149810000	CRE-1745	0	1	1	chr4-149660000-149670000-chr4-149800000-149810000
chr4	127930000	127940000	chr4	128260000	128270000	CRE-1746	1	0	1	chr4-127930000-127940000-chr4-128260000-128270000
chr4	139040000	139050000	chr4	139280000	139290000	CRE-1747	0	0	0	chr4-139040000-139050000-chr4-139280000-139290000
chr4	124440000	124450000	chr4	124480000	124490000	CRE-1748	0	0	0	chr4-124440000-124450000-chr4-124480000-124490000
chr4	46010000	46020000	chr4	46120000	46130000	CRE-1749	0	1	1	chr4-46010000-46020000-chr4-46120000-46130000
chr4	125470000	125480000	chr4	125820000	125830000	CRE-1750	0	0	0	chr4-125470000-125480000-chr4-125820000-125830000
chr4	140540000	140550000	chr4	140620000	140630000	CRE-1751	1	0	1	chr4-140540000-140550000-chr4-140620000-140630000
chr4	137670000	137680000	chr4	137890000	137900000	CRE-1752	1	0	1	chr4-137670000-137680000-chr4-137890000-137900000
chr4	63260000	63270000	chr4	63310000	63320000	CRE-1753	1	1	2	chr4-63260000-63270000-chr4-63310000-63320000
chr4	139910000	139920000	chr4	140140000	140150000	CRE-1754	0	0	0	chr4-139910000-139920000-chr4-140140000-140150000
chr5	124150000	124160000	chr5	124220000	124230000	CRE-1755	0	0	0	chr5-124150000-124160000-chr5-124220000-124230000
chr5	124180000	124190000	chr5	124210000	124220000	CRE-1756	0	0	0	chr5-124180000-124190000-chr5-124210000-124220000
chr5	124130000	124140000	chr5	124300000	124310000	CRE-1757	0	0	0	chr5-124130000-124140000-chr5-124300000-124310000
chr5	124110000	124120000	chr5	124330000	124340000	CRE-1758	0	0	0	chr5-124110000-124120000-chr5-124330000-124340000
chr5	121890000	121900000	chr5	121980000	121990000	CRE-1759	0	0	0	chr5-121890000-121900000-chr5-121980000-121990000
chr5	121910000	121920000	chr5	122010000	122020000	CRE-1760	0	0	0	chr5-121910000-121920000-chr5-122010000-122020000
chr5	121930000	121940000	chr5	122030000	122040000	CRE-1761	0	0	0	chr5-121930000-121940000-chr5-122030000-122040000
chr5	121900000	121910000	chr5	122070000	122080000	CRE-1762	0	0	0	chr5-121900000-121910000-chr5-122070000-122080000
chr5	121940000	121950000	chr5	122060000	122070000	CRE-1763	1	0	1	chr5-121940000-121950000-chr5-122060000-122070000
chr5	122610000	122620000	chr5	122710000	122720000	CRE-1764	0	0	0	chr5-122610000-122620000-chr5-122710000-122720000
chr5	122640000	122650000	chr5	122680000	122690000	CRE-1765	0	0	0	chr5-122640000-122650000-chr5-122680000-122690000
chr5	122630000	122640000	chr5	122650000	122660000	CRE-1766	0	0	0	chr5-122630000-122640000-chr5-122650000-122660000
chr5	30600000	30610000	chr5	30650000	30660000	CRE-1767	0	0	0	chr5-30600000-30610000-chr5-30650000-30660000
chr5	30570000	30580000	chr5	30640000	30650000	CRE-1768	0	1	1	chr5-30570000-30580000-chr5-30640000-30650000
chr5	137010000	137020000	chr5	137150000	137160000	CRE-1769	1	0	1	chr5-137010000-137020000-chr5-137150000-137160000
chr5	122280000	122290000	chr5	122320000	122330000	CRE-1770	0	0	0	chr5-122280000-122290000-chr5-122320000-122330000
chr5	122250000	122260000	chr5	122340000	122350000	CRE-1771	0	1	1	chr5-122250000-122260000-chr5-122340000-122350000
chr5	140780000	140790000	chr5	140820000	140830000	CRE-1772	1	0	1	chr5-140780000-140790000-chr5-140820000-140830000
chr5	140760000	140770000	chr5	140850000	140860000	CRE-1773	0	0	0	chr5-140760000-140770000-chr5-140850000-140860000
chr5	125110000	125120000	chr5	125250000	125260000	CRE-1774	0	0	0	chr5-125110000-125120000-chr5-125250000-125260000
chr5	121870000	121880000	chr5	122070000	122080000	CRE-1775	1	0	1	chr5-121870000-121880000-chr5-122070000-122080000
chr5	121850000	121860000	chr5	122040000	122050000	CRE-1776	0	0	0	chr5-121850000-121860000-chr5-122040000-122050000
chr5	137070000	137080000	chr5	137100000	137110000	CRE-1777	0	1	1	chr5-137070000-137080000-chr5-137100000-137110000
chr5	34920000	34930000	chr5	35040000	35050000	CRE-1778	0	1	1	chr5-34920000-34930000-chr5-35040000-35050000
chr5	114190000	114200000	chr5	114230000	114240000	CRE-1779	0	0	0	chr5-114190000-114200000-chr5-114230000-114240000
chr5	123960000	123970000	chr5	124060000	124070000	CRE-1780	0	0	0	chr5-123960000-123970000-chr5-124060000-124070000
chr5	124000000	124010000	chr5	124040000	124050000	CRE-1781	0	0	0	chr5-124000000-124010000-chr5-124040000-124050000
chr5	121850000	121860000	chr5	122020000	122030000	CRE-1782	0	0	0	chr5-121850000-121860000-chr5-122020000-122030000
chr5	121880000	121890000	chr5	122010000	122020000	CRE-1783	0	0	0	chr5-121880000-121890000-chr5-122010000-122020000
chr5	124000000	124010000	chr5	124070000	124080000	CRE-1784	0	0	0	chr5-124000000-124010000-chr5-124070000-124080000
chr5	114140000	114150000	chr5	114170000	114180000	CRE-1785	0	0	0	chr5-114140000-114150000-chr5-114170000-114180000
chr5	142770000	142780000	chr5	142860000	142870000	CRE-1786	0	0	0	chr5-142770000-142780000-chr5-142860000-142870000
chr5	122530000	122540000	chr5	122560000	122570000	CRE-1787	0	0	0	chr5-122530000-122540000-chr5-122560000-122570000
chr5	123650000	123660000	chr5	123700000	123710000	CRE-1788	0	0	0	chr5-123650000-123660000-chr5-123700000-123710000
chr5	143500000	143510000	chr5	143700000	143710000	CRE-1789	0	0	0	chr5-143500000-143510000-chr5-143700000-143710000
chr5	121860000	121870000	chr5	122110000	122120000	CRE-1790	0	1	1	chr5-121860000-121870000-chr5-122110000-122120000
chr5	35880000	35890000	chr5	35940000	35950000	CRE-1791	1	0	1	chr5-35880000-35890000-chr5-35940000-35950000
chr5	123620000	123630000	chr5	123650000	123660000	CRE-1792	1	0	1	chr5-123620000-123630000-chr5-123650000-123660000
chr5	136990000	137000000	chr5	137290000	137300000	CRE-1793	0	0	0	chr5-136990000-137000000-chr5-137290000-137300000
chr5	123960000	123970000	chr5	124040000	124050000	CRE-1794	0	0	0	chr5-123960000-123970000-chr5-124040000-124050000
chr5	116270000	116280000	chr5	116630000	116640000	CRE-1795	0	0	0	chr5-116270000-116280000-chr5-116630000-116640000
chr5	142400000	142410000	chr5	142450000	142460000	CRE-1796	0	0	0	chr5-142400000-142410000-chr5-142450000-142460000
chr5	122270000	122280000	chr5	122370000	122380000	CRE-1797	0	1	1	chr5-122270000-122280000-chr5-122370000-122380000
chr5	122520000	122530000	chr5	122730000	122740000	CRE-1798	0	1	1	chr5-122520000-122530000-chr5-122730000-122740000
chr5	125070000	125080000	chr5	125170000	125180000	CRE-1799	0	0	0	chr5-125070000-125080000-chr5-125170000-125180000
chr5	121970000	121980000	chr5	122030000	122040000	CRE-1800	0	0	0	chr5-121970000-121980000-chr5-122030000-122040000
chr5	136210000	136220000	chr5	136670000	136680000	CRE-1801	0	0	0	chr5-136210000-136220000-chr5-136670000-136680000
chr5	137740000	137750000	chr5	137770000	137780000	CRE-1802	0	1	1	chr5-137740000-137750000-chr5-137770000-137780000
chr5	35610000	35620000	chr5	35710000	35720000	CRE-1803	0	1	1	chr5-35610000-35620000-chr5-35710000-35720000
chr5	139330000	139340000	chr5	139440000	139450000	CRE-1804	1	0	1	chr5-139330000-139340000-chr5-139440000-139450000
chr5	142360000	142370000	chr5	142390000	142400000	CRE-1805	0	0	0	chr5-142360000-142370000-chr5-142390000-142400000
chr5	35700000	35710000	chr5	35800000	35810000	CRE-1806	1	0	1	chr5-35700000-35710000-chr5-35800000-35810000
chr5	124900000	124910000	chr5	125000000	125010000	CRE-1807	1	0	1	chr5-124900000-124910000-chr5-125000000-125010000
chr5	124480000	124490000	chr5	124530000	124540000	CRE-1808	0	0	0	chr5-124480000-124490000-chr5-124530000-124540000
chr5	24320000	24330000	chr5	24400000	24410000	CRE-1809	0	0	0	chr5-24320000-24330000-chr5-24400000-24410000
chr5	139770000	139780000	chr5	139830000	139840000	CRE-1810	1	1	2	chr5-139770000-139780000-chr5-139830000-139840000
chr5	24330000	24340000	chr5	24430000	24440000	CRE-1811	1	0	1	chr5-24330000-24340000-chr5-24430000-24440000
chr5	121870000	121880000	chr5	121920000	121930000	CRE-1812	1	0	1	chr5-121870000-121880000-chr5-121920000-121930000
chr5	116120000	116130000	chr5	116620000	116630000	CRE-1813	1	0	1	chr5-116120000-116130000-chr5-116620000-116630000
chr5	125040000	125050000	chr5	125260000	125270000	CRE-1814	0	1	1	chr5-125040000-125050000-chr5-125260000-125270000
chr5	122110000	122120000	chr5	122170000	122180000	CRE-1815	1	1	2	chr5-122110000-122120000-chr5-122170000-122180000
chr5	148920000	148930000	chr5	148950000	148960000	CRE-1816	0	0	0	chr5-148920000-148930000-chr5-148950000-148960000
chr5	129050000	129060000	chr5	129280000	129290000	CRE-1817	0	0	0	chr5-129050000-129060000-chr5-129280000-129290000
chr5	122530000	122540000	chr5	122580000	122590000	CRE-1818	0	1	1	chr5-122530000-122540000-chr5-122580000-122590000
chr5	110380000	110390000	chr5	110410000	110420000	CRE-1819	0	0	0	chr5-110380000-110390000-chr5-110410000-110420000
chr5	129080000	129090000	chr5	129360000	129370000	CRE-1820	0	0	0	chr5-129080000-129090000-chr5-129360000-129370000
chr5	137050000	137060000	chr5	137150000	137160000	CRE-1821	0	0	0	chr5-137050000-137060000-chr5-137150000-137160000
chr5	138870000	138880000	chr5	139110000	139120000	CRE-1822	0	0	0	chr5-138870000-138880000-chr5-139110000-139120000
chr5	116330000	116340000	chr5	116560000	116570000	CRE-1823	0	0	0	chr5-116330000-116340000-chr5-116560000-116570000
chr5	123970000	123980000	chr5	124000000	124010000	CRE-1824	0	0	0	chr5-123970000-123980000-chr5-124000000-124010000
chr5	118010000	118020000	chr5	118060000	118070000	CRE-1825	0	0	0	chr5-118010000-118020000-chr5-118060000-118070000
chr5	137010000	137020000	chr5	137290000	137300000	CRE-1826	1	0	1	chr5-137010000-137020000-chr5-137290000-137300000
chr5	135680000	135690000	chr5	135740000	135750000	CRE-1827	0	0	0	chr5-135680000-135690000-chr5-135740000-135750000
chr5	113830000	113840000	chr5	114040000	114050000	CRE-1828	0	1	1	chr5-113830000-113840000-chr5-114040000-114050000
chr5	114440000	114450000	chr5	114610000	114620000	CRE-1829	0	1	1	chr5-114440000-114450000-chr5-114610000-114620000
chr5	139340000	139350000	chr5	139410000	139420000	CRE-1830	1	0	1	chr5-139340000-139350000-chr5-139410000-139420000
chr5	24230000	24240000	chr5	24310000	24320000	CRE-1831	0	0	0	chr5-24230000-24240000-chr5-24310000-24320000
chr5	122010000	122020000	chr5	122060000	122070000	CRE-1832	0	0	0	chr5-122010000-122020000-chr5-122060000-122070000
chr5	129140000	129150000	chr5	129340000	129350000	CRE-1833	0	0	0	chr5-129140000-129150000-chr5-129340000-129350000
chr5	136970000	136980000	chr5	137340000	137350000	CRE-1834	1	0	1	chr5-136970000-136980000-chr5-137340000-137350000
chr5	122110000	122120000	chr5	122140000	122150000	CRE-1835	1	0	1	chr5-122110000-122120000-chr5-122140000-122150000
chr5	122370000	122380000	chr5	122410000	122420000	CRE-1836	1	0	1	chr5-122370000-122380000-chr5-122410000-122420000
chr5	118000000	118010000	chr5	118080000	118090000	CRE-1837	1	0	1	chr5-118000000-118010000-chr5-118080000-118090000
chr5	139040000	139050000	chr5	139140000	139150000	CRE-1838	0	0	0	chr5-139040000-139050000-chr5-139140000-139150000
chr5	122050000	122060000	chr5	122080000	122090000	CRE-1839	0	1	1	chr5-122050000-122060000-chr5-122080000-122090000
chr5	35150000	35160000	chr5	35260000	35270000	CRE-1840	0	0	0	chr5-35150000-35160000-chr5-35260000-35270000
chr5	36030000	36040000	chr5	36260000	36270000	CRE-1841	1	0	1	chr5-36030000-36040000-chr5-36260000-36270000
chr5	30920000	30930000	chr5	30950000	30960000	CRE-1842	0	0	0	chr5-30920000-30930000-chr5-30950000-30960000
chr5	113060000	113070000	chr5	113210000	113220000	CRE-1843	0	0	0	chr5-113060000-113070000-chr5-113210000-113220000
chr5	35590000	35600000	chr5	35680000	35690000	CRE-1844	1	0	1	chr5-35590000-35600000-chr5-35680000-35690000
chr5	24260000	24270000	chr5	24390000	24400000	CRE-1845	1	1	2	chr5-24260000-24270000-chr5-24390000-24400000
chr5	129090000	129100000	chr5	129310000	129320000	CRE-1846	0	0	0	chr5-129090000-129100000-chr5-129310000-129320000
chr5	114120000	114130000	chr5	114220000	114230000	CRE-1847	0	0	0	chr5-114120000-114130000-chr5-114220000-114230000
chr5	123930000	123940000	chr5	124070000	124080000	CRE-1848	0	0	0	chr5-123930000-123940000-chr5-124070000-124080000
chr5	121980000	121990000	chr5	122120000	122130000	CRE-1849	0	1	1	chr5-121980000-121990000-chr5-122120000-122130000
chr5	139320000	139330000	chr5	139470000	139480000	CRE-1850	0	0	0	chr5-139320000-139330000-chr5-139470000-139480000
chr5	138980000	138990000	chr5	139140000	139150000	CRE-1851	0	0	0	chr5-138980000-138990000-chr5-139140000-139150000
chr5	129100000	129110000	chr5	129330000	129340000	CRE-1852	0	0	0	chr5-129100000-129110000-chr5-129330000-129340000
chr5	129100000	129110000	chr5	129270000	129280000	CRE-1853	0	1	1	chr5-129100000-129110000-chr5-129270000-129280000
chr5	142740000	142750000	chr5	142880000	142890000	CRE-1854	0	0	0	chr5-142740000-142750000-chr5-142880000-142890000
chr5	35900000	35910000	chr5	35960000	35970000	CRE-1855	0	0	0	chr5-35900000-35910000-chr5-35960000-35970000
chr5	140700000	140710000	chr5	140830000	140840000	CRE-1856	0	0	0	chr5-140700000-140710000-chr5-140830000-140840000
chr5	30130000	30140000	chr5	30170000	30180000	CRE-1857	0	1	1	chr5-30130000-30140000-chr5-30170000-30180000
chr5	123250000	123260000	chr5	123500000	123510000	CRE-1858	1	0	1	chr5-123250000-123260000-chr5-123500000-123510000
chr5	28150000	28160000	chr5	28260000	28270000	CRE-1859	0	0	0	chr5-28150000-28160000-chr5-28260000-28270000
chr5	116110000	116120000	chr5	116680000	116690000	CRE-1860	0	0	0	chr5-116110000-116120000-chr5-116680000-116690000
chr5	125140000	125150000	chr5	125280000	125290000	CRE-1861	0	0	0	chr5-125140000-125150000-chr5-125280000-125290000
chr5	121990000	122000000	chr5	122090000	122100000	CRE-1862	0	0	0	chr5-121990000-122000000-chr5-122090000-122100000
chr5	103760000	103770000	chr5	103850000	103860000	CRE-1863	0	1	1	chr5-103760000-103770000-chr5-103850000-103860000
chr5	125010000	125020000	chr5	125090000	125100000	CRE-1864	1	0	1	chr5-125010000-125020000-chr5-125090000-125100000
chr5	136960000	136970000	chr5	137310000	137320000	CRE-1865	1	0	1	chr5-136960000-136970000-chr5-137310000-137320000
chr5	120110000	120120000	chr5	120200000	120210000	CRE-1866	0	0	0	chr5-120110000-120120000-chr5-120200000-120210000
chr5	36270000	36280000	chr5	36440000	36450000	CRE-1867	0	0	0	chr5-36270000-36280000-chr5-36440000-36450000
chr5	124450000	124460000	chr5	124530000	124540000	CRE-1868	0	0	0	chr5-124450000-124460000-chr5-124530000-124540000
chr5	137020000	137030000	chr5	137100000	137110000	CRE-1869	1	1	2	chr5-137020000-137030000-chr5-137100000-137110000
chr5	36820000	36830000	chr5	37010000	37020000	CRE-1870	0	0	0	chr5-36820000-36830000-chr5-37010000-37020000
chr5	125100000	125110000	chr5	125350000	125360000	CRE-1871	1	0	1	chr5-125100000-125110000-chr5-125350000-125360000
chr5	77010000	77020000	chr5	77230000	77240000	CRE-1872	0	0	0	chr5-77010000-77020000-chr5-77230000-77240000
chr5	116120000	116130000	chr5	116580000	116590000	CRE-1873	1	0	1	chr5-116120000-116130000-chr5-116580000-116590000
chr5	118560000	118570000	chr5	118730000	118740000	CRE-1874	0	1	1	chr5-118560000-118570000-chr5-118730000-118740000
chr5	103800000	103810000	chr5	103840000	103850000	CRE-1875	1	1	2	chr5-103800000-103810000-chr5-103840000-103850000
chr5	146950000	146960000	chr5	147070000	147080000	CRE-1876	0	0	0	chr5-146950000-146960000-chr5-147070000-147080000
chr5	129060000	129070000	chr5	129400000	129410000	CRE-1877	1	0	1	chr5-129060000-129070000-chr5-129400000-129410000
chr5	127170000	127180000	chr5	127850000	127860000	CRE-1878	0	0	0	chr5-127170000-127180000-chr5-127850000-127860000
chr5	122120000	122130000	chr5	122270000	122280000	CRE-1879	1	0	1	chr5-122120000-122130000-chr5-122270000-122280000
chr5	135640000	135650000	chr5	135780000	135790000	CRE-1880	0	0	0	chr5-135640000-135650000-chr5-135780000-135790000
chr5	147560000	147570000	chr5	147650000	147660000	CRE-1881	0	0	0	chr5-147560000-147570000-chr5-147650000-147660000
chr5	139080000	139090000	chr5	139140000	139150000	CRE-1882	1	0	1	chr5-139080000-139090000-chr5-139140000-139150000
chr5	144190000	144200000	chr5	144480000	144490000	CRE-1883	0	0	0	chr5-144190000-144200000-chr5-144480000-144490000
chr5	24420000	24430000	chr5	24440000	24450000	CRE-1884	0	0	0	chr5-24420000-24430000-chr5-24440000-24450000
chr5	134640000	134650000	chr5	134680000	134690000	CRE-1885	0	0	0	chr5-134640000-134650000-chr5-134680000-134690000
chr5	36770000	36780000	chr5	36940000	36950000	CRE-1886	0	1	1	chr5-36770000-36780000-chr5-36940000-36950000
chr5	122570000	122580000	chr5	122730000	122740000	CRE-1887	0	1	1	chr5-122570000-122580000-chr5-122730000-122740000
chr5	113780000	113790000	chr5	114070000	114080000	CRE-1888	0	0	0	chr5-113780000-113790000-chr5-114070000-114080000
chr5	31650000	31660000	chr5	31690000	31700000	CRE-1889	0	0	0	chr5-31650000-31660000-chr5-31690000-31700000
chr5	122580000	122590000	chr5	122760000	122770000	CRE-1890	1	0	1	chr5-122580000-122590000-chr5-122760000-122770000
chr5	125090000	125100000	chr5	125370000	125380000	CRE-1891	0	0	0	chr5-125090000-125100000-chr5-125370000-125380000
chr5	137920000	137930000	chr5	137970000	137980000	CRE-1892	0	1	1	chr5-137920000-137930000-chr5-137970000-137980000
chr5	111060000	111070000	chr5	111100000	111110000	CRE-1893	0	0	0	chr5-111060000-111070000-chr5-111100000-111110000
chr5	77100000	77110000	chr5	77170000	77180000	CRE-1894	0	1	1	chr5-77100000-77110000-chr5-77170000-77180000
chr5	139260000	139270000	chr5	139720000	139730000	CRE-1895	0	0	0	chr5-139260000-139270000-chr5-139720000-139730000
chr5	31070000	31080000	chr5	31120000	31130000	CRE-1896	0	1	1	chr5-31070000-31080000-chr5-31120000-31130000
chr5	138960000	138970000	chr5	139160000	139170000	CRE-1897	0	0	0	chr5-138960000-138970000-chr5-139160000-139170000
chr5	125080000	125090000	chr5	125200000	125210000	CRE-1898	0	0	0	chr5-125080000-125090000-chr5-125200000-125210000
chr5	119410000	119420000	chr5	119740000	119750000	CRE-1899	0	1	1	chr5-119410000-119420000-chr5-119740000-119750000
chr5	135060000	135070000	chr5	135140000	135150000	CRE-1900	0	0	0	chr5-135060000-135070000-chr5-135140000-135150000
chr5	120140000	120150000	chr5	120620000	120630000	CRE-1901	1	0	1	chr5-120140000-120150000-chr5-120620000-120630000
chr5	139300000	139310000	chr5	139430000	139440000	CRE-1902	0	0	0	chr5-139300000-139310000-chr5-139430000-139440000
chr5	128880000	128890000	chr5	129410000	129420000	CRE-1903	0	0	0	chr5-128880000-128890000-chr5-129410000-129420000
chr5	116260000	116270000	chr5	116650000	116660000	CRE-1904	0	0	0	chr5-116260000-116270000-chr5-116650000-116660000
chr5	129170000	129180000	chr5	129260000	129270000	CRE-1905	1	0	1	chr5-129170000-129180000-chr5-129260000-129270000
chr5	110390000	110400000	chr5	110620000	110630000	CRE-1906	0	0	0	chr5-110390000-110400000-chr5-110620000-110630000
chr5	122030000	122040000	chr5	122110000	122120000	CRE-1907	0	1	1	chr5-122030000-122040000-chr5-122110000-122120000
chr5	114550000	114560000	chr5	114700000	114710000	CRE-1908	0	0	0	chr5-114550000-114560000-chr5-114700000-114710000
chr5	25040000	25050000	chr5	25100000	25110000	CRE-1909	0	0	0	chr5-25040000-25050000-chr5-25100000-25110000
chr5	92870000	92880000	chr5	92890000	92900000	CRE-1910	0	0	0	chr5-92870000-92880000-chr5-92890000-92900000
chr5	24980000	24990000	chr5	25220000	25230000	CRE-1911	0	0	0	chr5-24980000-24990000-chr5-25220000-25230000
chr5	135390000	135400000	chr5	135780000	135790000	CRE-1912	1	0	1	chr5-135390000-135400000-chr5-135780000-135790000
chr5	24450000	24460000	chr5	24590000	24600000	CRE-1913	0	1	1	chr5-24450000-24460000-chr5-24590000-24600000
chr5	30270000	30280000	chr5	30910000	30920000	CRE-1914	0	0	0	chr5-30270000-30280000-chr5-30910000-30920000
chr5	104190000	104200000	chr5	104210000	104220000	CRE-1915	0	1	1	chr5-104190000-104200000-chr5-104210000-104220000
chr5	103750000	103760000	chr5	103780000	103790000	CRE-1916	0	0	0	chr5-103750000-103760000-chr5-103780000-103790000
chr5	122880000	122890000	chr5	122940000	122950000	CRE-1917	0	0	0	chr5-122880000-122890000-chr5-122940000-122950000
chr5	105390000	105400000	chr5	105520000	105530000	CRE-1918	1	0	1	chr5-105390000-105400000-chr5-105520000-105530000
chr5	111900000	111910000	chr5	112080000	112090000	CRE-1919	0	0	0	chr5-111900000-111910000-chr5-112080000-112090000
chr5	121860000	121870000	chr5	122250000	122260000	CRE-1920	0	0	0	chr5-121860000-121870000-chr5-122250000-122260000
chr5	72870000	72880000	chr5	72940000	72950000	CRE-1921	0	1	1	chr5-72870000-72880000-chr5-72940000-72950000
chr5	116280000	116290000	chr5	116690000	116700000	CRE-1922	0	0	0	chr5-116280000-116290000-chr5-116690000-116700000
chr5	30380000	30390000	chr5	30790000	30800000	CRE-1923	0	0	0	chr5-30380000-30390000-chr5-30790000-30800000
chr5	76070000	76080000	chr5	76100000	76110000	CRE-1924	0	0	0	chr5-76070000-76080000-chr5-76100000-76110000
chr5	123800000	123810000	chr5	123830000	123840000	CRE-1925	0	0	0	chr5-123800000-123810000-chr5-123830000-123840000
chr5	114550000	114560000	chr5	114610000	114620000	CRE-1926	0	1	1	chr5-114550000-114560000-chr5-114610000-114620000
chr5	137690000	137700000	chr5	137730000	137740000	CRE-1927	0	0	0	chr5-137690000-137700000-chr5-137730000-137740000
chr5	122660000	122670000	chr5	122700000	122710000	CRE-1928	0	0	0	chr5-122660000-122670000-chr5-122700000-122710000
chr5	24260000	24270000	chr5	24330000	24340000	CRE-1929	1	1	2	chr5-24260000-24270000-chr5-24330000-24340000
chr5	120130000	120140000	chr5	120220000	120230000	CRE-1930	0	0	0	chr5-120130000-120140000-chr5-120220000-120230000
chr5	142350000	142360000	chr5	142580000	142590000	CRE-1931	0	1	1	chr5-142350000-142360000-chr5-142580000-142590000
chr5	24230000	24240000	chr5	24400000	24410000	CRE-1932	0	0	0	chr5-24230000-24240000-chr5-24400000-24410000
chr5	35990000	36000000	chr5	36250000	36260000	CRE-1933	0	0	0	chr5-35990000-36000000-chr5-36250000-36260000
chr5	136990000	137000000	chr5	137310000	137320000	CRE-1934	0	0	0	chr5-136990000-137000000-chr5-137310000-137320000
chr5	147790000	147800000	chr5	147850000	147860000	CRE-1935	0	0	0	chr5-147790000-147800000-chr5-147850000-147860000
chr5	140550000	140560000	chr5	140660000	140670000	CRE-1936	0	1	1	chr5-140550000-140560000-chr5-140660000-140670000
chr5	113060000	113070000	chr5	113190000	113200000	CRE-1937	0	0	0	chr5-113060000-113070000-chr5-113190000-113200000
chr5	128900000	128910000	chr5	129290000	129300000	CRE-1938	0	0	0	chr5-128900000-128910000-chr5-129290000-129300000
chr5	129110000	129120000	chr5	129160000	129170000	CRE-1939	0	0	0	chr5-129110000-129120000-chr5-129160000-129170000
chr5	30460000	30470000	chr5	30650000	30660000	CRE-1940	0	0	0	chr5-30460000-30470000-chr5-30650000-30660000
chr5	122110000	122120000	chr5	122240000	122250000	CRE-1941	1	0	1	chr5-122110000-122120000-chr5-122240000-122250000
chr5	137060000	137070000	chr5	137170000	137180000	CRE-1942	0	0	0	chr5-137060000-137070000-chr5-137170000-137180000
chr5	125210000	125220000	chr5	125290000	125300000	CRE-1943	0	0	0	chr5-125210000-125220000-chr5-125290000-125300000
chr5	36030000	36040000	chr5	36230000	36240000	CRE-1944	1	0	1	chr5-36030000-36040000-chr5-36230000-36240000
chr5	146910000	146920000	chr5	147210000	147220000	CRE-1945	1	0	1	chr5-146910000-146920000-chr5-147210000-147220000
chr5	121880000	121890000	chr5	122150000	122160000	CRE-1946	0	0	0	chr5-121880000-121890000-chr5-122150000-122160000
chr5	114960000	114970000	chr5	115180000	115190000	CRE-1947	0	1	1	chr5-114960000-114970000-chr5-115180000-115190000
chr5	137670000	137680000	chr5	137760000	137770000	CRE-1948	0	0	0	chr5-137670000-137680000-chr5-137760000-137770000
chr5	123110000	123120000	chr5	123150000	123160000	CRE-1949	0	1	1	chr5-123110000-123120000-chr5-123150000-123160000
chr5	118780000	118790000	chr5	118860000	118870000	CRE-1950	1	0	1	chr5-118780000-118790000-chr5-118860000-118870000
chr5	92300000	92310000	chr5	92390000	92400000	CRE-1951	0	1	1	chr5-92300000-92310000-chr5-92390000-92400000
chr5	24900000	24910000	chr5	25100000	25110000	CRE-1952	1	0	1	chr5-24900000-24910000-chr5-25100000-25110000
chr5	35700000	35710000	chr5	35780000	35790000	CRE-1953	1	0	1	chr5-35700000-35710000-chr5-35780000-35790000
chr5	114400000	114410000	chr5	114750000	114760000	CRE-1954	0	0	0	chr5-114400000-114410000-chr5-114750000-114760000
chr5	137130000	137140000	chr5	137150000	137160000	CRE-1955	1	0	1	chr5-137130000-137140000-chr5-137150000-137160000
chr5	116280000	116290000	chr5	116550000	116560000	CRE-1956	0	0	0	chr5-116280000-116290000-chr5-116550000-116560000
chr5	114430000	114440000	chr5	114630000	114640000	CRE-1957	0	1	1	chr5-114430000-114440000-chr5-114630000-114640000
chr5	140720000	140730000	chr5	140870000	140880000	CRE-1958	0	0	0	chr5-140720000-140730000-chr5-140870000-140880000
chr5	121140000	121150000	chr5	121160000	121170000	CRE-1959	0	0	0	chr5-121140000-121150000-chr5-121160000-121170000
chr5	111460000	111470000	chr5	111510000	111520000	CRE-1960	0	0	0	chr5-111460000-111470000-chr5-111510000-111520000
chr5	144250000	144260000	chr5	144350000	144360000	CRE-1961	0	0	0	chr5-144250000-144260000-chr5-144350000-144360000
chr5	140060000	140070000	chr5	140320000	140330000	CRE-1962	0	0	0	chr5-140060000-140070000-chr5-140320000-140330000
chr5	51890000	51900000	chr5	52110000	52120000	CRE-1963	0	0	0	chr5-51890000-51900000-chr5-52110000-52120000
chr5	148730000	148740000	chr5	148820000	148830000	CRE-1964	0	0	0	chr5-148730000-148740000-chr5-148820000-148830000
chr5	140570000	140580000	chr5	140910000	140920000	CRE-1965	0	0	0	chr5-140570000-140580000-chr5-140910000-140920000
chr5	113510000	113520000	chr5	113580000	113590000	CRE-1966	0	0	0	chr5-113510000-113520000-chr5-113580000-113590000
chr5	37440000	37450000	chr5	37650000	37660000	CRE-1967	0	0	0	chr5-37440000-37450000-chr5-37650000-37660000
chr5	31610000	31620000	chr5	31640000	31650000	CRE-1968	0	1	1	chr5-31610000-31620000-chr5-31640000-31650000
chr5	125080000	125090000	chr5	125130000	125140000	CRE-1969	0	0	0	chr5-125080000-125090000-chr5-125130000-125140000
chr5	113110000	113120000	chr5	113150000	113160000	CRE-1970	0	1	1	chr5-113110000-113120000-chr5-113150000-113160000
chr5	35130000	35140000	chr5	35320000	35330000	CRE-1971	1	0	1	chr5-35130000-35140000-chr5-35320000-35330000
chr5	90140000	90150000	chr5	90160000	90170000	CRE-1972	0	0	0	chr5-90140000-90150000-chr5-90160000-90170000
chr5	45560000	45570000	chr5	45580000	45590000	CRE-1973	0	0	0	chr5-45560000-45570000-chr5-45580000-45590000
chr5	139400000	139410000	chr5	139450000	139460000	CRE-1974	0	0	0	chr5-139400000-139410000-chr5-139450000-139460000
chr5	135890000	135900000	chr5	135910000	135920000	CRE-1975	0	0	0	chr5-135890000-135900000-chr5-135910000-135920000
chr5	121820000	121830000	chr5	122080000	122090000	CRE-1976	0	1	1	chr5-121820000-121830000-chr5-122080000-122090000
chr5	118600000	118610000	chr5	118720000	118730000	CRE-1977	0	0	0	chr5-118600000-118610000-chr5-118720000-118730000
chr5	37400000	37410000	chr5	37780000	37790000	CRE-1978	0	0	0	chr5-37400000-37410000-chr5-37780000-37790000
chr5	113090000	113100000	chr5	113210000	113220000	CRE-1979	1	0	1	chr5-113090000-113100000-chr5-113210000-113220000
chr5	117670000	117680000	chr5	117740000	117750000	CRE-1980	0	0	0	chr5-117670000-117680000-chr5-117740000-117750000
chr5	124110000	124120000	chr5	124130000	124140000	CRE-1981	0	0	0	chr5-124110000-124120000-chr5-124130000-124140000
chr5	137000000	137010000	chr5	137330000	137340000	CRE-1982	0	0	0	chr5-137000000-137010000-chr5-137330000-137340000
chr5	114470000	114480000	chr5	114590000	114600000	CRE-1983	0	0	0	chr5-114470000-114480000-chr5-114590000-114600000
chr5	36840000	36850000	chr5	37040000	37050000	CRE-1984	0	0	0	chr5-36840000-36850000-chr5-37040000-37050000
chr5	122200000	122210000	chr5	122270000	122280000	CRE-1985	0	0	0	chr5-122200000-122210000-chr5-122270000-122280000
chr5	38310000	38320000	chr5	38790000	38800000	CRE-1986	0	0	0	chr5-38310000-38320000-chr5-38790000-38800000
chr5	110360000	110370000	chr5	110570000	110580000	CRE-1987	0	0	0	chr5-110360000-110370000-chr5-110570000-110580000
chr5	35820000	35830000	chr5	35880000	35890000	CRE-1988	0	1	1	chr5-35820000-35830000-chr5-35880000-35890000
chr5	128950000	128960000	chr5	129310000	129320000	CRE-1989	0	0	0	chr5-128950000-128960000-chr5-129310000-129320000
chr5	115770000	115780000	chr5	115950000	115960000	CRE-1990	0	0	0	chr5-115770000-115780000-chr5-115950000-115960000
chr5	135640000	135650000	chr5	135760000	135770000	CRE-1991	0	1	1	chr5-135640000-135650000-chr5-135760000-135770000
chr5	116160000	116170000	chr5	116700000	116710000	CRE-1992	0	0	0	chr5-116160000-116170000-chr5-116700000-116710000
chr5	116370000	116380000	chr5	116510000	116520000	CRE-1993	0	0	0	chr5-116370000-116380000-chr5-116510000-116520000
chr5	125070000	125080000	chr5	125250000	125260000	CRE-1994	0	0	0	chr5-125070000-125080000-chr5-125250000-125260000
chr5	139250000	139260000	chr5	139320000	139330000	CRE-1995	0	0	0	chr5-139250000-139260000-chr5-139320000-139330000
chr5	53360000	53370000	chr5	53530000	53540000	CRE-1996	0	0	0	chr5-53360000-53370000-chr5-53530000-53540000
chr5	121880000	121890000	chr5	122200000	122210000	CRE-1997	0	0	0	chr5-121880000-121890000-chr5-122200000-122210000
chr5	34190000	34200000	chr5	34320000	34330000	CRE-1998	0	0	0	chr5-34190000-34200000-chr5-34320000-34330000
chr5	134740000	134750000	chr5	135040000	135050000	CRE-1999	1	0	1	chr5-134740000-134750000-chr5-135040000-135050000
[truncated: 18,397 more rows]

## Sheet: Control
chr1	s1	e1	chr2	s2	e2	LoopID	CTCF Anchor1	CTCF Anchor2	Both	Bin.Pair.ID						option	Count
chr1	74000000	74010000	chr1	74070000	74080000	LACZ-1	0	1	1	chr1-74000000-74010000-chr1-74070000-74080000						0	7234
chr1	73990000	74000000	chr1	74040000	74050000	LACZ-2	1	0	1	chr1-73990000-74000000-chr1-74040000-74050000						1	3835
chr1	73970000	73980000	chr1	74070000	74080000	LACZ-3	0	1	1	chr1-73970000-73980000-chr1-74070000-74080000						2	1774
chr1	74020000	74030000	chr1	74100000	74110000	LACZ-4	0	0	0	chr1-74020000-74030000-chr1-74100000-74110000
chr1	73940000	73950000	chr1	74100000	74110000	LACZ-5	0	0	0	chr1-73940000-73950000-chr1-74100000-74110000
chr1	73960000	73970000	chr1	74040000	74050000	LACZ-6	0	0	0	chr1-73960000-73970000-chr1-74040000-74050000
chr1	74020000	74030000	chr1	74040000	74050000	LACZ-7	0	0	0	chr1-74020000-74030000-chr1-74040000-74050000
chr1	73940000	73950000	chr1	74070000	74080000	LACZ-8	0	1	1	chr1-73940000-73950000-chr1-74070000-74080000
chr1	133220000	133230000	chr1	133250000	133260000	LACZ-9	1	0	1	chr1-133220000-133230000-chr1-133250000-133260000
chr1	133180000	133190000	chr1	133260000	133270000	LACZ-10	0	0	0	chr1-133180000-133190000-chr1-133260000-133270000
chr1	133170000	133180000	chr1	133300000	133310000	LACZ-11	1	1	2	chr1-133170000-133180000-chr1-133300000-133310000
chr1	133180000	133190000	chr1	133230000	133240000	LACZ-12	0	0	0	chr1-133180000-133190000-chr1-133230000-133240000
chr1	73900000	73910000	chr1	74080000	74090000	LACZ-13	1	1	2	chr1-73900000-73910000-chr1-74080000-74090000
chr1	73910000	73920000	chr1	74050000	74060000	LACZ-14	0	0	0	chr1-73910000-73920000-chr1-74050000-74060000
chr1	73910000	73920000	chr1	74120000	74130000	LACZ-15	0	0	0	chr1-73910000-73920000-chr1-74120000-74130000
chr1	73900000	73910000	chr1	74020000	74030000	LACZ-16	1	0	1	chr1-73900000-73910000-chr1-74020000-74030000
chr1	75370000	75380000	chr1	75400000	75410000	LACZ-17	1	0	1	chr1-75370000-75380000-chr1-75400000-75410000
chr1	75340000	75350000	chr1	75400000	75410000	LACZ-18	1	0	1	chr1-75340000-75350000-chr1-75400000-75410000
chr1	75340000	75350000	chr1	75460000	75470000	LACZ-19	1	1	2	chr1-75340000-75350000-chr1-75460000-75470000
chr1	75360000	75370000	chr1	75430000	75440000	LACZ-20	0	0	0	chr1-75360000-75370000-chr1-75430000-75440000
chr1	73920000	73930000	chr1	73960000	73970000	LACZ-21	0	0	0	chr1-73920000-73930000-chr1-73960000-73970000
chr1	73910000	73920000	chr1	73990000	74000000	LACZ-22	0	1	1	chr1-73910000-73920000-chr1-73990000-74000000
chr1	171150000	171160000	chr1	171220000	171230000	LACZ-23	0	1	1	chr1-171150000-171160000-chr1-171220000-171230000
chr1	171160000	171170000	chr1	171180000	171190000	LACZ-24	1	1	2	chr1-171160000-171170000-chr1-171180000-171190000
chr1	171150000	171160000	chr1	171250000	171260000	LACZ-25	0	1	1	chr1-171150000-171160000-chr1-171250000-171260000
chr1	91020000	91030000	chr1	91080000	91090000	LACZ-26	1	1	2	chr1-91020000-91030000-chr1-91080000-91090000
chr1	91050000	91060000	chr1	91070000	91080000	LACZ-27	0	0	0	chr1-91050000-91060000-chr1-91070000-91080000
chr1	91020000	91030000	chr1	91050000	91060000	LACZ-28	1	0	1	chr1-91020000-91030000-chr1-91050000-91060000
chr1	134150000	134160000	chr1	134320000	134330000	LACZ-29	1	0	1	chr1-134150000-134160000-chr1-134320000-134330000
chr1	134180000	134190000	chr1	134310000	134320000	LACZ-30	0	0	0	chr1-134180000-134190000-chr1-134310000-134320000
chr1	36540000	36550000	chr1	36680000	36690000	LACZ-31	1	1	2	chr1-36540000-36550000-chr1-36680000-36690000
chr1	36560000	36570000	chr1	36630000	36640000	LACZ-32	0	1	1	chr1-36560000-36570000-chr1-36630000-36640000
chr1	86670000	86680000	chr1	87040000	87050000	LACZ-33	0	1	1	chr1-86670000-86680000-chr1-87040000-87050000
chr1	86640000	86650000	chr1	87040000	87050000	LACZ-34	0	1	1	chr1-86640000-86650000-chr1-87040000-87050000
chr1	180340000	180350000	chr1	180390000	180400000	LACZ-35	0	0	0	chr1-180340000-180350000-chr1-180390000-180400000
chr1	180330000	180340000	chr1	180420000	180430000	LACZ-36	0	1	1	chr1-180330000-180340000-chr1-180420000-180430000
chr1	180310000	180320000	chr1	180370000	180380000	LACZ-37	0	0	0	chr1-180310000-180320000-chr1-180370000-180380000
chr1	92690000	92700000	chr1	92830000	92840000	LACZ-38	1	1	2	chr1-92690000-92700000-chr1-92830000-92840000
chr1	74310000	74320000	chr1	74360000	74370000	LACZ-39	1	1	2	chr1-74310000-74320000-chr1-74360000-74370000
chr1	74280000	74290000	chr1	74390000	74400000	LACZ-40	0	0	0	chr1-74280000-74290000-chr1-74390000-74400000
chr1	43150000	43160000	chr1	43190000	43200000	LACZ-41	0	1	1	chr1-43150000-43160000-chr1-43190000-43200000
chr1	191980000	191990000	chr1	192060000	192070000	LACZ-42	0	0	0	chr1-191980000-191990000-chr1-192060000-192070000
chr1	191990000	192000000	chr1	192090000	192100000	LACZ-43	1	1	2	chr1-191990000-192000000-chr1-192090000-192100000
chr1	134990000	135000000	chr1	135100000	135110000	LACZ-44	0	1	1	chr1-134990000-135000000-chr1-135100000-135110000
chr1	134980000	134990000	chr1	135130000	135140000	LACZ-45	1	1	2	chr1-134980000-134990000-chr1-135130000-135140000
chr1	132520000	132530000	chr1	132590000	132600000	LACZ-46	1	1	2	chr1-132520000-132530000-chr1-132590000-132600000
chr1	90650000	90660000	chr1	90830000	90840000	LACZ-47	1	0	1	chr1-90650000-90660000-chr1-90830000-90840000
chr1	90670000	90680000	chr1	90800000	90810000	LACZ-48	0	0	0	chr1-90670000-90680000-chr1-90800000-90810000
chr1	180270000	180280000	chr1	180400000	180410000	LACZ-49	0	1	1	chr1-180270000-180280000-chr1-180400000-180410000
chr1	135550000	135560000	chr1	135670000	135680000	LACZ-50	0	1	1	chr1-135550000-135560000-chr1-135670000-135680000
chr1	90060000	90070000	chr1	90590000	90600000	LACZ-51	1	1	2	chr1-90060000-90070000-chr1-90590000-90600000
chr1	165650000	165660000	chr1	165730000	165740000	LACZ-52	1	1	2	chr1-165650000-165660000-chr1-165730000-165740000
chr1	172130000	172140000	chr1	172310000	172320000	LACZ-53	0	1	1	chr1-172130000-172140000-chr1-172310000-172320000
chr1	155050000	155060000	chr1	155210000	155220000	LACZ-54	0	1	1	chr1-155050000-155060000-chr1-155210000-155220000
chr1	155020000	155030000	chr1	155220000	155230000	LACZ-55	1	1	2	chr1-155020000-155030000-chr1-155220000-155230000
chr1	74040000	74050000	chr1	74060000	74070000	LACZ-56	0	0	0	chr1-74040000-74050000-chr1-74060000-74070000
chr1	74080000	74090000	chr1	74120000	74130000	LACZ-57	1	0	1	chr1-74080000-74090000-chr1-74120000-74130000
chr1	134050000	134060000	chr1	134100000	134110000	LACZ-58	1	1	2	chr1-134050000-134060000-chr1-134100000-134110000
chr1	133390000	133400000	chr1	133600000	133610000	LACZ-59	0	0	0	chr1-133390000-133400000-chr1-133600000-133610000
chr1	90960000	90970000	chr1	91100000	91110000	LACZ-60	0	0	0	chr1-90960000-90970000-chr1-91100000-91110000
chr1	90970000	90980000	chr1	91070000	91080000	LACZ-61	1	0	1	chr1-90970000-90980000-chr1-91070000-91080000
chr1	43190000	43200000	chr1	43260000	43270000	LACZ-62	1	1	2	chr1-43190000-43200000-chr1-43260000-43270000
chr1	133720000	133730000	chr1	133890000	133900000	LACZ-63	0	1	1	chr1-133720000-133730000-chr1-133890000-133900000
chr1	180170000	180180000	chr1	180210000	180220000	LACZ-64	1	1	2	chr1-180170000-180180000-chr1-180210000-180220000
chr1	118510000	118520000	chr1	118550000	118560000	LACZ-65	1	0	1	chr1-118510000-118520000-chr1-118550000-118560000
chr1	153550000	153560000	chr1	153740000	153750000	LACZ-66	1	1	2	chr1-153550000-153560000-chr1-153740000-153750000
chr1	135170000	135180000	chr1	135360000	135370000	LACZ-67	1	1	2	chr1-135170000-135180000-chr1-135360000-135370000
chr1	120600000	120610000	chr1	121170000	121180000	LACZ-68	0	0	0	chr1-120600000-120610000-chr1-121170000-121180000
chr1	73960000	73970000	chr1	74110000	74120000	LACZ-69	0	0	0	chr1-73960000-73970000-chr1-74110000-74120000
chr1	88560000	88570000	chr1	88700000	88710000	LACZ-70	1	1	2	chr1-88560000-88570000-chr1-88700000-88710000
chr1	134890000	134900000	chr1	134940000	134950000	LACZ-71	0	0	0	chr1-134890000-134900000-chr1-134940000-134950000
chr1	132120000	132130000	chr1	132140000	132150000	LACZ-72	1	0	1	chr1-132120000-132130000-chr1-132140000-132150000
chr1	88240000	88250000	chr1	88300000	88310000	LACZ-73	0	0	0	chr1-88240000-88250000-chr1-88300000-88310000
chr1	154280000	154290000	chr1	154720000	154730000	LACZ-74	1	1	2	chr1-154280000-154290000-chr1-154720000-154730000
chr1	170900000	170910000	chr1	170990000	171000000	LACZ-75	1	1	2	chr1-170900000-170910000-chr1-170990000-171000000
chr1	134190000	134200000	chr1	134240000	134250000	LACZ-76	1	1	2	chr1-134190000-134200000-chr1-134240000-134250000
chr1	90180000	90190000	chr1	90560000	90570000	LACZ-77	0	0	0	chr1-90180000-90190000-chr1-90560000-90570000
chr1	90200000	90210000	chr1	90590000	90600000	LACZ-78	1	1	2	chr1-90200000-90210000-chr1-90590000-90600000
chr1	75190000	75200000	chr1	75250000	75260000	LACZ-79	0	1	1	chr1-75190000-75200000-chr1-75250000-75260000
chr1	118760000	118770000	chr1	119080000	119090000	LACZ-80	1	1	2	chr1-118760000-118770000-chr1-119080000-119090000
chr1	191840000	191850000	chr1	191960000	191970000	LACZ-81	0	1	1	chr1-191840000-191850000-chr1-191960000-191970000
chr1	93210000	93220000	chr1	93230000	93240000	LACZ-82	0	0	0	chr1-93210000-93220000-chr1-93230000-93240000
chr1	182980000	182990000	chr1	183230000	183240000	LACZ-83	1	0	1	chr1-182980000-182990000-chr1-183230000-183240000
chr1	75490000	75500000	chr1	75590000	75600000	LACZ-84	0	1	1	chr1-75490000-75500000-chr1-75590000-75600000
chr1	134150000	134160000	chr1	134240000	134250000	LACZ-85	1	1	2	chr1-134150000-134160000-chr1-134240000-134250000
chr1	132750000	132760000	chr1	132970000	132980000	LACZ-86	1	0	1	chr1-132750000-132760000-chr1-132970000-132980000
chr1	191950000	191960000	chr1	192090000	192100000	LACZ-87	0	1	1	chr1-191950000-191960000-chr1-192090000-192100000
chr1	171120000	171130000	chr1	171250000	171260000	LACZ-88	0	1	1	chr1-171120000-171130000-chr1-171250000-171260000
chr1	91430000	91440000	chr1	91450000	91460000	LACZ-89	0	0	0	chr1-91430000-91440000-chr1-91450000-91460000
chr1	89070000	89080000	chr1	89130000	89140000	LACZ-90	0	0	0	chr1-89070000-89080000-chr1-89130000-89140000
chr1	86430000	86440000	chr1	86500000	86510000	LACZ-91	1	1	2	chr1-86430000-86440000-chr1-86500000-86510000
chr1	89670000	89680000	chr1	89930000	89940000	LACZ-92	0	0	0	chr1-89670000-89680000-chr1-89930000-89940000
chr1	181890000	181900000	chr1	182110000	182120000	LACZ-93	0	1	1	chr1-181890000-181900000-chr1-182110000-182120000
chr1	189690000	189700000	chr1	189870000	189880000	LACZ-94	1	0	1	chr1-189690000-189700000-chr1-189870000-189880000
chr1	75190000	75200000	chr1	75210000	75220000	LACZ-95	0	0	0	chr1-75190000-75200000-chr1-75210000-75220000
chr1	191420000	191430000	chr1	191460000	191470000	LACZ-96	0	0	0	chr1-191420000-191430000-chr1-191460000-191470000
chr1	156070000	156080000	chr1	156230000	156240000	LACZ-97	0	1	1	chr1-156070000-156080000-chr1-156230000-156240000
chr1	182860000	182870000	chr1	182880000	182890000	LACZ-98	0	0	0	chr1-182860000-182870000-chr1-182880000-182890000
chr1	181370000	181380000	chr1	181540000	181550000	LACZ-99	1	1	2	chr1-181370000-181380000-chr1-181540000-181550000
chr1	36550000	36560000	chr1	36610000	36620000	LACZ-100	0	0	0	chr1-36550000-36560000-chr1-36610000-36620000
chr1	72710000	72720000	chr1	72850000	72860000	LACZ-101	1	1	2	chr1-72710000-72720000-chr1-72850000-72860000
chr1	37270000	37280000	chr1	37390000	37400000	LACZ-102	1	0	1	chr1-37270000-37280000-chr1-37390000-37400000
chr1	92650000	92660000	chr1	92840000	92850000	LACZ-103	0	1	1	chr1-92650000-92660000-chr1-92840000-92850000
chr1	88740000	88750000	chr1	89190000	89200000	LACZ-104	1	1	2	chr1-88740000-88750000-chr1-89190000-89200000
chr1	92780000	92790000	chr1	92820000	92830000	LACZ-105	0	0	0	chr1-92780000-92790000-chr1-92820000-92830000
chr1	74940000	74950000	chr1	75010000	75020000	LACZ-106	0	1	1	chr1-74940000-74950000-chr1-75010000-75020000
chr1	167230000	167240000	chr1	167330000	167340000	LACZ-107	0	1	1	chr1-167230000-167240000-chr1-167330000-167340000
chr1	156100000	156110000	chr1	156200000	156210000	LACZ-108	0	0	0	chr1-156100000-156110000-chr1-156200000-156210000
chr1	118330000	118340000	chr1	118500000	118510000	LACZ-109	1	1	2	chr1-118330000-118340000-chr1-118500000-118510000
chr1	91420000	91430000	chr1	91480000	91490000	LACZ-110	1	1	2	chr1-91420000-91430000-chr1-91480000-91490000
chr1	180430000	180440000	chr1	180480000	180490000	LACZ-111	1	1	2	chr1-180430000-180440000-chr1-180480000-180490000
chr1	92730000	92740000	chr1	92850000	92860000	LACZ-112	0	0	0	chr1-92730000-92740000-chr1-92850000-92860000
chr1	180270000	180280000	chr1	180320000	180330000	LACZ-113	0	0	0	chr1-180270000-180280000-chr1-180320000-180330000
chr1	131710000	131720000	chr1	131760000	131770000	LACZ-114	1	1	2	chr1-131710000-131720000-chr1-131760000-131770000
chr1	194620000	194630000	chr1	194680000	194690000	LACZ-115	1	1	2	chr1-194620000-194630000-chr1-194680000-194690000
chr1	119110000	119120000	chr1	119410000	119420000	LACZ-116	0	0	0	chr1-119110000-119120000-chr1-119410000-119420000
chr1	168370000	168380000	chr1	168430000	168440000	LACZ-117	1	0	1	chr1-168370000-168380000-chr1-168430000-168440000
chr1	92270000	92280000	chr1	92320000	92330000	LACZ-118	0	0	0	chr1-92270000-92280000-chr1-92320000-92330000
chr1	155050000	155060000	chr1	155080000	155090000	LACZ-119	0	0	0	chr1-155050000-155060000-chr1-155080000-155090000
chr1	153890000	153900000	chr1	154180000	154190000	LACZ-120	1	1	2	chr1-153890000-153900000-chr1-154180000-154190000
chr1	178200000	178210000	chr1	178220000	178230000	LACZ-121	0	0	0	chr1-178200000-178210000-chr1-178220000-178230000
chr1	118860000	118870000	chr1	118950000	118960000	LACZ-122	0	0	0	chr1-118860000-118870000-chr1-118950000-118960000
chr1	172230000	172240000	chr1	172270000	172280000	LACZ-123	0	0	0	chr1-172230000-172240000-chr1-172270000-172280000
chr1	90080000	90090000	chr1	90110000	90120000	LACZ-124	0	0	0	chr1-90080000-90090000-chr1-90110000-90120000
chr1	131180000	131190000	chr1	131250000	131260000	LACZ-125	1	0	1	chr1-131180000-131190000-chr1-131250000-131260000
chr1	43140000	43150000	chr1	43260000	43270000	LACZ-126	1	1	2	chr1-43140000-43150000-chr1-43260000-43270000
chr1	37860000	37870000	chr1	37880000	37890000	LACZ-127	0	0	0	chr1-37860000-37870000-chr1-37880000-37890000
chr1	180440000	180450000	chr1	180540000	180550000	LACZ-128	0	0	0	chr1-180440000-180450000-chr1-180540000-180550000
chr1	106170000	106180000	chr1	106230000	106240000	LACZ-129	0	0	0	chr1-106170000-106180000-chr1-106230000-106240000
chr1	154790000	154800000	chr1	155000000	155010000	LACZ-130	0	1	1	chr1-154790000-154800000-chr1-155000000-155010000
chr1	75340000	75350000	chr1	75370000	75380000	LACZ-131	1	1	2	chr1-75340000-75350000-chr1-75370000-75380000
chr1	172210000	172220000	chr1	172300000	172310000	LACZ-132	1	1	2	chr1-172210000-172220000-chr1-172300000-172310000
chr1	190950000	190960000	chr1	191060000	191070000	LACZ-133	0	0	0	chr1-190950000-190960000-chr1-191060000-191070000
chr1	132160000	132170000	chr1	132350000	132360000	LACZ-134	1	1	2	chr1-132160000-132170000-chr1-132350000-132360000
chr1	182590000	182600000	chr1	182640000	182650000	LACZ-135	0	0	0	chr1-182590000-182600000-chr1-182640000-182650000
chr1	34270000	34280000	chr1	34290000	34300000	LACZ-136	0	0	0	chr1-34270000-34280000-chr1-34290000-34300000
chr1	189930000	189940000	chr1	189970000	189980000	LACZ-137	0	1	1	chr1-189930000-189940000-chr1-189970000-189980000
chr1	87140000	87150000	chr1	87160000	87170000	LACZ-138	1	0	1	chr1-87140000-87150000-chr1-87160000-87170000
chr1	88420000	88430000	chr1	88700000	88710000	LACZ-139	1	1	2	chr1-88420000-88430000-chr1-88700000-88710000
chr1	86500000	86510000	chr1	86520000	86530000	LACZ-140	1	0	1	chr1-86500000-86510000-chr1-86520000-86530000
chr1	72220000	72230000	chr1	72240000	72250000	LACZ-141	0	0	0	chr1-72220000-72230000-chr1-72240000-72250000
chr1	36550000	36560000	chr1	36580000	36590000	LACZ-142	0	0	0	chr1-36550000-36560000-chr1-36580000-36590000
chr1	132070000	132080000	chr1	132090000	132100000	LACZ-143	0	0	0	chr1-132070000-132080000-chr1-132090000-132100000
chr1	152590000	152600000	chr1	152610000	152620000	LACZ-144	0	0	0	chr1-152590000-152600000-chr1-152610000-152620000
chr1	87470000	87480000	chr1	87710000	87720000	LACZ-145	0	0	0	chr1-87470000-87480000-chr1-87710000-87720000
chr1	133930000	133940000	chr1	134010000	134020000	LACZ-146	0	0	0	chr1-133930000-133940000-chr1-134010000-134020000
chr1	184850000	184860000	chr1	184880000	184890000	LACZ-147	1	0	1	chr1-184850000-184860000-chr1-184880000-184890000
chr1	37270000	37280000	chr1	37620000	37630000	LACZ-148	1	0	1	chr1-37270000-37280000-chr1-37620000-37630000
chr1	87850000	87860000	chr1	87890000	87900000	LACZ-149	0	0	0	chr1-87850000-87860000-chr1-87890000-87900000
chr1	191310000	191320000	chr1	191340000	191350000	LACZ-150	1	0	1	chr1-191310000-191320000-chr1-191340000-191350000
chr1	172130000	172140000	chr1	172280000	172290000	LACZ-151	0	0	0	chr1-172130000-172140000-chr1-172280000-172290000
chr1	34170000	34180000	chr1	34190000	34200000	LACZ-152	0	1	1	chr1-34170000-34180000-chr1-34190000-34200000
chr1	39010000	39020000	chr1	39330000	39340000	LACZ-153	1	0	1	chr1-39010000-39020000-chr1-39330000-39340000
chr1	171410000	171420000	chr1	171430000	171440000	LACZ-154	0	0	0	chr1-171410000-171420000-chr1-171430000-171440000
chr1	180720000	180730000	chr1	180760000	180770000	LACZ-155	1	1	2	chr1-180720000-180730000-chr1-180760000-180770000
chr1	92690000	92700000	chr1	92780000	92790000	LACZ-156	1	0	1	chr1-92690000-92700000-chr1-92780000-92790000
chr1	72860000	72870000	chr1	73820000	73830000	LACZ-157	1	1	2	chr1-72860000-72870000-chr1-73820000-73830000
chr1	91000000	91010000	chr1	91030000	91040000	LACZ-158	0	1	1	chr1-91000000-91010000-chr1-91030000-91040000
chr1	180980000	180990000	chr1	181040000	181050000	LACZ-159	1	0	1	chr1-180980000-180990000-chr1-181040000-181050000
chr1	179690000	179700000	chr1	179710000	179720000	LACZ-160	0	0	0	chr1-179690000-179700000-chr1-179710000-179720000
chr1	131700000	131710000	chr1	131840000	131850000	LACZ-161	1	1	2	chr1-131700000-131710000-chr1-131840000-131850000
chr1	92710000	92720000	chr1	92780000	92790000	LACZ-162	0	0	0	chr1-92710000-92720000-chr1-92780000-92790000
chr1	86440000	86450000	chr1	86470000	86480000	LACZ-163	1	0	1	chr1-86440000-86450000-chr1-86470000-86480000
chr1	91660000	91670000	chr1	91730000	91740000	LACZ-164	0	0	0	chr1-91660000-91670000-chr1-91730000-91740000
chr1	161390000	161400000	chr1	161680000	161690000	LACZ-165	0	1	1	chr1-161390000-161400000-chr1-161680000-161690000
chr1	75570000	75580000	chr1	75590000	75600000	LACZ-166	0	1	1	chr1-75570000-75580000-chr1-75590000-75600000
chr1	87490000	87500000	chr1	87680000	87690000	LACZ-167	0	0	0	chr1-87490000-87500000-chr1-87680000-87690000
chr1	92320000	92330000	chr1	92360000	92370000	LACZ-168	0	1	1	chr1-92320000-92330000-chr1-92360000-92370000
chr1	6420000	6430000	chr1	6440000	6450000	LACZ-169	1	0	1	chr1-6420000-6430000-chr1-6440000-6450000
chr1	180270000	180280000	chr1	180380000	180390000	LACZ-170	0	0	0	chr1-180270000-180280000-chr1-180380000-180390000
chr1	132740000	132750000	chr1	132950000	132960000	LACZ-171	0	0	0	chr1-132740000-132750000-chr1-132950000-132960000
chr1	182550000	182560000	chr1	182950000	182960000	LACZ-172	1	0	1	chr1-182550000-182560000-chr1-182950000-182960000
chr1	75480000	75490000	chr1	75530000	75540000	LACZ-173	0	1	1	chr1-75480000-75490000-chr1-75530000-75540000
chr1	172410000	172420000	chr1	172490000	172500000	LACZ-174	1	1	2	chr1-172410000-172420000-chr1-172490000-172500000
chr1	135160000	135170000	chr1	135250000	135260000	LACZ-175	0	1	1	chr1-135160000-135170000-chr1-135250000-135260000
chr1	119140000	119150000	chr1	119420000	119430000	LACZ-176	0	0	0	chr1-119140000-119150000-chr1-119420000-119430000
chr1	134160000	134170000	chr1	134260000	134270000	LACZ-177	0	0	0	chr1-134160000-134170000-chr1-134260000-134270000
chr1	86380000	86390000	chr1	86420000	86430000	LACZ-178	1	0	1	chr1-86380000-86390000-chr1-86420000-86430000
chr1	189890000	189900000	chr1	189960000	189970000	LACZ-179	0	1	1	chr1-189890000-189900000-chr1-189960000-189970000
chr1	74000000	74010000	chr1	74120000	74130000	LACZ-180	0	0	0	chr1-74000000-74010000-chr1-74120000-74130000
chr1	132160000	132170000	chr1	132230000	132240000	LACZ-181	1	1	2	chr1-132160000-132170000-chr1-132230000-132240000
chr1	75220000	75230000	chr1	75310000	75320000	LACZ-182	0	0	0	chr1-75220000-75230000-chr1-75310000-75320000
chr1	133920000	133930000	chr1	134030000	134040000	LACZ-183	0	0	0	chr1-133920000-133930000-chr1-134030000-134040000
chr1	57420000	57430000	chr1	57940000	57950000	LACZ-184	1	1	2	chr1-57420000-57430000-chr1-57940000-57950000
chr1	171120000	171130000	chr1	171270000	171280000	LACZ-185	0	0	0	chr1-171120000-171130000-chr1-171270000-171280000
chr1	156100000	156110000	chr1	156170000	156180000	LACZ-186	0	1	1	chr1-156100000-156110000-chr1-156170000-156180000
chr1	167230000	167240000	chr1	167280000	167290000	LACZ-187	0	0	0	chr1-167230000-167240000-chr1-167280000-167290000
chr1	92270000	92280000	chr1	92380000	92390000	LACZ-188	0	0	0	chr1-92270000-92280000-chr1-92380000-92390000
chr1	92690000	92700000	chr1	92720000	92730000	LACZ-189	1	1	2	chr1-92690000-92700000-chr1-92720000-92730000
chr1	34240000	34250000	chr1	34290000	34300000	LACZ-190	0	0	0	chr1-34240000-34250000-chr1-34290000-34300000
chr1	167410000	167420000	chr1	167630000	167640000	LACZ-191	1	1	2	chr1-167410000-167420000-chr1-167630000-167640000
chr1	89250000	89260000	chr1	89500000	89510000	LACZ-192	0	0	0	chr1-89250000-89260000-chr1-89500000-89510000
chr1	171360000	171370000	chr1	171470000	171480000	LACZ-193	1	1	2	chr1-171360000-171370000-chr1-171470000-171480000
chr1	75470000	75480000	chr1	75560000	75570000	LACZ-194	1	1	2	chr1-75470000-75480000-chr1-75560000-75570000
chr1	93190000	93200000	chr1	93240000	93250000	LACZ-195	0	0	0	chr1-93190000-93200000-chr1-93240000-93250000
chr1	74220000	74230000	chr1	74280000	74290000	LACZ-196	0	0	0	chr1-74220000-74230000-chr1-74280000-74290000
chr1	166210000	166220000	chr1	166310000	166320000	LACZ-197	1	1	2	chr1-166210000-166220000-chr1-166310000-166320000
chr1	178310000	178320000	chr1	178400000	178410000	LACZ-198	0	0	0	chr1-178310000-178320000-chr1-178400000-178410000
chr1	36580000	36590000	chr1	36610000	36620000	LACZ-199	0	0	0	chr1-36580000-36590000-chr1-36610000-36620000
chr1	180890000	180900000	chr1	180970000	180980000	LACZ-200	0	1	1	chr1-180890000-180900000-chr1-180970000-180980000
chr1	192450000	192460000	chr1	192600000	192610000	LACZ-201	1	0	1	chr1-192450000-192460000-chr1-192600000-192610000
chr1	191970000	191980000	chr1	191990000	192000000	LACZ-202	0	1	1	chr1-191970000-191980000-chr1-191990000-192000000
chr1	73900000	73910000	chr1	74200000	74210000	LACZ-203	1	1	2	chr1-73900000-73910000-chr1-74200000-74210000
chr1	120320000	120330000	chr1	120360000	120370000	LACZ-204	1	0	1	chr1-120320000-120330000-chr1-120360000-120370000
chr1	35810000	35820000	chr1	36120000	36130000	LACZ-205	0	0	0	chr1-35810000-35820000-chr1-36120000-36130000
chr1	120190000	120200000	chr1	120500000	120510000	LACZ-206	1	0	1	chr1-120190000-120200000-chr1-120500000-120510000
chr1	119090000	119100000	chr1	119470000	119480000	LACZ-207	1	0	1	chr1-119090000-119100000-chr1-119470000-119480000
chr1	161220000	161230000	chr1	161240000	161250000	LACZ-208	0	0	0	chr1-161220000-161230000-chr1-161240000-161250000
chr1	119130000	119140000	chr1	119380000	119390000	LACZ-209	0	0	0	chr1-119130000-119140000-chr1-119380000-119390000
chr1	9290000	9300000	chr1	9310000	9320000	LACZ-210	0	1	1	chr1-9290000-9300000-chr1-9310000-9320000
chr1	133970000	133980000	chr1	134010000	134020000	LACZ-211	0	0	0	chr1-133970000-133980000-chr1-134010000-134020000
chr1	193580000	193590000	chr1	193700000	193710000	LACZ-212	1	1	2	chr1-193580000-193590000-chr1-193700000-193710000
chr1	187900000	187910000	chr1	187950000	187960000	LACZ-213	0	0	0	chr1-187900000-187910000-chr1-187950000-187960000
chr1	133730000	133740000	chr1	133860000	133870000	LACZ-214	1	0	1	chr1-133730000-133740000-chr1-133860000-133870000
chr1	39390000	39400000	chr1	39470000	39480000	LACZ-215	1	0	1	chr1-39390000-39400000-chr1-39470000-39480000
chr1	135280000	135290000	chr1	135300000	135310000	LACZ-216	0	0	0	chr1-135280000-135290000-chr1-135300000-135310000
chr1	138550000	138560000	chr1	138580000	138590000	LACZ-217	1	0	1	chr1-138550000-138560000-chr1-138580000-138590000
chr1	75730000	75740000	chr1	75760000	75770000	LACZ-218	0	0	0	chr1-75730000-75740000-chr1-75760000-75770000
chr1	135450000	135460000	chr1	135650000	135660000	LACZ-219	0	0	0	chr1-135450000-135460000-chr1-135650000-135660000
chr1	93170000	93180000	chr1	93400000	93410000	LACZ-220	1	0	1	chr1-93170000-93180000-chr1-93400000-93410000
chr1	55400000	55410000	chr1	55730000	55740000	LACZ-221	1	1	2	chr1-55400000-55410000-chr1-55730000-55740000
chr1	182610000	182620000	chr1	182880000	182890000	LACZ-222	0	0	0	chr1-182610000-182620000-chr1-182880000-182890000
chr1	192220000	192230000	chr1	192280000	192290000	LACZ-223	1	0	1	chr1-192220000-192230000-chr1-192280000-192290000
chr1	135200000	135210000	chr1	135250000	135260000	LACZ-224	0	1	1	chr1-135200000-135210000-chr1-135250000-135260000
chr1	172520000	172530000	chr1	172620000	172630000	LACZ-225	1	0	1	chr1-172520000-172530000-chr1-172620000-172630000
chr1	16790000	16800000	chr1	17120000	17130000	LACZ-226	1	1	2	chr1-16790000-16800000-chr1-17120000-17130000
chr1	135010000	135020000	chr1	135080000	135090000	LACZ-227	0	0	0	chr1-135010000-135020000-chr1-135080000-135090000
chr1	155590000	155600000	chr1	155700000	155710000	LACZ-228	0	0	0	chr1-155590000-155600000-chr1-155700000-155710000
chr1	90300000	90310000	chr1	90340000	90350000	LACZ-229	0	0	0	chr1-90300000-90310000-chr1-90340000-90350000
chr1	135560000	135570000	chr1	135610000	135620000	LACZ-230	0	0	0	chr1-135560000-135570000-chr1-135610000-135620000
chr1	131990000	132000000	chr1	132070000	132080000	LACZ-231	1	0	1	chr1-131990000-132000000-chr1-132070000-132080000
chr1	191920000	191930000	chr1	191950000	191960000	LACZ-232	0	0	0	chr1-191920000-191930000-chr1-191950000-191960000
chr1	36830000	36840000	chr1	36850000	36860000	LACZ-233	0	0	0	chr1-36830000-36840000-chr1-36850000-36860000
chr1	89580000	89590000	chr1	89630000	89640000	LACZ-234	0	1	1	chr1-89580000-89590000-chr1-89630000-89640000
chr1	132110000	132120000	chr1	132350000	132360000	LACZ-235	1	1	2	chr1-132110000-132120000-chr1-132350000-132360000
chr1	182790000	182800000	chr1	182890000	182900000	LACZ-236	0	1	1	chr1-182790000-182800000-chr1-182890000-182900000
chr1	170560000	170570000	chr1	170580000	170590000	LACZ-237	0	0	0	chr1-170560000-170570000-chr1-170580000-170590000
chr1	92910000	92920000	chr1	92930000	92940000	LACZ-238	0	0	0	chr1-92910000-92920000-chr1-92930000-92940000
chr1	72440000	72450000	chr1	72550000	72560000	LACZ-239	0	0	0	chr1-72440000-72450000-chr1-72550000-72560000
chr1	89830000	89840000	chr1	89870000	89880000	LACZ-240	0	0	0	chr1-89830000-89840000-chr1-89870000-89880000
chr1	74760000	74770000	chr1	74780000	74790000	LACZ-241	1	1	2	chr1-74760000-74770000-chr1-74780000-74790000
chr1	120310000	120320000	chr1	120490000	120500000	LACZ-242	0	0	0	chr1-120310000-120320000-chr1-120490000-120500000
chr1	192620000	192630000	chr1	192650000	192660000	LACZ-243	0	0	0	chr1-192620000-192630000-chr1-192650000-192660000
chr1	54820000	54830000	chr1	54920000	54930000	LACZ-244	0	0	0	chr1-54820000-54830000-chr1-54920000-54930000
chr1	191860000	191870000	chr1	191910000	191920000	LACZ-245	0	0	0	chr1-191860000-191870000-chr1-191910000-191920000
chr1	172080000	172090000	chr1	172310000	172320000	LACZ-246	0	1	1	chr1-172080000-172090000-chr1-172310000-172320000
chr1	87590000	87600000	chr1	87620000	87630000	LACZ-247	0	0	0	chr1-87590000-87600000-chr1-87620000-87630000
chr1	156170000	156180000	chr1	156190000	156200000	LACZ-248	1	0	1	chr1-156170000-156180000-chr1-156190000-156200000
chr1	152520000	152530000	chr1	152670000	152680000	LACZ-249	1	0	1	chr1-152520000-152530000-chr1-152670000-152680000
chr1	105270000	105280000	chr1	105310000	105320000	LACZ-250	0	0	0	chr1-105270000-105280000-chr1-105310000-105320000
chr1	135100000	135110000	chr1	135370000	135380000	LACZ-251	1	0	1	chr1-135100000-135110000-chr1-135370000-135380000
chr1	180260000	180270000	chr1	180360000	180370000	LACZ-252	1	0	1	chr1-180260000-180270000-chr1-180360000-180370000
chr1	89530000	89540000	chr1	89620000	89630000	LACZ-253	0	0	0	chr1-89530000-89540000-chr1-89620000-89630000
chr1	36470000	36480000	chr1	36500000	36510000	LACZ-254	0	1	1	chr1-36470000-36480000-chr1-36500000-36510000
chr1	118910000	118920000	chr1	119030000	119040000	LACZ-255	0	0	0	chr1-118910000-118920000-chr1-119030000-119040000
chr1	87480000	87490000	chr1	87560000	87570000	LACZ-256	0	0	0	chr1-87480000-87490000-chr1-87560000-87570000
chr1	120710000	120720000	chr1	120730000	120740000	LACZ-257	0	0	0	chr1-120710000-120720000-chr1-120730000-120740000
chr1	172610000	172620000	chr1	172630000	172640000	LACZ-258	1	1	2	chr1-172610000-172620000-chr1-172630000-172640000
chr1	74230000	74240000	chr1	74380000	74390000	LACZ-259	1	0	1	chr1-74230000-74240000-chr1-74380000-74390000
chr1	37350000	37360000	chr1	37380000	37390000	LACZ-260	0	0	0	chr1-37350000-37360000-chr1-37380000-37390000
chr1	92170000	92180000	chr1	92450000	92460000	LACZ-261	0	1	1	chr1-92170000-92180000-chr1-92450000-92460000
chr1	63660000	63670000	chr1	64440000	64450000	LACZ-262	1	1	2	chr1-63660000-63670000-chr1-64440000-64450000
chr1	75140000	75150000	chr1	75230000	75240000	LACZ-263	0	1	1	chr1-75140000-75150000-chr1-75230000-75240000
chr1	133150000	133160000	chr1	133350000	133360000	LACZ-264	0	1	1	chr1-133150000-133160000-chr1-133350000-133360000
chr1	172220000	172230000	chr1	172240000	172250000	LACZ-265	0	1	1	chr1-172220000-172230000-chr1-172240000-172250000
chr1	36820000	36830000	chr1	36940000	36950000	LACZ-266	0	0	0	chr1-36820000-36830000-chr1-36940000-36950000
chr1	135800000	135810000	chr1	135820000	135830000	LACZ-267	0	1	1	chr1-135800000-135810000-chr1-135820000-135830000
chr1	93150000	93160000	chr1	93250000	93260000	LACZ-268	0	0	0	chr1-93150000-93160000-chr1-93250000-93260000
chr1	37680000	37690000	chr1	37700000	37710000	LACZ-269	0	1	1	chr1-37680000-37690000-chr1-37700000-37710000
chr1	171120000	171130000	chr1	171210000	171220000	LACZ-270	0	0	0	chr1-171120000-171130000-chr1-171210000-171220000
chr1	135630000	135640000	chr1	135650000	135660000	LACZ-271	0	0	0	chr1-135630000-135640000-chr1-135650000-135660000
chr1	93180000	93190000	chr1	93310000	93320000	LACZ-272	0	0	0	chr1-93180000-93190000-chr1-93310000-93320000
chr1	86270000	86280000	chr1	86300000	86310000	LACZ-273	0	0	0	chr1-86270000-86280000-chr1-86300000-86310000
chr1	133760000	133770000	chr1	133870000	133880000	LACZ-274	0	0	0	chr1-133760000-133770000-chr1-133870000-133880000
chr1	155100000	155110000	chr1	155150000	155160000	LACZ-275	0	0	0	chr1-155100000-155110000-chr1-155150000-155160000
chr1	182580000	182590000	chr1	182880000	182890000	LACZ-276	0	0	0	chr1-182580000-182590000-chr1-182880000-182890000
chr1	105880000	105890000	chr1	106030000	106040000	LACZ-277	0	1	1	chr1-105880000-105890000-chr1-106030000-106040000
chr1	92270000	92280000	chr1	92340000	92350000	LACZ-278	0	0	0	chr1-92270000-92280000-chr1-92340000-92350000
chr1	64720000	64730000	chr1	64930000	64940000	LACZ-279	0	0	0	chr1-64720000-64730000-chr1-64930000-64940000
chr1	134190000	134200000	chr1	134330000	134340000	LACZ-280	1	1	2	chr1-134190000-134200000-chr1-134330000-134340000
chr1	75500000	75510000	chr1	75520000	75530000	LACZ-281	0	0	0	chr1-75500000-75510000-chr1-75520000-75530000
chr1	120170000	120180000	chr1	120540000	120550000	LACZ-282	1	1	2	chr1-120170000-120180000-chr1-120540000-120550000
chr1	132810000	132820000	chr1	132950000	132960000	LACZ-283	0	0	0	chr1-132810000-132820000-chr1-132950000-132960000
chr1	118510000	118520000	chr1	118530000	118540000	LACZ-284	1	0	1	chr1-118510000-118520000-chr1-118530000-118540000
chr1	189030000	189040000	chr1	189610000	189620000	LACZ-285	0	0	0	chr1-189030000-189040000-chr1-189610000-189620000
chr1	92680000	92690000	chr1	92750000	92760000	LACZ-286	0	0	0	chr1-92680000-92690000-chr1-92750000-92760000
chr1	133390000	133400000	chr1	133450000	133460000	LACZ-287	0	0	0	chr1-133390000-133400000-chr1-133450000-133460000
chr1	156740000	156750000	chr1	156890000	156900000	LACZ-288	1	0	1	chr1-156740000-156750000-chr1-156890000-156900000
chr1	87620000	87630000	chr1	87660000	87670000	LACZ-289	0	1	1	chr1-87620000-87630000-chr1-87660000-87670000
chr1	39410000	39420000	chr1	39470000	39480000	LACZ-290	0	0	0	chr1-39410000-39420000-chr1-39470000-39480000
chr1	135250000	135260000	chr1	135360000	135370000	LACZ-291	1	1	2	chr1-135250000-135260000-chr1-135360000-135370000
chr1	87760000	87770000	chr1	87920000	87930000	LACZ-292	1	1	2	chr1-87760000-87770000-chr1-87920000-87930000
chr1	186460000	186470000	chr1	186680000	186690000	LACZ-293	0	0	0	chr1-186460000-186470000-chr1-186680000-186690000
chr1	156430000	156440000	chr1	156450000	156460000	LACZ-294	0	0	0	chr1-156430000-156440000-chr1-156450000-156460000
chr1	64040000	64050000	chr1	64110000	64120000	LACZ-295	0	0	0	chr1-64040000-64050000-chr1-64110000-64120000
chr1	181850000	181860000	chr1	181870000	181880000	LACZ-296	0	0	0	chr1-181850000-181860000-chr1-181870000-181880000
chr1	184960000	184970000	chr1	185000000	185010000	LACZ-297	1	0	1	chr1-184960000-184970000-chr1-185000000-185010000
chr1	181770000	181780000	chr1	181790000	181800000	LACZ-298	0	0	0	chr1-181770000-181780000-chr1-181790000-181800000
chr1	89090000	89100000	chr1	89180000	89190000	LACZ-299	0	0	0	chr1-89090000-89100000-chr1-89180000-89190000
chr1	89640000	89650000	chr1	89940000	89950000	LACZ-300	1	1	2	chr1-89640000-89650000-chr1-89940000-89950000
chr1	181320000	181330000	chr1	181570000	181580000	LACZ-301	0	0	0	chr1-181320000-181330000-chr1-181570000-181580000
chr1	86650000	86660000	chr1	87170000	87180000	LACZ-302	1	0	1	chr1-86650000-86660000-chr1-87170000-87180000
chr1	89810000	89820000	chr1	89830000	89840000	LACZ-303	0	0	0	chr1-89810000-89820000-chr1-89830000-89840000
chr1	170290000	170300000	chr1	170610000	170620000	LACZ-304	1	1	2	chr1-170290000-170300000-chr1-170610000-170620000
chr1	167280000	167290000	chr1	167300000	167310000	LACZ-305	0	0	0	chr1-167280000-167290000-chr1-167300000-167310000
chr1	181270000	181280000	chr1	181540000	181550000	LACZ-306	1	1	2	chr1-181270000-181280000-chr1-181540000-181550000
chr1	183080000	183090000	chr1	183210000	183220000	LACZ-307	0	0	0	chr1-183080000-183090000-chr1-183210000-183220000
chr1	181880000	181890000	chr1	182140000	182150000	LACZ-308	1	1	2	chr1-181880000-181890000-chr1-182140000-182150000
chr1	193210000	193220000	chr1	193330000	193340000	LACZ-309	0	1	1	chr1-193210000-193220000-chr1-193330000-193340000
chr1	89230000	89240000	chr1	89520000	89530000	LACZ-310	1	1	2	chr1-89230000-89240000-chr1-89520000-89530000
chr1	35900000	35910000	chr1	35920000	35930000	LACZ-311	0	0	0	chr1-35900000-35910000-chr1-35920000-35930000
chr1	131700000	131710000	chr1	131820000	131830000	LACZ-312	1	0	1	chr1-131700000-131710000-chr1-131820000-131830000
chr1	190330000	190340000	chr1	190400000	190410000	LACZ-313	0	0	0	chr1-190330000-190340000-chr1-190400000-190410000
chr1	156650000	156660000	chr1	156670000	156680000	LACZ-314	0	1	1	chr1-156650000-156660000-chr1-156670000-156680000
chr1	23110000	23120000	chr1	23140000	23150000	LACZ-315	1	1	2	chr1-23110000-23120000-chr1-23140000-23150000
chr1	120240000	120250000	chr1	120260000	120270000	LACZ-316	0	0	0	chr1-120240000-120250000-chr1-120260000-120270000
chr1	182550000	182560000	chr1	183240000	183250000	LACZ-317	1	0	1	chr1-182550000-182560000-chr1-183240000-183250000
chr1	88480000	88490000	chr1	88690000	88700000	LACZ-318	0	1	1	chr1-88480000-88490000-chr1-88690000-88700000
chr1	171380000	171390000	chr1	171460000	171470000	LACZ-319	0	0	0	chr1-171380000-171390000-chr1-171460000-171470000
chr1	156750000	156760000	chr1	156770000	156780000	LACZ-320	1	0	1	chr1-156750000-156760000-chr1-156770000-156780000
chr1	166180000	166190000	chr1	166300000	166310000	LACZ-321	0	0	0	chr1-166180000-166190000-chr1-166300000-166310000
chr1	92020000	92030000	chr1	92180000	92190000	LACZ-322	0	0	0	chr1-92020000-92030000-chr1-92180000-92190000
chr1	131940000	131950000	chr1	131970000	131980000	LACZ-323	0	0	0	chr1-131940000-131950000-chr1-131970000-131980000
chr1	189750000	189760000	chr1	189780000	189790000	LACZ-324	0	0	0	chr1-189750000-189760000-chr1-189780000-189790000
chr1	189480000	189490000	chr1	189510000	189520000	LACZ-325	0	0	0	chr1-189480000-189490000-chr1-189510000-189520000
chr1	172540000	172550000	chr1	172560000	172570000	LACZ-326	0	0	0	chr1-172540000-172550000-chr1-172560000-172570000
chr1	34210000	34220000	chr1	34240000	34250000	LACZ-327	1	0	1	chr1-34210000-34220000-chr1-34240000-34250000
chr1	178370000	178380000	chr1	178390000	178400000	LACZ-328	0	0	0	chr1-178370000-178380000-chr1-178390000-178400000
chr1	167420000	167430000	chr1	167610000	167620000	LACZ-329	0	0	0	chr1-167420000-167430000-chr1-167610000-167620000
chr1	133910000	133920000	chr1	134110000	134120000	LACZ-330	1	0	1	chr1-133910000-133920000-chr1-134110000-134120000
chr1	39040000	39050000	chr1	39170000	39180000	LACZ-331	0	0	0	chr1-39040000-39050000-chr1-39170000-39180000
chr1	133180000	133190000	chr1	133350000	133360000	LACZ-332	0	1	1	chr1-133180000-133190000-chr1-133350000-133360000
chr1	36440000	36450000	chr1	36490000	36500000	LACZ-333	0	0	0	chr1-36440000-36450000-chr1-36490000-36500000
chr1	179510000	179520000	chr1	179620000	179630000	LACZ-334	0	1	1	chr1-179510000-179520000-chr1-179620000-179630000
chr1	186540000	186550000	chr1	186650000	186660000	LACZ-335	0	0	0	chr1-186540000-186550000-chr1-186650000-186660000
chr1	75120000	75130000	chr1	75290000	75300000	LACZ-336	0	1	1	chr1-75120000-75130000-chr1-75290000-75300000
chr1	39000000	39010000	chr1	39520000	39530000	LACZ-337	1	1	2	chr1-39000000-39010000-chr1-39520000-39530000
chr1	172590000	172600000	chr1	172610000	172620000	LACZ-338	1	1	2	chr1-172590000-172600000-chr1-172610000-172620000
chr1	118840000	118850000	chr1	118950000	118960000	LACZ-339	0	0	0	chr1-118840000-118850000-chr1-118950000-118960000
chr1	21240000	21250000	chr1	21260000	21270000	LACZ-340	0	0	0	chr1-21240000-21250000-chr1-21260000-21270000
chr1	34240000	34250000	chr1	34400000	34410000	LACZ-341	0	1	1	chr1-34240000-34250000-chr1-34400000-34410000
chr1	75990000	76000000	chr1	76040000	76050000	LACZ-342	1	0	1	chr1-75990000-76000000-chr1-76040000-76050000
chr1	134210000	134220000	chr1	134290000	134300000	LACZ-343	0	0	0	chr1-134210000-134220000-chr1-134290000-134300000
chr1	91950000	91960000	chr1	92420000	92430000	LACZ-344	0	0	0	chr1-91950000-91960000-chr1-92420000-92430000
chr1	90750000	90760000	chr1	90790000	90800000	LACZ-345	1	0	1	chr1-90750000-90760000-chr1-90790000-90800000
chr1	132710000	132720000	chr1	132960000	132970000	LACZ-346	0	1	1	chr1-132710000-132720000-chr1-132960000-132970000
chr1	133080000	133090000	chr1	133100000	133110000	LACZ-347	1	1	2	chr1-133080000-133090000-chr1-133100000-133110000
chr1	135560000	135570000	chr1	135690000	135700000	LACZ-348	0	1	1	chr1-135560000-135570000-chr1-135690000-135700000
chr1	75140000	75150000	chr1	75250000	75260000	LACZ-349	0	1	1	chr1-75140000-75150000-chr1-75250000-75260000
chr1	119120000	119130000	chr1	119330000	119340000	LACZ-350	0	0	0	chr1-119120000-119130000-chr1-119330000-119340000
chr1	171300000	171310000	chr1	171320000	171330000	LACZ-351	0	1	1	chr1-171300000-171310000-chr1-171320000-171330000
chr1	134860000	134870000	chr1	134880000	134890000	LACZ-352	0	0	0	chr1-134860000-134870000-chr1-134880000-134890000
chr1	119110000	119120000	chr1	119460000	119470000	LACZ-353	0	0	0	chr1-119110000-119120000-chr1-119460000-119470000
chr1	165810000	165820000	chr1	165840000	165850000	LACZ-354	0	0	0	chr1-165810000-165820000-chr1-165840000-165850000
chr1	39900000	39910000	chr1	39930000	39940000	LACZ-355	0	1	1	chr1-39900000-39910000-chr1-39930000-39940000
chr1	75930000	75940000	chr1	76000000	76010000	LACZ-356	1	1	2	chr1-75930000-75940000-chr1-76000000-76010000
chr1	136780000	136790000	chr1	136800000	136810000	LACZ-357	0	0	0	chr1-136780000-136790000-chr1-136800000-136810000
chr1	118330000	118340000	chr1	118450000	118460000	LACZ-358	1	0	1	chr1-118330000-118340000-chr1-118450000-118460000
chr1	74660000	74670000	chr1	74690000	74700000	LACZ-359	0	0	0	chr1-74660000-74670000-chr1-74690000-74700000
chr1	167220000	167230000	chr1	167310000	167320000	LACZ-360	1	0	1	chr1-167220000-167230000-chr1-167310000-167320000
chr1	39810000	39820000	chr1	39890000	39900000	LACZ-361	0	0	0	chr1-39810000-39820000-chr1-39890000-39900000
chr1	88420000	88430000	chr1	88740000	88750000	LACZ-362	1	1	2	chr1-88420000-88430000-chr1-88740000-88750000
chr1	193270000	193280000	chr1	193330000	193340000	LACZ-363	0	1	1	chr1-193270000-193280000-chr1-193330000-193340000
chr1	90280000	90290000	chr1	90350000	90360000	LACZ-364	0	0	0	chr1-90280000-90290000-chr1-90350000-90360000
chr1	89090000	89100000	chr1	89130000	89140000	LACZ-365	0	0	0	chr1-89090000-89100000-chr1-89130000-89140000
chr1	105350000	105360000	chr1	105370000	105380000	LACZ-366	0	0	0	chr1-105350000-105360000-chr1-105370000-105380000
chr1	187660000	187670000	chr1	187690000	187700000	LACZ-367	0	0	0	chr1-187660000-187670000-chr1-187690000-187700000
chr1	153600000	153610000	chr1	153690000	153700000	LACZ-368	0	0	0	chr1-153600000-153610000-chr1-153690000-153700000
chr1	119500000	119510000	chr1	119520000	119530000	LACZ-369	0	0	0	chr1-119500000-119510000-chr1-119520000-119530000
chr1	118550000	118560000	chr1	118570000	118580000	LACZ-370	0	0	0	chr1-118550000-118560000-chr1-118570000-118580000
chr1	189890000	189900000	chr1	189920000	189930000	LACZ-371	0	1	1	chr1-189890000-189900000-chr1-189920000-189930000
chr1	21000000	21010000	chr1	21050000	21060000	LACZ-372	0	0	0	chr1-21000000-21010000-chr1-21050000-21060000
chr1	39230000	39240000	chr1	39250000	39260000	LACZ-373	1	0	1	chr1-39230000-39240000-chr1-39250000-39260000
chr1	36400000	36410000	chr1	36460000	36470000	LACZ-374	0	0	0	chr1-36400000-36410000-chr1-36460000-36470000
chr1	193330000	193340000	chr1	193380000	193390000	LACZ-375	1	1	2	chr1-193330000-193340000-chr1-193380000-193390000
chr1	131130000	131140000	chr1	131150000	131160000	LACZ-376	1	1	2	chr1-131130000-131140000-chr1-131150000-131160000
chr1	192190000	192200000	chr1	192700000	192710000	LACZ-377	1	0	1	chr1-192190000-192200000-chr1-192700000-192710000
chr1	89010000	89020000	chr1	89180000	89190000	LACZ-378	0	0	0	chr1-89010000-89020000-chr1-89180000-89190000
chr1	92650000	92660000	chr1	92900000	92910000	LACZ-379	0	0	0	chr1-92650000-92660000-chr1-92900000-92910000
chr1	134710000	134720000	chr1	134770000	134780000	LACZ-380	0	0	0	chr1-134710000-134720000-chr1-134770000-134780000
chr1	39820000	39830000	chr1	39840000	39850000	LACZ-381	0	0	0	chr1-39820000-39830000-chr1-39840000-39850000
chr1	43420000	43430000	chr1	43470000	43480000	LACZ-382	1	1	2	chr1-43420000-43430000-chr1-43470000-43480000
chr1	34010000	34020000	chr1	34070000	34080000	LACZ-383	0	1	1	chr1-34010000-34020000-chr1-34070000-34080000
chr1	165580000	165590000	chr1	165730000	165740000	LACZ-384	1	1	2	chr1-165580000-165590000-chr1-165730000-165740000
chr1	37160000	37170000	chr1	37180000	37190000	LACZ-385	0	0	0	chr1-37160000-37170000-chr1-37180000-37190000
chr1	120350000	120360000	chr1	120480000	120490000	LACZ-386	0	0	0	chr1-120350000-120360000-chr1-120480000-120490000
chr1	127350000	127360000	chr1	127370000	127380000	LACZ-387	1	0	1	chr1-127350000-127360000-chr1-127370000-127380000
chr1	190040000	190050000	chr1	190550000	190560000	LACZ-388	1	0	1	chr1-190040000-190050000-chr1-190550000-190560000
chr1	153890000	153900000	chr1	154110000	154120000	LACZ-389	1	1	2	chr1-153890000-153900000-chr1-154110000-154120000
chr1	90380000	90390000	chr1	90500000	90510000	LACZ-390	0	0	0	chr1-90380000-90390000-chr1-90500000-90510000
chr1	120320000	120330000	chr1	120340000	120350000	LACZ-391	1	0	1	chr1-120320000-120330000-chr1-120340000-120350000
chr1	182880000	182890000	chr1	182900000	182910000	LACZ-392	0	0	0	chr1-182880000-182890000-chr1-182900000-182910000
chr1	92060000	92070000	chr1	92170000	92180000	LACZ-393	0	0	0	chr1-92060000-92070000-chr1-92170000-92180000
chr1	182490000	182500000	chr1	182510000	182520000	LACZ-394	1	0	1	chr1-182490000-182500000-chr1-182510000-182520000
chr1	75120000	75130000	chr1	75140000	75150000	LACZ-395	0	0	0	chr1-75120000-75130000-chr1-75140000-75150000
chr1	181300000	181310000	chr1	181330000	181340000	LACZ-396	0	0	0	chr1-181300000-181310000-chr1-181330000-181340000
chr1	152520000	152530000	chr1	152700000	152710000	LACZ-397	1	0	1	chr1-152520000-152530000-chr1-152700000-152710000
chr1	180480000	180490000	chr1	180500000	180510000	LACZ-398	1	0	1	chr1-180480000-180490000-chr1-180500000-180510000
chr1	92570000	92580000	chr1	92590000	92600000	LACZ-399	0	0	0	chr1-92570000-92580000-chr1-92590000-92600000
chr1	119110000	119120000	chr1	119440000	119450000	LACZ-400	0	0	0	chr1-119110000-119120000-chr1-119440000-119450000
chr1	193270000	193280000	chr1	193310000	193320000	LACZ-401	0	0	0	chr1-193270000-193280000-chr1-193310000-193320000
chr1	134240000	134250000	chr1	134330000	134340000	LACZ-402	1	1	2	chr1-134240000-134250000-chr1-134330000-134340000
chr1	165810000	165820000	chr1	166300000	166310000	LACZ-403	0	0	0	chr1-165810000-165820000-chr1-166300000-166310000
chr1	39430000	39440000	chr1	39500000	39510000	LACZ-404	0	1	1	chr1-39430000-39440000-chr1-39500000-39510000
chr1	180250000	180260000	chr1	180380000	180390000	LACZ-405	0	0	0	chr1-180250000-180260000-chr1-180380000-180390000
chr1	39200000	39210000	chr1	39220000	39230000	LACZ-406	1	1	2	chr1-39200000-39210000-chr1-39220000-39230000
chr1	154850000	154860000	chr1	154980000	154990000	LACZ-407	0	1	1	chr1-154850000-154860000-chr1-154980000-154990000
chr1	171410000	171420000	chr1	171470000	171480000	LACZ-408	0	1	1	chr1-171410000-171420000-chr1-171470000-171480000
chr1	153110000	153120000	chr1	153170000	153180000	LACZ-409	0	0	0	chr1-153110000-153120000-chr1-153170000-153180000
chr1	136810000	136820000	chr1	136830000	136840000	LACZ-410	0	0	0	chr1-136810000-136820000-chr1-136830000-136840000
chr1	91630000	91640000	chr1	91660000	91670000	LACZ-411	0	0	0	chr1-91630000-91640000-chr1-91660000-91670000
chr1	182970000	182980000	chr1	183260000	183270000	LACZ-412	0	0	0	chr1-182970000-182980000-chr1-183260000-183270000
chr1	36440000	36450000	chr1	36470000	36480000	LACZ-413	0	0	0	chr1-36440000-36450000-chr1-36470000-36480000
chr1	135310000	135320000	chr1	135430000	135440000	LACZ-414	0	0	0	chr1-135310000-135320000-chr1-135430000-135440000
chr1	165770000	165780000	chr1	166150000	166160000	LACZ-415	1	1	2	chr1-165770000-165780000-chr1-166150000-166160000
chr1	36540000	36550000	chr1	36630000	36640000	LACZ-416	1	1	2	chr1-36540000-36550000-chr1-36630000-36640000
chr1	121970000	121980000	chr1	122020000	122030000	LACZ-417	0	0	0	chr1-121970000-121980000-chr1-122020000-122030000
chr1	36070000	36080000	chr1	36090000	36100000	LACZ-418	0	0	0	chr1-36070000-36080000-chr1-36090000-36100000
chr1	151840000	151850000	chr1	151860000	151870000	LACZ-419	0	0	0	chr1-151840000-151850000-chr1-151860000-151870000
chr1	120230000	120240000	chr1	120540000	120550000	LACZ-420	1	1	2	chr1-120230000-120240000-chr1-120540000-120550000
chr1	37470000	37480000	chr1	37630000	37640000	LACZ-421	0	1	1	chr1-37470000-37480000-chr1-37630000-37640000
chr1	166770000	166780000	chr1	167180000	167190000	LACZ-422	0	0	0	chr1-166770000-166780000-chr1-167180000-167190000
chr1	90160000	90170000	chr1	90520000	90530000	LACZ-423	0	0	0	chr1-90160000-90170000-chr1-90520000-90530000
chr1	106550000	106560000	chr1	106680000	106690000	LACZ-424	0	0	0	chr1-106550000-106560000-chr1-106680000-106690000
chr1	40140000	40150000	chr1	40160000	40170000	LACZ-425	0	1	1	chr1-40140000-40150000-chr1-40160000-40170000
chr1	15520000	15530000	chr1	15540000	15550000	LACZ-426	1	0	1	chr1-15520000-15530000-chr1-15540000-15550000
chr1	151100000	151110000	chr1	151350000	151360000	LACZ-427	1	1	2	chr1-151100000-151110000-chr1-151350000-151360000
chr1	118880000	118890000	chr1	118940000	118950000	LACZ-428	0	0	0	chr1-118880000-118890000-chr1-118940000-118950000
chr1	167590000	167600000	chr1	167610000	167620000	LACZ-429	0	0	0	chr1-167590000-167600000-chr1-167610000-167620000
chr1	34070000	34080000	chr1	34140000	34150000	LACZ-430	1	0	1	chr1-34070000-34080000-chr1-34140000-34150000
chr1	35160000	35170000	chr1	35200000	35210000	LACZ-431	0	0	0	chr1-35160000-35170000-chr1-35200000-35210000
chr1	192180000	192190000	chr1	192340000	192350000	LACZ-432	1	0	1	chr1-192180000-192190000-chr1-192340000-192350000
chr1	191680000	191690000	chr1	191700000	191710000	LACZ-433	0	0	0	chr1-191680000-191690000-chr1-191700000-191710000
chr1	86670000	86680000	chr1	86960000	86970000	LACZ-434	0	0	0	chr1-86670000-86680000-chr1-86960000-86970000
chr1	78850000	78860000	chr1	78870000	78880000	LACZ-435	0	0	0	chr1-78850000-78860000-chr1-78870000-78880000
chr1	33670000	33680000	chr1	33710000	33720000	LACZ-436	0	0	0	chr1-33670000-33680000-chr1-33710000-33720000
chr1	74910000	74920000	chr1	75020000	75030000	LACZ-437	0	0	0	chr1-74910000-74920000-chr1-75020000-75030000
chr1	74950000	74960000	chr1	75050000	75060000	LACZ-438	0	1	1	chr1-74950000-74960000-chr1-75050000-75060000
chr1	180300000	180310000	chr1	180330000	180340000	LACZ-439	0	0	0	chr1-180300000-180310000-chr1-180330000-180340000
chr1	85860000	85870000	chr1	86000000	86010000	LACZ-440	0	1	1	chr1-85860000-85870000-chr1-86000000-86010000
chr1	135050000	135060000	chr1	135070000	135080000	LACZ-441	0	0	0	chr1-135050000-135060000-chr1-135070000-135080000
chr1	189020000	189030000	chr1	189570000	189580000	LACZ-442	1	1	2	chr1-189020000-189030000-chr1-189570000-189580000
chr1	39400000	39410000	chr1	39500000	39510000	LACZ-443	0	1	1	chr1-39400000-39410000-chr1-39500000-39510000
chr1	92650000	92660000	chr1	92880000	92890000	LACZ-444	0	0	0	chr1-92650000-92660000-chr1-92880000-92890000
chr1	39820000	39830000	chr1	39860000	39870000	LACZ-445	0	1	1	chr1-39820000-39830000-chr1-39860000-39870000
chr1	82940000	82950000	chr1	82960000	82970000	LACZ-446	0	0	0	chr1-82940000-82950000-chr1-82960000-82970000
chr1	35800000	35810000	chr1	36000000	36010000	LACZ-447	0	0	0	chr1-35800000-35810000-chr1-36000000-36010000
chr1	35810000	35820000	chr1	35970000	35980000	LACZ-448	0	0	0	chr1-35810000-35820000-chr1-35970000-35980000
chr1	165040000	165050000	chr1	165110000	165120000	LACZ-449	0	1	1	chr1-165040000-165050000-chr1-165110000-165120000
chr1	83920000	83930000	chr1	83940000	83950000	LACZ-450	0	0	0	chr1-83920000-83930000-chr1-83940000-83950000
chr1	170540000	170550000	chr1	170580000	170590000	LACZ-451	0	0	0	chr1-170540000-170550000-chr1-170580000-170590000
chr1	130910000	130920000	chr1	130940000	130950000	LACZ-452	0	0	0	chr1-130910000-130920000-chr1-130940000-130950000
chr1	152550000	152560000	chr1	152570000	152580000	LACZ-453	0	0	0	chr1-152550000-152560000-chr1-152570000-152580000
chr1	151570000	151580000	chr1	151670000	151680000	LACZ-454	1	1	2	chr1-151570000-151580000-chr1-151670000-151680000
chr1	169660000	169670000	chr1	169910000	169920000	LACZ-455	0	1	1	chr1-169660000-169670000-chr1-169910000-169920000
chr1	89270000	89280000	chr1	89480000	89490000	LACZ-456	0	0	0	chr1-89270000-89280000-chr1-89480000-89490000
chr1	160030000	160040000	chr1	160050000	160060000	LACZ-457	0	0	0	chr1-160030000-160040000-chr1-160050000-160060000
chr1	75420000	75430000	chr1	75550000	75560000	LACZ-458	1	1	2	chr1-75420000-75430000-chr1-75550000-75560000
chr1	194640000	194650000	chr1	194660000	194670000	LACZ-459	1	0	1	chr1-194640000-194650000-chr1-194660000-194670000
chr1	179550000	179560000	chr1	179600000	179610000	LACZ-460	0	0	0	chr1-179550000-179560000-chr1-179600000-179610000
chr1	88750000	88760000	chr1	89220000	89230000	LACZ-461	1	1	2	chr1-88750000-88760000-chr1-89220000-89230000
chr1	38180000	38190000	chr1	38760000	38770000	LACZ-462	1	1	2	chr1-38180000-38190000-chr1-38760000-38770000
chr1	91890000	91900000	chr1	92480000	92490000	LACZ-463	0	0	0	chr1-91890000-91900000-chr1-92480000-92490000
chr1	167100000	167110000	chr1	167160000	167170000	LACZ-464	0	0	0	chr1-167100000-167110000-chr1-167160000-167170000
chr1	34010000	34020000	chr1	34160000	34170000	LACZ-465	0	1	1	chr1-34010000-34020000-chr1-34160000-34170000
chr1	90970000	90980000	chr1	91140000	91150000	LACZ-466	1	0	1	chr1-90970000-90980000-chr1-91140000-91150000
chr1	189420000	189430000	chr1	189440000	189450000	LACZ-467	0	1	1	chr1-189420000-189430000-chr1-189440000-189450000
chr1	193250000	193260000	chr1	193320000	193330000	LACZ-468	1	1	2	chr1-193250000-193260000-chr1-193320000-193330000
chr1	51870000	51880000	chr1	51910000	51920000	LACZ-469	0	0	0	chr1-51870000-51880000-chr1-51910000-51920000
chr1	185670000	185680000	chr1	186710000	186720000	LACZ-470	0	1	1	chr1-185670000-185680000-chr1-186710000-186720000
chr1	59420000	59430000	chr1	59590000	59600000	LACZ-471	0	0	0	chr1-59420000-59430000-chr1-59590000-59600000
chr1	193250000	193260000	chr1	193360000	193370000	LACZ-472	1	1	2	chr1-193250000-193260000-chr1-193360000-193370000
chr1	180500000	180510000	chr1	180540000	180550000	LACZ-473	0	0	0	chr1-180500000-180510000-chr1-180540000-180550000
chr1	90160000	90170000	chr1	90490000	90500000	LACZ-474	0	0	0	chr1-90160000-90170000-chr1-90490000-90500000
chr1	155040000	155050000	chr1	155060000	155070000	LACZ-475	1	0	1	chr1-155040000-155050000-chr1-155060000-155070000
chr1	39260000	39270000	chr1	39320000	39330000	LACZ-476	1	0	1	chr1-39260000-39270000-chr1-39320000-39330000
chr1	172560000	172570000	chr1	172610000	172620000	LACZ-477	0	1	1	chr1-172560000-172570000-chr1-172610000-172620000
chr1	87500000	87510000	chr1	87520000	87530000	LACZ-478	0	0	0	chr1-87500000-87510000-chr1-87520000-87530000
chr1	133160000	133170000	chr1	133410000	133420000	LACZ-479	0	0	0	chr1-133160000-133170000-chr1-133410000-133420000
chr1	91970000	91980000	chr1	92430000	92440000	LACZ-480	0	0	0	chr1-91970000-91980000-chr1-92430000-92440000
chr1	15970000	15980000	chr1	16000000	16010000	LACZ-481	0	0	0	chr1-15970000-15980000-chr1-16000000-16010000
chr1	90970000	90980000	chr1	91170000	91180000	LACZ-482	1	1	2	chr1-90970000-90980000-chr1-91170000-91180000
chr1	92390000	92400000	chr1	92430000	92440000	LACZ-483	0	0	0	chr1-92390000-92400000-chr1-92430000-92440000
chr1	184260000	184270000	chr1	184730000	184740000	LACZ-484	1	1	2	chr1-184260000-184270000-chr1-184730000-184740000
chr1	171220000	171230000	chr1	171240000	171250000	LACZ-485	1	1	2	chr1-171220000-171230000-chr1-171240000-171250000
chr1	43410000	43420000	chr1	43430000	43440000	LACZ-486	0	1	1	chr1-43410000-43420000-chr1-43430000-43440000
chr1	93660000	93670000	chr1	93720000	93730000	LACZ-487	1	1	2	chr1-93660000-93670000-chr1-93720000-93730000
chr1	191230000	191240000	chr1	191260000	191270000	LACZ-488	0	0	0	chr1-191230000-191240000-chr1-191260000-191270000
chr1	186680000	186690000	chr1	186700000	186710000	LACZ-489	0	0	0	chr1-186680000-186690000-chr1-186700000-186710000
chr1	18700000	18710000	chr1	18720000	18730000	LACZ-490	0	0	0	chr1-18700000-18710000-chr1-18720000-18730000
chr1	34120000	34130000	chr1	34160000	34170000	LACZ-491	1	1	2	chr1-34120000-34130000-chr1-34160000-34170000
chr1	62820000	62830000	chr1	62880000	62890000	LACZ-492	0	0	0	chr1-62820000-62830000-chr1-62880000-62890000
chr1	91610000	91620000	chr1	91870000	91880000	LACZ-493	0	1	1	chr1-91610000-91620000-chr1-91870000-91880000
chr1	172210000	172220000	chr1	172280000	172290000	LACZ-494	1	0	1	chr1-172210000-172220000-chr1-172280000-172290000
chr1	190650000	190660000	chr1	190680000	190690000	LACZ-495	0	0	0	chr1-190650000-190660000-chr1-190680000-190690000
chr1	191880000	191890000	chr1	191940000	191950000	LACZ-496	0	0	0	chr1-191880000-191890000-chr1-191940000-191950000
chr1	118900000	118910000	chr1	119070000	119080000	LACZ-497	0	0	0	chr1-118900000-118910000-chr1-119070000-119080000
chr1	132850000	132860000	chr1	132950000	132960000	LACZ-498	0	0	0	chr1-132850000-132860000-chr1-132950000-132960000
chr1	90900000	90910000	chr1	90950000	90960000	LACZ-499	1	1	2	chr1-90900000-90910000-chr1-90950000-90960000
chr1	152530000	152540000	chr1	152740000	152750000	LACZ-500	0	1	1	chr1-152530000-152540000-chr1-152740000-152750000
chr1	90060000	90070000	chr1	90350000	90360000	LACZ-501	1	0	1	chr1-90060000-90070000-chr1-90350000-90360000
chr1	73950000	73960000	chr1	74010000	74020000	LACZ-502	0	0	0	chr1-73950000-73960000-chr1-74010000-74020000
chr1	133450000	133460000	chr1	133490000	133500000	LACZ-503	0	0	0	chr1-133450000-133460000-chr1-133490000-133500000
chr1	171930000	171940000	chr1	171970000	171980000	LACZ-504	0	0	0	chr1-171930000-171940000-chr1-171970000-171980000
chr1	154070000	154080000	chr1	154100000	154110000	LACZ-505	1	0	1	chr1-154070000-154080000-chr1-154100000-154110000
chr1	39070000	39080000	chr1	39120000	39130000	LACZ-506	0	0	0	chr1-39070000-39080000-chr1-39120000-39130000
chr1	180920000	180930000	chr1	180950000	180960000	LACZ-507	0	0	0	chr1-180920000-180930000-chr1-180950000-180960000
chr1	92100000	92110000	chr1	92130000	92140000	LACZ-508	0	0	0	chr1-92100000-92110000-chr1-92130000-92140000
chr1	151940000	151950000	chr1	152080000	152090000	LACZ-509	0	1	1	chr1-151940000-151950000-chr1-152080000-152090000
chr1	118570000	118580000	chr1	118590000	118600000	LACZ-510	0	1	1	chr1-118570000-118580000-chr1-118590000-118600000
chr1	184820000	184830000	chr1	184850000	184860000	LACZ-511	1	1	2	chr1-184820000-184830000-chr1-184850000-184860000
chr1	84020000	84030000	chr1	84040000	84050000	LACZ-512	0	0	0	chr1-84020000-84030000-chr1-84040000-84050000
chr1	153280000	153290000	chr1	153300000	153310000	LACZ-513	1	0	1	chr1-153280000-153290000-chr1-153300000-153310000
chr1	191390000	191400000	chr1	191560000	191570000	LACZ-514	1	1	2	chr1-191390000-191400000-chr1-191560000-191570000
chr1	93440000	93450000	chr1	93470000	93480000	LACZ-515	0	0	0	chr1-93440000-93450000-chr1-93470000-93480000
chr1	89830000	89840000	chr1	89850000	89860000	LACZ-516	0	1	1	chr1-89830000-89840000-chr1-89850000-89860000
chr1	92650000	92660000	chr1	92860000	92870000	LACZ-517	0	0	0	chr1-92650000-92660000-chr1-92860000-92870000
chr1	58150000	58160000	chr1	58260000	58270000	LACZ-518	1	0	1	chr1-58150000-58160000-chr1-58260000-58270000
chr1	133900000	133910000	chr1	134040000	134050000	LACZ-519	0	1	1	chr1-133900000-133910000-chr1-134040000-134050000
chr1	92080000	92090000	chr1	92170000	92180000	LACZ-520	0	0	0	chr1-92080000-92090000-chr1-92170000-92180000
chr1	39090000	39100000	chr1	39150000	39160000	LACZ-521	0	0	0	chr1-39090000-39100000-chr1-39150000-39160000
chr1	91960000	91970000	chr1	92460000	92470000	LACZ-522	1	0	1	chr1-91960000-91970000-chr1-92460000-92470000
chr1	174210000	174220000	chr1	174230000	174240000	LACZ-523	0	0	0	chr1-174210000-174220000-chr1-174230000-174240000
chr1	88800000	88810000	chr1	89200000	89210000	LACZ-524	1	1	2	chr1-88800000-88810000-chr1-89200000-89210000
chr1	120320000	120330000	chr1	120380000	120390000	LACZ-525	1	0	1	chr1-120320000-120330000-chr1-120380000-120390000
chr1	191830000	191840000	chr1	192090000	192100000	LACZ-526	1	1	2	chr1-191830000-191840000-chr1-192090000-192100000
chr1	193210000	193220000	chr1	193230000	193240000	LACZ-527	0	0	0	chr1-193210000-193220000-chr1-193230000-193240000
chr1	92010000	92020000	chr1	92110000	92120000	LACZ-528	1	1	2	chr1-92010000-92020000-chr1-92110000-92120000
chr1	190030000	190040000	chr1	190510000	190520000	LACZ-529	0	0	0	chr1-190030000-190040000-chr1-190510000-190520000
chr1	133810000	133820000	chr1	133840000	133850000	LACZ-530	0	0	0	chr1-133810000-133820000-chr1-133840000-133850000
chr1	37600000	37610000	chr1	37620000	37630000	LACZ-531	0	0	0	chr1-37600000-37610000-chr1-37620000-37630000
chr1	180430000	180440000	chr1	180560000	180570000	LACZ-532	1	0	1	chr1-180430000-180440000-chr1-180560000-180570000
chr1	93170000	93180000	chr1	93230000	93240000	LACZ-533	1	0	1	chr1-93170000-93180000-chr1-93230000-93240000
chr1	88750000	88760000	chr1	89160000	89170000	LACZ-534	1	1	2	chr1-88750000-88760000-chr1-89160000-89170000
chr1	167440000	167450000	chr1	167460000	167470000	LACZ-535	1	0	1	chr1-167440000-167450000-chr1-167460000-167470000
chr1	89560000	89570000	chr1	89610000	89620000	LACZ-536	0	0	0	chr1-89560000-89570000-chr1-89610000-89620000
chr1	132310000	132320000	chr1	132350000	132360000	LACZ-537	1	1	2	chr1-132310000-132320000-chr1-132350000-132360000
chr1	152530000	152540000	chr1	152570000	152580000	LACZ-538	0	0	0	chr1-152530000-152540000-chr1-152570000-152580000
chr1	152220000	152230000	chr1	152300000	152310000	LACZ-539	0	0	0	chr1-152220000-152230000-chr1-152300000-152310000
chr1	92100000	92110000	chr1	92270000	92280000	LACZ-540	0	0	0	chr1-92100000-92110000-chr1-92270000-92280000
chr1	194620000	194630000	chr1	194720000	194730000	LACZ-541	1	1	2	chr1-194620000-194630000-chr1-194720000-194730000
chr1	131110000	131120000	chr1	131130000	131140000	LACZ-542	1	1	2	chr1-131110000-131120000-chr1-131130000-131140000
chr1	92700000	92710000	chr1	92740000	92750000	LACZ-543	0	0	0	chr1-92700000-92710000-chr1-92740000-92750000
chr1	91650000	91660000	chr1	91860000	91870000	LACZ-544	0	0	0	chr1-91650000-91660000-chr1-91860000-91870000
chr1	87510000	87520000	chr1	87570000	87580000	LACZ-545	0	0	0	chr1-87510000-87520000-chr1-87570000-87580000
chr1	188180000	188190000	chr1	188200000	188210000	LACZ-546	0	0	0	chr1-188180000-188190000-chr1-188200000-188210000
chr1	191640000	191650000	chr1	191680000	191690000	LACZ-547	0	0	0	chr1-191640000-191650000-chr1-191680000-191690000
chr1	75120000	75130000	chr1	75310000	75320000	LACZ-548	0	0	0	chr1-75120000-75130000-chr1-75310000-75320000
chr1	93440000	93450000	chr1	93510000	93520000	LACZ-549	0	0	0	chr1-93440000-93450000-chr1-93510000-93520000
chr1	34010000	34020000	chr1	34050000	34060000	LACZ-550	0	0	0	chr1-34010000-34020000-chr1-34050000-34060000
chr1	118530000	118540000	chr1	118600000	118610000	LACZ-551	0	0	0	chr1-118530000-118540000-chr1-118600000-118610000
chr1	23900000	23910000	chr1	24000000	24010000	LACZ-552	1	0	1	chr1-23900000-23910000-chr1-24000000-24010000
chr1	36750000	36760000	chr1	37240000	37250000	LACZ-553	1	0	1	chr1-36750000-36760000-chr1-37240000-37250000
chr1	87780000	87790000	chr1	87920000	87930000	LACZ-554	0	1	1	chr1-87780000-87790000-chr1-87920000-87930000
chr1	4490000	4500000	chr1	4510000	4520000	LACZ-555	0	1	1	chr1-4490000-4500000-chr1-4510000-4520000
chr1	62770000	62780000	chr1	62800000	62810000	LACZ-556	0	0	0	chr1-62770000-62780000-chr1-62800000-62810000
chr1	159900000	159910000	chr1	160080000	160090000	LACZ-557	0	1	1	chr1-159900000-159910000-chr1-160080000-160090000
chr1	89280000	89290000	chr1	89400000	89410000	LACZ-558	0	0	0	chr1-89280000-89290000-chr1-89400000-89410000
chr1	20940000	20950000	chr1	21150000	21160000	LACZ-559	0	0	0	chr1-20940000-20950000-chr1-21150000-21160000
chr1	118390000	118400000	chr1	118470000	118480000	LACZ-560	0	1	1	chr1-118390000-118400000-chr1-118470000-118480000
chr1	153100000	153110000	chr1	153400000	153410000	LACZ-561	1	1	2	chr1-153100000-153110000-chr1-153400000-153410000
chr1	92270000	92280000	chr1	92470000	92480000	LACZ-562	0	0	0	chr1-92270000-92280000-chr1-92470000-92480000
chr1	172020000	172030000	chr1	172040000	172050000	LACZ-563	0	1	1	chr1-172020000-172030000-chr1-172040000-172050000
chr1	135500000	135510000	chr1	135630000	135640000	LACZ-564	0	0	0	chr1-135500000-135510000-chr1-135630000-135640000
chr1	194880000	194890000	chr1	194940000	194950000	LACZ-565	0	1	1	chr1-194880000-194890000-chr1-194940000-194950000
chr1	20810000	20820000	chr1	20830000	20840000	LACZ-566	0	1	1	chr1-20810000-20820000-chr1-20830000-20840000
chr1	167140000	167150000	chr1	167160000	167170000	LACZ-567	0	0	0	chr1-167140000-167150000-chr1-167160000-167170000
chr1	135710000	135720000	chr1	135770000	135780000	LACZ-568	1	0	1	chr1-135710000-135720000-chr1-135770000-135780000
chr1	54860000	54870000	chr1	54910000	54920000	LACZ-569	0	0	0	chr1-54860000-54870000-chr1-54910000-54920000
chr1	89690000	89700000	chr1	89720000	89730000	LACZ-570	0	0	0	chr1-89690000-89700000-chr1-89720000-89730000
chr1	127560000	127570000	chr1	127580000	127590000	LACZ-571	0	0	0	chr1-127560000-127570000-chr1-127580000-127590000
chr1	135580000	135590000	chr1	135630000	135640000	LACZ-572	0	0	0	chr1-135580000-135590000-chr1-135630000-135640000
chr1	134750000	134760000	chr1	134830000	134840000	LACZ-573	0	0	0	chr1-134750000-134760000-chr1-134830000-134840000
chr1	75140000	75150000	chr1	75180000	75190000	LACZ-574	0	0	0	chr1-75140000-75150000-chr1-75180000-75190000
chr1	35140000	35150000	chr1	35160000	35170000	LACZ-575	0	0	0	chr1-35140000-35150000-chr1-35160000-35170000
chr1	118430000	118440000	chr1	118450000	118460000	LACZ-576	0	0	0	chr1-118430000-118440000-chr1-118450000-118460000
chr1	187600000	187610000	chr1	187710000	187720000	LACZ-577	0	0	0	chr1-187600000-187610000-chr1-187710000-187720000
chr1	192710000	192720000	chr1	192850000	192860000	LACZ-578	1	0	1	chr1-192710000-192720000-chr1-192850000-192860000
chr1	7660000	7670000	chr1	7680000	7690000	LACZ-579	0	0	0	chr1-7660000-7670000-chr1-7680000-7690000
chr1	91930000	91940000	chr1	92450000	92460000	LACZ-580	0	1	1	chr1-91930000-91940000-chr1-92450000-92460000
chr1	36000000	36010000	chr1	36020000	36030000	LACZ-581	0	0	0	chr1-36000000-36010000-chr1-36020000-36030000
chr1	180380000	180390000	chr1	180400000	180410000	LACZ-582	0	1	1	chr1-180380000-180390000-chr1-180400000-180410000
chr1	39000000	39010000	chr1	39200000	39210000	LACZ-583	1	1	2	chr1-39000000-39010000-chr1-39200000-39210000
chr1	92130000	92140000	chr1	92160000	92170000	LACZ-584	0	0	0	chr1-92130000-92140000-chr1-92160000-92170000
chr1	134760000	134770000	chr1	134810000	134820000	LACZ-585	0	0	0	chr1-134760000-134770000-chr1-134810000-134820000
chr1	151090000	151100000	chr1	151320000	151330000	LACZ-586	1	0	1	chr1-151090000-151100000-chr1-151320000-151330000
chr1	23330000	23340000	chr1	23490000	23500000	LACZ-587	0	1	1	chr1-23330000-23340000-chr1-23490000-23500000
chr1	133220000	133230000	chr1	133300000	133310000	LACZ-588	1	1	2	chr1-133220000-133230000-chr1-133300000-133310000
chr1	89070000	89080000	chr1	89090000	89100000	LACZ-589	0	0	0	chr1-89070000-89080000-chr1-89090000-89100000
chr1	85820000	85830000	chr1	85850000	85860000	LACZ-590	0	1	1	chr1-85820000-85830000-chr1-85850000-85860000
chr1	89230000	89240000	chr1	89590000	89600000	LACZ-591	1	0	1	chr1-89230000-89240000-chr1-89590000-89600000
chr1	119060000	119070000	chr1	119360000	119370000	LACZ-592	0	0	0	chr1-119060000-119070000-chr1-119360000-119370000
chr1	131730000	131740000	chr1	131750000	131760000	LACZ-593	0	0	0	chr1-131730000-131740000-chr1-131750000-131760000
chr1	106540000	106550000	chr1	106710000	106720000	LACZ-594	1	1	2	chr1-106540000-106550000-chr1-106710000-106720000
chr1	136760000	136770000	chr1	136780000	136790000	LACZ-595	0	0	0	chr1-136760000-136770000-chr1-136780000-136790000
chr1	193190000	193200000	chr1	193210000	193220000	LACZ-596	0	0	0	chr1-193190000-193200000-chr1-193210000-193220000
chr1	91180000	91190000	chr1	91210000	91220000	LACZ-597	0	1	1	chr1-91180000-91190000-chr1-91210000-91220000
chr1	134180000	134190000	chr1	134280000	134290000	LACZ-598	0	0	0	chr1-134180000-134190000-chr1-134280000-134290000
chr1	133450000	133460000	chr1	133530000	133540000	LACZ-599	0	0	0	chr1-133450000-133460000-chr1-133530000-133540000
chr1	91070000	91080000	chr1	91100000	91110000	LACZ-600	0	0	0	chr1-91070000-91080000-chr1-91100000-91110000
chr1	118530000	118540000	chr1	118550000	118560000	LACZ-601	0	0	0	chr1-118530000-118540000-chr1-118550000-118560000
chr1	172160000	172170000	chr1	172310000	172320000	LACZ-602	1	1	2	chr1-172160000-172170000-chr1-172310000-172320000
chr1	74280000	74290000	chr1	74300000	74310000	LACZ-603	0	0	0	chr1-74280000-74290000-chr1-74300000-74310000
chr1	186400000	186410000	chr1	186440000	186450000	LACZ-604	0	0	0	chr1-186400000-186410000-chr1-186440000-186450000
chr1	132760000	132770000	chr1	132920000	132930000	LACZ-605	0	0	0	chr1-132760000-132770000-chr1-132920000-132930000
chr1	51850000	51860000	chr1	51870000	51880000	LACZ-606	0	0	0	chr1-51850000-51860000-chr1-51870000-51880000
chr1	91000000	91010000	chr1	91090000	91100000	LACZ-607	0	1	1	chr1-91000000-91010000-chr1-91090000-91100000
chr1	159870000	159880000	chr1	160100000	160110000	LACZ-608	0	0	0	chr1-159870000-159880000-chr1-160100000-160110000
chr1	40100000	40110000	chr1	40350000	40360000	LACZ-609	0	0	0	chr1-40100000-40110000-chr1-40350000-40360000
chr1	115990000	116000000	chr1	116050000	116060000	LACZ-610	0	0	0	chr1-115990000-116000000-chr1-116050000-116060000
chr1	181410000	181420000	chr1	181530000	181540000	LACZ-611	0	0	0	chr1-181410000-181420000-chr1-181530000-181540000
chr1	39000000	39010000	chr1	39380000	39390000	LACZ-612	1	0	1	chr1-39000000-39010000-chr1-39380000-39390000
chr1	92690000	92700000	chr1	92900000	92910000	LACZ-613	1	0	1	chr1-92690000-92700000-chr1-92900000-92910000
chr1	179530000	179540000	chr1	179600000	179610000	LACZ-614	0	0	0	chr1-179530000-179540000-chr1-179600000-179610000
chr1	93660000	93670000	chr1	93680000	93690000	LACZ-615	1	0	1	chr1-93660000-93670000-chr1-93680000-93690000
chr1	86640000	86650000	chr1	87190000	87200000	LACZ-616	0	0	0	chr1-86640000-86650000-chr1-87190000-87200000
chr1	120190000	120200000	chr1	120550000	120560000	LACZ-617	1	1	2	chr1-120190000-120200000-chr1-120550000-120560000
chr1	85880000	85890000	chr1	86030000	86040000	LACZ-618	0	0	0	chr1-85880000-85890000-chr1-86030000-86040000
chr1	164450000	164460000	chr1	164890000	164900000	LACZ-619	1	0	1	chr1-164450000-164460000-chr1-164890000-164900000
chr1	152550000	152560000	chr1	152730000	152740000	LACZ-620	0	0	0	chr1-152550000-152560000-chr1-152730000-152740000
chr1	55020000	55030000	chr1	55050000	55060000	LACZ-621	0	1	1	chr1-55020000-55030000-chr1-55050000-55060000
chr1	151060000	151070000	chr1	151390000	151400000	LACZ-622	1	1	2	chr1-151060000-151070000-chr1-151390000-151400000
chr1	92990000	93000000	chr1	93150000	93160000	LACZ-623	0	0	0	chr1-92990000-93000000-chr1-93150000-93160000
chr1	86220000	86230000	chr1	86330000	86340000	LACZ-624	0	1	1	chr1-86220000-86230000-chr1-86330000-86340000
chr1	172500000	172510000	chr1	172520000	172530000	LACZ-625	0	1	1	chr1-172500000-172510000-chr1-172520000-172530000
chr1	90110000	90120000	chr1	90140000	90150000	LACZ-626	0	0	0	chr1-90110000-90120000-chr1-90140000-90150000
chr1	90930000	90940000	chr1	90950000	90960000	LACZ-627	0	1	1	chr1-90930000-90940000-chr1-90950000-90960000
chr1	166160000	166170000	chr1	166360000	166370000	LACZ-628	1	1	2	chr1-166160000-166170000-chr1-166360000-166370000
chr1	91980000	91990000	chr1	92130000	92140000	LACZ-629	0	0	0	chr1-91980000-91990000-chr1-92130000-92140000
chr1	75370000	75380000	chr1	75460000	75470000	LACZ-630	1	1	2	chr1-75370000-75380000-chr1-75460000-75470000
chr1	132130000	132140000	chr1	132230000	132240000	LACZ-631	0	1	1	chr1-132130000-132140000-chr1-132230000-132240000
chr1	75340000	75350000	chr1	75590000	75600000	LACZ-632	1	1	2	chr1-75340000-75350000-chr1-75590000-75600000
chr1	92670000	92680000	chr1	92870000	92880000	LACZ-633	0	0	0	chr1-92670000-92680000-chr1-92870000-92880000
chr1	90460000	90470000	chr1	90550000	90560000	LACZ-634	0	0	0	chr1-90460000-90470000-chr1-90550000-90560000
chr1	135250000	135260000	chr1	135330000	135340000	LACZ-635	1	0	1	chr1-135250000-135260000-chr1-135330000-135340000
chr1	135530000	135540000	chr1	135690000	135700000	LACZ-636	0	1	1	chr1-135530000-135540000-chr1-135690000-135700000
chr1	91570000	91580000	chr1	92600000	92610000	LACZ-637	1	0	1	chr1-91570000-91580000-chr1-92600000-92610000
chr1	182650000	182660000	chr1	182710000	182720000	LACZ-638	1	0	1	chr1-182650000-182660000-chr1-182710000-182720000
chr1	134690000	134700000	chr1	134760000	134770000	LACZ-639	0	0	0	chr1-134690000-134700000-chr1-134760000-134770000
chr1	118780000	118790000	chr1	119030000	119040000	LACZ-640	0	0	0	chr1-118780000-118790000-chr1-119030000-119040000
chr1	184150000	184160000	chr1	184180000	184190000	LACZ-641	1	1	2	chr1-184150000-184160000-chr1-184180000-184190000
chr1	83030000	83040000	chr1	83060000	83070000	LACZ-642	0	1	1	chr1-83030000-83040000-chr1-83060000-83070000
chr1	40130000	40140000	chr1	40410000	40420000	LACZ-643	0	0	0	chr1-40130000-40140000-chr1-40410000-40420000
chr1	90110000	90120000	chr1	90470000	90480000	LACZ-644	0	0	0	chr1-90110000-90120000-chr1-90470000-90480000
chr1	181280000	181290000	chr1	181560000	181570000	LACZ-645	0	0	0	chr1-181280000-181290000-chr1-181560000-181570000
chr1	120630000	120640000	chr1	121070000	121080000	LACZ-646	0	1	1	chr1-120630000-120640000-chr1-121070000-121080000
chr1	194620000	194630000	chr1	194650000	194660000	LACZ-647	1	0	1	chr1-194620000-194630000-chr1-194650000-194660000
chr1	155580000	155590000	chr1	155780000	155790000	LACZ-648	0	0	0	chr1-155580000-155590000-chr1-155780000-155790000
chr1	190250000	190260000	chr1	190490000	190500000	LACZ-649	0	0	0	chr1-190250000-190260000-chr1-190490000-190500000
chr1	132210000	132220000	chr1	132340000	132350000	LACZ-650	1	0	1	chr1-132210000-132220000-chr1-132340000-132350000
chr1	120580000	120590000	chr1	121210000	121220000	LACZ-651	1	1	2	chr1-120580000-120590000-chr1-121210000-121220000
chr1	185720000	185730000	chr1	185740000	185750000	LACZ-652	0	0	0	chr1-185720000-185730000-chr1-185740000-185750000
chr1	164050000	164060000	chr1	164070000	164080000	LACZ-653	0	0	0	chr1-164050000-164060000-chr1-164070000-164080000
chr1	136170000	136180000	chr1	136450000	136460000	LACZ-654	1	1	2	chr1-136170000-136180000-chr1-136450000-136460000
chr1	92080000	92090000	chr1	92210000	92220000	LACZ-655	0	1	1	chr1-92080000-92090000-chr1-92210000-92220000
chr1	191620000	191630000	chr1	191710000	191720000	LACZ-656	0	0	0	chr1-191620000-191630000-chr1-191710000-191720000
chr1	106240000	106250000	chr1	106270000	106280000	LACZ-657	1	0	1	chr1-106240000-106250000-chr1-106270000-106280000
chr1	182220000	182230000	chr1	182240000	182250000	LACZ-658	0	0	0	chr1-182220000-182230000-chr1-182240000-182250000
chr1	118780000	118790000	chr1	119000000	119010000	LACZ-659	0	0	0	chr1-118780000-118790000-chr1-119000000-119010000
chr1	71920000	71930000	chr1	71950000	71960000	LACZ-660	0	0	0	chr1-71920000-71930000-chr1-71950000-71960000
chr1	172410000	172420000	chr1	172520000	172530000	LACZ-661	1	1	2	chr1-172410000-172420000-chr1-172520000-172530000
chr1	120340000	120350000	chr1	120390000	120400000	LACZ-662	0	0	0	chr1-120340000-120350000-chr1-120390000-120400000
chr1	133180000	133190000	chr1	133200000	133210000	LACZ-663	0	0	0	chr1-133180000-133190000-chr1-133200000-133210000
chr1	75140000	75150000	chr1	75210000	75220000	LACZ-664	0	0	0	chr1-75140000-75150000-chr1-75210000-75220000
chr1	192250000	192260000	chr1	192280000	192290000	LACZ-665	0	0	0	chr1-192250000-192260000-chr1-192280000-192290000
chr2	167680000	167690000	chr2	167890000	167900000	LACZ-666	1	1	2	chr2-167680000-167690000-chr2-167890000-167900000
chr2	167740000	167750000	chr2	167870000	167880000	LACZ-667	0	0	0	chr2-167740000-167750000-chr2-167870000-167880000
chr2	167640000	167650000	chr2	167890000	167900000	LACZ-668	1	1	2	chr2-167640000-167650000-chr2-167890000-167900000
chr2	167690000	167700000	chr2	167770000	167780000	LACZ-669	0	0	0	chr2-167690000-167700000-chr2-167770000-167780000
chr2	167770000	167780000	chr2	167860000	167870000	LACZ-670	0	0	0	chr2-167770000-167780000-chr2-167860000-167870000
chr2	167780000	167790000	chr2	167800000	167810000	LACZ-671	0	0	0	chr2-167780000-167790000-chr2-167800000-167810000
chr2	167770000	167780000	chr2	167830000	167840000	LACZ-672	0	0	0	chr2-167770000-167780000-chr2-167830000-167840000
chr2	167710000	167720000	chr2	167890000	167900000	LACZ-673	0	1	1	chr2-167710000-167720000-chr2-167890000-167900000
chr2	167680000	167690000	chr2	167860000	167870000	LACZ-674	1	0	1	chr2-167680000-167690000-chr2-167860000-167870000
chr2	167690000	167700000	chr2	167800000	167810000	LACZ-675	0	0	0	chr2-167690000-167700000-chr2-167800000-167810000
chr2	167720000	167730000	chr2	167790000	167800000	LACZ-676	0	0	0	chr2-167720000-167730000-chr2-167790000-167800000
chr2	167770000	167780000	chr2	167890000	167900000	LACZ-677	0	1	1	chr2-167770000-167780000-chr2-167890000-167900000
chr2	167710000	167720000	chr2	167860000	167870000	LACZ-678	0	0	0	chr2-167710000-167720000-chr2-167860000-167870000
chr2	167750000	167760000	chr2	167790000	167800000	LACZ-679	0	0	0	chr2-167750000-167760000-chr2-167790000-167800000
chr2	167720000	167730000	chr2	167820000	167830000	LACZ-680	0	0	0	chr2-167720000-167730000-chr2-167820000-167830000
chr2	173150000	173160000	chr2	173560000	173570000	LACZ-681	0	1	1	chr2-173150000-173160000-chr2-173560000-173570000
chr2	173230000	173240000	chr2	173510000	173520000	LACZ-682	0	0	0	chr2-173230000-173240000-chr2-173510000-173520000
chr2	173210000	173220000	chr2	173570000	173580000	LACZ-683	1	0	1	chr2-173210000-173220000-chr2-173570000-173580000
chr2	173200000	173210000	chr2	173500000	173510000	LACZ-684	0	0	0	chr2-173200000-173210000-chr2-173500000-173510000
chr2	168470000	168480000	chr2	168630000	168640000	LACZ-685	1	0	1	chr2-168470000-168480000-chr2-168630000-168640000
chr2	168520000	168530000	chr2	168580000	168590000	LACZ-686	0	0	0	chr2-168520000-168530000-chr2-168580000-168590000
chr2	168440000	168450000	chr2	168630000	168640000	LACZ-687	1	0	1	chr2-168440000-168450000-chr2-168630000-168640000
chr2	167070000	167080000	chr2	167210000	167220000	LACZ-688	1	1	2	chr2-167070000-167080000-chr2-167210000-167220000
chr2	167100000	167110000	chr2	167210000	167220000	LACZ-689	0	1	1	chr2-167100000-167110000-chr2-167210000-167220000
chr2	167110000	167120000	chr2	167180000	167190000	LACZ-690	1	0	1	chr2-167110000-167120000-chr2-167180000-167190000
chr2	167070000	167080000	chr2	167180000	167190000	LACZ-691	1	0	1	chr2-167070000-167080000-chr2-167180000-167190000
chr2	26450000	26460000	chr2	26560000	26570000	LACZ-692	0	1	1	chr2-26450000-26460000-chr2-26560000-26570000
chr2	26460000	26470000	chr2	26520000	26530000	LACZ-693	0	0	0	chr2-26460000-26470000-chr2-26520000-26530000
chr2	26480000	26490000	chr2	26550000	26560000	LACZ-694	0	0	0	chr2-26480000-26490000-chr2-26550000-26560000
chr2	30430000	30440000	chr2	30810000	30820000	LACZ-695	1	0	1	chr2-30430000-30440000-chr2-30810000-30820000
chr2	30470000	30480000	chr2	30800000	30810000	LACZ-696	0	0	0	chr2-30470000-30480000-chr2-30800000-30810000
chr2	30440000	30450000	chr2	30770000	30780000	LACZ-697	1	0	1	chr2-30440000-30450000-chr2-30770000-30780000
chr2	30480000	30490000	chr2	30760000	30770000	LACZ-698	0	0	0	chr2-30480000-30490000-chr2-30760000-30770000
chr2	165130000	165140000	chr2	165240000	165250000	LACZ-699	0	0	0	chr2-165130000-165140000-chr2-165240000-165250000
chr2	165060000	165070000	chr2	165230000	165240000	LACZ-700	0	0	0	chr2-165060000-165070000-chr2-165230000-165240000
chr2	30660000	30670000	chr2	30770000	30780000	LACZ-701	0	0	0	chr2-30660000-30670000-chr2-30770000-30780000
chr2	30630000	30640000	chr2	30750000	30760000	LACZ-702	0	0	0	chr2-30630000-30640000-chr2-30750000-30760000
chr2	165820000	165830000	chr2	165910000	165920000	LACZ-703	1	1	2	chr2-165820000-165830000-chr2-165910000-165920000
chr2	165850000	165860000	chr2	165890000	165900000	LACZ-704	0	0	0	chr2-165850000-165860000-chr2-165890000-165900000
chr2	27280000	27290000	chr2	27430000	27440000	LACZ-705	1	0	1	chr2-27280000-27290000-chr2-27430000-27440000
chr2	27310000	27320000	chr2	27410000	27420000	LACZ-706	0	0	0	chr2-27310000-27320000-chr2-27410000-27420000
chr2	27280000	27290000	chr2	27400000	27410000	LACZ-707	1	0	1	chr2-27280000-27290000-chr2-27400000-27410000
chr2	30640000	30650000	chr2	30720000	30730000	LACZ-708	0	0	0	chr2-30640000-30650000-chr2-30720000-30730000
chr2	30580000	30590000	chr2	30720000	30730000	LACZ-709	0	0	0	chr2-30580000-30590000-chr2-30720000-30730000
chr2	30610000	30620000	chr2	30720000	30730000	LACZ-710	0	0	0	chr2-30610000-30620000-chr2-30720000-30730000
chr2	30660000	30670000	chr2	30690000	30700000	LACZ-711	0	0	0	chr2-30660000-30670000-chr2-30690000-30700000
chr2	28200000	28210000	chr2	28370000	28380000	LACZ-712	1	1	2	chr2-28200000-28210000-chr2-28370000-28380000
chr2	28190000	28200000	chr2	28410000	28420000	LACZ-713	0	1	1	chr2-28190000-28200000-chr2-28410000-28420000
chr2	28220000	28230000	chr2	28410000	28420000	LACZ-714	0	1	1	chr2-28220000-28230000-chr2-28410000-28420000
chr2	166090000	166100000	chr2	166560000	166570000	LACZ-715	0	1	1	chr2-166090000-166100000-chr2-166560000-166570000
chr2	166120000	166130000	chr2	166560000	166570000	LACZ-716	0	1	1	chr2-166120000-166130000-chr2-166560000-166570000
chr2	166590000	166600000	chr2	166770000	166780000	LACZ-717	1	0	1	chr2-166590000-166600000-chr2-166770000-166780000
chr2	166620000	166630000	chr2	166750000	166760000	LACZ-718	0	0	0	chr2-166620000-166630000-chr2-166750000-166760000
chr2	166610000	166620000	chr2	166720000	166730000	LACZ-719	0	0	0	chr2-166610000-166620000-chr2-166720000-166730000
chr2	163340000	163350000	chr2	163390000	163400000	LACZ-720	1	0	1	chr2-163340000-163350000-chr2-163390000-163400000
chr2	163340000	163350000	chr2	163360000	163370000	LACZ-721	1	0	1	chr2-163340000-163350000-chr2-163360000-163370000
chr2	35660000	35670000	chr2	35710000	35720000	LACZ-722	0	0	0	chr2-35660000-35670000-chr2-35710000-35720000
chr2	33180000	33190000	chr2	33230000	33240000	LACZ-723	0	0	0	chr2-33180000-33190000-chr2-33230000-33240000
chr2	33150000	33160000	chr2	33230000	33240000	LACZ-724	1	0	1	chr2-33150000-33160000-chr2-33230000-33240000
chr2	33150000	33160000	chr2	33260000	33270000	LACZ-725	1	0	1	chr2-33150000-33160000-chr2-33260000-33270000
chr2	33150000	33160000	chr2	33340000	33350000	LACZ-726	1	1	2	chr2-33150000-33160000-chr2-33340000-33350000
chr2	33150000	33160000	chr2	33310000	33320000	LACZ-727	1	1	2	chr2-33150000-33160000-chr2-33310000-33320000
chr2	167530000	167540000	chr2	167600000	167610000	LACZ-728	1	1	2	chr2-167530000-167540000-chr2-167600000-167610000
chr2	167540000	167550000	chr2	167570000	167580000	LACZ-729	0	0	0	chr2-167540000-167550000-chr2-167570000-167580000
chr2	173010000	173020000	chr2	173080000	173090000	LACZ-730	0	1	1	chr2-173010000-173020000-chr2-173080000-173090000
chr2	173040000	173050000	chr2	173070000	173080000	LACZ-731	0	0	0	chr2-173040000-173050000-chr2-173070000-173080000
chr2	173020000	173030000	chr2	173040000	173050000	LACZ-732	0	0	0	chr2-173020000-173030000-chr2-173040000-173050000
chr2	172830000	172840000	chr2	172990000	173000000	LACZ-733	1	1	2	chr2-172830000-172840000-chr2-172990000-173000000
chr2	172830000	172840000	chr2	172950000	172960000	LACZ-734	1	0	1	chr2-172830000-172840000-chr2-172950000-172960000
chr2	32020000	32030000	chr2	32110000	32120000	LACZ-735	1	0	1	chr2-32020000-32030000-chr2-32110000-32120000
chr2	32030000	32040000	chr2	32050000	32060000	LACZ-736	0	0	0	chr2-32030000-32040000-chr2-32050000-32060000
chr2	32050000	32060000	chr2	32110000	32120000	LACZ-737	0	0	0	chr2-32050000-32060000-chr2-32110000-32120000
chr2	32730000	32740000	chr2	32750000	32760000	LACZ-738	0	0	0	chr2-32730000-32740000-chr2-32750000-32760000
chr2	32700000	32710000	chr2	32730000	32740000	LACZ-739	0	0	0	chr2-32700000-32710000-chr2-32730000-32740000
chr2	32690000	32700000	chr2	32760000	32770000	LACZ-740	0	0	0	chr2-32690000-32700000-chr2-32760000-32770000
chr2	180270000	180280000	chr2	180340000	180350000	LACZ-741	1	1	2	chr2-180270000-180280000-chr2-180340000-180350000
chr2	180270000	180280000	chr2	180370000	180380000	LACZ-742	1	0	1	chr2-180270000-180280000-chr2-180370000-180380000
chr2	152760000	152770000	chr2	152830000	152840000	LACZ-743	1	0	1	chr2-152760000-152770000-chr2-152830000-152840000
chr2	152790000	152800000	chr2	152820000	152830000	LACZ-744	0	1	1	chr2-152790000-152800000-chr2-152820000-152830000
chr2	152730000	152740000	chr2	152820000	152830000	LACZ-745	0	1	1	chr2-152730000-152740000-chr2-152820000-152830000
chr2	31480000	31490000	chr2	31900000	31910000	LACZ-746	1	0	1	chr2-31480000-31490000-chr2-31900000-31910000
chr2	31490000	31500000	chr2	31930000	31940000	LACZ-747	0	0	0	chr2-31490000-31500000-chr2-31930000-31940000
chr2	31490000	31500000	chr2	31870000	31880000	LACZ-748	0	0	0	chr2-31490000-31500000-chr2-31870000-31880000
chr2	93200000	93210000	chr2	93410000	93420000	LACZ-749	0	1	1	chr2-93200000-93210000-chr2-93410000-93420000
chr2	93230000	93240000	chr2	93410000	93420000	LACZ-750	0	1	1	chr2-93230000-93240000-chr2-93410000-93420000
chr2	27010000	27020000	chr2	27230000	27240000	LACZ-751	1	1	2	chr2-27010000-27020000-chr2-27230000-27240000
chr2	93480000	93490000	chr2	93650000	93660000	LACZ-752	0	1	1	chr2-93480000-93490000-chr2-93650000-93660000
chr2	91280000	91290000	chr2	91470000	91480000	LACZ-753	1	0	1	chr2-91280000-91290000-chr2-91470000-91480000
chr2	178130000	178140000	chr2	178260000	178270000	LACZ-754	1	1	2	chr2-178130000-178140000-chr2-178260000-178270000
chr2	168250000	168260000	chr2	168440000	168450000	LACZ-755	1	1	2	chr2-168250000-168260000-chr2-168440000-168450000
chr2	31190000	31200000	chr2	31290000	31300000	LACZ-756	1	1	2	chr2-31190000-31200000-chr2-31290000-31300000
chr2	76840000	76850000	chr2	76860000	76870000	LACZ-757	1	1	2	chr2-76840000-76850000-chr2-76860000-76870000
chr2	30440000	30450000	chr2	30720000	30730000	LACZ-758	1	0	1	chr2-30440000-30450000-chr2-30720000-30730000
chr2	30410000	30420000	chr2	30710000	30720000	LACZ-759	0	0	0	chr2-30410000-30420000-chr2-30710000-30720000
chr2	103570000	103580000	chr2	103650000	103660000	LACZ-760	0	0	0	chr2-103570000-103580000-chr2-103650000-103660000
chr2	103570000	103580000	chr2	103680000	103690000	LACZ-761	0	0	0	chr2-103570000-103580000-chr2-103680000-103690000
chr2	27680000	27690000	chr2	27740000	27750000	LACZ-762	0	0	0	chr2-27680000-27690000-chr2-27740000-27750000
chr2	27680000	27690000	chr2	27710000	27720000	LACZ-763	0	0	0	chr2-27680000-27690000-chr2-27710000-27720000
chr2	28750000	28760000	chr2	28970000	28980000	LACZ-764	1	1	2	chr2-28750000-28760000-chr2-28970000-28980000
chr2	28760000	28770000	chr2	29010000	29020000	LACZ-765	0	0	0	chr2-28760000-28770000-chr2-29010000-29020000
chr2	156530000	156540000	chr2	156700000	156710000	LACZ-766	1	1	2	chr2-156530000-156540000-chr2-156700000-156710000
chr2	156500000	156510000	chr2	156690000	156700000	LACZ-767	0	0	0	chr2-156500000-156510000-chr2-156690000-156700000
chr2	118480000	118490000	chr2	118590000	118600000	LACZ-768	1	0	1	chr2-118480000-118490000-chr2-118590000-118600000
chr2	118510000	118520000	chr2	118600000	118610000	LACZ-769	0	1	1	chr2-118510000-118520000-chr2-118600000-118610000
chr2	173220000	173230000	chr2	173450000	173460000	LACZ-770	1	1	2	chr2-173220000-173230000-chr2-173450000-173460000
chr2	180190000	180200000	chr2	180240000	180250000	LACZ-771	0	0	0	chr2-180190000-180200000-chr2-180240000-180250000
chr2	180220000	180230000	chr2	180250000	180260000	LACZ-772	0	1	1	chr2-180220000-180230000-chr2-180250000-180260000
chr2	103590000	103600000	chr2	103710000	103720000	LACZ-773	0	1	1	chr2-103590000-103600000-chr2-103710000-103720000
chr2	103560000	103570000	chr2	103720000	103730000	LACZ-774	0	0	0	chr2-103560000-103570000-chr2-103720000-103730000
chr2	152700000	152710000	chr2	152780000	152790000	LACZ-775	0	0	0	chr2-152700000-152710000-chr2-152780000-152790000
chr2	156590000	156600000	chr2	156710000	156720000	LACZ-776	0	0	0	chr2-156590000-156600000-chr2-156710000-156720000
chr2	156560000	156570000	chr2	156700000	156710000	LACZ-777	0	1	1	chr2-156560000-156570000-chr2-156700000-156710000
chr2	163850000	163860000	chr2	163950000	163960000	LACZ-778	0	1	1	chr2-163850000-163860000-chr2-163950000-163960000
chr2	163880000	163890000	chr2	163940000	163950000	LACZ-779	0	0	0	chr2-163880000-163890000-chr2-163940000-163950000
chr2	25220000	25230000	chr2	25270000	25280000	LACZ-780	1	1	2	chr2-25220000-25230000-chr2-25270000-25280000
chr2	25190000	25200000	chr2	25270000	25280000	LACZ-781	1	1	2	chr2-25190000-25200000-chr2-25270000-25280000
chr2	93070000	93080000	chr2	93190000	93200000	LACZ-782	0	1	1	chr2-93070000-93080000-chr2-93190000-93200000
chr2	26180000	26190000	chr2	26270000	26280000	LACZ-783	1	1	2	chr2-26180000-26190000-chr2-26270000-26280000
chr2	26180000	26190000	chr2	26240000	26250000	LACZ-784	1	0	1	chr2-26180000-26190000-chr2-26240000-26250000
chr2	160760000	160770000	chr2	160880000	160890000	LACZ-785	1	1	2	chr2-160760000-160770000-chr2-160880000-160890000
chr2	160730000	160740000	chr2	160880000	160890000	LACZ-786	0	1	1	chr2-160730000-160740000-chr2-160880000-160890000
chr2	31480000	31490000	chr2	31650000	31660000	LACZ-787	1	0	1	chr2-31480000-31490000-chr2-31650000-31660000
chr2	170460000	170470000	chr2	170500000	170510000	LACZ-788	0	1	1	chr2-170460000-170470000-chr2-170500000-170510000
chr2	76900000	76910000	chr2	76930000	76940000	LACZ-789	0	1	1	chr2-76900000-76910000-chr2-76930000-76940000
chr2	157460000	157470000	chr2	157570000	157580000	LACZ-790	0	1	1	chr2-157460000-157470000-chr2-157570000-157580000
chr2	157490000	157500000	chr2	157580000	157590000	LACZ-791	0	0	0	chr2-157490000-157500000-chr2-157580000-157590000
chr2	127360000	127370000	chr2	127440000	127450000	LACZ-792	0	0	0	chr2-127360000-127370000-chr2-127440000-127450000
chr2	118740000	118750000	chr2	118880000	118890000	LACZ-793	1	1	2	chr2-118740000-118750000-chr2-118880000-118890000
chr2	118770000	118780000	chr2	118880000	118890000	LACZ-794	0	1	1	chr2-118770000-118780000-chr2-118880000-118890000
chr2	31100000	31110000	chr2	31150000	31160000	LACZ-795	0	0	0	chr2-31100000-31110000-chr2-31150000-31160000
chr2	71600000	71610000	chr2	71810000	71820000	LACZ-796	0	1	1	chr2-71600000-71610000-chr2-71810000-71820000
chr2	164410000	164420000	chr2	164520000	164530000	LACZ-797	1	1	2	chr2-164410000-164420000-chr2-164520000-164530000
chr2	92910000	92920000	chr2	93070000	93080000	LACZ-798	0	0	0	chr2-92910000-92920000-chr2-93070000-93080000
chr2	92880000	92890000	chr2	93060000	93070000	LACZ-799	1	1	2	chr2-92880000-92890000-chr2-93060000-93070000
chr2	131160000	131170000	chr2	131240000	131250000	LACZ-800	0	0	0	chr2-131160000-131170000-chr2-131240000-131250000
chr2	26340000	26350000	chr2	26400000	26410000	LACZ-801	0	0	0	chr2-26340000-26350000-chr2-26400000-26410000
chr2	165070000	165080000	chr2	165360000	165370000	LACZ-802	1	1	2	chr2-165070000-165080000-chr2-165360000-165370000
chr2	153470000	153480000	chr2	153570000	153580000	LACZ-803	1	0	1	chr2-153470000-153480000-chr2-153570000-153580000
chr2	153500000	153510000	chr2	153580000	153590000	LACZ-804	0	1	1	chr2-153500000-153510000-chr2-153580000-153590000
chr2	29280000	29290000	chr2	29560000	29570000	LACZ-805	0	0	0	chr2-29280000-29290000-chr2-29560000-29570000
chr2	29270000	29280000	chr2	29590000	29600000	LACZ-806	0	0	0	chr2-29270000-29280000-chr2-29590000-29600000
chr2	157330000	157340000	chr2	157450000	157460000	LACZ-807	0	0	0	chr2-157330000-157340000-chr2-157450000-157460000
chr2	157360000	157370000	chr2	157450000	157460000	LACZ-808	0	0	0	chr2-157360000-157370000-chr2-157450000-157460000
chr2	167820000	167830000	chr2	167860000	167870000	LACZ-809	0	0	0	chr2-167820000-167830000-chr2-167860000-167870000
chr2	91990000	92000000	chr2	92050000	92060000	LACZ-810	0	1	1	chr2-91990000-92000000-chr2-92050000-92060000
chr2	180650000	180660000	chr2	180760000	180770000	LACZ-811	1	0	1	chr2-180650000-180660000-chr2-180760000-180770000
chr2	180640000	180650000	chr2	180730000	180740000	LACZ-812	0	0	0	chr2-180640000-180650000-chr2-180730000-180740000
chr2	157630000	157640000	chr2	157980000	157990000	LACZ-813	1	0	1	chr2-157630000-157640000-chr2-157980000-157990000
chr2	30720000	30730000	chr2	30760000	30770000	LACZ-814	0	0	0	chr2-30720000-30730000-chr2-30760000-30770000
chr2	92600000	92610000	chr2	92810000	92820000	LACZ-815	1	1	2	chr2-92600000-92610000-chr2-92810000-92820000
chr2	30550000	30560000	chr2	30790000	30800000	LACZ-816	0	1	1	chr2-30550000-30560000-chr2-30790000-30800000
chr2	30520000	30530000	chr2	30770000	30780000	LACZ-817	0	0	0	chr2-30520000-30530000-chr2-30770000-30780000
chr2	26050000	26060000	chr2	26140000	26150000	LACZ-818	1	1	2	chr2-26050000-26060000-chr2-26140000-26150000
chr2	26040000	26050000	chr2	26110000	26120000	LACZ-819	0	0	0	chr2-26040000-26050000-chr2-26110000-26120000
chr2	28750000	28760000	chr2	29040000	29050000	LACZ-820	1	0	1	chr2-28750000-28760000-chr2-29040000-29050000
chr2	173100000	173110000	chr2	173180000	173190000	LACZ-821	1	1	2	chr2-173100000-173110000-chr2-173180000-173190000
chr2	31680000	31690000	chr2	31770000	31780000	LACZ-822	1	1	2	chr2-31680000-31690000-chr2-31770000-31780000
chr2	27120000	27130000	chr2	27240000	27250000	LACZ-823	1	0	1	chr2-27120000-27130000-chr2-27240000-27250000
chr2	29610000	29620000	chr2	29670000	29680000	LACZ-824	1	0	1	chr2-29610000-29620000-chr2-29670000-29680000
chr2	29640000	29650000	chr2	29670000	29680000	LACZ-825	1	0	1	chr2-29640000-29650000-chr2-29670000-29680000
chr2	179910000	179920000	chr2	180040000	180050000	LACZ-826	1	1	2	chr2-179910000-179920000-chr2-180040000-180050000
chr2	32070000	32080000	chr2	32100000	32110000	LACZ-827	0	0	0	chr2-32070000-32080000-chr2-32100000-32110000
chr2	32630000	32640000	chr2	32660000	32670000	LACZ-828	1	0	1	chr2-32630000-32640000-chr2-32660000-32670000
chr2	32630000	32640000	chr2	32690000	32700000	LACZ-829	1	0	1	chr2-32630000-32640000-chr2-32690000-32700000
chr2	180680000	180690000	chr2	180720000	180730000	LACZ-830	0	0	0	chr2-180680000-180690000-chr2-180720000-180730000
chr2	179970000	179980000	chr2	180020000	180030000	LACZ-831	0	0	0	chr2-179970000-179980000-chr2-180020000-180030000
chr2	120080000	120090000	chr2	120160000	120170000	LACZ-832	0	0	0	chr2-120080000-120090000-chr2-120160000-120170000
chr2	164460000	164470000	chr2	164490000	164500000	LACZ-833	0	0	0	chr2-164460000-164470000-chr2-164490000-164500000
chr2	180990000	181000000	chr2	181050000	181060000	LACZ-834	1	0	1	chr2-180990000-181000000-chr2-181050000-181060000
chr2	168300000	168310000	chr2	168420000	168430000	LACZ-835	0	0	0	chr2-168300000-168310000-chr2-168420000-168430000
chr2	168290000	168300000	chr2	168390000	168400000	LACZ-836	0	0	0	chr2-168290000-168300000-chr2-168390000-168400000
chr2	32400000	32410000	chr2	32480000	32490000	LACZ-837	1	1	2	chr2-32400000-32410000-chr2-32480000-32490000
chr2	35530000	35540000	chr2	35900000	35910000	LACZ-838	1	1	2	chr2-35530000-35540000-chr2-35900000-35910000
chr2	35560000	35570000	chr2	35900000	35910000	LACZ-839	0	1	1	chr2-35560000-35570000-chr2-35900000-35910000
chr2	32780000	32790000	chr2	32850000	32860000	LACZ-840	1	1	2	chr2-32780000-32790000-chr2-32850000-32860000
chr2	93860000	93870000	chr2	94000000	94010000	LACZ-841	0	1	1	chr2-93860000-93870000-chr2-94000000-94010000
chr2	38930000	38940000	chr2	38990000	39000000	LACZ-842	0	1	1	chr2-38930000-38940000-chr2-38990000-39000000
chr2	166150000	166160000	chr2	166560000	166570000	LACZ-843	0	1	1	chr2-166150000-166160000-chr2-166560000-166570000
chr2	75600000	75610000	chr2	75770000	75780000	LACZ-844	1	0	1	chr2-75600000-75610000-chr2-75770000-75780000
chr2	167220000	167230000	chr2	167270000	167280000	LACZ-845	1	1	2	chr2-167220000-167230000-chr2-167270000-167280000
chr2	119290000	119300000	chr2	119330000	119340000	LACZ-846	0	1	1	chr2-119290000-119300000-chr2-119330000-119340000
chr2	157660000	157670000	chr2	157900000	157910000	LACZ-847	0	0	0	chr2-157660000-157670000-chr2-157900000-157910000
chr2	174300000	174310000	chr2	174670000	174680000	LACZ-848	0	1	1	chr2-174300000-174310000-chr2-174670000-174680000
chr2	173100000	173110000	chr2	173560000	173570000	LACZ-849	1	1	2	chr2-173100000-173110000-chr2-173560000-173570000
chr2	35600000	35610000	chr2	35900000	35910000	LACZ-850	0	1	1	chr2-35600000-35610000-chr2-35900000-35910000
chr2	157890000	157900000	chr2	157930000	157940000	LACZ-851	0	0	0	chr2-157890000-157900000-chr2-157930000-157940000
chr2	32150000	32160000	chr2	32180000	32190000	LACZ-852	0	0	0	chr2-32150000-32160000-chr2-32180000-32190000
chr2	156610000	156620000	chr2	156700000	156710000	LACZ-853	0	1	1	chr2-156610000-156620000-chr2-156700000-156710000
chr2	180350000	180360000	chr2	180400000	180410000	LACZ-854	1	0	1	chr2-180350000-180360000-chr2-180400000-180410000
chr2	32070000	32080000	chr2	32130000	32140000	LACZ-855	0	1	1	chr2-32070000-32080000-chr2-32130000-32140000
chr2	30440000	30450000	chr2	30460000	30470000	LACZ-856	1	0	1	chr2-30440000-30450000-chr2-30460000-30470000
chr2	35550000	35560000	chr2	35600000	35610000	LACZ-857	0	0	0	chr2-35550000-35560000-chr2-35600000-35610000
chr2	152160000	152170000	chr2	152190000	152200000	LACZ-858	0	1	1	chr2-152160000-152170000-chr2-152190000-152200000
chr2	180350000	180360000	chr2	180430000	180440000	LACZ-859	1	1	2	chr2-180350000-180360000-chr2-180430000-180440000
chr2	168710000	168720000	chr2	168730000	168740000	LACZ-860	0	0	0	chr2-168710000-168720000-chr2-168730000-168740000
chr2	27080000	27090000	chr2	27230000	27240000	LACZ-861	0	1	1	chr2-27080000-27090000-chr2-27230000-27240000
chr2	28510000	28520000	chr2	28540000	28550000	LACZ-862	1	1	2	chr2-28510000-28520000-chr2-28540000-28550000
chr2	152700000	152710000	chr2	152730000	152740000	LACZ-863	0	0	0	chr2-152700000-152710000-chr2-152730000-152740000
chr2	29250000	29260000	chr2	29590000	29600000	LACZ-864	0	0	0	chr2-29250000-29260000-chr2-29590000-29600000
chr2	91110000	91120000	chr2	91190000	91200000	LACZ-865	1	0	1	chr2-91110000-91120000-chr2-91190000-91200000
chr2	102090000	102100000	chr2	102450000	102460000	LACZ-866	1	1	2	chr2-102090000-102100000-chr2-102450000-102460000
chr2	151940000	151950000	chr2	151990000	152000000	LACZ-867	1	1	2	chr2-151940000-151950000-chr2-151990000-152000000
chr2	26120000	26130000	chr2	26140000	26150000	LACZ-868	0	1	1	chr2-26120000-26130000-chr2-26140000-26150000
chr2	180610000	180620000	chr2	180730000	180740000	LACZ-869	0	0	0	chr2-180610000-180620000-chr2-180730000-180740000
chr2	158060000	158070000	chr2	158200000	158210000	LACZ-870	1	1	2	chr2-158060000-158070000-chr2-158200000-158210000
chr2	84820000	84830000	chr2	84840000	84850000	LACZ-871	0	0	0	chr2-84820000-84830000-chr2-84840000-84850000
chr2	32580000	32590000	chr2	32600000	32610000	LACZ-872	1	1	2	chr2-32580000-32590000-chr2-32600000-32610000
chr2	104440000	104450000	chr2	104490000	104500000	LACZ-873	1	0	1	chr2-104440000-104450000-chr2-104490000-104500000
chr2	28190000	28200000	chr2	28300000	28310000	LACZ-874	0	1	1	chr2-28190000-28200000-chr2-28300000-28310000
chr2	131090000	131100000	chr2	131140000	131150000	LACZ-875	1	0	1	chr2-131090000-131100000-chr2-131140000-131150000
chr2	164830000	164840000	chr2	164900000	164910000	LACZ-876	0	0	0	chr2-164830000-164840000-chr2-164900000-164910000
chr2	156520000	156530000	chr2	156680000	156690000	LACZ-877	1	0	1	chr2-156520000-156530000-chr2-156680000-156690000
chr2	157870000	157880000	chr2	157890000	157900000	LACZ-878	0	0	0	chr2-157870000-157880000-chr2-157890000-157900000
chr2	128700000	128710000	chr2	128810000	128820000	LACZ-879	0	0	0	chr2-128700000-128710000-chr2-128810000-128820000
chr2	165790000	165800000	chr2	166070000	166080000	LACZ-880	1	0	1	chr2-165790000-165800000-chr2-166070000-166080000
chr2	27770000	27780000	chr2	27970000	27980000	LACZ-881	1	1	2	chr2-27770000-27780000-chr2-27970000-27980000
chr2	30240000	30250000	chr2	30260000	30270000	LACZ-882	0	0	0	chr2-30240000-30250000-chr2-30260000-30270000
chr2	36000000	36010000	chr2	36210000	36220000	LACZ-883	1	1	2	chr2-36000000-36010000-chr2-36210000-36220000
chr2	26310000	26320000	chr2	26550000	26560000	LACZ-884	0	0	0	chr2-26310000-26320000-chr2-26550000-26560000
chr2	174310000	174320000	chr2	174840000	174850000	LACZ-885	1	0	1	chr2-174310000-174320000-chr2-174840000-174850000
chr2	33210000	33220000	chr2	33350000	33360000	LACZ-886	0	0	0	chr2-33210000-33220000-chr2-33350000-33360000
chr2	181460000	181470000	chr2	181490000	181500000	LACZ-887	0	0	0	chr2-181460000-181470000-chr2-181490000-181500000
chr2	25500000	25510000	chr2	25550000	25560000	LACZ-888	0	1	1	chr2-25500000-25510000-chr2-25550000-25560000
chr2	29230000	29240000	chr2	29550000	29560000	LACZ-889	1	1	2	chr2-29230000-29240000-chr2-29550000-29560000
chr2	31720000	31730000	chr2	31780000	31790000	LACZ-890	1	1	2	chr2-31720000-31730000-chr2-31780000-31790000
chr2	27010000	27020000	chr2	27030000	27040000	LACZ-891	1	1	2	chr2-27010000-27020000-chr2-27030000-27040000
chr2	33130000	33140000	chr2	33390000	33400000	LACZ-892	0	0	0	chr2-33130000-33140000-chr2-33390000-33400000
chr2	31200000	31210000	chr2	31220000	31230000	LACZ-893	0	0	0	chr2-31200000-31210000-chr2-31220000-31230000
chr2	32870000	32880000	chr2	32910000	32920000	LACZ-894	0	1	1	chr2-32870000-32880000-chr2-32910000-32920000
chr2	27560000	27570000	chr2	27630000	27640000	LACZ-895	0	0	0	chr2-27560000-27570000-chr2-27630000-27640000
chr2	30590000	30600000	chr2	30760000	30770000	LACZ-896	0	0	0	chr2-30590000-30600000-chr2-30760000-30770000
chr2	165820000	165830000	chr2	165850000	165860000	LACZ-897	1	0	1	chr2-165820000-165830000-chr2-165850000-165860000
chr2	172290000	172300000	chr2	172390000	172400000	LACZ-898	0	0	0	chr2-172290000-172300000-chr2-172390000-172400000
chr2	33970000	33980000	chr2	34630000	34640000	LACZ-899	1	0	1	chr2-33970000-33980000-chr2-34630000-34640000
chr2	31750000	31760000	chr2	31780000	31790000	LACZ-900	0	1	1	chr2-31750000-31760000-chr2-31780000-31790000
chr2	26970000	26980000	chr2	27230000	27240000	LACZ-901	0	1	1	chr2-26970000-26980000-chr2-27230000-27240000
chr2	148120000	148130000	chr2	148400000	148410000	LACZ-902	1	0	1	chr2-148120000-148130000-chr2-148400000-148410000
chr2	32530000	32540000	chr2	32570000	32580000	LACZ-903	0	0	0	chr2-32530000-32540000-chr2-32570000-32580000
chr2	35580000	35590000	chr2	35610000	35620000	LACZ-904	0	0	0	chr2-35580000-35590000-chr2-35610000-35620000
chr2	120100000	120110000	chr2	120140000	120150000	LACZ-905	1	1	2	chr2-120100000-120110000-chr2-120140000-120150000
chr2	117540000	117550000	chr2	118100000	118110000	LACZ-906	1	0	1	chr2-117540000-117550000-chr2-118100000-118110000
chr2	167310000	167320000	chr2	167340000	167350000	LACZ-907	0	0	0	chr2-167310000-167320000-chr2-167340000-167350000
chr2	168270000	168280000	chr2	168380000	168390000	LACZ-908	1	0	1	chr2-168270000-168280000-chr2-168380000-168390000
chr2	91940000	91950000	chr2	91970000	91980000	LACZ-909	0	0	0	chr2-91940000-91950000-chr2-91970000-91980000
chr2	167700000	167710000	chr2	167730000	167740000	LACZ-910	0	0	0	chr2-167700000-167710000-chr2-167730000-167740000
chr2	154410000	154420000	chr2	154540000	154550000	LACZ-911	1	1	2	chr2-154410000-154420000-chr2-154540000-154550000
chr2	26310000	26320000	chr2	26380000	26390000	LACZ-912	0	0	0	chr2-26310000-26320000-chr2-26380000-26390000
chr2	28710000	28720000	chr2	28990000	29000000	LACZ-913	0	0	0	chr2-28710000-28720000-chr2-28990000-29000000
chr2	165280000	165290000	chr2	165330000	165340000	LACZ-914	0	1	1	chr2-165280000-165290000-chr2-165330000-165340000
chr2	32610000	32620000	chr2	32670000	32680000	LACZ-915	0	0	0	chr2-32610000-32620000-chr2-32670000-32680000
chr2	33470000	33480000	chr2	33570000	33580000	LACZ-916	0	0	0	chr2-33470000-33480000-chr2-33570000-33580000
chr2	165190000	165200000	chr2	165270000	165280000	LACZ-917	0	0	0	chr2-165190000-165200000-chr2-165270000-165280000
chr2	156580000	156590000	chr2	156680000	156690000	LACZ-918	0	0	0	chr2-156580000-156590000-chr2-156680000-156690000
chr2	93220000	93230000	chr2	93330000	93340000	LACZ-919	1	0	1	chr2-93220000-93230000-chr2-93330000-93340000
chr2	32400000	32410000	chr2	32460000	32470000	LACZ-920	1	0	1	chr2-32400000-32410000-chr2-32460000-32470000
chr2	32660000	32670000	chr2	32680000	32690000	LACZ-921	0	1	1	chr2-32660000-32670000-chr2-32680000-32690000
chr2	174340000	174350000	chr2	174410000	174420000	LACZ-922	0	0	0	chr2-174340000-174350000-chr2-174410000-174420000
chr2	127510000	127520000	chr2	127550000	127560000	LACZ-923	0	1	1	chr2-127510000-127520000-chr2-127550000-127560000
chr2	25450000	25460000	chr2	25490000	25500000	LACZ-924	0	0	0	chr2-25450000-25460000-chr2-25490000-25500000
chr2	178560000	178570000	chr2	178660000	178670000	LACZ-925	0	1	1	chr2-178560000-178570000-chr2-178660000-178670000
chr2	146010000	146020000	chr2	146040000	146050000	LACZ-926	0	0	0	chr2-146010000-146020000-chr2-146040000-146050000
chr2	84610000	84620000	chr2	84640000	84650000	LACZ-927	1	0	1	chr2-84610000-84620000-chr2-84640000-84650000
chr2	119240000	119250000	chr2	119270000	119280000	LACZ-928	0	0	0	chr2-119240000-119250000-chr2-119270000-119280000
chr2	27150000	27160000	chr2	27210000	27220000	LACZ-929	0	0	0	chr2-27150000-27160000-chr2-27210000-27220000
chr2	93070000	93080000	chr2	93420000	93430000	LACZ-930	0	0	0	chr2-93070000-93080000-chr2-93420000-93430000
chr2	164840000	164850000	chr2	164860000	164870000	LACZ-931	0	0	0	chr2-164840000-164850000-chr2-164860000-164870000
chr2	31030000	31040000	chr2	31070000	31080000	LACZ-932	0	0	0	chr2-31030000-31040000-chr2-31070000-31080000
chr2	131820000	131830000	chr2	131940000	131950000	LACZ-933	1	1	2	chr2-131820000-131830000-chr2-131940000-131950000
chr2	70210000	70220000	chr2	70550000	70560000	LACZ-934	0	1	1	chr2-70210000-70220000-chr2-70550000-70560000
chr2	28210000	28220000	chr2	28280000	28290000	LACZ-935	0	0	0	chr2-28210000-28220000-chr2-28280000-28290000
chr2	31530000	31540000	chr2	31830000	31840000	LACZ-936	0	0	0	chr2-31530000-31540000-chr2-31830000-31840000
chr2	180470000	180480000	chr2	180570000	180580000	LACZ-937	1	1	2	chr2-180470000-180480000-chr2-180570000-180580000
chr2	25270000	25280000	chr2	25330000	25340000	LACZ-938	1	0	1	chr2-25270000-25280000-chr2-25330000-25340000
chr2	30500000	30510000	chr2	30600000	30610000	LACZ-939	0	0	0	chr2-30500000-30510000-chr2-30600000-30610000
chr2	181380000	181390000	chr2	181570000	181580000	LACZ-940	0	0	0	chr2-181380000-181390000-chr2-181570000-181580000
chr2	30200000	30210000	chr2	30280000	30290000	LACZ-941	0	0	0	chr2-30200000-30210000-chr2-30280000-30290000
chr2	4520000	4530000	chr2	4590000	4600000	LACZ-942	0	1	1	chr2-4520000-4530000-chr2-4590000-4600000
chr2	29610000	29620000	chr2	29730000	29740000	LACZ-943	1	1	2	chr2-29610000-29620000-chr2-29730000-29740000
chr2	26520000	26530000	chr2	26540000	26550000	LACZ-944	0	0	0	chr2-26520000-26530000-chr2-26540000-26550000
chr2	170180000	170190000	chr2	170210000	170220000	LACZ-945	0	1	1	chr2-170180000-170190000-chr2-170210000-170220000
chr2	180170000	180180000	chr2	180190000	180200000	LACZ-946	1	0	1	chr2-180170000-180180000-chr2-180190000-180200000
chr2	152100000	152110000	chr2	152190000	152200000	LACZ-947	0	1	1	chr2-152100000-152110000-chr2-152190000-152200000
chr2	157480000	157490000	chr2	157520000	157530000	LACZ-948	0	0	0	chr2-157480000-157490000-chr2-157520000-157530000
chr2	166140000	166150000	chr2	166400000	166410000	LACZ-949	0	0	0	chr2-166140000-166150000-chr2-166400000-166410000
chr2	32480000	32490000	chr2	32560000	32570000	LACZ-950	1	1	2	chr2-32480000-32490000-chr2-32560000-32570000
chr2	35300000	35310000	chr2	35340000	35350000	LACZ-951	0	1	1	chr2-35300000-35310000-chr2-35340000-35350000
chr2	30520000	30530000	chr2	30580000	30590000	LACZ-952	0	0	0	chr2-30520000-30530000-chr2-30580000-30590000
chr2	25810000	25820000	chr2	25840000	25850000	LACZ-953	0	0	0	chr2-25810000-25820000-chr2-25840000-25850000
chr2	33230000	33240000	chr2	33320000	33330000	LACZ-954	0	0	0	chr2-33230000-33240000-chr2-33320000-33330000
chr2	154700000	154710000	chr2	154940000	154950000	LACZ-955	1	1	2	chr2-154700000-154710000-chr2-154940000-154950000
chr2	30430000	30440000	chr2	30930000	30940000	LACZ-956	1	1	2	chr2-30430000-30440000-chr2-30930000-30940000
chr2	180370000	180380000	chr2	180430000	180440000	LACZ-957	0	1	1	chr2-180370000-180380000-chr2-180430000-180440000
chr2	152390000	152400000	chr2	152430000	152440000	LACZ-958	1	1	2	chr2-152390000-152400000-chr2-152430000-152440000
chr2	25230000	25240000	chr2	25290000	25300000	LACZ-959	0	0	0	chr2-25230000-25240000-chr2-25290000-25300000
chr2	103870000	103880000	chr2	103980000	103990000	LACZ-960	1	1	2	chr2-103870000-103880000-chr2-103980000-103990000
chr2	181190000	181200000	chr2	181230000	181240000	LACZ-961	0	0	0	chr2-181190000-181200000-chr2-181230000-181240000
chr2	131420000	131430000	chr2	131510000	131520000	LACZ-962	1	1	2	chr2-131420000-131430000-chr2-131510000-131520000
chr2	118770000	118780000	chr2	118860000	118870000	LACZ-963	0	0	0	chr2-118770000-118780000-chr2-118860000-118870000
chr2	27190000	27200000	chr2	27210000	27220000	LACZ-964	0	0	0	chr2-27190000-27200000-chr2-27210000-27220000
chr2	170520000	170530000	chr2	170870000	170880000	LACZ-965	1	1	2	chr2-170520000-170530000-chr2-170870000-170880000
chr2	20910000	20920000	chr2	20940000	20950000	LACZ-966	0	0	0	chr2-20910000-20920000-chr2-20940000-20950000
chr2	35530000	35540000	chr2	35930000	35940000	LACZ-967	1	1	2	chr2-35530000-35540000-chr2-35930000-35940000
chr2	167110000	167120000	chr2	167270000	167280000	LACZ-968	1	1	2	chr2-167110000-167120000-chr2-167270000-167280000
chr2	167300000	167310000	chr2	167380000	167390000	LACZ-969	0	0	0	chr2-167300000-167310000-chr2-167380000-167390000
chr2	155510000	155520000	chr2	155620000	155630000	LACZ-970	1	1	2	chr2-155510000-155520000-chr2-155620000-155630000
chr2	24430000	24440000	chr2	24590000	24600000	LACZ-971	0	0	0	chr2-24430000-24440000-chr2-24590000-24600000
chr2	103570000	103580000	chr2	103590000	103600000	LACZ-972	0	0	0	chr2-103570000-103580000-chr2-103590000-103600000
chr2	29200000	29210000	chr2	29550000	29560000	LACZ-973	1	1	2	chr2-29200000-29210000-chr2-29550000-29560000
chr2	166160000	166170000	chr2	166450000	166460000	LACZ-974	0	0	0	chr2-166160000-166170000-chr2-166450000-166460000
chr2	164750000	164760000	chr2	164790000	164800000	LACZ-975	1	1	2	chr2-164750000-164760000-chr2-164790000-164800000
chr2	30390000	30400000	chr2	30410000	30420000	LACZ-976	0	0	0	chr2-30390000-30400000-chr2-30410000-30420000
chr2	31490000	31500000	chr2	31820000	31830000	LACZ-977	0	0	0	chr2-31490000-31500000-chr2-31820000-31830000
chr2	25120000	25130000	chr2	25150000	25160000	LACZ-978	1	1	2	chr2-25120000-25130000-chr2-25150000-25160000
chr2	165990000	166000000	chr2	166030000	166040000	LACZ-979	0	1	1	chr2-165990000-166000000-chr2-166030000-166040000
chr2	160380000	160390000	chr2	160570000	160580000	LACZ-980	0	1	1	chr2-160380000-160390000-chr2-160570000-160580000
chr2	28240000	28250000	chr2	28280000	28290000	LACZ-981	0	0	0	chr2-28240000-28250000-chr2-28280000-28290000
chr2	30470000	30480000	chr2	30590000	30600000	LACZ-982	0	0	0	chr2-30470000-30480000-chr2-30590000-30600000
chr2	152020000	152030000	chr2	152190000	152200000	LACZ-983	1	1	2	chr2-152020000-152030000-chr2-152190000-152200000
chr2	26360000	26370000	chr2	26380000	26390000	LACZ-984	0	0	0	chr2-26360000-26370000-chr2-26380000-26390000
chr2	34040000	34050000	chr2	34090000	34100000	LACZ-985	0	0	0	chr2-34040000-34050000-chr2-34090000-34100000
chr2	180060000	180070000	chr2	180120000	180130000	LACZ-986	0	0	0	chr2-180060000-180070000-chr2-180120000-180130000
chr2	10100000	10110000	chr2	10280000	10290000	LACZ-987	1	1	2	chr2-10100000-10110000-chr2-10280000-10290000
chr2	153810000	153820000	chr2	153870000	153880000	LACZ-988	0	0	0	chr2-153810000-153820000-chr2-153870000-153880000
chr2	26030000	26040000	chr2	26150000	26160000	LACZ-989	0	1	1	chr2-26030000-26040000-chr2-26150000-26160000
chr2	154380000	154390000	chr2	154400000	154410000	LACZ-990	0	0	0	chr2-154380000-154390000-chr2-154400000-154410000
chr2	104140000	104150000	chr2	104410000	104420000	LACZ-991	1	0	1	chr2-104140000-104150000-chr2-104410000-104420000
chr2	26910000	26920000	chr2	26930000	26940000	LACZ-992	0	0	0	chr2-26910000-26920000-chr2-26930000-26940000
chr2	4510000	4520000	chr2	4550000	4560000	LACZ-993	0	0	0	chr2-4510000-4520000-chr2-4550000-4560000
chr2	119340000	119350000	chr2	119410000	119420000	LACZ-994	0	1	1	chr2-119340000-119350000-chr2-119410000-119420000
chr2	152120000	152130000	chr2	152160000	152170000	LACZ-995	0	0	0	chr2-152120000-152130000-chr2-152160000-152170000
chr2	167080000	167090000	chr2	167270000	167280000	LACZ-996	0	1	1	chr2-167080000-167090000-chr2-167270000-167280000
chr2	94250000	94260000	chr2	94280000	94290000	LACZ-997	1	0	1	chr2-94250000-94260000-chr2-94280000-94290000
chr2	25370000	25380000	chr2	25420000	25430000	LACZ-998	1	1	2	chr2-25370000-25380000-chr2-25420000-25430000
chr2	157720000	157730000	chr2	157920000	157930000	LACZ-999	0	0	0	chr2-157720000-157730000-chr2-157920000-157930000
chr2	158540000	158550000	chr2	158630000	158640000	LACZ-1000	0	0	0	chr2-158540000-158550000-chr2-158630000-158640000
chr2	26600000	26610000	chr2	26630000	26640000	LACZ-1001	0	1	1	chr2-26600000-26610000-chr2-26630000-26640000
chr2	168500000	168510000	chr2	168550000	168560000	LACZ-1002	0	0	0	chr2-168500000-168510000-chr2-168550000-168560000
chr2	30170000	30180000	chr2	30240000	30250000	LACZ-1003	0	0	0	chr2-30170000-30180000-chr2-30240000-30250000
chr2	84830000	84840000	chr2	84890000	84900000	LACZ-1004	1	1	2	chr2-84830000-84840000-chr2-84890000-84900000
chr2	155350000	155360000	chr2	155380000	155390000	LACZ-1005	0	1	1	chr2-155350000-155360000-chr2-155380000-155390000
chr2	92510000	92520000	chr2	92790000	92800000	LACZ-1006	0	0	0	chr2-92510000-92520000-chr2-92790000-92800000
chr2	157720000	157730000	chr2	157880000	157890000	LACZ-1007	0	0	0	chr2-157720000-157730000-chr2-157880000-157890000
chr2	155830000	155840000	chr2	155930000	155940000	LACZ-1008	0	0	0	chr2-155830000-155840000-chr2-155930000-155940000
chr2	29610000	29620000	chr2	29710000	29720000	LACZ-1009	1	0	1	chr2-29610000-29620000-chr2-29710000-29720000
chr2	170620000	170630000	chr2	170820000	170830000	LACZ-1010	0	0	0	chr2-170620000-170630000-chr2-170820000-170830000
chr2	10140000	10150000	chr2	10210000	10220000	LACZ-1011	1	0	1	chr2-10140000-10150000-chr2-10210000-10220000
chr2	30670000	30680000	chr2	30810000	30820000	LACZ-1012	0	0	0	chr2-30670000-30680000-chr2-30810000-30820000
chr2	173370000	173380000	chr2	173520000	173530000	LACZ-1013	0	0	0	chr2-173370000-173380000-chr2-173520000-173530000
chr2	27050000	27060000	chr2	27070000	27080000	LACZ-1014	0	1	1	chr2-27050000-27060000-chr2-27070000-27080000
chr2	6220000	6230000	chr2	6400000	6410000	LACZ-1015	1	1	2	chr2-6220000-6230000-chr2-6400000-6410000
chr2	37870000	37880000	chr2	37930000	37940000	LACZ-1016	1	1	2	chr2-37870000-37880000-chr2-37930000-37940000
chr2	173230000	173240000	chr2	173400000	173410000	LACZ-1017	0	0	0	chr2-173230000-173240000-chr2-173400000-173410000
chr2	91070000	91080000	chr2	91110000	91120000	LACZ-1018	1	1	2	chr2-91070000-91080000-chr2-91110000-91120000
chr2	164440000	164450000	chr2	164460000	164470000	LACZ-1019	0	0	0	chr2-164440000-164450000-chr2-164460000-164470000
chr2	132510000	132520000	chr2	132900000	132910000	LACZ-1020	1	1	2	chr2-132510000-132520000-chr2-132900000-132910000
chr2	155970000	155980000	chr2	156270000	156280000	LACZ-1021	0	1	1	chr2-155970000-155980000-chr2-156270000-156280000
chr2	27270000	27280000	chr2	27450000	27460000	LACZ-1022	0	0	0	chr2-27270000-27280000-chr2-27450000-27460000
chr2	25550000	25560000	chr2	25570000	25580000	LACZ-1023	1	0	1	chr2-25550000-25560000-chr2-25570000-25580000
chr2	131090000	131100000	chr2	131180000	131190000	LACZ-1024	1	0	1	chr2-131090000-131100000-chr2-131180000-131190000
chr2	3100000	3110000	chr2	3170000	3180000	LACZ-1025	0	0	0	chr2-3100000-3110000-chr2-3170000-3180000
chr2	131130000	131140000	chr2	131230000	131240000	LACZ-1026	0	0	0	chr2-131130000-131140000-chr2-131230000-131240000
chr2	76990000	77000000	chr2	77010000	77020000	LACZ-1027	0	0	0	chr2-76990000-77000000-chr2-77010000-77020000
chr2	31020000	31030000	chr2	31170000	31180000	LACZ-1028	1	0	1	chr2-31020000-31030000-chr2-31170000-31180000
chr2	179950000	179960000	chr2	179980000	179990000	LACZ-1029	0	0	0	chr2-179950000-179960000-chr2-179980000-179990000
chr2	33510000	33520000	chr2	33560000	33570000	LACZ-1030	0	0	0	chr2-33510000-33520000-chr2-33560000-33570000
chr2	104150000	104160000	chr2	104330000	104340000	LACZ-1031	0	0	0	chr2-104150000-104160000-chr2-104330000-104340000
chr2	91110000	91120000	chr2	91230000	91240000	LACZ-1032	1	0	1	chr2-91110000-91120000-chr2-91230000-91240000
chr2	25850000	25860000	chr2	25900000	25910000	LACZ-1033	1	0	1	chr2-25850000-25860000-chr2-25900000-25910000
chr2	145690000	145700000	chr2	145880000	145890000	LACZ-1034	1	1	2	chr2-145690000-145700000-chr2-145880000-145890000
chr2	91050000	91060000	chr2	91200000	91210000	LACZ-1035	0	0	0	chr2-91050000-91060000-chr2-91200000-91210000
chr2	125300000	125310000	chr2	125330000	125340000	LACZ-1036	0	1	1	chr2-125300000-125310000-chr2-125330000-125340000
chr2	168540000	168550000	chr2	168610000	168620000	LACZ-1037	0	0	0	chr2-168540000-168550000-chr2-168610000-168620000
chr2	181020000	181030000	chr2	181040000	181050000	LACZ-1038	0	0	0	chr2-181020000-181030000-chr2-181040000-181050000
chr2	179210000	179220000	chr2	179350000	179360000	LACZ-1039	0	0	0	chr2-179210000-179220000-chr2-179350000-179360000
chr2	60040000	60050000	chr2	60060000	60070000	LACZ-1040	0	0	0	chr2-60040000-60050000-chr2-60060000-60070000
chr2	92750000	92760000	chr2	92790000	92800000	LACZ-1041	0	0	0	chr2-92750000-92760000-chr2-92790000-92800000
chr2	144170000	144180000	chr2	144200000	144210000	LACZ-1042	0	0	0	chr2-144170000-144180000-chr2-144200000-144210000
chr2	148540000	148550000	chr2	148560000	148570000	LACZ-1043	0	0	0	chr2-148540000-148550000-chr2-148560000-148570000
chr2	152690000	152700000	chr2	153010000	153020000	LACZ-1044	1	1	2	chr2-152690000-152700000-chr2-153010000-153020000
chr2	34020000	34030000	chr2	34160000	34170000	LACZ-1045	0	0	0	chr2-34020000-34030000-chr2-34160000-34170000
chr2	178470000	178480000	chr2	178690000	178700000	LACZ-1046	0	0	0	chr2-178470000-178480000-chr2-178690000-178700000
chr2	166190000	166200000	chr2	166380000	166390000	LACZ-1047	0	0	0	chr2-166190000-166200000-chr2-166380000-166390000
chr2	36030000	36040000	chr2	36180000	36190000	LACZ-1048	0	0	0	chr2-36030000-36040000-chr2-36180000-36190000
chr2	153800000	153810000	chr2	153900000	153910000	LACZ-1049	1	0	1	chr2-153800000-153810000-chr2-153900000-153910000
chr2	154180000	154190000	chr2	154200000	154210000	LACZ-1050	0	1	1	chr2-154180000-154190000-chr2-154200000-154210000
chr2	28960000	28970000	chr2	29020000	29030000	LACZ-1051	0	0	0	chr2-28960000-28970000-chr2-29020000-29030000
chr2	152900000	152910000	chr2	153020000	153030000	LACZ-1052	0	0	0	chr2-152900000-152910000-chr2-153020000-153030000
chr2	33880000	33890000	chr2	34620000	34630000	LACZ-1053	0	0	0	chr2-33880000-33890000-chr2-34620000-34630000
chr2	31670000	31680000	chr2	31910000	31920000	LACZ-1054	0	1	1	chr2-31670000-31680000-chr2-31910000-31920000
chr2	167270000	167280000	chr2	167440000	167450000	LACZ-1055	1	0	1	chr2-167270000-167280000-chr2-167440000-167450000
chr2	167630000	167640000	chr2	167660000	167670000	LACZ-1056	0	0	0	chr2-167630000-167640000-chr2-167660000-167670000
chr2	75810000	75820000	chr2	75830000	75840000	LACZ-1057	0	0	0	chr2-75810000-75820000-chr2-75830000-75840000
chr2	127450000	127460000	chr2	127520000	127530000	LACZ-1058	1	0	1	chr2-127450000-127460000-chr2-127520000-127530000
chr2	171980000	171990000	chr2	172000000	172010000	LACZ-1059	0	1	1	chr2-171980000-171990000-chr2-172000000-172010000
chr2	153800000	153810000	chr2	153920000	153930000	LACZ-1060	1	1	2	chr2-153800000-153810000-chr2-153920000-153930000
chr2	166090000	166100000	chr2	166470000	166480000	LACZ-1061	0	0	0	chr2-166090000-166100000-chr2-166470000-166480000
chr2	148850000	148860000	chr2	148890000	148900000	LACZ-1062	1	0	1	chr2-148850000-148860000-chr2-148890000-148900000
chr2	30360000	30370000	chr2	30390000	30400000	LACZ-1063	0	0	0	chr2-30360000-30370000-chr2-30390000-30400000
chr2	173580000	173590000	chr2	174110000	174120000	LACZ-1064	0	0	0	chr2-173580000-173590000-chr2-174110000-174120000
chr2	5610000	5620000	chr2	5630000	5640000	LACZ-1065	0	0	0	chr2-5610000-5620000-chr2-5630000-5640000
chr2	172340000	172350000	chr2	172450000	172460000	LACZ-1066	0	0	0	chr2-172340000-172350000-chr2-172450000-172460000
chr2	28800000	28810000	chr2	28960000	28970000	LACZ-1067	0	0	0	chr2-28800000-28810000-chr2-28960000-28970000
chr2	26350000	26360000	chr2	26560000	26570000	LACZ-1068	0	1	1	chr2-26350000-26360000-chr2-26560000-26570000
chr2	165240000	165250000	chr2	165360000	165370000	LACZ-1069	0	1	1	chr2-165240000-165250000-chr2-165360000-165370000
chr2	153460000	153470000	chr2	153550000	153560000	LACZ-1070	0	0	0	chr2-153460000-153470000-chr2-153550000-153560000
chr2	155240000	155250000	chr2	155380000	155390000	LACZ-1071	1	1	2	chr2-155240000-155250000-chr2-155380000-155390000
chr2	106430000	106440000	chr2	106950000	106960000	LACZ-1072	1	1	2	chr2-106430000-106440000-chr2-106950000-106960000
chr2	35720000	35730000	chr2	35900000	35910000	LACZ-1073	0	1	1	chr2-35720000-35730000-chr2-35900000-35910000
chr2	179750000	179760000	chr2	179820000	179830000	LACZ-1074	0	0	0	chr2-179750000-179760000-chr2-179820000-179830000
chr2	143870000	143880000	chr2	143900000	143910000	LACZ-1075	0	0	0	chr2-143870000-143880000-chr2-143900000-143910000
chr2	165150000	165160000	chr2	165260000	165270000	LACZ-1076	0	0	0	chr2-165150000-165160000-chr2-165260000-165270000
chr2	169060000	169070000	chr2	169810000	169820000	LACZ-1077	1	0	1	chr2-169060000-169070000-chr2-169810000-169820000
chr2	28140000	28150000	chr2	28380000	28390000	LACZ-1078	0	0	0	chr2-28140000-28150000-chr2-28380000-28390000
chr2	147210000	147220000	chr2	147230000	147240000	LACZ-1079	0	0	0	chr2-147210000-147220000-chr2-147230000-147240000
chr2	33310000	33320000	chr2	33340000	33350000	LACZ-1080	1	1	2	chr2-33310000-33320000-chr2-33340000-33350000
chr2	144020000	144030000	chr2	144100000	144110000	LACZ-1081	0	0	0	chr2-144020000-144030000-chr2-144100000-144110000
chr2	84720000	84730000	chr2	84740000	84750000	LACZ-1082	0	0	0	chr2-84720000-84730000-chr2-84740000-84750000
chr2	30460000	30470000	chr2	30940000	30950000	LACZ-1083	0	1	1	chr2-30460000-30470000-chr2-30940000-30950000
chr2	29210000	29220000	chr2	29520000	29530000	LACZ-1084	1	0	1	chr2-29210000-29220000-chr2-29520000-29530000
chr2	172370000	172380000	chr2	172390000	172400000	LACZ-1085	0	0	0	chr2-172370000-172380000-chr2-172390000-172400000
chr2	170150000	170160000	chr2	170200000	170210000	LACZ-1086	1	0	1	chr2-170150000-170160000-chr2-170200000-170210000
chr2	152080000	152090000	chr2	152190000	152200000	LACZ-1087	1	1	2	chr2-152080000-152090000-chr2-152190000-152200000
chr2	163530000	163540000	chr2	163720000	163730000	LACZ-1088	1	0	1	chr2-163530000-163540000-chr2-163720000-163730000
chr2	28780000	28790000	chr2	28930000	28940000	LACZ-1089	0	0	0	chr2-28780000-28790000-chr2-28930000-28940000
chr2	91970000	91980000	chr2	92000000	92010000	LACZ-1090	0	0	0	chr2-91970000-91980000-chr2-92000000-92010000
chr2	166620000	166630000	chr2	166680000	166690000	LACZ-1091	0	0	0	chr2-166620000-166630000-chr2-166680000-166690000
chr2	93220000	93230000	chr2	93460000	93470000	LACZ-1092	1	0	1	chr2-93220000-93230000-chr2-93460000-93470000
chr2	145160000	145170000	chr2	145510000	145520000	LACZ-1093	1	1	2	chr2-145160000-145170000-chr2-145510000-145520000
chr2	120180000	120190000	chr2	120250000	120260000	LACZ-1094	1	0	1	chr2-120180000-120190000-chr2-120250000-120260000
chr2	93900000	93910000	chr2	93970000	93980000	LACZ-1095	0	0	0	chr2-93900000-93910000-chr2-93970000-93980000
chr2	35610000	35620000	chr2	35660000	35670000	LACZ-1096	0	0	0	chr2-35610000-35620000-chr2-35660000-35670000
chr2	132520000	132530000	chr2	132700000	132710000	LACZ-1097	0	1	1	chr2-132520000-132530000-chr2-132700000-132710000
chr2	30600000	30610000	chr2	30660000	30670000	LACZ-1098	0	0	0	chr2-30600000-30610000-chr2-30660000-30670000
chr2	32390000	32400000	chr2	32560000	32570000	LACZ-1099	0	1	1	chr2-32390000-32400000-chr2-32560000-32570000
chr2	70120000	70130000	chr2	70550000	70560000	LACZ-1100	1	1	2	chr2-70120000-70130000-chr2-70550000-70560000
chr2	153070000	153080000	chr2	153100000	153110000	LACZ-1101	0	0	0	chr2-153070000-153080000-chr2-153100000-153110000
chr2	158040000	158050000	chr2	158200000	158210000	LACZ-1102	1	1	2	chr2-158040000-158050000-chr2-158200000-158210000
chr2	32070000	32080000	chr2	32220000	32230000	LACZ-1103	0	0	0	chr2-32070000-32080000-chr2-32220000-32230000
chr2	152440000	152450000	chr2	152570000	152580000	LACZ-1104	0	0	0	chr2-152440000-152450000-chr2-152570000-152580000
chr2	173250000	173260000	chr2	173310000	173320000	LACZ-1105	0	0	0	chr2-173250000-173260000-chr2-173310000-173320000
chr2	180170000	180180000	chr2	180220000	180230000	LACZ-1106	1	0	1	chr2-180170000-180180000-chr2-180220000-180230000
chr2	150610000	150620000	chr2	150670000	150680000	LACZ-1107	0	1	1	chr2-150610000-150620000-chr2-150670000-150680000
chr2	167190000	167200000	chr2	167210000	167220000	LACZ-1108	0	1	1	chr2-167190000-167200000-chr2-167210000-167220000
chr2	25190000	25200000	chr2	25230000	25240000	LACZ-1109	1	0	1	chr2-25190000-25200000-chr2-25230000-25240000
chr2	160730000	160740000	chr2	160760000	160770000	LACZ-1110	0	1	1	chr2-160730000-160740000-chr2-160760000-160770000
chr2	11170000	11180000	chr2	11200000	11210000	LACZ-1111	0	0	0	chr2-11170000-11180000-chr2-11200000-11210000
chr2	32180000	32190000	chr2	32220000	32230000	LACZ-1112	0	0	0	chr2-32180000-32190000-chr2-32220000-32230000
chr2	150810000	150820000	chr2	150990000	151000000	LACZ-1113	0	0	0	chr2-150810000-150820000-chr2-150990000-151000000
chr2	35530000	35540000	chr2	35700000	35710000	LACZ-1114	1	0	1	chr2-35530000-35540000-chr2-35700000-35710000
chr2	155510000	155520000	chr2	155600000	155610000	LACZ-1115	1	1	2	chr2-155510000-155520000-chr2-155600000-155610000
chr2	31180000	31190000	chr2	31240000	31250000	LACZ-1116	0	0	0	chr2-31180000-31190000-chr2-31240000-31250000
chr2	32840000	32850000	chr2	32930000	32940000	LACZ-1117	0	0	0	chr2-32840000-32850000-chr2-32930000-32940000
chr2	5220000	5230000	chr2	5300000	5310000	LACZ-1118	0	0	0	chr2-5220000-5230000-chr2-5300000-5310000
chr2	32100000	32110000	chr2	32210000	32220000	LACZ-1119	0	0	0	chr2-32100000-32110000-chr2-32210000-32220000
chr2	167110000	167120000	chr2	167290000	167300000	LACZ-1120	1	0	1	chr2-167110000-167120000-chr2-167290000-167300000
chr2	30370000	30380000	chr2	30820000	30830000	LACZ-1121	0	0	0	chr2-30370000-30380000-chr2-30820000-30830000
chr2	9680000	9690000	chr2	9700000	9710000	LACZ-1122	0	0	0	chr2-9680000-9690000-chr2-9700000-9710000
chr2	91150000	91160000	chr2	91180000	91190000	LACZ-1123	0	0	0	chr2-91150000-91160000-chr2-91180000-91190000
chr2	33150000	33160000	chr2	33170000	33180000	LACZ-1124	1	0	1	chr2-33150000-33160000-chr2-33170000-33180000
chr2	164390000	164400000	chr2	164510000	164520000	LACZ-1125	0	1	1	chr2-164390000-164400000-chr2-164510000-164520000
chr2	157460000	157470000	chr2	157590000	157600000	LACZ-1126	0	0	0	chr2-157460000-157470000-chr2-157590000-157600000
chr2	169080000	169090000	chr2	169890000	169900000	LACZ-1127	0	0	0	chr2-169080000-169090000-chr2-169890000-169900000
chr2	29200000	29210000	chr2	29580000	29590000	LACZ-1128	1	1	2	chr2-29200000-29210000-chr2-29580000-29590000
chr2	178180000	178190000	chr2	178200000	178210000	LACZ-1129	0	0	0	chr2-178180000-178190000-chr2-178200000-178210000
chr2	72990000	73000000	chr2	73020000	73030000	LACZ-1130	0	0	0	chr2-72990000-73000000-chr2-73020000-73030000
chr2	179830000	179840000	chr2	179870000	179880000	LACZ-1131	1	1	2	chr2-179830000-179840000-chr2-179870000-179880000
chr2	33210000	33220000	chr2	33230000	33240000	LACZ-1132	0	0	0	chr2-33210000-33220000-chr2-33230000-33240000
chr2	173220000	173230000	chr2	173320000	173330000	LACZ-1133	1	0	1	chr2-173220000-173230000-chr2-173320000-173330000
chr2	169100000	169110000	chr2	169850000	169860000	LACZ-1134	1	0	1	chr2-169100000-169110000-chr2-169850000-169860000
chr2	158600000	158610000	chr2	158630000	158640000	LACZ-1135	0	0	0	chr2-158600000-158610000-chr2-158630000-158640000
chr2	166110000	166120000	chr2	166390000	166400000	LACZ-1136	0	0	0	chr2-166110000-166120000-chr2-166390000-166400000
chr2	121570000	121580000	chr2	121830000	121840000	LACZ-1137	1	1	2	chr2-121570000-121580000-chr2-121830000-121840000
chr2	166170000	166180000	chr2	166520000	166530000	LACZ-1138	0	0	0	chr2-166170000-166180000-chr2-166520000-166530000
chr2	92970000	92980000	chr2	93060000	93070000	LACZ-1139	0	1	1	chr2-92970000-92980000-chr2-93060000-93070000
chr2	167290000	167300000	chr2	167340000	167350000	LACZ-1140	0	0	0	chr2-167290000-167300000-chr2-167340000-167350000
chr2	30500000	30510000	chr2	30570000	30580000	LACZ-1141	0	0	0	chr2-30500000-30510000-chr2-30570000-30580000
chr2	178720000	178730000	chr2	179050000	179060000	LACZ-1142	0	0	0	chr2-178720000-178730000-chr2-179050000-179060000
chr2	166160000	166170000	chr2	166480000	166490000	LACZ-1143	0	0	0	chr2-166160000-166170000-chr2-166480000-166490000
chr2	165520000	165530000	chr2	165740000	165750000	LACZ-1144	1	0	1	chr2-165520000-165530000-chr2-165740000-165750000
chr2	166120000	166130000	chr2	166150000	166160000	LACZ-1145	0	0	0	chr2-166120000-166130000-chr2-166150000-166160000
chr2	174310000	174320000	chr2	174690000	174700000	LACZ-1146	1	0	1	chr2-174310000-174320000-chr2-174690000-174700000
chr2	167800000	167810000	chr2	167900000	167910000	LACZ-1147	0	0	0	chr2-167800000-167810000-chr2-167900000-167910000
chr2	174300000	174310000	chr2	174880000	174890000	LACZ-1148	0	0	0	chr2-174300000-174310000-chr2-174880000-174890000
chr2	32760000	32770000	chr2	32810000	32820000	LACZ-1149	0	0	0	chr2-32760000-32770000-chr2-32810000-32820000
chr2	91960000	91970000	chr2	92180000	92190000	LACZ-1150	0	0	0	chr2-91960000-91970000-chr2-92180000-92190000
chr2	137190000	137200000	chr2	137210000	137220000	LACZ-1151	0	0	0	chr2-137190000-137200000-chr2-137210000-137220000
chr2	34800000	34810000	chr2	34820000	34830000	LACZ-1152	0	0	0	chr2-34800000-34810000-chr2-34820000-34830000
chr2	91030000	91040000	chr2	91050000	91060000	LACZ-1153	0	0	0	chr2-91030000-91040000-chr2-91050000-91060000
chr2	181360000	181370000	chr2	181490000	181500000	LACZ-1154	0	0	0	chr2-181360000-181370000-chr2-181490000-181500000
chr2	106650000	106660000	chr2	106680000	106690000	LACZ-1155	0	0	0	chr2-106650000-106660000-chr2-106680000-106690000
chr2	131560000	131570000	chr2	131810000	131820000	LACZ-1156	0	1	1	chr2-131560000-131570000-chr2-131810000-131820000
chr2	180120000	180130000	chr2	180210000	180220000	LACZ-1157	0	0	0	chr2-180120000-180130000-chr2-180210000-180220000
chr2	146630000	146640000	chr2	147170000	147180000	LACZ-1158	1	1	2	chr2-146630000-146640000-chr2-147170000-147180000
chr2	33190000	33200000	chr2	33330000	33340000	LACZ-1159	0	0	0	chr2-33190000-33200000-chr2-33330000-33340000
chr2	156650000	156660000	chr2	156670000	156680000	LACZ-1160	0	0	0	chr2-156650000-156660000-chr2-156670000-156680000
chr2	165090000	165100000	chr2	165340000	165350000	LACZ-1161	0	0	0	chr2-165090000-165100000-chr2-165340000-165350000
chr2	180560000	180570000	chr2	180760000	180770000	LACZ-1162	1	0	1	chr2-180560000-180570000-chr2-180760000-180770000
chr2	180100000	180110000	chr2	180250000	180260000	LACZ-1163	0	1	1	chr2-180100000-180110000-chr2-180250000-180260000
chr2	146460000	146470000	chr2	146610000	146620000	LACZ-1164	1	1	2	chr2-146460000-146470000-chr2-146610000-146620000
chr2	93200000	93210000	chr2	93470000	93480000	LACZ-1165	0	1	1	chr2-93200000-93210000-chr2-93470000-93480000
chr2	155980000	155990000	chr2	156000000	156010000	LACZ-1166	0	0	0	chr2-155980000-155990000-chr2-156000000-156010000
chr2	90910000	90920000	chr2	91060000	91070000	LACZ-1167	0	1	1	chr2-90910000-90920000-chr2-91060000-91070000
chr2	92670000	92680000	chr2	92800000	92810000	LACZ-1168	0	0	0	chr2-92670000-92680000-chr2-92800000-92810000
chr2	35600000	35610000	chr2	35680000	35690000	LACZ-1169	0	0	0	chr2-35600000-35610000-chr2-35680000-35690000
chr2	156970000	156980000	chr2	156990000	157000000	LACZ-1170	1	1	2	chr2-156970000-156980000-chr2-156990000-157000000
chr2	180020000	180030000	chr2	180220000	180230000	LACZ-1171	0	0	0	chr2-180020000-180030000-chr2-180220000-180230000
chr2	167230000	167240000	chr2	167440000	167450000	LACZ-1172	0	0	0	chr2-167230000-167240000-chr2-167440000-167450000
chr2	34870000	34880000	chr2	34900000	34910000	LACZ-1173	0	0	0	chr2-34870000-34880000-chr2-34900000-34910000
chr2	163780000	163790000	chr2	163800000	163810000	LACZ-1174	1	0	1	chr2-163780000-163790000-chr2-163800000-163810000
chr2	92880000	92890000	chr2	93090000	93100000	LACZ-1175	1	0	1	chr2-92880000-92890000-chr2-93090000-93100000
chr2	25250000	25260000	chr2	25270000	25280000	LACZ-1176	0	1	1	chr2-25250000-25260000-chr2-25270000-25280000
chr2	118740000	118750000	chr2	118860000	118870000	LACZ-1177	1	0	1	chr2-118740000-118750000-chr2-118860000-118870000
chr2	156370000	156380000	chr2	156460000	156470000	LACZ-1178	0	1	1	chr2-156370000-156380000-chr2-156460000-156470000
chr2	32710000	32720000	chr2	32870000	32880000	LACZ-1179	0	0	0	chr2-32710000-32720000-chr2-32870000-32880000
chr2	92370000	92380000	chr2	92390000	92400000	LACZ-1180	0	0	0	chr2-92370000-92380000-chr2-92390000-92400000
chr2	17670000	17680000	chr2	17700000	17710000	LACZ-1181	0	0	0	chr2-17670000-17680000-chr2-17700000-17710000
chr2	72540000	72550000	chr2	72640000	72650000	LACZ-1182	0	0	0	chr2-72540000-72550000-chr2-72640000-72650000
chr2	167350000	167360000	chr2	167420000	167430000	LACZ-1183	0	0	0	chr2-167350000-167360000-chr2-167420000-167430000
chr2	104280000	104290000	chr2	104320000	104330000	LACZ-1184	0	0	0	chr2-104280000-104290000-chr2-104320000-104330000
chr2	152670000	152680000	chr2	152820000	152830000	LACZ-1185	1	1	2	chr2-152670000-152680000-chr2-152820000-152830000
chr2	156880000	156890000	chr2	157020000	157030000	LACZ-1186	0	0	0	chr2-156880000-156890000-chr2-157020000-157030000
chr2	180460000	180470000	chr2	180600000	180610000	LACZ-1187	0	0	0	chr2-180460000-180470000-chr2-180600000-180610000
chr2	32010000	32020000	chr2	32210000	32220000	LACZ-1188	0	0	0	chr2-32010000-32020000-chr2-32210000-32220000
chr2	172470000	172480000	chr2	172500000	172510000	LACZ-1189	1	1	2	chr2-172470000-172480000-chr2-172500000-172510000
chr2	72050000	72060000	chr2	72070000	72080000	LACZ-1190	0	0	0	chr2-72050000-72060000-chr2-72070000-72080000
chr2	112370000	112380000	chr2	112470000	112480000	LACZ-1191	1	0	1	chr2-112370000-112380000-chr2-112470000-112480000
chr2	128690000	128700000	chr2	128740000	128750000	LACZ-1192	1	0	1	chr2-128690000-128700000-chr2-128740000-128750000
chr2	90470000	90480000	chr2	90670000	90680000	LACZ-1193	1	0	1	chr2-90470000-90480000-chr2-90670000-90680000
chr2	142870000	142880000	chr2	142900000	142910000	LACZ-1194	0	0	0	chr2-142870000-142880000-chr2-142900000-142910000
chr2	163910000	163920000	chr2	163950000	163960000	LACZ-1195	0	1	1	chr2-163910000-163920000-chr2-163950000-163960000
chr2	178630000	178640000	chr2	179200000	179210000	LACZ-1196	1	0	1	chr2-178630000-178640000-chr2-179200000-179210000
chr2	165960000	165970000	chr2	166040000	166050000	LACZ-1197	0	1	1	chr2-165960000-165970000-chr2-166040000-166050000
chr2	83640000	83650000	chr2	83720000	83730000	LACZ-1198	0	0	0	chr2-83640000-83650000-chr2-83720000-83730000
chr2	155270000	155280000	chr2	155380000	155390000	LACZ-1199	0	1	1	chr2-155270000-155280000-chr2-155380000-155390000
chr2	165100000	165110000	chr2	165360000	165370000	LACZ-1200	0	1	1	chr2-165100000-165110000-chr2-165360000-165370000
chr2	152030000	152040000	chr2	152100000	152110000	LACZ-1201	0	0	0	chr2-152030000-152040000-chr2-152100000-152110000
chr2	180660000	180670000	chr2	180680000	180690000	LACZ-1202	0	0	0	chr2-180660000-180670000-chr2-180680000-180690000
chr2	93220000	93230000	chr2	93380000	93390000	LACZ-1203	1	0	1	chr2-93220000-93230000-chr2-93380000-93390000
chr2	26470000	26480000	chr2	26580000	26590000	LACZ-1204	0	0	0	chr2-26470000-26480000-chr2-26580000-26590000
chr2	103890000	103900000	chr2	103960000	103970000	LACZ-1205	0	0	0	chr2-103890000-103900000-chr2-103960000-103970000
chr2	120050000	120060000	chr2	120160000	120170000	LACZ-1206	0	0	0	chr2-120050000-120060000-chr2-120160000-120170000
chr2	31420000	31430000	chr2	31830000	31840000	LACZ-1207	0	0	0	chr2-31420000-31430000-chr2-31830000-31840000
chr2	160220000	160230000	chr2	160250000	160260000	LACZ-1208	0	0	0	chr2-160220000-160230000-chr2-160250000-160260000
chr2	35560000	35570000	chr2	35710000	35720000	LACZ-1209	0	0	0	chr2-35560000-35570000-chr2-35710000-35720000
chr2	11510000	11520000	chr2	11550000	11560000	LACZ-1210	0	0	0	chr2-11510000-11520000-chr2-11550000-11560000
chr2	31570000	31580000	chr2	31590000	31600000	LACZ-1211	0	0	0	chr2-31570000-31580000-chr2-31590000-31600000
chr2	29190000	29200000	chr2	29620000	29630000	LACZ-1212	1	1	2	chr2-29190000-29200000-chr2-29620000-29630000
chr2	31050000	31060000	chr2	31150000	31160000	LACZ-1213	0	0	0	chr2-31050000-31060000-chr2-31150000-31160000
chr2	29320000	29330000	chr2	29500000	29510000	LACZ-1214	0	0	0	chr2-29320000-29330000-chr2-29500000-29510000
chr2	179470000	179480000	chr2	179530000	179540000	LACZ-1215	0	0	0	chr2-179470000-179480000-chr2-179530000-179540000
chr2	180530000	180540000	chr2	180810000	180820000	LACZ-1216	0	1	1	chr2-180530000-180540000-chr2-180810000-180820000
chr2	29210000	29220000	chr2	29400000	29410000	LACZ-1217	1	0	1	chr2-29210000-29220000-chr2-29400000-29410000
chr2	165110000	165120000	chr2	165330000	165340000	LACZ-1218	0	1	1	chr2-165110000-165120000-chr2-165330000-165340000
chr2	172500000	172510000	chr2	172560000	172570000	LACZ-1219	1	0	1	chr2-172500000-172510000-chr2-172560000-172570000
chr2	27570000	27580000	chr2	27680000	27690000	LACZ-1220	0	0	0	chr2-27570000-27580000-chr2-27680000-27690000
chr2	94040000	94050000	chr2	94240000	94250000	LACZ-1221	1	1	2	chr2-94040000-94050000-chr2-94240000-94250000
chr2	165920000	165930000	chr2	165960000	165970000	LACZ-1222	0	0	0	chr2-165920000-165930000-chr2-165960000-165970000
chr2	59640000	59650000	chr2	59670000	59680000	LACZ-1223	0	0	0	chr2-59640000-59650000-chr2-59670000-59680000
chr2	31820000	31830000	chr2	31870000	31880000	LACZ-1224	0	0	0	chr2-31820000-31830000-chr2-31870000-31880000
chr2	174260000	174270000	chr2	174790000	174800000	LACZ-1225	0	0	0	chr2-174260000-174270000-chr2-174790000-174800000
chr2	29240000	29250000	chr2	29440000	29450000	LACZ-1226	0	0	0	chr2-29240000-29250000-chr2-29440000-29450000
chr2	120040000	120050000	chr2	120180000	120190000	LACZ-1227	0	1	1	chr2-120040000-120050000-chr2-120180000-120190000
chr2	130820000	130830000	chr2	130900000	130910000	LACZ-1228	0	0	0	chr2-130820000-130830000-chr2-130900000-130910000
chr2	35300000	35310000	chr2	35360000	35370000	LACZ-1229	0	0	0	chr2-35300000-35310000-chr2-35360000-35370000
chr2	163080000	163090000	chr2	163320000	163330000	LACZ-1230	0	0	0	chr2-163080000-163090000-chr2-163320000-163330000
chr2	103180000	103190000	chr2	103310000	103320000	LACZ-1231	0	0	0	chr2-103180000-103190000-chr2-103310000-103320000
chr2	164860000	164870000	chr2	164890000	164900000	LACZ-1232	0	0	0	chr2-164860000-164870000-chr2-164890000-164900000
chr2	156890000	156900000	chr2	157080000	157090000	LACZ-1233	0	0	0	chr2-156890000-156900000-chr2-157080000-157090000
chr2	163930000	163940000	chr2	163950000	163960000	LACZ-1234	0	1	1	chr2-163930000-163940000-chr2-163950000-163960000
chr2	93540000	93550000	chr2	93570000	93580000	LACZ-1235	0	0	0	chr2-93540000-93550000-chr2-93570000-93580000
chr2	31720000	31730000	chr2	31750000	31760000	LACZ-1236	1	0	1	chr2-31720000-31730000-chr2-31750000-31760000
chr2	144100000	144110000	chr2	144120000	144130000	LACZ-1237	0	0	0	chr2-144100000-144110000-chr2-144120000-144130000
chr2	144120000	144130000	chr2	144140000	144150000	LACZ-1238	0	0	0	chr2-144120000-144130000-chr2-144140000-144150000
chr2	131090000	131100000	chr2	131160000	131170000	LACZ-1239	1	0	1	chr2-131090000-131100000-chr2-131160000-131170000
chr2	30020000	30030000	chr2	30040000	30050000	LACZ-1240	0	1	1	chr2-30020000-30030000-chr2-30040000-30050000
chr2	154700000	154710000	chr2	154850000	154860000	LACZ-1241	1	1	2	chr2-154700000-154710000-chr2-154850000-154860000
chr2	90920000	90930000	chr2	91010000	91020000	LACZ-1242	0	0	0	chr2-90920000-90930000-chr2-91010000-91020000
chr2	4340000	4350000	chr2	4380000	4390000	LACZ-1243	0	0	0	chr2-4340000-4350000-chr2-4380000-4390000
chr2	25530000	25540000	chr2	25570000	25580000	LACZ-1244	0	0	0	chr2-25530000-25540000-chr2-25570000-25580000
chr2	30490000	30500000	chr2	30740000	30750000	LACZ-1245	0	0	0	chr2-30490000-30500000-chr2-30740000-30750000
chr2	121450000	121460000	chr2	121470000	121480000	LACZ-1246	0	0	0	chr2-121450000-121460000-chr2-121470000-121480000
chr2	173140000	173150000	chr2	173540000	173550000	LACZ-1247	0	1	1	chr2-173140000-173150000-chr2-173540000-173550000
chr2	27290000	27300000	chr2	27370000	27380000	LACZ-1248	0	0	0	chr2-27290000-27300000-chr2-27370000-27380000
chr2	33150000	33160000	chr2	33370000	33380000	LACZ-1249	1	0	1	chr2-33150000-33160000-chr2-33370000-33380000
chr2	163730000	163740000	chr2	163830000	163840000	LACZ-1250	0	1	1	chr2-163730000-163740000-chr2-163830000-163840000
chr2	10140000	10150000	chr2	10280000	10290000	LACZ-1251	1	1	2	chr2-10140000-10150000-chr2-10280000-10290000
chr2	131590000	131600000	chr2	131740000	131750000	LACZ-1252	0	0	0	chr2-131590000-131600000-chr2-131740000-131750000
chr2	166300000	166310000	chr2	166350000	166360000	LACZ-1253	0	0	0	chr2-166300000-166310000-chr2-166350000-166360000
chr2	173110000	173120000	chr2	173460000	173470000	LACZ-1254	0	0	0	chr2-173110000-173120000-chr2-173460000-173470000
chr2	130560000	130570000	chr2	130580000	130590000	LACZ-1255	0	0	0	chr2-130560000-130570000-chr2-130580000-130590000
chr2	30470000	30480000	chr2	30490000	30500000	LACZ-1256	0	0	0	chr2-30470000-30480000-chr2-30490000-30500000
chr2	161890000	161900000	chr2	162670000	162680000	LACZ-1257	0	0	0	chr2-161890000-161900000-chr2-162670000-162680000
chr2	165810000	165820000	chr2	166040000	166050000	LACZ-1258	1	1	2	chr2-165810000-165820000-chr2-166040000-166050000
chr2	38420000	38430000	chr2	38550000	38560000	LACZ-1259	1	0	1	chr2-38420000-38430000-chr2-38550000-38560000
chr2	128120000	128130000	chr2	128390000	128400000	LACZ-1260	1	1	2	chr2-128120000-128130000-chr2-128390000-128400000
chr2	35550000	35560000	chr2	35630000	35640000	LACZ-1261	0	0	0	chr2-35550000-35560000-chr2-35630000-35640000
chr2	180560000	180570000	chr2	180740000	180750000	LACZ-1262	1	1	2	chr2-180560000-180570000-chr2-180740000-180750000
chr2	3120000	3130000	chr2	3170000	3180000	LACZ-1263	0	0	0	chr2-3120000-3130000-chr2-3170000-3180000
chr2	154720000	154730000	chr2	154740000	154750000	LACZ-1264	0	0	0	chr2-154720000-154730000-chr2-154740000-154750000
chr2	166950000	166960000	chr2	166990000	167000000	LACZ-1265	1	0	1	chr2-166950000-166960000-chr2-166990000-167000000
chr2	151530000	151540000	chr2	151560000	151570000	LACZ-1266	0	0	0	chr2-151530000-151540000-chr2-151560000-151570000
chr2	165090000	165100000	chr2	165310000	165320000	LACZ-1267	0	0	0	chr2-165090000-165100000-chr2-165310000-165320000
chr2	76480000	76490000	chr2	76540000	76550000	LACZ-1268	0	0	0	chr2-76480000-76490000-chr2-76540000-76550000
chr2	127900000	127910000	chr2	128580000	128590000	LACZ-1269	0	0	0	chr2-127900000-127910000-chr2-128580000-128590000
chr2	30500000	30510000	chr2	30830000	30840000	LACZ-1270	0	0	0	chr2-30500000-30510000-chr2-30830000-30840000
chr2	33430000	33440000	chr2	33450000	33460000	LACZ-1271	1	0	1	chr2-33430000-33440000-chr2-33450000-33460000
chr2	120640000	120650000	chr2	120660000	120670000	LACZ-1272	0	0	0	chr2-120640000-120650000-chr2-120660000-120670000
chr2	148400000	148410000	chr2	148530000	148540000	LACZ-1273	0	0	0	chr2-148400000-148410000-chr2-148530000-148540000
chr2	34090000	34100000	chr2	34120000	34130000	LACZ-1274	0	0	0	chr2-34090000-34100000-chr2-34120000-34130000
chr2	166160000	166170000	chr2	166260000	166270000	LACZ-1275	0	0	0	chr2-166160000-166170000-chr2-166260000-166270000
chr2	120060000	120070000	chr2	120230000	120240000	LACZ-1276	0	0	0	chr2-120060000-120070000-chr2-120230000-120240000
chr2	27990000	28000000	chr2	28400000	28410000	LACZ-1277	0	0	0	chr2-27990000-28000000-chr2-28400000-28410000
chr2	148850000	148860000	chr2	148870000	148880000	LACZ-1278	1	1	2	chr2-148850000-148860000-chr2-148870000-148880000
chr2	101900000	101910000	chr2	102450000	102460000	LACZ-1279	1	1	2	chr2-101900000-101910000-chr2-102450000-102460000
chr2	165060000	165070000	chr2	165200000	165210000	LACZ-1280	0	0	0	chr2-165060000-165070000-chr2-165200000-165210000
chr2	179430000	179440000	chr2	179710000	179720000	LACZ-1281	0	0	0	chr2-179430000-179440000-chr2-179710000-179720000
chr2	129670000	129680000	chr2	129840000	129850000	LACZ-1282	1	0	1	chr2-129670000-129680000-chr2-129840000-129850000
chr2	49790000	49800000	chr2	49810000	49820000	LACZ-1283	0	0	0	chr2-49790000-49800000-chr2-49810000-49820000
chr2	131120000	131130000	chr2	131140000	131150000	LACZ-1284	0	0	0	chr2-131120000-131130000-chr2-131140000-131150000
chr2	116900000	116910000	chr2	117170000	117180000	LACZ-1285	1	1	2	chr2-116900000-116910000-chr2-117170000-117180000
chr2	170440000	170450000	chr2	170880000	170890000	LACZ-1286	0	0	0	chr2-170440000-170450000-chr2-170880000-170890000
chr2	150740000	150750000	chr2	150810000	150820000	LACZ-1287	0	0	0	chr2-150740000-150750000-chr2-150810000-150820000
chr2	166090000	166100000	chr2	166400000	166410000	LACZ-1288	0	0	0	chr2-166090000-166100000-chr2-166400000-166410000
chr2	169620000	169630000	chr2	169840000	169850000	LACZ-1289	0	1	1	chr2-169620000-169630000-chr2-169840000-169850000
chr2	30640000	30650000	chr2	30670000	30680000	LACZ-1290	0	0	0	chr2-30640000-30650000-chr2-30670000-30680000
chr2	17890000	17900000	chr2	17920000	17930000	LACZ-1291	0	0	0	chr2-17890000-17900000-chr2-17920000-17930000
chr2	118700000	118710000	chr2	118880000	118890000	LACZ-1292	1	1	2	chr2-118700000-118710000-chr2-118880000-118890000
chr2	92910000	92920000	chr2	93160000	93170000	LACZ-1293	0	0	0	chr2-92910000-92920000-chr2-93160000-93170000
chr2	166060000	166070000	chr2	166580000	166590000	LACZ-1294	0	0	0	chr2-166060000-166070000-chr2-166580000-166590000
chr2	30550000	30560000	chr2	30720000	30730000	LACZ-1295	0	0	0	chr2-30550000-30560000-chr2-30720000-30730000
chr2	167130000	167140000	chr2	167170000	167180000	LACZ-1296	0	0	0	chr2-167130000-167140000-chr2-167170000-167180000
chr2	143670000	143680000	chr2	143710000	143720000	LACZ-1297	0	0	0	chr2-143670000-143680000-chr2-143710000-143720000
chr2	49990000	50000000	chr2	50010000	50020000	LACZ-1298	0	0	0	chr2-49990000-50000000-chr2-50010000-50020000
chr2	128150000	128160000	chr2	128210000	128220000	LACZ-1299	0	0	0	chr2-128150000-128160000-chr2-128210000-128220000
chr2	157660000	157670000	chr2	157970000	157980000	LACZ-1300	0	0	0	chr2-157660000-157670000-chr2-157970000-157980000
chr2	165220000	165230000	chr2	165330000	165340000	LACZ-1301	0	1	1	chr2-165220000-165230000-chr2-165330000-165340000
chr2	155670000	155680000	chr2	155750000	155760000	LACZ-1302	1	0	1	chr2-155670000-155680000-chr2-155750000-155760000
chr2	129170000	129180000	chr2	129230000	129240000	LACZ-1303	1	0	1	chr2-129170000-129180000-chr2-129230000-129240000
chr2	4810000	4820000	chr2	4830000	4840000	LACZ-1304	0	0	0	chr2-4810000-4820000-chr2-4830000-4840000
chr2	173390000	173400000	chr2	173520000	173530000	LACZ-1305	0	0	0	chr2-173390000-173400000-chr2-173520000-173530000
chr2	93470000	93480000	chr2	93780000	93790000	LACZ-1306	1	1	2	chr2-93470000-93480000-chr2-93780000-93790000
chr2	30470000	30480000	chr2	30650000	30660000	LACZ-1307	0	0	0	chr2-30470000-30480000-chr2-30650000-30660000
chr2	33180000	33190000	chr2	33310000	33320000	LACZ-1308	0	1	1	chr2-33180000-33190000-chr2-33310000-33320000
chr2	173370000	173380000	chr2	173450000	173460000	LACZ-1309	0	1	1	chr2-173370000-173380000-chr2-173450000-173460000
chr2	93410000	93420000	chr2	93470000	93480000	LACZ-1310	1	1	2	chr2-93410000-93420000-chr2-93470000-93480000
chr2	72230000	72240000	chr2	72260000	72270000	LACZ-1311	1	0	1	chr2-72230000-72240000-chr2-72260000-72270000
chr2	145200000	145210000	chr2	145230000	145240000	LACZ-1312	0	0	0	chr2-145200000-145210000-chr2-145230000-145240000
chr2	118650000	118660000	chr2	118680000	118690000	LACZ-1313	0	0	0	chr2-118650000-118660000-chr2-118680000-118690000
chr2	157700000	157710000	chr2	157940000	157950000	LACZ-1314	0	0	0	chr2-157700000-157710000-chr2-157940000-157950000
chr2	4490000	4500000	chr2	4600000	4610000	LACZ-1315	1	1	2	chr2-4490000-4500000-chr2-4600000-4610000
chr2	4540000	4550000	chr2	4560000	4570000	LACZ-1316	0	0	0	chr2-4540000-4550000-chr2-4560000-4570000
chr2	72300000	72310000	chr2	72400000	72410000	LACZ-1317	0	0	0	chr2-72300000-72310000-chr2-72400000-72410000
chr2	173480000	173490000	chr2	173500000	173510000	LACZ-1318	0	0	0	chr2-173480000-173490000-chr2-173500000-173510000
chr2	118490000	118500000	chr2	118530000	118540000	LACZ-1319	0	0	0	chr2-118490000-118500000-chr2-118530000-118540000
chr2	168290000	168300000	chr2	168440000	168450000	LACZ-1320	0	1	1	chr2-168290000-168300000-chr2-168440000-168450000
chr2	156580000	156590000	chr2	156620000	156630000	LACZ-1321	0	0	0	chr2-156580000-156590000-chr2-156620000-156630000
chr2	103130000	103140000	chr2	103320000	103330000	LACZ-1322	1	0	1	chr2-103130000-103140000-chr2-103320000-103330000
chr2	156560000	156570000	chr2	156660000	156670000	LACZ-1323	0	0	0	chr2-156560000-156570000-chr2-156660000-156670000
chr2	30560000	30570000	chr2	30700000	30710000	LACZ-1324	0	1	1	chr2-30560000-30570000-chr2-30700000-30710000
chr2	32100000	32110000	chr2	32180000	32190000	LACZ-1325	0	0	0	chr2-32100000-32110000-chr2-32180000-32190000
chr2	26940000	26950000	chr2	27010000	27020000	LACZ-1326	0	1	1	chr2-26940000-26950000-chr2-27010000-27020000
chr2	73000000	73010000	chr2	73060000	73070000	LACZ-1327	0	1	1	chr2-73000000-73010000-chr2-73060000-73070000
chr2	94020000	94030000	chr2	94250000	94260000	LACZ-1328	0	1	1	chr2-94020000-94030000-chr2-94250000-94260000
chr2	72030000	72040000	chr2	72150000	72160000	LACZ-1329	1	0	1	chr2-72030000-72040000-chr2-72150000-72160000
chr2	101950000	101960000	chr2	101970000	101980000	LACZ-1330	0	0	0	chr2-101950000-101960000-chr2-101970000-101980000
chr2	158760000	158770000	chr2	158850000	158860000	LACZ-1331	0	1	1	chr2-158760000-158770000-chr2-158850000-158860000
chr2	156420000	156430000	chr2	156490000	156500000	LACZ-1332	0	1	1	chr2-156420000-156430000-chr2-156490000-156500000
chr2	173480000	173490000	chr2	173520000	173530000	LACZ-1333	0	0	0	chr2-173480000-173490000-chr2-173520000-173530000
chr2	31460000	31470000	chr2	31840000	31850000	LACZ-1334	0	0	0	chr2-31460000-31470000-chr2-31840000-31850000
chr2	181400000	181410000	chr2	181500000	181510000	LACZ-1335	0	0	0	chr2-181400000-181410000-chr2-181500000-181510000
chr2	180530000	180540000	chr2	180760000	180770000	LACZ-1336	0	0	0	chr2-180530000-180540000-chr2-180760000-180770000
chr2	157590000	157600000	chr2	157610000	157620000	LACZ-1337	0	0	0	chr2-157590000-157600000-chr2-157610000-157620000
chr2	32030000	32040000	chr2	32130000	32140000	LACZ-1338	0	1	1	chr2-32030000-32040000-chr2-32130000-32140000
chr2	165140000	165150000	chr2	165300000	165310000	LACZ-1339	0	0	0	chr2-165140000-165150000-chr2-165300000-165310000
chr2	158760000	158770000	chr2	158790000	158800000	LACZ-1340	0	0	0	chr2-158760000-158770000-chr2-158790000-158800000
chr2	128770000	128780000	chr2	128790000	128800000	LACZ-1341	0	0	0	chr2-128770000-128780000-chr2-128790000-128800000
chr2	179950000	179960000	chr2	180020000	180030000	LACZ-1342	0	0	0	chr2-179950000-179960000-chr2-180020000-180030000
chr2	68430000	68440000	chr2	68460000	68470000	LACZ-1343	1	1	2	chr2-68430000-68440000-chr2-68460000-68470000
chr2	174340000	174350000	chr2	174460000	174470000	LACZ-1344	0	0	0	chr2-174340000-174350000-chr2-174460000-174470000
chr2	93140000	93150000	chr2	93160000	93170000	LACZ-1345	0	0	0	chr2-93140000-93150000-chr2-93160000-93170000
chr2	181180000	181190000	chr2	181310000	181320000	LACZ-1346	0	0	0	chr2-181180000-181190000-chr2-181310000-181320000
chr2	32150000	32160000	chr2	32210000	32220000	LACZ-1347	0	0	0	chr2-32150000-32160000-chr2-32210000-32220000
chr2	166290000	166300000	chr2	166500000	166510000	LACZ-1348	0	0	0	chr2-166290000-166300000-chr2-166500000-166510000
chr2	180580000	180590000	chr2	180740000	180750000	LACZ-1349	1	1	2	chr2-180580000-180590000-chr2-180740000-180750000
chr2	134670000	134680000	chr2	135320000	135330000	LACZ-1350	1	1	2	chr2-134670000-134680000-chr2-135320000-135330000
chr2	59540000	59550000	chr2	59740000	59750000	LACZ-1351	1	1	2	chr2-59540000-59550000-chr2-59740000-59750000
chr2	155290000	155300000	chr2	155380000	155390000	LACZ-1352	1	1	2	chr2-155290000-155300000-chr2-155380000-155390000
chr2	166170000	166180000	chr2	166310000	166320000	LACZ-1353	0	0	0	chr2-166170000-166180000-chr2-166310000-166320000
chr2	157640000	157650000	chr2	157940000	157950000	LACZ-1354	0	0	0	chr2-157640000-157650000-chr2-157940000-157950000
chr2	92970000	92980000	chr2	93040000	93050000	LACZ-1355	0	0	0	chr2-92970000-92980000-chr2-93040000-93050000
chr2	172470000	172480000	chr2	172760000	172770000	LACZ-1356	1	0	1	chr2-172470000-172480000-chr2-172760000-172770000
chr2	158080000	158090000	chr2	158280000	158290000	LACZ-1357	0	1	1	chr2-158080000-158090000-chr2-158280000-158290000
chr2	181410000	181420000	chr2	181480000	181490000	LACZ-1358	1	1	2	chr2-181410000-181420000-chr2-181480000-181490000
chr2	32140000	32150000	chr2	32250000	32260000	LACZ-1359	0	0	0	chr2-32140000-32150000-chr2-32250000-32260000
chr2	174300000	174310000	chr2	174900000	174910000	LACZ-1360	0	1	1	chr2-174300000-174310000-chr2-174900000-174910000
chr2	19520000	19530000	chr2	19730000	19740000	LACZ-1361	1	1	2	chr2-19520000-19530000-chr2-19730000-19740000
chr2	105320000	105330000	chr2	105340000	105350000	LACZ-1362	0	0	0	chr2-105320000-105330000-chr2-105340000-105350000
chr2	103630000	103640000	chr2	103700000	103710000	LACZ-1363	1	0	1	chr2-103630000-103640000-chr2-103700000-103710000
chr2	173650000	173660000	chr2	173770000	173780000	LACZ-1364	0	0	0	chr2-173650000-173660000-chr2-173770000-173780000
chr2	52750000	52760000	chr2	53070000	53080000	LACZ-1365	1	0	1	chr2-52750000-52760000-chr2-53070000-53080000
chr2	166160000	166170000	chr2	166230000	166240000	LACZ-1366	0	0	0	chr2-166160000-166170000-chr2-166230000-166240000
chr2	59160000	59170000	chr2	59280000	59290000	LACZ-1367	0	0	0	chr2-59160000-59170000-chr2-59280000-59290000
chr2	173240000	173250000	chr2	173460000	173470000	LACZ-1368	0	0	0	chr2-173240000-173250000-chr2-173460000-173470000
chr2	93100000	93110000	chr2	93160000	93170000	LACZ-1369	0	0	0	chr2-93100000-93110000-chr2-93160000-93170000
chr2	71300000	71310000	chr2	71320000	71330000	LACZ-1370	0	0	0	chr2-71300000-71310000-chr2-71320000-71330000
chr2	91130000	91140000	chr2	91190000	91200000	LACZ-1371	0	0	0	chr2-91130000-91140000-chr2-91190000-91200000
chr2	145370000	145380000	chr2	145390000	145400000	LACZ-1372	0	0	0	chr2-145370000-145380000-chr2-145390000-145400000
chr2	161200000	161210000	chr2	161220000	161230000	LACZ-1373	0	0	0	chr2-161200000-161210000-chr2-161220000-161230000
chr2	30480000	30490000	chr2	30900000	30910000	LACZ-1374	0	0	0	chr2-30480000-30490000-chr2-30900000-30910000
chr2	72970000	72980000	chr2	73060000	73070000	LACZ-1375	0	1	1	chr2-72970000-72980000-chr2-73060000-73070000
chr2	30480000	30490000	chr2	30620000	30630000	LACZ-1376	0	0	0	chr2-30480000-30490000-chr2-30620000-30630000
chr2	59610000	59620000	chr2	59640000	59650000	LACZ-1377	0	0	0	chr2-59610000-59620000-chr2-59640000-59650000
chr2	35640000	35650000	chr2	35900000	35910000	LACZ-1378	1	1	2	chr2-35640000-35650000-chr2-35900000-35910000
chr2	28730000	28740000	chr2	29560000	29570000	LACZ-1379	0	0	0	chr2-28730000-28740000-chr2-29560000-29570000
chr2	92920000	92930000	chr2	93100000	93110000	LACZ-1380	0	0	0	chr2-92920000-92930000-chr2-93100000-93110000
chr2	30040000	30050000	chr2	30060000	30070000	LACZ-1381	1	0	1	chr2-30040000-30050000-chr2-30060000-30070000
chr2	31680000	31690000	chr2	31880000	31890000	LACZ-1382	1	0	1	chr2-31680000-31690000-chr2-31880000-31890000
chr2	158100000	158110000	chr2	158140000	158150000	LACZ-1383	1	0	1	chr2-158100000-158110000-chr2-158140000-158150000
chr2	158550000	158560000	chr2	158610000	158620000	LACZ-1384	1	0	1	chr2-158550000-158560000-chr2-158610000-158620000
chr2	25420000	25430000	chr2	25480000	25490000	LACZ-1385	1	1	2	chr2-25420000-25430000-chr2-25480000-25490000
chr2	165910000	165920000	chr2	166040000	166050000	LACZ-1386	1	1	2	chr2-165910000-165920000-chr2-166040000-166050000
chr2	18970000	18980000	chr2	19010000	19020000	LACZ-1387	0	0	0	chr2-18970000-18980000-chr2-19010000-19020000
chr2	163530000	163540000	chr2	163590000	163600000	LACZ-1388	1	1	2	chr2-163530000-163540000-chr2-163590000-163600000
chr2	139670000	139680000	chr2	139690000	139700000	LACZ-1389	0	0	0	chr2-139670000-139680000-chr2-139690000-139700000
chr2	152920000	152930000	chr2	153010000	153020000	LACZ-1390	0	1	1	chr2-152920000-152930000-chr2-153010000-153020000
chr2	179730000	179740000	chr2	179860000	179870000	LACZ-1391	0	0	0	chr2-179730000-179740000-chr2-179860000-179870000
chr2	129600000	129610000	chr2	129620000	129630000	LACZ-1392	0	0	0	chr2-129600000-129610000-chr2-129620000-129630000
chr2	27530000	27540000	chr2	27680000	27690000	LACZ-1393	0	0	0	chr2-27530000-27540000-chr2-27680000-27690000
chr2	181510000	181520000	chr2	181540000	181550000	LACZ-1394	0	0	0	chr2-181510000-181520000-chr2-181540000-181550000
chr2	27350000	27360000	chr2	27410000	27420000	LACZ-1395	0	0	0	chr2-27350000-27360000-chr2-27410000-27420000
chr2	6100000	6110000	chr2	6130000	6140000	LACZ-1396	0	0	0	chr2-6100000-6110000-chr2-6130000-6140000
chr2	128280000	128290000	chr2	128350000	128360000	LACZ-1397	0	0	0	chr2-128280000-128290000-chr2-128350000-128360000
chr2	158210000	158220000	chr2	158290000	158300000	LACZ-1398	0	1	1	chr2-158210000-158220000-chr2-158290000-158300000
chr2	129570000	129580000	chr2	129600000	129610000	LACZ-1399	0	0	0	chr2-129570000-129580000-chr2-129600000-129610000
chr2	28780000	28790000	chr2	28960000	28970000	LACZ-1400	0	0	0	chr2-28780000-28790000-chr2-28960000-28970000
chr2	148140000	148150000	chr2	148170000	148180000	LACZ-1401	0	0	0	chr2-148140000-148150000-chr2-148170000-148180000
chr2	26930000	26940000	chr2	26950000	26960000	LACZ-1402	0	0	0	chr2-26930000-26940000-chr2-26950000-26960000
chr2	173320000	173330000	chr2	173520000	173530000	LACZ-1403	0	0	0	chr2-173320000-173330000-chr2-173520000-173530000
chr2	143870000	143880000	chr2	143920000	143930000	LACZ-1404	0	0	0	chr2-143870000-143880000-chr2-143920000-143930000
chr2	153050000	153060000	chr2	153100000	153110000	LACZ-1405	0	0	0	chr2-153050000-153060000-chr2-153100000-153110000
chr2	30870000	30880000	chr2	30950000	30960000	LACZ-1406	0	0	0	chr2-30870000-30880000-chr2-30950000-30960000
chr2	168530000	168540000	chr2	168640000	168650000	LACZ-1407	0	0	0	chr2-168530000-168540000-chr2-168640000-168650000
chr2	112240000	112250000	chr2	112370000	112380000	LACZ-1408	0	1	1	chr2-112240000-112250000-chr2-112370000-112380000
chr2	131090000	131100000	chr2	131240000	131250000	LACZ-1409	1	0	1	chr2-131090000-131100000-chr2-131240000-131250000
chr2	30510000	30520000	chr2	30540000	30550000	LACZ-1410	0	0	0	chr2-30510000-30520000-chr2-30540000-30550000
chr2	131210000	131220000	chr2	131230000	131240000	LACZ-1411	1	0	1	chr2-131210000-131220000-chr2-131230000-131240000
chr2	151900000	151910000	chr2	151980000	151990000	LACZ-1412	0	0	0	chr2-151900000-151910000-chr2-151980000-151990000
chr2	168280000	168290000	chr2	168420000	168430000	LACZ-1413	0	0	0	chr2-168280000-168290000-chr2-168420000-168430000
chr2	152720000	152730000	chr2	152780000	152790000	LACZ-1414	0	0	0	chr2-152720000-152730000-chr2-152780000-152790000
chr2	166050000	166060000	chr2	166560000	166570000	LACZ-1415	0	1	1	chr2-166050000-166060000-chr2-166560000-166570000
chr2	173210000	173220000	chr2	173380000	173390000	LACZ-1416	1	0	1	chr2-173210000-173220000-chr2-173380000-173390000
chr2	131540000	131550000	chr2	131800000	131810000	LACZ-1417	1	1	2	chr2-131540000-131550000-chr2-131800000-131810000
chr2	155060000	155070000	chr2	155080000	155090000	LACZ-1418	0	1	1	chr2-155060000-155070000-chr2-155080000-155090000
chr2	132750000	132760000	chr2	132780000	132790000	LACZ-1419	0	0	0	chr2-132750000-132760000-chr2-132780000-132790000
chr2	91070000	91080000	chr2	91090000	91100000	LACZ-1420	1	0	1	chr2-91070000-91080000-chr2-91090000-91100000
chr2	90540000	90550000	chr2	90570000	90580000	LACZ-1421	0	0	0	chr2-90540000-90550000-chr2-90570000-90580000
chr2	136150000	136160000	chr2	136440000	136450000	LACZ-1422	0	1	1	chr2-136150000-136160000-chr2-136440000-136450000
chr2	173800000	173810000	chr2	173830000	173840000	LACZ-1423	0	0	0	chr2-173800000-173810000-chr2-173830000-173840000
chr2	131160000	131170000	chr2	131180000	131190000	LACZ-1424	0	0	0	chr2-131160000-131170000-chr2-131180000-131190000
chr2	31510000	31520000	chr2	31620000	31630000	LACZ-1425	0	0	0	chr2-31510000-31520000-chr2-31620000-31630000
chr2	155260000	155270000	chr2	155290000	155300000	LACZ-1426	0	1	1	chr2-155260000-155270000-chr2-155290000-155300000
chr2	18020000	18030000	chr2	18060000	18070000	LACZ-1427	0	1	1	chr2-18020000-18030000-chr2-18060000-18070000
chr2	166820000	166830000	chr2	166850000	166860000	LACZ-1428	0	0	0	chr2-166820000-166830000-chr2-166850000-166860000
chr2	131440000	131450000	chr2	131480000	131490000	LACZ-1429	1	0	1	chr2-131440000-131450000-chr2-131480000-131490000
chr2	168000000	168010000	chr2	168020000	168030000	LACZ-1430	0	0	0	chr2-168000000-168010000-chr2-168020000-168030000
chr2	4650000	4660000	chr2	4860000	4870000	LACZ-1431	1	1	2	chr2-4650000-4660000-chr2-4860000-4870000
chr2	31320000	31330000	chr2	31360000	31370000	LACZ-1432	0	0	0	chr2-31320000-31330000-chr2-31360000-31370000
chr2	32570000	32580000	chr2	32680000	32690000	LACZ-1433	0	1	1	chr2-32570000-32580000-chr2-32680000-32690000
chr2	93110000	93120000	chr2	93180000	93190000	LACZ-1434	0	0	0	chr2-93110000-93120000-chr2-93180000-93190000
chr2	129790000	129800000	chr2	129830000	129840000	LACZ-1435	0	0	0	chr2-129790000-129800000-chr2-129830000-129840000
chr2	163670000	163680000	chr2	163690000	163700000	LACZ-1436	1	0	1	chr2-163670000-163680000-chr2-163690000-163700000
chr2	172360000	172370000	chr2	172430000	172440000	LACZ-1437	0	0	0	chr2-172360000-172370000-chr2-172430000-172440000
chr2	157040000	157050000	chr2	157060000	157070000	LACZ-1438	0	0	0	chr2-157040000-157050000-chr2-157060000-157070000
chr2	25870000	25880000	chr2	26180000	26190000	LACZ-1439	0	1	1	chr2-25870000-25880000-chr2-26180000-26190000
chr2	166130000	166140000	chr2	166540000	166550000	LACZ-1440	0	0	0	chr2-166130000-166140000-chr2-166540000-166550000
chr2	118740000	118750000	chr2	118760000	118770000	LACZ-1441	1	1	2	chr2-118740000-118750000-chr2-118760000-118770000
chr2	151570000	151580000	chr2	151590000	151600000	LACZ-1442	0	0	0	chr2-151570000-151580000-chr2-151590000-151600000
chr2	29210000	29220000	chr2	29240000	29250000	LACZ-1443	1	0	1	chr2-29210000-29220000-chr2-29240000-29250000
chr2	31800000	31810000	chr2	32300000	32310000	LACZ-1444	0	0	0	chr2-31800000-31810000-chr2-32300000-32310000
chr2	116530000	116540000	chr2	116550000	116560000	LACZ-1445	0	1	1	chr2-116530000-116540000-chr2-116550000-116560000
chr2	30500000	30510000	chr2	30640000	30650000	LACZ-1446	0	0	0	chr2-30500000-30510000-chr2-30640000-30650000
chr2	178650000	178660000	chr2	179280000	179290000	LACZ-1447	0	0	0	chr2-178650000-178660000-chr2-179280000-179290000
chr2	26080000	26090000	chr2	26130000	26140000	LACZ-1448	0	0	0	chr2-26080000-26090000-chr2-26130000-26140000
chr2	73050000	73060000	chr2	73070000	73080000	LACZ-1449	1	0	1	chr2-73050000-73060000-chr2-73070000-73080000
chr2	33200000	33210000	chr2	33310000	33320000	LACZ-1450	0	1	1	chr2-33200000-33210000-chr2-33310000-33320000
chr2	164880000	164890000	chr2	164900000	164910000	LACZ-1451	0	0	0	chr2-164880000-164890000-chr2-164900000-164910000
chr2	33680000	33690000	chr2	33730000	33740000	LACZ-1452	1	1	2	chr2-33680000-33690000-chr2-33730000-33740000
chr2	131850000	131860000	chr2	131930000	131940000	LACZ-1453	0	1	1	chr2-131850000-131860000-chr2-131930000-131940000
chr2	122100000	122110000	chr2	122150000	122160000	LACZ-1454	1	0	1	chr2-122100000-122110000-chr2-122150000-122160000
chr2	27470000	27480000	chr2	27510000	27520000	LACZ-1455	0	0	0	chr2-27470000-27480000-chr2-27510000-27520000
chr2	131970000	131980000	chr2	132030000	132040000	LACZ-1456	0	0	0	chr2-131970000-131980000-chr2-132030000-132040000
chr2	174730000	174740000	chr2	174810000	174820000	LACZ-1457	0	0	0	chr2-174730000-174740000-chr2-174810000-174820000
chr2	71640000	71650000	chr2	71720000	71730000	LACZ-1458	0	0	0	chr2-71640000-71650000-chr2-71720000-71730000
chr2	168240000	168250000	chr2	168470000	168480000	LACZ-1459	0	1	1	chr2-168240000-168250000-chr2-168470000-168480000
chr2	167760000	167770000	chr2	168020000	168030000	LACZ-1460	0	0	0	chr2-167760000-167770000-chr2-168020000-168030000
chr2	26150000	26160000	chr2	26270000	26280000	LACZ-1461	1	1	2	chr2-26150000-26160000-chr2-26270000-26280000
chr2	77250000	77260000	chr2	77340000	77350000	LACZ-1462	1	1	2	chr2-77250000-77260000-chr2-77340000-77350000
chr2	31310000	31320000	chr2	31400000	31410000	LACZ-1463	0	0	0	chr2-31310000-31320000-chr2-31400000-31410000
chr2	31190000	31200000	chr2	31380000	31390000	LACZ-1464	1	1	2	chr2-31190000-31200000-chr2-31380000-31390000
chr2	90490000	90500000	chr2	90630000	90640000	LACZ-1465	0	0	0	chr2-90490000-90500000-chr2-90630000-90640000
chr2	131850000	131860000	chr2	131880000	131890000	LACZ-1466	0	0	0	chr2-131850000-131860000-chr2-131880000-131890000
chr2	166110000	166120000	chr2	166490000	166500000	LACZ-1467	0	0	0	chr2-166110000-166120000-chr2-166490000-166500000
chr2	174560000	174570000	chr2	174600000	174610000	LACZ-1468	0	0	0	chr2-174560000-174570000-chr2-174600000-174610000
chr2	26150000	26160000	chr2	26340000	26350000	LACZ-1469	1	0	1	chr2-26150000-26160000-chr2-26340000-26350000
chr2	180020000	180030000	chr2	180040000	180050000	LACZ-1470	0	1	1	chr2-180020000-180030000-chr2-180040000-180050000
chr2	5670000	5680000	chr2	5690000	5700000	LACZ-1471	0	0	0	chr2-5670000-5680000-chr2-5690000-5700000
chr2	166140000	166150000	chr2	166470000	166480000	LACZ-1472	0	0	0	chr2-166140000-166150000-chr2-166470000-166480000
chr2	27920000	27930000	chr2	27960000	27970000	LACZ-1473	1	1	2	chr2-27920000-27930000-chr2-27960000-27970000
chr2	30200000	30210000	chr2	30230000	30240000	LACZ-1474	0	0	0	chr2-30200000-30210000-chr2-30230000-30240000
chr2	68410000	68420000	chr2	68440000	68450000	LACZ-1475	0	0	0	chr2-68410000-68420000-chr2-68440000-68450000
chr2	30700000	30710000	chr2	30720000	30730000	LACZ-1476	1	0	1	chr2-30700000-30710000-chr2-30720000-30730000
chr2	75980000	75990000	chr2	76000000	76010000	LACZ-1477	1	1	2	chr2-75980000-75990000-chr2-76000000-76010000
chr2	143830000	143840000	chr2	144220000	144230000	LACZ-1478	1	0	1	chr2-143830000-143840000-chr2-144220000-144230000
chr2	165910000	165920000	chr2	166070000	166080000	LACZ-1479	1	0	1	chr2-165910000-165920000-chr2-166070000-166080000
chr2	27820000	27830000	chr2	27860000	27870000	LACZ-1480	0	0	0	chr2-27820000-27830000-chr2-27860000-27870000
chr2	35560000	35570000	chr2	35930000	35940000	LACZ-1481	0	1	1	chr2-35560000-35570000-chr2-35930000-35940000
chr2	165120000	165130000	chr2	165270000	165280000	LACZ-1482	0	0	0	chr2-165120000-165130000-chr2-165270000-165280000
chr2	143860000	143870000	chr2	143980000	143990000	LACZ-1483	1	1	2	chr2-143860000-143870000-chr2-143980000-143990000
chr2	29210000	29220000	chr2	29600000	29610000	LACZ-1484	1	1	2	chr2-29210000-29220000-chr2-29600000-29610000
chr2	165850000	165860000	chr2	165990000	166000000	LACZ-1485	0	0	0	chr2-165850000-165860000-chr2-165990000-166000000
chr2	151960000	151970000	chr2	151990000	152000000	LACZ-1486	0	1	1	chr2-151960000-151970000-chr2-151990000-152000000
chr2	27260000	27270000	chr2	27380000	27390000	LACZ-1487	0	0	0	chr2-27260000-27270000-chr2-27380000-27390000
chr2	102220000	102230000	chr2	102250000	102260000	LACZ-1488	0	0	0	chr2-102220000-102230000-chr2-102250000-102260000
chr2	105360000	105370000	chr2	105390000	105400000	LACZ-1489	0	0	0	chr2-105360000-105370000-chr2-105390000-105400000
chr2	178760000	178770000	chr2	179020000	179030000	LACZ-1490	0	0	0	chr2-178760000-178770000-chr2-179020000-179030000
chr2	166090000	166100000	chr2	166520000	166530000	LACZ-1491	0	0	0	chr2-166090000-166100000-chr2-166520000-166530000
chr2	148450000	148460000	chr2	148520000	148530000	LACZ-1492	1	0	1	chr2-148450000-148460000-chr2-148520000-148530000
chr2	121030000	121040000	chr2	121090000	121100000	LACZ-1493	0	0	0	chr2-121030000-121040000-chr2-121090000-121100000
chr2	28840000	28850000	chr2	28970000	28980000	LACZ-1494	0	1	1	chr2-28840000-28850000-chr2-28970000-28980000
chr2	180150000	180160000	chr2	180240000	180250000	LACZ-1495	0	0	0	chr2-180150000-180160000-chr2-180240000-180250000
chr2	103680000	103690000	chr2	103710000	103720000	LACZ-1496	0	1	1	chr2-103680000-103690000-chr2-103710000-103720000
chr2	33830000	33840000	chr2	33940000	33950000	LACZ-1497	0	0	0	chr2-33830000-33840000-chr2-33940000-33950000
chr2	148380000	148390000	chr2	148580000	148590000	LACZ-1498	0	1	1	chr2-148380000-148390000-chr2-148580000-148590000
chr2	170670000	170680000	chr2	170860000	170870000	LACZ-1499	0	0	0	chr2-170670000-170680000-chr2-170860000-170870000
chr2	32860000	32870000	chr2	32930000	32940000	LACZ-1500	1	0	1	chr2-32860000-32870000-chr2-32930000-32940000
chr2	118510000	118520000	chr2	118560000	118570000	LACZ-1501	0	0	0	chr2-118510000-118520000-chr2-118560000-118570000
chr2	92580000	92590000	chr2	92740000	92750000	LACZ-1502	0	0	0	chr2-92580000-92590000-chr2-92740000-92750000
chr2	35700000	35710000	chr2	35720000	35730000	LACZ-1503	0	0	0	chr2-35700000-35710000-chr2-35720000-35730000
chr2	174610000	174620000	chr2	174640000	174650000	LACZ-1504	0	0	0	chr2-174610000-174620000-chr2-174640000-174650000
chr2	84740000	84750000	chr2	84790000	84800000	LACZ-1505	0	1	1	chr2-84740000-84750000-chr2-84790000-84800000
chr2	118630000	118640000	chr2	118890000	118900000	LACZ-1506	1	0	1	chr2-118630000-118640000-chr2-118890000-118900000
chr2	152700000	152710000	chr2	152900000	152910000	LACZ-1507	0	0	0	chr2-152700000-152710000-chr2-152900000-152910000
chr2	30550000	30560000	chr2	30740000	30750000	LACZ-1508	0	0	0	chr2-30550000-30560000-chr2-30740000-30750000
chr2	32400000	32410000	chr2	32530000	32540000	LACZ-1509	1	0	1	chr2-32400000-32410000-chr2-32530000-32540000
chr2	26970000	26980000	chr2	26990000	27000000	LACZ-1510	0	0	0	chr2-26970000-26980000-chr2-26990000-27000000
chr2	93090000	93100000	chr2	93120000	93130000	LACZ-1511	0	0	0	chr2-93090000-93100000-chr2-93120000-93130000
chr2	72230000	72240000	chr2	72280000	72290000	LACZ-1512	1	0	1	chr2-72230000-72240000-chr2-72280000-72290000
chr2	70450000	70460000	chr2	70490000	70500000	LACZ-1513	0	0	0	chr2-70450000-70460000-chr2-70490000-70500000
chr2	25790000	25800000	chr2	25890000	25900000	LACZ-1514	0	0	0	chr2-25790000-25800000-chr2-25890000-25900000
chr2	153040000	153050000	chr2	153060000	153070000	LACZ-1515	0	0	0	chr2-153040000-153050000-chr2-153060000-153070000
chr2	173730000	173740000	chr2	173770000	173780000	LACZ-1516	0	0	0	chr2-173730000-173740000-chr2-173770000-173780000
chr2	34490000	34500000	chr2	34510000	34520000	LACZ-1517	0	1	1	chr2-34490000-34500000-chr2-34510000-34520000
chr2	131910000	131920000	chr2	131930000	131940000	LACZ-1518	0	1	1	chr2-131910000-131920000-chr2-131930000-131940000
chr2	181020000	181030000	chr2	181100000	181110000	LACZ-1519	0	0	0	chr2-181020000-181030000-chr2-181100000-181110000
chr2	26450000	26460000	chr2	26590000	26600000	LACZ-1520	0	0	0	chr2-26450000-26460000-chr2-26590000-26600000
chr2	162420000	162430000	chr2	162440000	162450000	LACZ-1521	0	0	0	chr2-162420000-162430000-chr2-162440000-162450000
chr2	157010000	157020000	chr2	157060000	157070000	LACZ-1522	0	0	0	chr2-157010000-157020000-chr2-157060000-157070000
chr2	30210000	30220000	chr2	30250000	30260000	LACZ-1523	0	0	0	chr2-30210000-30220000-chr2-30250000-30260000
chr2	167080000	167090000	chr2	167250000	167260000	LACZ-1524	0	0	0	chr2-167080000-167090000-chr2-167250000-167260000
chr2	59380000	59390000	chr2	59400000	59410000	LACZ-1525	0	0	0	chr2-59380000-59390000-chr2-59400000-59410000
chr2	28790000	28800000	chr2	29010000	29020000	LACZ-1526	0	0	0	chr2-28790000-28800000-chr2-29010000-29020000
chr2	27640000	27650000	chr2	27750000	27760000	LACZ-1527	0	0	0	chr2-27640000-27650000-chr2-27750000-27760000
chr2	181410000	181420000	chr2	181460000	181470000	LACZ-1528	1	0	1	chr2-181410000-181420000-chr2-181460000-181470000
chr2	59610000	59620000	chr2	59670000	59680000	LACZ-1529	0	0	0	chr2-59610000-59620000-chr2-59670000-59680000
chr2	178500000	178510000	chr2	178660000	178670000	LACZ-1530	1	1	2	chr2-178500000-178510000-chr2-178660000-178670000
chr2	165100000	165110000	chr2	165190000	165200000	LACZ-1531	0	0	0	chr2-165100000-165110000-chr2-165190000-165200000
chr2	26020000	26030000	chr2	26120000	26130000	LACZ-1532	1	0	1	chr2-26020000-26030000-chr2-26120000-26130000
chr2	103630000	103640000	chr2	103660000	103670000	LACZ-1533	1	1	2	chr2-103630000-103640000-chr2-103660000-103670000
chr2	150640000	150650000	chr2	150660000	150670000	LACZ-1534	0	0	0	chr2-150640000-150650000-chr2-150660000-150670000
chr2	118490000	118500000	chr2	118510000	118520000	LACZ-1535	0	0	0	chr2-118490000-118500000-chr2-118510000-118520000
chr2	152690000	152700000	chr2	152760000	152770000	LACZ-1536	1	1	2	chr2-152690000-152700000-chr2-152760000-152770000
chr2	30440000	30450000	chr2	30740000	30750000	LACZ-1537	1	0	1	chr2-30440000-30450000-chr2-30740000-30750000
[truncated: 11,306 more rows]

## Sheet: Shared
chr1	s1	e1	chr2	s2	e2	LoopID	CTCF Anchor1	CTCF Anchor2	Both	Bin.Pair.ID							option	count
[truncated: 483 more rows]

[truncated: 1 more sheets: Ctcf-KO]
